# Supplementary material for: Wild emmer wheat, the progenitor of modern bread wheat, exhibits great diversity in the VERNALIZATION1 gene
Source: Front Plant Sci. 2023 Jan 6;13:1106164. doi: 10.3389/fpls.2022.1106164 (PMC9853909; doi:10.3389/fpls.2022.1106164)
Supplement: Supplementary file 2 [file DataSheet_2.zip]

Archive with 2 entries (2 files):
- VRN-A1.fasta
- VRN-B1.fasta
