# Supplementary material for: Wild emmer wheat, the progenitor of modern bread wheat, exhibits great diversity in the VERNALIZATION1 gene
Source: Front Plant Sci. 2023 Jan 6;13:1106164. doi: 10.3389/fpls.2022.1106164 (PMC9853909; doi:10.3389/fpls.2022.1106164)
Supplement: Supplementary file 2 [file DataSheet_2.zip › VRN-A1.fasta]

>T65_A_length_11202_cov_32.214705
--------------------------------------------------------------------------------
--------------------------------------------------------------------------------
--------------------------------------------------------------------------------
--------------------------------------------------------------------------------
--------------------------------------------------------------------------------
--------------------------------------------------------------------------------
--------------------------------------------------------------------------------
--------------------------------------------------------------------------------
--------------------------------------------------------------------------------
--------------------------------------------------------------------------------
--------------------------------------------------------------------------------
--------------------------------------------------------------------------------
------------------------GCTGAAGCGGATCGAGAACAAGATCAACCGGCAGGTGACCTTCTCCAAGCGCCGCT
CGGGGCTTCTCAAGAAGGCGCACGAGATCTCCGTGCTCTGCGACGCCGAGGTCGGCCTCATCATCTTCTCCACCAAGGGA
AAGCTCTACGAGTTCTCCACCGAGTCATGGTAAATTAAGCACGCGCTGTCTTTAAATTTGTTCCCCAATACGCCTTCGAT
TTCGATTTCCTGCGCACCGTTCTGGTCCTGCGAGACGACCCGGCCGACCCCAGGGCCTTCTCCATTTCCGCGCTGCTGTT
TGGTAGATTCCGTTTGCCCGCTCGCTGTTTCCATCCGATTCTGCCGTGGCTGCTTGCTCGTTTTTCTTAGAATCGATGGG
GGAGCTGGCGTTCCGCGCGGCCGCGATTTCTTGCTATGGGGGGTAGGGCGCGCGATGGGTCGCCGGGCTATTTTATGCTC
CGCCAGCGCCGGGAAGATTGTTCATCTGGCGTATTTTGGGGAAATTTTGGTCCCGGACGCGCCAGGTGGCACCCCAAGTG
GAAGGGTTAAGACGGTAATCTCTTGATATTTCTATCGGGCTGGGGTTATTTACGTAAAAAATATATATGGGGTTAAAGTG
ACATCGCAATTTAGCATGCTACCTCATCTTCTCATTTGGAATCTTAACTAGACGCTACAATACCTTGT-TGTCTCCCTCA
TCAAATCTGTGCTTGCTGCTTGAACAAATGAACCTCGTCATCTCGGTTATTTCCAGAATTTTGTTCCACAGGCTTTGCTA
TCATTCGTATTGGTAGCTCCGGCCATGCGGCCATTTTGTTGCTTGCTTGGAGATACTGTCTACGGCACGCACGGAGAAAA
GAGTCACTTGACCAGCTAATGCATGGAATTATTGTATGCAGCTGATGAAACTCCGGCATGAAGAGTCAAACCAAAAAGTA
GAGAGTTCCTTCCAAATATAAAATAAGAGTTTCTGCATAC-TTTTTTCCCTTTCAACCATTATAGTTTGCCCGTGATATT
TGTTGGTGCCGGCGATGGTTCTTCACAAAGTAAAGGAGTCAATAAAATCACGGAGACTGATCCATTATTTCCCCCACACG
CTGACATTAGTCCATGTTAGTTTCCCATTTCTGTCTGCTTCCATAATTCCCGTCCGGCGAAGTACTAGATCAGCCTCCAC
GGTTTGAAAGTAAGAAATATCATACCGTCGAAAGGATCGCTACTGCTTAGTAAATATCCATTGTTGTTTGTAATCTTGCT
GAGAAAGCAACATTACCATTAGCTTCATGGCAAGGACCTGTATGTTGAGGTGCTAAATCTCTTCTAGTTTTGTACCACTG
AGGGTATGCGCGGCGCTAACGGAAAAGGGTAAGTAAAGTTTTATTGGCTTGCCTTCAGCTTCCTTGGTTGTTTGACGCAT
AGGTGCTTGCATGCATGTATCAAGCTGGTCACGTGATGAAAACGCGTAAGAATCAAAGTCGGTTAAATTAAGATATAAAT
AGATGCAGTCATATTTTAAGCTAGTGCTGCACTGTGAACTTCAGTATCTCAGATCAAAGTACTGAATAAAATTACCCCCT
GTTTCCGTGCTGTTCATTTGGAAAAGACTGCCATGAACATCCGAATTGGTAACCATGCATTAATCAGCTTGCCGGCTTTA
TTTTCTTCTCTGTCGTTCCTTGTCATTTGGTTTGCTTTGCCTACCTCTGCACGATAGGCACGTGTAAGTAGCTCACGGGG
ACAAGTAACTGCTATGCTTTGTTTAGAGCCTATGAGACAGCACGCTGATGCACCACGATATTCCATGGTTTAGGATCGGA
ACTAAAATCTTGAGATCTTACAATATTCTAAAAAGGCATCTATAGCCTGCATATAACCGACTCAGGCACAAAATCAGCAT
TGATCGAGCAGGCATCATATGCATACACTAAAATGCAGCTAATGATGTAGCCTGCTGATTTTCTGGACCTGGCTTGGATA
ATGGTTAATGTACCCAATTGTTATTCACTCTATATCCTCCATCTCCTTATCGGTCGATTAATTTACCACACATAGCAAAG
GTCCAAAGCTGACATTGCAACCAACTTTACTCATCTCTAGACTAGTAAACACGAAGTAAGCTGTTAGGGACTGTGTGATG
GGTCTATGTTACATGCATTTGTTGTCGGTCTAGTACTTAACCAAGTCTGGGAACCAGTTATCCTCTACACCTATTGTGTC
CCTAAACCTATATACTTGAGAGTAAAACAGAAGTTATTCCTAGGAATATCTGACTAAGCTATGGGATAGTCAACTTCCAT
TTTTGCTCCTGCCACATCTTTACTTAGTCCACAAACGACATATAGATGATCAGCTAGAACCGTTATTTAGAGTTTATATC
TGCTCATTACATGTATTAATTCCATGAAATAGAAGGAAAACTGAATAGGCACACAATATAGTTGAAGCTCGGCAGATGAC
TTCATAAGTGTCATATCTATTAACCATTTCACATATTGTTACATTTTTGCTGCAGTGATATTTTGTTAGCTCCCAGTTAC
AAGTTAACTAATATATGGAGATCCTGGGCACGTACATGTAAGCAGATCCTATCGACTTCCGTGGATCCGCTGATGGAATC
ACACCTCAGGATTTCATGGCATAGTCTTGATATGTCACGAACTGGTTGTTACTTTATTTATTTATTTTACACTGTGTTCG
CCCACCCA------------------------------------------------------------------------
--------------------------------------------------------------------------------
-------------------------GATGATAGAAATGTTATGTATTTAAAATGTAATCTCACAGTCATTGTTGTTGGTA
TGGACCGTATGCCAAAAAGGGTTTTACCATGAAGTCTATTAATGAATAATTATTTATGTTACAACTTGATTGCTTTACAT
TAGTTAAAATTAGTTATTTTGTACCTTTGTGCCCCCCTTCTTGTTCAACCATTTATCTTACCAAACTATGCATCAACAAA
CATGCACAGTCACTATTCATAAATTTCATATTCTCAAAATTTAAATATTAAGAACAAAAGTTATGTTTCTACTTTTTCCA
ACTGACAATTCTCTGAACTCAAATTTTATAATTTGAAATTTTAATATTAACATTTTATTTTAAAACCTTTTGAATTTCTT
TTTTATTATAAAAAAGTTTGGATGGCATAAATTTATGTATGAACTATTATGAAACCACAAGCAATAACGAAAGTGTGTTT
TTAAGCAAAACCTTATGACCCATCACTCAAATAGTTTGCGTTTGATTTTCAAATTGACGCGCATTAAAGACATATACATG
CAGTCTTCATATCACATGTGTGCTTTTCCTGCTTAAGGTAGTAGGACTATCTCTTTTTTGAGAAACACCGATCACAACGT
AGATGCACACACAAGTGCACATTACCACCACACGTACACACTCACACAATGTTTAGTAAGGACTAAAATTGTGGAGCTTC
AAGATCTCTGGAACGTCAGGAATGTCGCCTCCCACGGAACGAATAATCCGCACAGTGTGTCAAACCATTGGTTCGATCTT
CCTTGGTGGGCTGTGAGTCAAGGTATTAAAAAAGCGGTAGGCGCTAATCTGAATTTTGCCTATGCCTAGTGCAATGACCG
CCTAGGCGCACTTATGCCTTCGTATGACAAAGAAGGAGATTTTACAACAATGAAATCAATGGTGCGGAGCCTAGAGGGAG
GTATCGGTGGTGAGTTGGAGTGAGAAATCCCTCCTCTGATTCAACCTTTCTTGACAACATAGCCCAAACAAGACCGTCCA
TTTTCTTTGCATCCCCCTTTTCCCGTCTCTTTGTATCGTTAGGTCTCTTTCATTCGTCATTTGTATGTAGCGATAATGGT
GGTGTC-TGCAGCTTCTTCCCTGCATTCGCTTCTCCTTTCCTACCGTCGCCGGAAAAAGATCTCATCGGTCATGGAGAAC
ATAGTCGGGCGCCTAAACCTTGGCCTATGGCAAAAGTGAGGCGGTAGTCTGCTTAGCGCCTAAGTGGCTCCTTTTCATTG
TCCTTTTTTCCATGTTGGGAGTACAACCGCACTCCTAACCCACTAACCATAGATTGGTTATCATCTAGTACTTT-----C
TGTACCACTTTTATCTTACAAACGCGAGGGTATTGTGGTGGAGAGCCATGTATTACAACTTTGATAATCAAAATTCAAAA
TTCAAGTCTCTGAAGATCCTTTGAAAAATGTGTTTTGTCAAGGGCAAAAAATATATCTTTGTTTGCCATACCAAGATACT
CCCTCCGTAAAGAAATATAAGAGCGTTTAGGTCACTACTTGAGTGATCTGAACGCTCTTATATTTGTTTACCAGGGAGTA
CAAAAGACCATATTCTTGCACTAATTTTTACTAGTGGTTATGCCCGGGCATATGAGGGTCGGGAAGGAAGGCGCAAGGGA
CATCTAGTAAAAATTAGTGAGAGAATAACCGCAAGGGACATTGTGCACTAATGTTTACCAGGGAGTACAAAAGACCACAT
TGTGCCCGGGCATATGAGGGTCGGGAAGGAAGGCGCAAGGGACATCTATAAGATGGCTAAGATC---GTGAGGAAGGCGA
GGGATGTCAAACAAGTCAAATGCATCAAGGATAGAGCAGATCAACTCCTGGTGAAGGACAAGGAGATCAAGCATAGATGA
CAGGAGTACTCCGACAAGCTATTCAATGGAGAGATGAATCTAGGGGTCTGAGATTAGGGAGGCTTTACAAAGAATGATGT
TATAGGAGTCATTGGGCACCACTTAAGAGTAATGGCAAGCGTGACCAAAAATCAGTTTGTTTTCATGCCTGAGAGGTTGA
TCATGGAAGTCATTTTCTTGGTATGAAAACTTATGGAGAAATACAGGGAGCAAAAAGAAGACTTGCATATGATGTTCATT
GACTTGAAAAAGTCCTGCAATAAGATACTGCAAAATGTCATGTGGTGGTCCTTGGAGAAACACAAAGTCCCAATAAAGTA
CATTACTCTCATCAAGGACATGTACGATGATCTCATGACAAGTGTTCAAAAAAGTGATGGCGACACTGATGACCTTCCGC
ATAAAATAGGACAGCACCAAGGGTCAACTTTGAGCCCTTATCTTTTTGCCTTGATGATGGATGAGGTCACAAGGGATATG
CAAGGAGATATTCCATGGTGTATTCTCTTTACGATTGATGTGGTGCTAGTCAATGATAGTAGCTCGAGGCATAATGGAAA
GTTAGAGCTATGGAGACAAACTTTGGATCAAAGTTTTTAGGCTTAGTAGAATTAAAATTGAGTACATGAGGTGCGGTTTC
AGTACTACTTGGCACGAGGAGGTTAGCCTCAATGGGTAGGTGGTACCTCAGAAGGGCACCTTTTGATATTTGGGATCAGT
GTTGGAAAAGGATGCCGATATTGATGAAGATGTGAGCCATTAAATCAAAGTCGGATGGAGGAAATGATGCCAAGTTTCTG
GTGTTCTCTCTTGACAAGATAGTACCACGAAAGCTAAAAGGCAGGTTCGATAGGACGGCGCCCCGCAATGTATGGCGCTG
AGTATTGGCCGACTGAAATGAGACATATTCAACAATTGGGTGTAGCAGAAATGCGCATCTTGAGATGGATGTGTGGTCAC
CCAAGAAAGGATCGAGTCCAAAATGATGATATACATGTAGAGTCGGGGTAGCACCGATTGAAGGGAAGCTTGTCGAACAT
CGTCTGAGATGGCTTGGATATATACAAAGTAGGCCTTTAGAAACTTTCGTGCATAGCAGGCGGTTAATACATGCTAATAA
TGTAAGAGAGGTTGGGCTAGACCAAACTTGACATGGAAGGAGTCCGTGAAGAAAGATCTGAAGCACTAAAGTATCACACG
GAACTAGTCATGGACAGGGGTGTGTGGAAGTTAGCTATCCACACGCCAGAACCATTACTTGGTTTTGAGATCTTATGGAT
TTCAGCTCTACCCTACCCAACTTATTTGGGACTAAACGCTTTGTTGTTGTATCTCTTGCCTTGGTCTTAGCAACTTACCA
TGTGCATGTCTTTTCTCAAAAAGCAAAATTGAATGCCAAGTATTTCCTGAAGTTGTACATTGTACAATTTGATGTCCTTG
CTCCACGGTACATCAGATTTCCCATCTCATGATGATGCAACAACTAGGTCTTAGAGCAACTCTAGCAGAGTCTTCATGGC
TTCCGTCGCTATATTTCTTTTATCTCGCTCCATACACAGGTCTCGTGGCCTCCATATTTGGAGGTTGGAGAGGTCCAGTA
TGGAGCTCGCCCCAAAACCAACCGCTAAAGTTTTAAGCTTCCTCCTCGCGCCTCCTGTCGGATTTGAAGCAACCCGCGCC
CTCGGATTCCTATGGCGGTCCATTGGATGACCGCCATGCGGCATCATCTTCTTGCTTGCGTGTGAGCAGACTGGAGGTGT
GCGAGTAGGTCGCTGCAGCATTTCTCATAGGGAGGCGCGCCCTTCGACTACCCGCCATTAGCTGCCACCCGCGTCCCCAA
GTGCCTCCCTAATGGCGCCTGCGGTGGCCTGTAAAAGGCCGGCGCCCTCCGCTCTCTAGCTTCAATGCTATCTTCGACGC
CTCTTATTCCAATCTCACACGCCTCCAATCCACCATCCCCTTTGTCGTCCACAACGCATCCAGAGGAGCTCCCTCTCGCC
TTCAA-TTTTTGGCATAAGGTGGAGGAGTAGCCCGCGGATCCTTTGCCCCCCTTTAGGGACCAGACGGACCTAGTCCTGG
AGGGGGGCTACGCAGAGCAACTTGTAGCACCCAAGATTCTATCCCGATCACGTGATGAATTCATGATCGGAGCAGAATCG
CATTTCGAGCGCATAGCGAGGTGGATATCATTACAACATACCATGCACTAAATAGATGAGAATACCAGATAAAGGTTTAC
ACTCGCCACAAGCTACAACCTGAATACATCAATACACAACAATCATCATACAGGAGAGCAGGATCCGACTATGGATGAAA
TCAAACAAAAAGAAGAACGACATCTACCCTGCTAATCCCGGGCTCCTGAACTGGAACCCATCCTATGATCGACGAAGAAG
CAGAAGAAGAACTCCAAAAGCAAACATGCATCGCTCTCACGTCAAGCATTGCTTTATCTATACCTGCACC---TGTTGTA
GTAATCTATGAGCCATGGGGACCCAGCAATCTCATTACCAAGGGTAGCAAAACTAGCAAAGATTAATGGGTATGGAAGGG
TTAAGTGGTGAGGAGGCTGGAAGCATTAAGCATTTGTATGGTGGCTAACTTACGAGTACAAGAGTAAGAAGAGTAAACTA
CACATAGCGGTCGCAAACTATTAATGATCAAGAAGTGATCCTGAACTACTTATGAGTCAGTCATAACCCCATCGTGTTCA
CTTCCCGAACTCCTTGGAAAAGAGACGATCACGTAATGCACGCGGTTGGTGTATTTTAGTTGGGTTCAATGTCAAGTTCT
CTAAAATCGGATATTATAAATTTTTAAGTCGCCACATAACCGCGGGCACGGCTTCCGAAAAGATTTAGCCCTGCAGGGGT
GCACCAAGTAGTCCATTATAAATTACCACATGCATCCGATGGAACATCCTCACACCATGATAACACGATGCTTACAATAA
GGAACCCCGGTGGACAAGCCACTCGTCAAAGGCAAAACTAAACCAGCAAGACCACCCGGTGTGTCGTCACCCCGATAAGA
GCCGCGCCTATTTTCTAGGGTTGCCTAACCCTTGGGATCCCTTGGACCACCTTACTATGTGCATGTTTTCTTTTCACACG
GGCATTTATCTGCTTTGGCA-TCAAAGCTTTCATTTGAAAATTTGCTACTACCACCTATATTTGTACTGACAATACCTTT
GCATGGACCCACACATTAGGTTTTAAAATGGTTCTCACATTCGTGTTGTCTTACTTATCTAGGCATGGCTCTTGCCCAGA
TAATTGTTGTTGGTCACACCCTTCTATATTATCGGTTTGTGAGTCTAGCTGATTGGATACGTGAGTTGTTGCACACTCTT
GAACTGATTTTGACTTGATGACCATTGTAACCATTTGCGGGTTATAGGCTAGCACATAGTTCAACACTATAACTAATTGT
TGGTTCATTCCTACTATAGGTTATAGGGTAGCGTTTGACAATTTTCCATGTGTTGTGGGTACT--TGTGACAATTGAGGA
CACGATGTTTGTGGTGACAGAGAACACGTTGACCTCCACAAATAGTTAGGATGCTGGGTAAAGCCTACGGGAAAACAGGG
AGAAGGTATAGGAGGAGAATAACATGAGTAGTAAAAAAGTTAATGACTTAAATACAACATCAAGGAACGTTTCTTAAACT
GAAGCTCTAGCACTATAGTTAAATAATTTGAATCTGG-CAGAAATTATACTAACCTTGCCTAGCACAATTCCACCCCTAA
ACTTCTGTTTTGCAAATTTCGTTAAGTCTATAGACAGAAGAAAAGGGTCACTCTATTTTCCCAACAAAACTTGAACAACA
CCAGAACCTTAATTTGAAGTCAGTTTCGTGCTCTTTCTATCATTTACACGTCACAGTGAAATGCTTTGCAAACTATTTGA
CCAGATGCTGTATACCACATTTGAATCTCATTTGCATATACTGACATGAAACAACGCATTACAGAAAAGCTTCTGATATG
TCAAAATGTATCATATATCAATTCTTGAGATTGTGCATATACTGGACATTAATCTTGTTTACATGTACTTCCAATGACTA
GATATTTCTTTCTCTTATGCAGTATGGACAAAATTCTTGAACGGTATGAGCGCTATTCTTATGCAGAAAAGGTTCTCGTT
TCAAGTGAATCTGAAATTCAGGTAAAAATGAAAAACAAACGGTTTGCTTTCCTTTAGCTATGAAATAAATTGTTGCCGAT
ATCAGATGTTCTGAAATTTATTTGTAGGCCACTATATTTTGAATGATTTCCATGCGCTATGAAGTTAATTGACTTGCAAC
TATGGATTGTTGGTCTATTTGATTCTCTTGTAACCTATTATCAGTTTTTCTTCGATGAATGCTTAGGCATGGTCGAATAA
TGTAACCAAATACCACTTGACCAATTTACTTTCATGGCTACTGAACTAGACTAGCGTGCTGATTCGTACATACTGCCTTT
GGAAGAACTACAAAAATGTGATCTGACTTTAAGAGTTACTAAATTAGTACGTAGTAAACTGCAATGCATGGCCAGATCAG
CAATTCTGGATTAGCCGGCTGAGTTTTTGAAGGGCTTAGCAACAAAAATTGACAAGCTTATATATTATAATGGCTTTAAA
ATACTTGTGTGCATCAGTGAAAATCACAATATTTTGATTGCAATAACAAAATGCTATCCTAGATTATTAAGACTTGTTAC
TAGATTGGTCATTGATCTTAAGTTCTTAGGATAAACTGTTGAATCTCCAGTCCTTCGGATTGTATTATGCTACTAATGGC
CATTAAGGATAG-CCCATGACATTAGTTCTCATCTCCAATTTTTCTGTATTGTTTGCGATATTGCTGCAGTTTCTTATTA
CAGCTTGTCTAAGGCTAACCATCTAGGATAAAAAGTAGATCCTGCAGACTTAGAAGATCCAGTTAGGCTCAATATTCTTA
TTTTTGTAACTCGGAACTCCAGGACCTCGCTTCAATTTTTTGGCCAATTTTTGTACAAACCAACTTGTAGCTCCAACTGA
GGGATCCAACCAGTTCTATCTGATTGCTGACAAACAGATTCAGCATGTACGTATGACGAGGACTATTTAAACA---TGTA
ATTACTAACCCAAAAAATATTCCAAATTTTATTTAAATATTTACCTCCGCTGCAGCATTTTTAATATTACGAAATATGA-
TTTTTACATCTGATAGTAACACTTGTTGCAGTGACATAATTGATTTGAAGTTATGAAAATTCAAGTTCACTGCACAGAAC
AATCCTTCCTGATTTATGCCCCCGGGGTAAAGGAGGAGGGTTGTGATAGGCTTGGCGAGCCAACGTAAAAACTCAGCCAC
TTTTATGGAGATGAAACCCAAAAGCCAAAGAGCTAGCTATGGACAGGGGTGCGTGGAAGCTTGCTATCCATGTGCCAGAG
CCATGAGTTGGTTGCGAGATCTTATGGGTTTCACCTCTAGCCTACCCCAACTTGTTTGGGACTAAAGGCTTTGTTGTTGT
TGT---TGGTGGTGGTGGTGTCAATGTTGTTAAAGTCTCTTTGTTCATTTCTGAACTAACTTAGCCTATTTGTAGCATTT
CTGTCATTGTTCCTTCCTGTCCCACCCAAAGTTAGTAATGCGATTGTTATTTGTTTGTGCAGGGAAACTGGTGTCACGAA
TATAGGAAACTGAAGGCGAAGGTTGAGACAATACAGAAATGTCAAAAGTAATTTGTAACGATTTTGGTTGATTGCCAGTA
TATTGTATACACTCTGAAGATAAATGGGACTGAATTTCTACATCCTGCATCTGCAGGCATCTCATGGGAGAGGATCTTGA
ATCTTTGAATCTCAAGGAGTTGCAGCAACTGGAGCAGCAGCTGGAAAGCTCACTGAAACATATCAGATCCAGGAAGGTAC
TGATTTAAATGATTTGATACAGCAGCACAATATATAAAAAAACAAGAAAAACACTTGCAGAGAAGTTCAGCAAAGTATAT
CTGAAATCAGATTCTAGACTGAGATGTTCAAAATATG-TATATGCATTTTAGTCATATGCTCTTCATAGTT-AAAAAAAT
GACTAATTTTTTTCATTTTTTGTACTTGCAGAACCAACTTATGCACGAATCCATTTCTGAGCTTCAGAAGAAGGTAAGCT
GTCAACCTTTGCATACCTTATTCGGTATTCGAACTGGTCAACTTGTCATGAAGCCTTAGCTTGTTTCAAGATTTGTGACA
TTATAACATGTATGCAAGTAACTGGTCTACATGCACGTAACCTCATTACATCGTTCTTGCTGCAGGAGAGGTCACTGCAG
GAGGAGAATAAAGTTCTCCAGAAGGAAGTAAGCCCGTTATATCACCTTATGGTCCAACCGGTCTAAATTGTTCCGTATAG
CAAATTTTATTGACAGAGGTCCGTGTCCCTTCCCCACAGCTCGTGGAGAAGCAGAAGGCCCATGCGGCGCAGCAAGATCA
AACTCAGCCTCAAACCAGCTCTTCTTCTTCTTCCTTCATGCTGAGGGATGCTCCCCCTGCCGCAAATACCAGGTGATGAT
GTACATCACAAGTCTAATCTTATTCAGAGTTCAAGTAACCAT------------------------------CTTTTGAA
TTGGTCGGGTTGTTCCTTGCAGCCCACTTTTGGTCTC--TATGCAGTTCTGTCGGGCCACATTTAAGTAACATAATACTA
ATATGCTTGTGTTCGCTTTGGTTGTGCAGCATTCATCCAGCGGCAGCAGGCGAGAGGGCAGAGGATGCGGCAGTGCAGCC
GCAGGCCCCACCCCGGACGGGGCTTCCACCGTGGATGGTGAGCCACATCAACGGGTGAAGGGCATCCAGCCCATACAGGC
GTACTATTCAGTAGAGGGTAACAAGTTGCACCGGCCAGCCTGGTGTATGTTGCGGTTGCTAGCACGCCTGACCCC-TTGG
AGGGGAAAGGAAAAGAAATCAGAGTAAAGTAGCAAGCTGCAGCGATGTGTATATTTCACTTTGTCCACCTCAGTTTCCCT
CCCAGCTGGGCTGAGATGGCTGTACGAGTAA-TTTACCATGTAATCTATATGTAGCTTGAGTG-----------------
-----------------------------------------------------
>T67_A
--------------------------------------------------------------------------------
--------------------------------------------------------------------------------
--------------------------------------------------------------------------------
--------------------------------------------------------------------------------
--------------------------------------------------------------------------------
--------------------------------------------------------------------------------
--------------------------------------------------------------------------------
--------------------------------------------------------------------------------
--------------------------------------------------------------------------------
--------------------------------------------------------------------------------
--------------------------------------------------------------------------------
--------------------------------------------------------------------------------
------------------------GCTGAAGCGGATCGAGAACAAGATCAACCGGCAGGTGACCTTCTCCAAGCGCCGCT
CGGGGCTTCTCAAGAAGGCGCACGAGATCTCCGTGCTCTGCGACGCCGAGGTCGGCCTCATCATCTTCTCCACCAAGGGA
AAGCTCTACGAGTTCTCCACCGAGTCATGGTAAATTAAGCACGCGCTGTCTTTAAATTTGTTCCCCAATACGCCTTCGAT
TTCGATTTCCTGCGCACCGTTCTGGTCCTGCGAGACGACCCGGCCGACCCCAGGGCCTTCTCCATTTCCGCGCTGCTGTT
TGGTAGATTCCGTTTGCCCGCTCGCTGTTTCCATCCGATTCTGCCGTGGCTGCTTGCTCGTTTTTCTTAGAATCGATGGG
GGAGCTGGCGTTCCGCGCGGCCGCGATTTCTTGCTATGGGGGGTAGGGCGCGCGATGGGTCGCCGGGCTATTTTATGCTC
CGCCAGCGCCGGGAAGATTGTTCATCTGGCGTATTTTGGGGAAATTTTGGTCCCGGACGCGCCAGGTGGCACCCCAAGTG
GAAGGGTTAAGACGGTAATCTCTTGATATTTCTATCGGGCTGGGGTTATTTACGTAAAAAATATATATGGGGTTAAAGTG
ACATCGCAATTTAGCATGCTACCTCATCTTCTCATTTGGAATCTTAACTAGACGCTACAATACCTTGT-TGTCTCCCTCA
TCAAATCTGTGCTTGCTGCTTGAACAAATGAACCTCGTCATCTCGGTTATTTCCAGAATTTTGTTCCACAGGCTTTGCTA
TCATTCGTATTGGTAGCTCCGGCCATGCGGCCATTTTGTTGCTTGCTTGGAGATACTGTCTACGGCACGCACGGAGAAAA
GAGTCACTTGACCAGCTAATGCATGGAATTATTGTATGCAGCTGATGAAACTCCGGCATGAAGAGTCAAACCAAAAAGTA
GAGAGTTCCTTCCAAATATAAAATAAGAGTTTCTGCATAC-TTTTTTCCCTTTCAACCATTATAGTTTGCCCGTGATATT
TGTTGGTGCCGGCGATGGTTCTTCACAAAGTAAAGGAGTCAATAAAATCACGGAGACTGATCCATTATTTCCCCCACACG
CTGACATTAGTCCATGTTAGTTTCCCATTTCTGTCTGCTTCCATAATTCCCGTCCGGCGAAGTACTAGATCAGCCTCCAC
GGTTTGAAAGTAAGAAATATCATACCGTCGAAAGGATCGCTACTGCTTAGTAAATATCCATTGTTGTTTGTAATCTTGCT
GAGAAAGCAACATTACCATTAGCTTCATGGCAAGGACCTGTATGTTGAGGTGCTAAATCTCTTCTAGTTTTGTACCACTG
AGGGTATGCGCGGCGCTAACGGAAAAGGGTAAGTAAAGTTTTATTGGCTTGCCTTCAGCTTCCTTGGTTGTTTGACGCAT
AGGTGCTTGCATGCATGTATCAAGCTGGTCACGTGATGAAAACGCGTAAGAATCAAAGTCGGTTAAATTAAGATATAAAT
AGATGCAGTCATATTTTAAGCTAGTGCTGCACTGTGAACTTCAGTATCTCAGATCAAAGTACTGAATAAAATTACCCCCT
GTTTCCGTGCTGTTCATTTGGAAAAGACTGCCATGAACATCCGAATTGGTAACCATGCATTAATCAGCTTGCCGGCTTTA
TTTTCTTCTCTGTCGTTCCTTGTCATTTGGTTTGCTTTGCCTACCTCTGCACGATAGGCACGTGTAAGTAGCTCACGGGG
ACAAGTAACTGCTATGCTTTGTTTAGAGCCTATGAGACAGCACGCTGATGCACCACGATATTCCATGGTTTAGGATCGGA
ACTAAAATCTTGAGATCTTACAATATTCTAAAAAGGCATCTATAGCCTGCATATAACCGACTCAGGCACAAAATCAGCAT
TGATCGAGCAGGCATCATATGCATACACTAAAATGCAGCTAATGATGTAGCCTGCTGATTTTCTGGACCTGGCTTGGATA
ATGGTTAATGTACCCAATTGTTATTCACTCTATATCCTCCATCTCCTTATCGGTCGATTAATTTACCACACATAGCAAAG
GTCCAAAGCTGACATTGCAACCAACTTTACTCATCTCTAGACTAGTAAACACGAAGTAAGCTGTTAGGGACTGTGTGATG
GGTCTATGTTACATGCATTTGTTGTCGGTCTAGTACTTAACCAAGTCTGGGAACCAGTTATCCTCTACACCTATTGTGTC
CCTAAACCTATATACTTGAGAGTAAAACAGAAGTTATTCCTAGGAATATCTGACTAAGCTATGGGATAGTCAACTTCCAT
TTTTGCTCCTGCCACATCTTTACTTAGTCCACAAACGACATATAGATGATCAGCTAGAACCGTTATTTAGAGTTTATATC
TGCTCATTACATGTATTAATTCCATGAAATAGAAGGAAAACTGAATAGGCACACAATATAGTTGAAGCTCGGCAGATGAC
TTCATAAGTGTCATATCTATTAACCATTTCACATATTGTTACATTTTTGCTGCAGTGATATTTTGTTAGCTCCCAGTTAC
AAGTTAACTAATATATGGAGATCCTGGGCACGTACATGTAAGCAGATCCTATCGACTTCCGTGGATCCGCTGATGGAATC
ACACCTCAGGATTTCATGGCATAGTCTTGATATGTCACGAACTGGTTGTTACTTTATTTATTTATTTTACACTGTGTTCG
CCCACCCA------------------------------------------------------------------------
--------------------------------------------------------------------------------
-------------------------GATGATAGAAATGTTATGTATTTAAAATGTAATCTCACAGTCATTGTTGTTGGTA
TGGACCGTATGCCAAAAAGGGTTTTACCATGAAGTCTATTAATGAATAATTATTTATGTTACAACTTGATTGCTTTACAT
TAGTTAAAATTAGTTATTTTGTACCTTTGTGCCCCCCTTCTTGTTCAACCATTTATCTTACCAAACTATGCATCAACAAA
CATGCACAGTCACTATTCATAAATTTCATATTCTCAAAATTTAAATATTAAGAACAAAAGTTATGTTTCTACTTTTTCCA
ACTGACAATTCTCTGAACTCAAATTTTATAATTTGAAATTTTAATATTAACATTTTATTTTAAAACCTTTTGAATTTCTT
TTTTATTATAAAAAAGTTTGGATGGCATAAATTTATGTATGAACTATTATGAAACCACAAGCAATAACGAAAGTGTGTTT
TTAAGCAAAACCTTATGACCCATCACTCAAATAGTTTGCGTTTGATTTTCAAATTGACGCGCATTAAAGACATATACATG
CAGTCTTCATATCACATGTGTGCTTTTCCTGCTTAAGGTAGTAGGACTATCTCTTTTTTGAGAAACACCGATCACAACGT
AGATGCACACACAAGTGCACATTACCACCACACGTACACACTCACACAATGTTTAGTAAGGACTAAAATTGTGGAGCTTC
AAGATCTCTGGAACGTCAGGAATGTCGCCTCCCACGGAACGAATAATCCGCACAGTGTGTCAAACCATTGGTTTGATCTT
CCTTGGTGGGCTGTGAGTCAAGGTATTAAAAAAGCGGTAGGCGCTAATCTGAATTTTGCCTATGCCTAGTGCAATGACCG
CCTAGGCGCACTTATGCCTTCGTATGACAAAGAAGGAGATTTTACAACAATGAAATCAATGGTGCGGAGCCTAGAGGGAG
GTATCGGTGGTGAGTTGGAGTGAGAAATCCCTCCTCTGATTCAACCTTTCTTGACAACATAGCCCAAACAAGACCGTCCA
TTTTCTTTGCATCCCCCTTTTCCCGTCTCTTTGTATCGTTAGGTCTCTTTCATTCGTCATTTGTATGTAGCGATAATGGT
GGTGTC-TGCAGCTTCTTCCCTGCATTCGCTTCTCCTTTCCTACCGTCGCCGGAAAAAGATCTCATCGGTCATGGAGAAC
ATAGTCGGGCGCCTAAACCTTGGCCTATGGCAAAAGTGAGGCGGTAGTCTGCTTAGCGCCTAAGTGGCTCCTTTTCATTG
TCCTTTTTTCCATGTTGGGAGTACAACCGCACTCCTAACCCACTAACCATAGATTGGTTATCATCTAGTACTTT-----C
TGTACCACTTTTATCTTACAAACGCGAGGGTATTGTGGTGGAGAGCCATGTATTACAACTTTGATAATCAAAATTCAAAA
TTCAAGTCTCTGAAGATCCTTTGAAAAATGTGTTTTGTCAAGGGCAAAAAATATATCTTTGTTTGCCATACCAAGATACT
CCCTCCGTAAAGAAATATAAGAGCGTTTAGGTCACTACTTGAGTGATCTGAACGCTCTTATATTTGTTTACCAGGGAGTA
CAAAAGACCATATTCTTGCACTAATTTTTACTAGTGGTTATGCCCGGGCATATGAGGGTCGGGAAGGAAGGCGCAAGGGA
CATCTAGTAAAAATTAGTGAGAGAATAACCGCAAGGGACATTGTGCACTAATGTTTACCAGGGAGTACAAAAGACCACAT
TGTGCCCGGGCATATGAGGGTCGGGAAGGAAGGCGCAAGGGACATCTATAAGATGGCTAAGATC---GTGAGGAAGGCGA
GGGATGTCAAACAAGTCAAATGCATCAAGGATAGAGCAGATCAACTCCTGGTGAAGGACAAGGAGATCAAGCATAGATGA
CAGGAGTACTCCGACAAGCTATTCAATGGAGAGATGAATCTAGGGGTCTGAGATTAGGGAGGCTTTACAAAGAATGATGT
TATAGGAGTCATTGGGCACCACTTAAGAGTAATGGCAAGCGTGACCAAAAATCAGTTTGTTTTCATGCCTGAGAGGTTGA
TCATGGAAGTCATTTTCTTGGTATGAAAACTTATGGAGAAATACAGGGAGCAAAAAGAAGACTTGCATATGATGTTCATT
GACTTGAAAAAGTCCTGCAATAAGATACTGCAAAATGTCATGTGGTGGTCCTTGGAGAAACACAAAGTCCCAATAAAGTA
CATTACTCTCATCAAGGACATGTACGATGATCTCATGACAAGTGTTCAAAAAAGTGATGGCGACACTGATGACCTTCCGC
ATAAAATAGGACAGCACCAAGGGTCAACTTTGAGCCCTTATCTTTTTGCCTTGATGATGGATGAGGTCACAAGGGATATG
CAAGGAGATATTCCATGGTGTATTCTCTTTACGATTGATGTGGTGCTAGTCAATGATAGTAGCTCGAGGCATAATGGAAA
GTTAGAGCTATGGAGACAAACTTTGGATCAAAGTTTTTAGGCTTAGTAGAATTAAAATTGAGTACATGAGGTGCGGTTTC
AGTACTACTTGGCACGAGGAGGTTAGCCTCAATGGGTAGGTGGTACCTCAGAAGGGCACCTTTTGATATTTGGGATCAGT
GTTGGAAAAGGATGCCGATATTGATGAAGATGTGAGCCATTAAATCAAAGTCGGATGGAGGAAATGATGCCAAGTTTCTG
GTGTTCTCTCTTGACAAGATAGTACCACGAAAGCTAAAAGGCAGGTTCGATAGGACGGCGCCCCGCAATGTATGGCGCTG
AGTATTGGCCGACTGAAATGAGACATATTCAACAATTGGGTGTAGCAGAAATGCGCATCTTGAGATGGATGTGTGGTCAC
CCAAGAAAGGATCGAGTCCAAAATGATGATATACATGTAGAGTCGGGGTAGCACCGATTGAAGGGAAGCTTGTCGAACAT
CGTCTGAGATGGCTTGGATATATACAAAGTAGGCCTTTAGAAACTTTCGTGCATAGCAGGCGGTTAATACATGCTAATAA
TGTAAGAGAGGTTGGGCTAGACCAAACTTGACATGGAAGGAGTCCGTGAAGAAAGATCTGAAGCACTAAAGTATCACACG
GAACTAGTCATGGACAGGGGTGTGTGGAAGTTAGCTATCCACACGCCAGAACCATTACTTGGTTTTGAGATCTTATGGAT
TTCAGCTCTACCCTACCCAACTTATTTGGGACTAAACGCTTTGTTGTTGTATCTCTTGCCTTGGTCTTAGCAACTTACCA
TGTGCATGTCTTTTCTCAAAAAGCAAAATTGAATGCCAAGTATTTCCTGAAGTTGTACATTGTACAATTTGATGTCCTTG
CTCCACGGTACATCAGATTTCCCATCTCATGATGATGCAACAACTAGGTCTTAGAGCAACTCTAGCAGAGTCTTCATGGC
TTCCGTCGCTATATTTCTTTTATCTCGCTCCATACACAGGTCTCGTGGCCTCCATATTTGGAGGTTGGAGAGGTCCAGTA
TGGAGCTCGCCCCAAAACCAACCGCTAAAGTTTTAAGCTTCCTCCTCGCGCCTCCTGTCGGATTTGAAGCAACCCGCGCC
CTCGGATTCCTATGGCGGTCCATTGGATGACCGCCATGCGGCATCATCTTCTTGCTTGCGTGTGAGCAGACTGGAGGTGT
GCGAGTAGGTCGCTGCAGCATTTCTCATAGGGAGGCGCGCCCTTCGACTACCCGCCATTAGCTGCCACCCGCGTCCCCAA
GTGCCTCCCTAATGGCGCCTGCGGTGGCCTGTAAAAGGCCGGCGCCCTCCGCTCTCTAGCTTCAATGCTATCTTCGACGC
CTCTTATTCCAATCTCACACGCCTCCAATCCACCATCCCCTTTGTCGTCCACAACGCATCCAGAGGAGCTCCCTCTCGCC
TTCAA-TTTTTGGCATAAGGTGGAGGAGTAGCCCGCGGATCCTTTGCCCCCCTTTAGGGACCAGACGGACCTAGTCCTGG
AGGGGGGCTACGCAGAGCAACTTGTAGCACCCAAGATTCTATCCCGATCACGTGATGAATTCATGATCGGAGCAGAATCG
CATTTCGAGCGCATAGCGAGGTGGATATCATTACAACATACCATGCACTAAATAGATGAGAATACCAGATAAAGGTTTAC
ACTCGCCACAAGCTACAACCTGAATACATCAATACACAACAATCATCATACAGGAGAGCAGGATCCGACTATGGATGAAA
TCAAACAAAAAGAAGAACGACATCTACCCTGCTAATCCCGGGCTCCTGAACTGGAACCCATCCTATGATCGACGAAGAAG
CAGAAGAAGAACTCCAAAAGCAAACATGCATCGCTCTCACGTCAAGCATTGCTTTATCTATACCTGCACC---TGTTGTA
GTAATCTATGAGCCATGGGGACCCAGCAATCTCATTACCAAGGGTAGCAAAACTAGCAAAGATTAATGGGTATGGAAGGG
TTAAGTGGTGAGGAGGCTGGAAGCATTAAGCATTTGTATGGTGGCTAACTTACGAGTACAAGAGTAAGAAGAGTAAACTA
CACATAGCGGTCGCAAACTATTAATGATCAAGAAGTGATCCTGAACTACTTATGAGTCAGTCATAACCCCATCGTGTTCA
CTTCCCGAACTCCTTGGAAAAGAGACGATCACGTAATGCACGCGGTTGGTGTATTTTAGTTGGGTTCAATGTCAAGTTCT
CTAAAATCGGATATTATAAATTTTTAAGTCGCCACATAACCGCGGGCACGGCTTCCGAAAAGATTTAGCCCTGCAGGGGT
GCACCAAGTAGTCCATTATAAATTACCACATGCATCCGATGGAACATCCTCACACCATGATAACACGATGCTTACAATAA
GGAACCCCGGTGGACAAGCCACTCGTCAAAGGCAAAACTAAACCAGCAAGACCACCCGGTGTGTCGTCACCCCGATAAGA
GCCGCGCCTATTTTCTAGGGTTGCCTAACCCTTGGGATCCCTTGGACCACCTTACTATGTGCATGTTTTCTTTTCACACG
GGCATTTATCTGCTTTGGCA-TCAAAGCTTTCATTTGAAAATTTGCTACTACCACCTATATTTGTACTGACAATACCTTT
GCATGGACCCACACATTAGGTTTTAAAATGGTTCTCACATTCGTGTTGTCTTACTTATCTAGGCATGGCTCTTGCCCAGA
TAATTGTTGTTGGTCACACCCTTCTATATTATCGGTTTGTGAGTCTAGCTGATTGGATACGTGAGTTGTTGCACACTCTT
GAACTGATTTTGACTTGATGACCATTGTAACCATTTGCGGGTTATAGGCTAGCACATAGTTCAACACTATAACTAATTGT
TGGTTCATTCCTACTATAGGTTATAGGGTAGCGTTTGACAATTTTCCATGTGTTGTGGGTACT--TGTGACAATTGAGGA
CACGATGTTTGTGGTGACAGAGAACACGTTGACCTCCACAAATAGTTAGGATGCTGGGTAAAGCCTACGGGAAAACAGGG
AGAAGGTATAGGAGGAGAATAACATGAGTAGTAAAAAAGTTAATGACTTAAATACAACATCAAGGAACGTTTCTTAAACT
GAAGCTCTAGCACTATAGTTAAATAATTTGAATCTGG-CAGAAATTATACTAACCTTGCCTAGCACAATTCCACCCCTAA
ACTTCTGTTTTGCAAATTTCGTTAAGTCTATAGACAGAAGAAAAGGGTCACTCTATTTTCCCAACAAAACTTGAACAACA
CCAGAACCTTAATTTGAAGTCAGTTTCGTGCTCTTTCTATCATTTACACGTCACAGTGAAATGCTTTGCAAACTATTTGA
CCAGATGCTGTATACCACATTTGAATCTCATTTGCATATACTGACATGAAACAACGCATTACAGAAAAGCTTCTGATATG
TCAAAATGTATCATATATCAATTCTTGAGATTGTGCATATACTGGACATTAATCTTGTTTACATGTACTTCCAATGACTA
GATATTTCTTTCTCTTATGCAGTATGGACAAAATTCTTGAACGGTATGAGCGCTATTCTTATGCAGAAAAGGTTCTCGTT
TCAAGTGAATCTGAAATTCAGGTAAAAATGAAAAACAAACGGTTTGCTTTCCTTTAGCTATGAAATAAATTGTTGCCGAT
ATCAGATGTTCTGAAATTTATTTGTAGGCCACTATATTTTGAATGATTTCCATGCGCTATGAAGTTAATTGACTTGCAAC
TATGGATTGTTGGTCTATTTGATTCTCTTGTAACCTATTATCAGTTTTTCTTCGATGAATGCTTAGGCATGGTCGAATAA
TGTAACCAAATACCACTTGACCAATTTACTTTCATGGCTACTGAACTAGACTAGCGTGCTGATTCGTACATACTGCCTTT
GGAAGAACTACAAAAATGTGATCTGACTTTAAGAGTTACTAAATTAGTACGTAGTAAACTGCAATGCATGGCCAGATCAG
CAATTCTGGATTAGCCGGCTGAGTTTTTGAAGGGCTTAGCAACAAAAATTGACAAGCTTATATATTATAATGGCTTTAAA
ATACTTGTGTGCATCAGTGAAAATCACAATATTTTGATTGCAATAACAAAATGCTATCCTAGATTATTAAGACTTGTTAC
TAGATTGGTCATTGATCTTAAGTTCTTAGGATAAACTGTTGAATCTCCAGTCCTTCGGATTGTATTATGCTACTAATGGC
CATTAAGGATAG-CCCATGACATTAGTTCTCATCTCCAATTTTTCTGTATTGTTTGCGATATTGCTGCAGTTTCTTATTA
CAGCTTGTCTAAGGCTAACCATCTAGGATAAAAAGTAGATCCTGCAGACTTAGAAGATCCAGTTAGGCTCAATATTCTTA
TTTTTGTAACTCGGAACTCCAGGACCTCGCTTCAATTTTTTGGCCAATTTTTGTACAAACCAACTTGTAGCTCCAACTGA
GGGATCCAACCAGTTCTATCTGATTGCTGACAAACAGATTCAGCATGTACGTATGACGAGGACTATTTAAACA---TGTA
ATTACTAACCCAAAAAATATTCCAAATTTTATTTAAATATTTACCTCCGCTGCAGCATTTTTAATATTACGAAATATGA-
TTTTTACATCTGATAGTAACACTTGTTGCAGTGACATAATTGATTTGAAGTTATGAAAATTCAAGTTCACTGCACAGAAC
AATCCTTCCTGATTTATGCCCCCGGGGTAAAGGAGGAGGGTTGTGATAGGCTTGGCGAGCCAACGTAAAAACTCAGCCAC
TTTTATGGAGATGAAACCCAAAAGCCAAAGAGCTAGCTATGGACAGGGGTGCGTGGAAGCTTGCTATCCATGTGCCAGAG
CCATGAGTTGGTTGCGAGATCTTATGGGTTTCACCTCTAGCCTACCCCAACTTGTTTGGGACTAAAGGCTTTGTTGTTGT
TGT---TGGTGGTGGTGGTGTCAATGTTGTTAAAGTCTCTTTGTTCATTTCTGAACTAACTTAGCCTATTTGTAGCATTT
CTGTCATTGTTCCTTCCTGTCCCACCCAAAGTTAGTAATGCGATTGTTATTTGTTTGTGCAGGGAAACTGGTGTCACGAA
TATAGGAAACTGAAGGCGAAGGTTGAGACAATACAGAAATGTCAAAAGTAATTTGTAACGATTTTGGTTGATTGCCAGTA
TATTGTATACACTCTGAAGATAAATGGGACTGAATTTCTACATCCTGCATCTGCAGGCATCTCATGGGAGAGGATCTTGA
ATCTTTGAATCTCAAGGAGTTGCAGCAACTGGAGCAGCAGCTGGAAAGCTCACTGAAACATATCAGATCCAGGAAGGTAC
TGATTTAAATGATTTGATACAGCAGCACAATATATAAAAAAACAAGAAAAACACTTGCAGAGAAGTTCAGCAAAGTATAT
CTGAAATCAGATTCTAGACTGAGATGTTCAAAATATG-TATATGCATTTTAGTCATATGCTCTTCATAGTT-AAAAAAAT
GACTAATTTTTTTCATTTTTTGTACTTGCAGAACCAACTTATGCACGAATCCATTTCTGAGCTTCAGAAGAAGGTAAGCT
GTCAACCTTTGCATACCTTATTCGGTATTCGAACTGGTCAACTTGTCATGAAGCCTTAGCTTGTTTCAAGATTTGTGACA
TTATAACATGTATGCAAGTAACTGGTCTACATGCACGTAACCTCATTACATCGTTCTTGCTGCAGGAGAGGTCACTGCAG
GAGGAGAATAAAGTTCTCCAGAAGGAAGTAAGCCCGTTATATCACCTTATGGTCCAACCGGTCTAAATTGTTCCGTATAG
CAAATTTTATTGACAGAGGTCCGTGTCCCTTCCCCACAGCTCGTGGAGAAGCAGAAGGCCCATGCGGCGCAGCAAGATCA
AACTCAGCCTCAAACCAGCTCTTCTTCTTCTTCCTTCATGCTGAGGGATGCTCCCCCTGCCGCAAATACCAGGTGATGAT
GTACATCACAAGTCTAATCTTATTCAGAGTTCAAGTAACCAT------------------------------CTTTTGAA
TTGGTCGGGTTGTTCCTTGCAGCCCACTTTTGGTCTC--TATGCAGTTCTGTCGGGCCACATTTAAGTAACATAATACTA
ATATGCTTGTGTTCGCTTTGGTTGTGCAGCATTCATCCAGCGGCAGCAGGCGAGAGGGCAGAGGATGCGGCAGTGCAGCC
GCAGGCCCCACCCCGGACGGGGCTTCCACCGTGGATGGTGAGCCACATCAACGGGTGAAGGGCATCCAGCCCATACAGGC
GTACTATTCAGTAGAGGGTAACAAGTTGCACCGGCCAGCCTGGTGTATGTTGCGGTTGCTAGCACGCCTGACCCC-TTGG
AGGGGAAAGGAAAAGAAATCAGAGTAAAGTAGCAAGCTGCAGCGATGTGTATATTTCACTTTGTCCACCTCAGTTTCCCT
CCCAGCTGGGCTGAGATGGCTGTACGAGTAA-TTTACCATGTAATCTATATGTAGCTTGAGTGATGAATTTTCAAGTTTC
CATGATACCCGTCTCTACTGGGTGTTGTTTA----------------------
>T87A 2 reads from 2 documents mapped to AY747600_A using Geneious
--------------------------------------------------------------------------------
--------------------------------------------------------------------------------
--------------------------------------------------------------------------------
--------------------------------------------------------------------------------
--------------------------------------------------------------------------------
-----------------------------------------------------???????????????????????????
????????????????????????????????????????????????????????????????????????????????
????????????????????????????????????????????????????????????????????????????????
????????????????????????????????????????????????????????????????????????????????
????????????????????????????????????AAAMCCC----SCCCMMCCYSCCGGMATCCTCGTTTTGRCCTGG
CCATCCT--------------------CACCTCACGTCCTCACCCAACCACCTGATAGCCATGGCTCCGCCGCCTCGCCT
CCGCCTGCGCCAGTCGGAGTAGCCGTCGCGGTCTGCCGGTGTTGGAGGGTAGGGGCGTAGGGTTGGCCCGGTTCTCGAGC
GGWGAKGGGGCGRGGGAAGGTGCAGMTGAAGCGGATCGAGAACAAGATCAACCGGCAGGTGACCTTCTSCAAGCGCCGCT
CGGGGCTTCTCAAGAAGGCGCAMGAGATCTCMRTGCTCTGCGMCGCCGAGGTCGGCCTCATCATCTTCTCCASCAAGGGA
AAGCTMTAYGAGTTMTCCACCGAGTCAWGGTAAAT-AAGCACGC????????????????????????????????????
????????????????????????????????????????????????????????????????????????????????
????????????????????????????????????????????????????????????????????????????????
????????????????????????????????????????????????????????????????????????????????
????????????????????????????????????????????????????????????????????????????????
????????????????????????????????????????????????????????????????????????????????
?????????????????????????????TCTCATTTGGAATCTTAACTAGACGCTACAATACCTTGT-TGTCTCCCTCA
TCAAATTTGTGCTTGCTGCTTGAACAAATGAACCTCGTCATCTCGGTTATTTCCAGAATTTTGTTCCACAGGCTTTGCTA
TCATTCATATTGGTAGCTCCGGCCATGCGGCCATTTTGTTGCTTGCTTGGAGATACTGTCTACGGCACGCACGGAGAAAA
GAGTCACTTGACCAGCTAATGCATGGAATTATTGTCTGCAGCTGATGAAACTCCGGCATGAAGAGTCAAACCAAAAAGTA
GAGAGTTCCTTCCAAATATAAAATAAGAGTTTCTGCATACTTTTTTTCCCTTTCAACCATCATAGTTTGCCCGTGATATT
TGTTGGTGCTGGCGATGGTTCTTCACAAAGTAAAGGAGTCAATAAAATCACGGAGACTGATCCATTATTTCCCCCACACG
CTGACATTAGTCCATGTTAGTTTCCCATTTCTGTCTGCTTCCATAATTCCCGTCCGGCGAAGTACTAGATCAGCCTCCAC
GGTTTGAAAGTAAGAAATATCATACCGTCGAAAGGATCGCTACTGCTTAGTAAATATCCATTGTTGTTTGTAATCTTGCT
GAGAAAGCAACATTACCATCAGCTTCATGGCAAGGACCTGTATGTTGAGGTGCTAAATCTCTTCTAGTTTTGTACCACTG
AGGGTATGCGCGGCGCTAACGGAAAAGGGTAAGTAAAGTTTTATTGGCTTGCCTTCAGCTTCCTTGGTTGTTTGACGCAT
AGGTGCTTGCATGCATGTATCAAGCTGGTCACGTGATGAAAACGCGTAAGAATCAAAGTCGGTTAAATTAAGATATAAAT
AGATGCAGTCATATTTTAAGCTAGTGCTGCACTGTGAACTTCAGTATCTCAGATCAAAGTACTGAATAAAATTACCCCCT
GTTTCCGTGCTGTTCATTTGGAAAAGACTGCCATGAACATCCGAATTGGTAACCATGCATTAATCAGCTTGCCGGCTTTA
TTTTCTTCTCTGTCGTTCCTTGTCATTTGGTTTGCTTTGCCTACCTCTGCACGATAGGCACGTGTAAGTAGCTCACGGGG
ACAAGTAACTGCTATGCTTTGTCTAGAGCCTATGAGACAGCACGCTGATGCACCACGATATTCCATGGTTTAGGATCGGA
ACTAAAATCTTGAGATCTTACAATATTCTAAAAAGGCATCTATAGCCTGCATATAACCGACTCAGGCACAAAATCAGCAT
TGATCGAGCAGGCATCATATGCATACACTAAAATGCAGCTAATGATGTAGCCTGCTGATTTTCTGGACCTGGCTTGGATA
ATGGTTAATGTACCCAATTGTTATTCACTCTATATCCTCCATCTCCTTATCGGTCGATTAATTTACCACACATAGCAAAG
GTCCAAAGCTGACATTGCAACCAACTTTACTCATCTCTAGACTAGTAAACACGAAGTAAGCTGTTAGGGACTGTGTGATG
GGTCTATGTTACATGCATTTGTTGTCGGTCTAGTACTTAACCAAGTCTGGGAACCAGTTATCCTCTACACCTATTGTGTC
CCTAAACCTATATACTTGAGAGTAAAACAGAAGTTATTCCTAGGAATATCTGACTAAGCTATGGGATAGTCAACTTCCAT
TTTTGCTCCTGCCACATCTTTACTTAGTCCACAAACGACATATAGATGATCAGCTAGAACCGTTATTTAGAGTTTATATC
TGCTCATTACATGTATTAATTCCATGAAATAGAAGAAAAACTGAATAGGCACACAATATAGTTGAAGCTCGGCAGATGAC
TTCATAAGTGTCATATCTATTAACCATTTCATATGTTGTTACATTTTTGCTGCAGTGATATTTTGTTAGCTCCCAGTTAC
AAGTTAACTAATATATGGAGATCCTGGGCACGTACATGTAAGCAGATCCTATCGACTTTCGTGGATCCGCTGATGGAATC
ACACCTCAGGATTTCATGGCATAGTCTTGATATGTCACGAACTGGTTGTTACTTTATTTATTTATTTTACACTGTGTTCG
CCCACCCACAGGCCTGGCGCAGTGGTGAAGTCCTCCCCACTTGTGCCAAGAGGTCCTGGGTTCGAACCAGCCTCTCTGCA
TTGCACTTTGCAGGGGTAAGACTAGGTTCCTATAATCCCTCCCCAGACCCCACCTTGTGTGGGAGCTTCTATGCACTGGG
TCTGTCCTTTGTGTTCGCCCACCTAGATGATAGAAATGTTATGTATTTAAAATGTAATCTCACAGTCATTGTTGTTGGTA
TGGACCGTATGCCAAAAAGGGTTTTACCATGAAGTCTATTAATGAATAATTATTTATGTTACAACTTGATTGCTTTACAT
TAGTTAAAATTAGTTATTTTGTACCTTTGTGCCCCCCTTCTTGTTCAACCATTTATCTTACCAAACTATGCATCAACAAA
CATGCACAGTCACTATTCATAAATTTCATATTCTCAAAATTTAAATATTAAGAACAAAAGTTATGTTTCTACTTTTTCCA
ACTGACAATTCTCTGAACTCAAATTTTATAATTTGAAATTTTAATATTAACATTTTATTTTAAAACTTTTTGAATTTCTT
TTTTATTATAAAAAAGTTTGGATGGCATAAATTTATGTATGAACTATTATGAAACCACAAGCAATAACGAAAGTGTGTTT
TTAAGCAAAACCTTATGACCCATCACTCAAATAGTTTGCGTTTGATTTTCAAATTGACGCGCATTAAAGACATATACATG
CAGTCTTCATATCACATGTGTGCTTTTCCTGCTTAAGGTAGTAGGACTATCTCTTTTTTGAGAAACACCGATTACAACGT
AGATGCACACACAAGTGCACATTACCACCACACGTACACACTCACACAATGTTTAGTAAGGACTAAAATTGTGGAGCTTC
AAGATCTCTGGAACGTCAGGAATGTCGCCTCCCACGGAACGAATAATCCGCACAGTGTGTCAAACCATTGGTTCGATCTT
CCTTGGTGGGCTGTGAGTCAAGGTACTAAAAAAGCGGTAGGCGCTAATCTGAATTTTGCCTATGCCTAGTGCAATGACCG
CCTAGGCGCACTTATGCCTTCGTATGACAAAGAAGGAGATTTTACAACAATGAAATCAATGGTGCGGAGCCTAGAGGGAG
GTATCGGTGGTGAGTTGGAGTGAGAAATCCCTCCTCTGATTCAACCTTTCTTGACAACATAGCCCAAACAAGACCGTCCA
TTTTCTTTGCATCCCCCTTTTCCCGTCTCTTTGTATCGTTAGGTCTCTTTCATTCGTCATTTGTATGTAGCGATAATGGT
GGTGTC-TGCAGCTTCTTCCCTGCATTCGCTTCTCCTTTCCTACCGTCGCCGGAAAAAGATCTCATCGGTCATGGAGAAC
ATAGTCGGGCGCCTAAACCTTGGCCTATGGCAAAAGTGAGGCGGTAGTCTGCTTAGCGCCTAAGTGGCTCCTTTTCATTG
TCCTTTTTTCCATGTTGGGAGTACAACCGCACTCCTAACCCACTAATCATAGATTGGTTATCATCTAGTACTTT-----C
TGTACCACTTTTATCTTACAAACGCGAGGGTATTGTGGTGGAGAGCCATGTATTACAACTTTGATAATCAAAATTCAAAA
TTCAAGTCTCTGAAGATCCTTTGAAAAATGTGTTTTGTCAAGGGCAAAAAATATATCTTTGTTTGCCATACCAAGATACT
CCCTCCGTAAAGAAATATAAGAGCGTTTAGGTCACTACTTGAGTGATCTGAACGCTCTTATATTTGTTTACCAGGGAGTA
CAAAAGACCATATTCTTGCACTAATTTTTACTAGTGGTTATGCCCGGGCATATGAGGGTCGGGAAGGAAGGC-CAAGGGA
CATCTAGTAAAAATTAGTGAGAGAATAACCGCAAGGGACATTGTGCACTAATGTTTACCAGGGAGTACAAAAGACCACAT
TGTGCCCGGGCATATGAGGGTCGGGAAGGAAGGCGCAAGGGACATCTATAAGATGGCTAAGATC---GTGAGGAAGGCGA
GGGATGTCAAACAAGTCAAATGCATCAAGGATAGAGCAGATCAACTCCTGGTGAAGGACAAGGAGATCAAGCATAGATGA
CAGGAGTACTCCGACAAGCTATTCAATGGAGAGATGAATCTAGGGGTCTGAGATTAGGGAGGCTTTACAAAGAATAATGT
TATAGGAGTCATTGGGCACCACTTAAGAGTAATGGCAAGCGTCACCAAAAATCAGTTTGTTTTCATGCCTGAGAGGTTGA
TCATGGAAGTCATTTTCTTGGTATGAAAACTTATGGAGAAATACAGGGAGCAAAAAGAAGACTTGCATATGATGTTCATT
GACTTGAAAAAGTCCTGCAATAAGATACTGCAAAATGTCATGTGGTGGTCCTTGGAGAAACACAAAGTCCCAATAAAGTA
CATTACTCTCATCAAGGACATGTACGATGATCTCATGACAAGTGTTCAAAAAAGTGATGGCGACACTGATGACCTTCCGC
ATAAAATAGGACAGCACCAAGGGTCAACTTCGAGCCCTTATCTTTTTGCCTTGATGATGGATGAGGTCACAAGGGATATG
CAAGGAGATATTCCATGGTGTATTCTCTTTACGATTGATGTGGTGCTAGTCAATGATAGTAGCTCGAGGCATAATGGAAA
GTTAGAGCTATGGAGACAAACTTTGGATCAAAGTTTTTAGGCTTAGTAGAACTAAAATTGAGTACATGAGGTGCGGTTTC
AGTACTACTTGGCACGAGGAGGTTAGCCTCAATGGGTAGGTGGTACCTCAGAAGGGCACCTTTTGATATTTGGGATCAGT
GTTGGAAAAGGATGCCGATATTGATGAAGATGTGAGCCATTAAATCAAAGTCGGATGGAGGAAATGATGCCAAGTTTCTG
GTGTTCTCTCTTGACAAGATAGTGCCACGAAAGCTAAAAGGCAGGTTCGATAGGACGGCGCACCGCAATGTATGGCGCTG
AGTATTGGCCGACTAAAATGAGACATATTCAACAATTGAGTGTAGCAGAAATGCGCATCTTGAGATGGATGTGTGGTCAC
CCAAGAAAGGATCGAGTCCAAAATGATGATATACATGTAGAGTCGGGGTAGCACCGATTGAAGGGAAGCTTGTCGAACAT
CGTCTGAGATGGCTTGGATATATACAAAGTAGGCCTTTAGAAACTTTCGTGCATAGCAGGCGGTTAATACATGCTAATAA
TGTAAGAGAGGTTGGGCTAGACCAAACTTGACATGGAAGGAGTCCGTGAAGAGAGATCTGAAGCACTAAAGTATCACACG
GAACTAGTCATGGACAGGGGTGTGTGGAAGTTAGCTATCCACACGCCAGAACCATTACTTGGTTTTGAGATCTTATGGAT
TTCAGCTCTACCCTATCCAACTTATTTGGGACTAAACGCTTTGTTGTTGTATCTCTTGCCTTGGTCTTAGCAACTTACCA
TGTGCATGTCTTTTCTCAAAAAGGAAAATTGAATGCCAAGTATTTCCTGAAGTTGTACATTGTACAATTTGATGTCCTTG
CTCCACGGTACATCAGATTTCCCATCTCATGATGATGCAACAACTAGGTCTTAGAGCAACTCTAGCAGAGTCTTCATGGC
TTCCGTCGCTATATTTCTTTTATCTCGCTCCATACACAGGTCTCGTGGCCTCCATATTTGGAGGTTGGAGAGGTCCAGTA
AGGAGCTCGCCCCAAAACCAACCGCTAAAGTTTTAAGCTTCCTCCTCGCGCCTCCTGTCGGATTTGAAGCAACCCGCGCC
CTCGGATTCTTATGGCGGTCCATTGGATGACCGCCATGCGGCATCATCTTCTTGCTTGCATGTGAGCAGACTGGAGGTGT
GCGAGTAGGTCGCTGCAGCATTTCTCATAGGGAGGCGCGCCCTTCGACTACCCGCCATTAGCTGCCACCCGCGTCCCCAA
GTGCCTCCCTAATGGCGCCTGCGGTGGCCTGTAAAAGGCCGGCGCCCTCCGCTCTCTAGCTTCAATGCTATCTTCGACGC
CTCTTATTCCAATCTCACACGCCTCCAATCCACCATCCCCTTTGTCGTCCACAGCGCATCCAGAGGAGCTCCCTCTCGCC
TTCAA-TTTTTGGCATAAGGTGGAGGAGTAGCCCGCGGATCCTTTGCCCCCCTTTAGGGACCAGACGGACCTAGTCCTGG
AGGGGGGCTGCGCAGAGCAACTTGTAGCACCCAAGATTCTATCCCGATCACGTGATGAATTCATGATCGGAGCAGAATCG
CATTTCGAGCGCATAGCGAGGTGGATATCATTACAACATACCATGCACTAAATAGATGAGAATACCAGATAAAGGTTTAC
ACTCGCCACAAGCTACAACATGAATACATCAATACACAACAATCATCATACAGGAGAGCAGGATCCGACTATGGATGAAA
TCAAACAAAAAGAAGAACGACATCTACCCTGCTAATCCCGGGCTCCTGAACTGGAACCCATCCTATGATCGACGAAGAAG
CAGAAGAAGAACTCCAAAAGCAAACATGCATCGCTCTCACGTCAAGCATTGCTTTATCTATACCTGCACC---TGTTGTA
GTAATCTATGAGCCATGGGGACCCAGCAATCTCATTACCAAGGGTAGCAAAACTAGCAAAGATTAATGGGTATGGAAGGG
TTAAGTGGTGAGGAGGCTGGAAGCATTAAGCATTTGTATGGTGGCTAACTTACGAGTACAAGAGTAAGAAGAGTAAACTA
CACATAGCGGTCGCAAACTATTAATGATCAAGAAGTGATCCTGAACTACTTATGAGTCAGTCATAACCCCACCGTGTTCA
CTTCCCGAACTCCTTGGAAAAGAGACGATCACGTAACGCACACGGTTGGTGTATTTTAATTGGGTTCAGTGTCAAGTTCT
CTAAAATCGGATATTATAAATTTTTAAGTCGCCACATAACCGCGGGCACGGCTTCCGAAAAGATTTAGCCCTGCAGGGGT
GCACCAAGTAGTCCATTATAAATTACCACATGCATCCGATGGAACATCCTCACACCATGATAACACGATGCTTACAATAA
GGAACCCCGGTGGACAAGCCACTCGTCAAAGGCAAAACTAAACCAGCAAGACCACCCGGTGTGTCGTCACCCCGATAAGA
GCCGCGCCTATTTTCTAGGGTTGCCTAACCCTTGGGATCCCTTGGACCACCTTACTATGTGCATGTTTTCTTTTNNCACG
GGCATTTATCTGCTTTGGCA-TCAAAGCTTTCATTTGAAAATTTGCTACTACCACCTATATTTGTACTGACAATACCTTT
GCATGGACCCACACATTAGGTTTTAAAATGGTTCTCACATTCGTGTTGTCTTACTTATCTAGGCATGGCTCTTGCCCAGA
TAATTGTTGTTGGTCACACCCTTCTATATTATCGGTTTGTGAGTCTAGCTGATTGGATACGTGAGTTGTTGCACACTCTT
GAACTGATTTTGACTTGATGACCATTGTAACCATTTGCGGGTTATAGGCTAGCACATAGTTCAACACTATAACTAATTGT
TGGTTCATTCCTACTATAGGTTATAGGGTAGCGTTTGACAATTTTCCATGTGTTGTGGGTACT--TGTGACAATTGAGGA
CACGATGTTTGTGGTGACAGAGAACACGTTGACCTCCACAAATAGTTAGGATGCTGGGTAAAGCCTACGGGAAAACAGGG
AGAAGGTATAGGAGGAGAATAACATGAGTAGTAAAAAAGTTAATGACTTAAATACAACATCAAGGAACGTTTCTTAAACT
GAAGCTCTAGCACTATAGTTAAATAATTTGAATCTGG-CAGAAATTATACTAACCTTGCCTAGCACAATTCCACCCCTAA
ACTTCTGTTTTGCAAATTTCGTTAAGTCTATAGACAGAAGAAAAGGGTCACTCTATTTTCCCAACAAAACTTGAACAACA
CCAGAACCTTAATTTGAAGTCAGTTTCGTGCTCTTTCTATCATTTACACGTCACAGTGAAATGCTTTGCAAACTATTTGA
CCAGATGCTGTATACCACATTTGGATCTCATTTGCATATACTGACATGAAACAACGCATTACAGAAAAGCTTCTGATATG
TCAAAATGTATCATATATCAATTCTTGAGATTGTGCATATACTGGACATTAATCTTGTTTACATGTACTTCCAATGACTA
GATATTTCTTTCTCTTATGCAGTATGGACAAAATTCTTGAACGGTATGAGCGCTATTCTTATGCAGAAAAGGTTCTCGTT
TCAAGTGAATCTGAAATTCAGGTAAAAATGAAAAACAAGCGGTTTGCTTTCCTTTAGCTATGAAATAAATTGTTGCCGAT
ATCAGATGTTCTGAAATTTATTTGTAGGCCACTATATTTTGAATGATTTCCATGCGCTATGAAGTTAATTGACTTGCAAC
TATGGATTGTTGGTCTATTTGATTCTCTTGTAACCTATTATCAGTTTTTCTTCGATGAATGCTTAGGCATGGTCGAATAA
TGTAACCAAATACCACTTGACCAATTTACTTTCATGGCTACTGAACTAGACTAGCGTGCTGATTCGTACATACTGCCTTT
GGAAGAACTACAAAAATGTGATCTGACTTTAAGAGTTACTAAATTAGTACGTAGTAAACTGCAATGCATGGCCAGATCAG
CAATTCTGGATTAGCCGGCTGAGTTTTTGAAGGGCTTAGCAACAAAAATTGACAAGCTTATATATTATAATGGCTTTAAA
ATACTTGTGTGCATCAGTGAAAATCACAATATTTTGATTGCAATAACAAAATGCTATCCTAGATTATTAAGACTTGTTAC
TAGATTGGTCATTGATCTTAAGTTCTTAGGATAAACTGTTGAATCTCCAGTCCTTCGGATTGTATTATGCTACTAATGGC
CATTAAGGATAGCCCCATGACATTAGTTCTCATCTCCAATTTTTCTGTATTGTTTGCGATATTGCTGCAGTTTCTTATTA
CAGCTTGTCTAAGGCTAACCATCTAGGATAAAAAGTAGATCCTGCAGACTTAGAAGATCCAGTTAGGCTCAATATTCTTA
TTTTTGTAACTCGGAACTCCAGGACCTCGCTTCAATTTTTTGGCCAATTTTTGCACAAACCAAGTTGTAGCTCCAACTGA
GGGATCCAACCAGTTCTATCTGATTGCTGACAAACAGATTCAGCATGTACGTATGACGAGGACTATTTAAACA---TGTA
ATTACTAACCCAAAAAATATTCCAAATTTTATTTAAATATTTACCTCCGCTGCAGCATTTTTAATATTACGAAATATGA-
TTTTTACATCTGATAGTAACACTTGTTGCAGTGACATAATTGATTTGAAGTTATGAAAATTCAAGTTCACTGCACAGAAC
AATCCTTCCTGATTTATGCCCCCGGGGTAAAGGAGGAGGGTTGTGATAGGCTTGACGAGCCAACGTAAAAACTCAGCCAC
TCTTATGGAGATGAAACCCAAAAGCCAAAGAGCTAGCTATGGACAGGGGTGCGTGGAAGCTTGCTATCCATGTGCCAGAG
CCATGAGTTGTTTGCGAGATCTTATGGGTTTCACCTCTAGCCTACCCCAACTTGTTTGGGACTAAAGGCTTTGTTGTTGT
TGG---TGGTGGTGGTGGTGTCAATGTTGTTAAAGTCTCTTTGTTCATTTCTGAACTAACTTAGCCTATTTGTAGCATTT
CTGTCATTGTTCCTTCCTGTCCCACCCAAAGTTAGTAATGCGATTGTTATTTGTTTGTGCAGGGAAACTGGTGTCACGAA
TATAGGAAACTGAAGGCGAAGGTTGAGACAATACAGAAATGTCAAAAGTAATTTGTAACGATTTTGGTTGATTGCCAGTA
TATTGTATACACTCTGAAGATAAATGGGACTGAATTTCTACATCCTGCATCTGCAGGCATCTCATGGGAGAGGATCTTGA
ATCTTTGAATCTCAAGGAGTTGCAGCAACTGGAGCAGCAGCTGGAAAGCTCACTGAAACATATCAGATCCAGGAAGGTAC
TGATTTAAATGATTTGATACAGCAGCACAATATATAAAAAAACAAGAAAAACACTTGCAGAGAAGTTCAGCAAAGTATAT
CTGAAATCAGATTCTAGACTGAG------------------ATGCATTTTAGTCATATGCTCTTCATAGTT-AAAAAAAT
GACTAATTTTTTTCATTTTTTGTACTTGCAGAACCAACTTATGCACGAATCCATTTCTGAGCTTCAGAAGAAGGTAAGCT
GTCAACC-TTGCATACCTTATTCGGTATTCGAACTGGTCAACTTGTCATGAAGCCTTAGCTTGTTTCAAGATTTGTGACA
TTATAACATGTATGCAAGTAACTGGTCTACATGCACGTAACCTCATTACATCGTTCTTGCTGCAGGAGAGGTCACTGCAG
GAGGAGAATAAAGTTCTCCAGAAGGAAGTAAGCCCGTTATATCACCTTATGGTCCAACCGGTCTAAATTGTTCCGTATAG
CAAATTTTATTGACAGAGGTCCGTGCCCCTTCCCCACAGCTCGTGGAGAAGCAGAAGGCCCATGCGGCGCAGCAAGATCA
AACTCAGCCTCAAACCAGCTCTTCATCTTCTTCCTTCATGCTGAGGGATGCTCCCCCTGCCGCAAATACCAGGTGATGAT
GTACATCACAAGTCTAATCTTATTCAGAGTTCAAGTAACCAT------------------------------CTTTTGAA
TTGGTCGGGTTGTTCCTTGCAGCCCACTTTTGGTCTC--TATGCAGTTCTGTCGGGCCACATTTAAGTAACATAATACTA
ATATGCTTGTGTTCGCTTTGGTTGTGCAGCATTCATCCAGCGGCAACAGGCGAGAGGGCAGAGGATGCGGCAGTGCAGCC
GCAGGCCCCACCCCGGACGGGGCTTCCACCGTGGATGGTGAGCCACATCAACGGGTGAAGGGCATCCAGCCCATACAGGC
GTACTATTCAGTAGAGGGTAACAAGTTGCACCGGCCAGCCTGGTGTATGTTGCGGTTGCTAGCACGCCTGACCCCTTTGG
AGGGGAAAGGAAAAGAAATCAGAGTAAAGTAGCAAGCTGCAGCGATGTGTATATTTCACTTTGTCCACCTCAGTTTCCCT
CCCAGCTGGGCTGAGATGGCTGTACGAGTAA-TTTACCATGTAATCTATATGTAGC????????????????????????
???????????????????????????????????????????????????--
>T89A_NODE_1_length_4032_cov_100.690166_(reversed)
--------------------------------------------------------------------------------
--------------------------------------------------------------------------------
--------------------------------------------------------------------------------
--------------------------------------------------------------------------------
--------------------------------------------------------------------------------
--------------------------------------------------------------------------------
--------------------------------------------------------------------------------
--------------------------------------------------------------------------------
--------------------------------------------------------------------------------
--------------------------------------------------------------------------------
--------------------------------------------------------------------------------
--------------------------------------------------------------------------------
------------------------GCTGAAGCGGATCGAGAACAAGATCAACCGGCAGGTGACCTTCTCCAAGCGCCGCT
CGGGGCTTCTCAAGAAGGCGCACGAGATCTCCGTGCTCTGCGACGCCGAGGTCGGCCTCATCATCTTCTCCACCAAGGGA
AAGCTCTACGAGTTCTCCACCGAGTCATGGTAAATTAAGCACGCGCTGTCTTTAAATTTGTTCCCCAATACGCCTTCGAT
TTCGATTTCCTGCGCACCGTTCTGGTCCTGCGAGACGACCCGGCCGACCCCAGGGCCTTCTCCATTTCCGCGCTGCTGTT
TGGTAGATTCCGTTTGCCCGCTCGCTGTTTCCATCCGATTCTGCCGTGGCTGCTTGCTCGTTTTTCTTAGAATCGATGGG
GGAGCTGGCGTTCCGCGCGGCCGCGATTTCTTGCTATGGGGGGTAGGGCGCGCGATGGGTCGCCGGGCTATTTTATGCTC
CGCCAGCGCCGGGAAGGTTGTTCATCTGGCGTATTTTGGGGAAATTTTGGTCCCGGACGCGCCAGGTGGCACCCCAAGTG
GAAGGGTTAAGACGGTAATTTT----------------------------------------------------------
--------------------------------------------------------------------------------
--------------------------------------------------------------------------------
--------------------------------------------------------------------------------
--------------------------------------------------------------------------------
--------------------------------------------------------------------------------
--------------------------------------------------------------------------------
--------------------------------------------------------------------------------
--------------------------------------------------------------------------------
--------------------------------------------------------------------------------
--------------------------------------------------------------------------------
--------------------------------------------------------------------------------
--------------------------------------------------------------------------------
--------------------------------------------------------------------------------
--------------------------------------------------------------------------------
--------------------------------------------------------------------------------
--------------------------------------------------------------------------------
--------------------------------------------------------------------------------
--------------------------------------------------------------------------------
--------------------------------------------------------------------------------
--------------------------------------------------------------------------------
--------------------------------------------------------------------------------
--------------------------------------------------------------------------------
--------------------------------------------------------------------------------
--------------------------------------------------------------------------------
-------------------GGTCCCGGACGCGC-----------------------------------------------
--------------------------------------------------------------------------------
--------------------------------------------------------------------------------
--------------------------------------------------------------------------------
--------------------------------------------------------------------------------
--------------------------------------------------------------------------------
--------------------------------------------------------------------------------
--------------------------------------------------------------------------------
--------------------------------------------------------------------------------
--------------------------------------------------------------------------------
--------------------------------------------------------------------------------
--------------------------------------------------------------------------------
--------------------------------------------------------------------------------
--------------------------------------------------------------------------------
--------------------------------------------------------------------------------
--------------------------------------------------------------------------------
--------------------------------------------------------------------------------
--------------------------------------------------------------------------------
--------------------------------------------------------------------------------
--------------------------------------------------------------------------------
--------------------------------------------------------------------------------
--------------------------------------------------------------------------------
--------------------------------------------------------------------------------
--------------------------------------------------------------------------------
--------------------------------------------------------------------------------
--------------------------------------------------------------------------------
--------------------------------------------------------------------------------
--------------------------------------------------------------------------------
--------------------------------------------------------------------------------
--------------------------------------------------------------------------------
--------------------------------------------------------------------------------
--------------------------------------------------------------------------------
--------------------------------------------------------------------------------
--------------------------------------------------------------------------------
--------------------------------------------------------------------------------
--------------------------------------------------------------------------------
------------------------------------CAGGTAGCACCCCAAG----------------------------
--------------------------------------------------------------------------------
--------------------------------------------------------------------------------
--------------------------------------------------------------------------------
--------------------------------------------------------------------------------
--------------------------------------------------------------------------------
--------------------------------------------------------------------------------
--------------------------------------------------------------------------------
--------------------------TGGGGCTA----------------------------------------------
--------------------------------------------------------------------------------
--------------------------------------------------------------------------------
--------------------------------------------------------------------------------
------------------------------TTTTATGCTCC---------------------------------------
--------------------------------------------------------------------------------
--------------------------------------------------------------------------------
--------------------------------------------------------------------------------
--------------------------------------------------------------------------------
--------------------------------------------------------------------------------
--------------------------------------------------------------------------------
--------------------------------------------------------------------------------
--------------------------------------------------------------------------------
--------------------------------------------------------------------------------
--------------------------------------------------------------------------------
--------------------------------------------------------------------------------
--------------------------------------------------------------------------------
--------------------------------------------------------------------------------
--------------------------------------------------------------------------------
--------------------------------------------------------------------------------
--------------------------------------------------------------------------------
--------------------------------------------------------------------------------
--------------------------------------------------------------------------------
--------------------------------------------------------------------------ACCTTT
GCATGGACCCACACATTAGGTTTTAAAATGGTTCTCACATTCGTGTTGTCTTACTTATCTAGGCATGGCTCTTGCCCAGA
TAATTGTTGTTGGTCACACCCTTCTATATTATCGGTTTGTGAGTCTAGCTGATTGGATACGTGAGTTGTTGCACACTCTT
GAACTGATTTTGACTTGATGACCATTGTAACCATTTGCGGGTTATAGGCTAGCACATAGTTCAACACTATAACTAATTGT
TGGTTCATTCCTACTATAGGTTATAGGGTAGCGTTTGACAATTTTCCATGTGTTGTGGGTACT--TGTGACAATTGAGGA
CACGATGTTTGTGGTGACAGAGAACACGTTGACCTCCACAAATAGTTAGGATGCTGGGTAAAGCCTACGGGAAAACAGGG
AGAAGGTATAGGAGGAGAATAACATGAGTAGTAAAAAAGTTAATGACTTAAATACAACATCAAGGAACGTTTCTTAAACT
GAAGCTCTAGCACTATAGTTAAATAATTTGAATCTGG-CAGAAATTATACTAACCTTGCCTAGCACAATTCCACCCCTAA
ACTTCTGTTTTGCAAATTTCGTTAAGTCTATAGACAGAAGAAAAGGGTCACTCTATTTTCCCAACAAAACTTGAACAACA
CCAGAACCTTAATTTGAAGTCAGTTTCGTGCTCTTTCTATCATTTACACGTCACAGTGAAATGCTTTGCAAACTATTTGA
CCAGATGCTGTATACCACATTTGAATCTCATTTGCATATACTGACATGAAACAACGCATTACAGAAAAGCTTCTGATATG
TCAAAATGTATCATATATCAATTCTTGAGATTGTGCATATACTGGACATTAATCTTGTTTACATGTACTTCCAATGACTA
GATATTTCTTTCTCTTATGCAGTATGGACAAAATTCTTGAACGGTATGAGCGCTATTCTTATGCAGAAAAGGTTCTCGTT
TCAAGTGAATCTGAAATTCAGGTAAAAATGAAAAACAAGCGGTTTGCTTTCCTTTAGCTATGAAATAAATTGTTGCCGAT
ATCAGATGTTCTGAAATTTATTTGTAGGCCACTATATTTTGAATGATTTCCATGCGCTATGAAGTTAATTGACTTGCAAC
TATGGATTGTTGGTCTATTTGATTCTCTTGTAACCTATTATCAGTTTTTCTTCGATGAATGCTTAGGCATGGTCGAATAA
TGTAACCAAATACCACTTGACCAATTTACTTTCATGGCTACTGAACTAGACTAGCGTGCTGATTCGTACATACTGCCTTT
GGAAGAACTACAAAAATGTGATCTGACTTTAAGAGTTACTAAATTAGTACGTAGTAAACTGCAATGCATGGCCAGATCAG
CAATTCTGGATTAGCCGGCTGAGTTTTTGAAGGGCTTAGCAACAAAAATTGACAAGCTTATATATTATAATGGCTTTAAA
ATACTTGTGTGCATCAGTGAAAATCACAATATTTTGATTGCAATAACAAAATGCTATCCTAGATTATTAAGACTTGTTAC
TAGATTGGTCATTGATCTTAAGTTCTTAGGATAAACTGTTGAATCTCCAGTCCTTCGGATTGTATTATGCTACTAATGGC
CATTAAGGATAGCCCCATGACATTAGTTCTCATCTCCAATTTTTCTGTATTGTTTGCGATATTGCTGCAGTTTCTTATTA
CAGCTTGTCTAAGGCTAACCATCTAGGATAAAAAGTAGATCCTGCAGACTTAGAAGATCCAGTTAGGCTCAATATTCTTA
TTTTTGTAACTCGGAACTCCAGGACCTCGCTTCAATTTTTTGGCCAATTTTTGCACAAACCAAGTTGTAGCTCCAACTGA
GGGATCCAACCAGTTCTATCTGATTGCTGACAAACAGATTCAGCATGTACGTATGACGAGGACTATTTAAACA---TGTA
ATTACTAACCCAAAAAATATTCCAAATTTTATTTAAATATTTACCTCCGCTGCAGCATTTTTAATATTACGAAATATGA-
TTTTTACATCTGATAGTAACACTTGTTGCAGTGACATAATTGATTTGAAGTTATGAAAATTCAAGTTCACTGCACAGAAC
AATCCTTCCTGATTTATGCCCCCGGGGTAAAGGAGGAGGGTTGTGATAGGCTTGGCGAGCCAACGTAAAAACTCAGCCAC
TCTTATGGAGATGAAACCCAAAAGCCAAAGAGCTAGCTATGGACAGGGGTGCGTGGAAGCTTGCTATCCATGTGCCAGAG
CCATGAGTTGGTTGCGAGATCTTATGGGTTTCACCTCTAGCCTACCCCAACTTGTTTGGGACTAAAGGCTTTGTTGTTGT
TGT---TGGTGGTGGTGGTGTCAATGTTGTTAAAGTCTCTTTGTTCATTTCTGAACTAACTTAGCCTATTTGTAGCATTT
CTGTCATTGTTCCTTCCTGTCCCACCCAAAGTTAGCAATGCGATTGTTATTTGTTTGTGCAGGGAAACTGGTGTCACGAA
TATAGGAAACTGAAGGCGAAGGTTGAGACAATACAGAAATGTCAAAAGTAATTTGTAACGATTTTGGTTGATTGCCAGTA
TATTGTATACACTCTGAAGATAAATGGGACTGAATTTCTACATCCTGCATCTGCAGGCATCTCATGGGAGAGGATCTTGA
ATCTTTGAATCTCAAGGAGTTGCAGCAACTGGAGCAGCAGCTGGAAAGCTCACTGAAACATATCAGATCCAGGAAGGTAC
TGATTTAAATGATTTGATACAGCAGCACAATATATAAAAAAACAAGAAAAACACTTGCAGAGAAGTTCAGCAAAGTATAT
CTGAAATCAGATTCTAGACTGAGATGTTCAAAATATG-TATATGCATTTTAGTCATATGCTCTTCATAGTT-AAAAAAAT
GACTAATTTTTTTCATTTTTTGTACTTGCAGAACCAACTTATGCACGAATCCATTTCTGAGCTTCAGAAGAAGGTAAGCT
GTCAACC-TTGCATACCTTATTCGGTATTCGAACTGGTCAACTTGTCATGAAGCCTTAGCTTGTTTCAAGATTTGTGACA
TTATAACATGTATGCAAGTAACTGGTCTACATGCACGTAACCTCATTACATCGTTCTTGCTGCAGGAGAGGTCACTGCAG
GAGGAGAATAAAGTTCTCCAGAAGGAAGTAAGCCCGTTATATCACCTTATGGTCCAACCGGTCTAAATTGTTCCGTATAG
CAAATTTTATTGACAGAGGTCCGTGTCCCTTCCCCACAGCTCGTGGAGAAGCAGAAGGCCCATGCGGCGCAGCAAGATCA
AACTCAGCCTCAAACCAGCTCTTCATCTTCTTCCTTCATGCTGAGGGATGCTCCCCCTGCCGCAAATACCAGGTGATGAT
GTACATCACAAGTCTAATCTTATTCAGAGTTCAAGTAACCAT------------------------------CTTTTGAA
TTGGTCGGGTTGTTCCTTGCAGCCCACTTTTGGTCTC--TATGCAGTTCTGTCGGGCCACATTTAAGTAACATAATACTA
ATATGCTTGTGTTCGCTTTGGTTGTGCAGCATTCATCCAGCGGCAACAGGCGAGAGGGCAGAGGATGCGGCAGTGCAGCC
GCAGGCCCCACCCCGGACGGGGCTTCCACCGTGGATGGTGAGCCACATCAACGGGTGAAGGGCATCCAGCCCATACAGGC
GTACTATTCAGTAGAGGGTAACAAGTTGCACCGGCCAGCCTGGTGTATGTTGCGGTTGCTAGCACGCCTGACCCCTTTGG
AGGGGAAAGGAAAAGAAATCAGAGTAAAGTAGCAAGCTGCAGCGATGTGTATATTTCACTTTGTCCACCTCAGTTTCCCT
CCCAGCTGGGCTGAGATGGCTGTACGAGTAA-TTTACCATGTAATCTATATGTAGCTTGAGTG-----------------
-----------------------------------------------------
>T1A 2 reads from 2 documents assembled using Geneious
--------------------------------------------------------------------------------
--------------------------------------------------------------------------------
--------------------------------------------------------------------------------
--------------------------------------------------------------------------------
--------------------------------------------------------------------------------
--------------------------------------------------------------------------------
--------------------------------------------------------------------------------
--------------------------------------------------------------------------------
--------------------------------------------------------------------------------
----------------------------------AAACCCCCC----CCCCCCCCTGCCGGAATCCTCGTTTTGGCCTGG
CCATCCT--------------------CACCTCACGTCCTCACCCAACCACCTGATAGCCATGGCTCCGCCGCCTCGCCT
CCGCCTGCGCCAGTCGGAGTAGCCGTCGCGGTCTGCCGGTGTTGGAGGGTAGGGGCGTAGGGTTGGCCCGGTTCTCGAGC
GGAGATGGGGCGGGGGAAGGTGCAGCTGAAGCGGATCGAGAACAAGATCAACCGGCAGGTGACCTTCTCCAAGCGCCGCT
CGGGGCTTCTCAAGAAGGCGCACGAGATCTCCGTGCTCTGCGACGCCGAGGTCGGCCTCATCATCTTCTCCACCAAGGGA
AAGCTCTACGAGTTCTCCACCGAGTCATGGTAAATTAAGCACGCGCTGTCTTTAAATTTGTTCCCCAATACGCCTTCGAT
TTCGATTTCCTGCGCACCGTTCTGGTCCTGCGAGACGACCCGGCCGACCCCAGGGCCTTCTCCATTTCCGCGCTGCTGTT
TGGTAGATTCCGTTTGCCCGCTCGCTGTTTCCATCCGATTCTGCCGTGGCTGCTTGCTCGTTTTTCTTAGAATCGATGGG
GGAGCTGGCGTTCCGCGCGGCCGCGATTTCTTGCTATGGGGGGTAGGGCGCGCGATGGGTCGCCGGGCTATTTTATGCTC
CGCCAGCGCCGGGAAGGTTGTTCATCTGGCGTATTTTGGGGAAATTTTGGTCCCGGACGCGCCAGGTGGCACCCCAAGTG
GAAGGGTTAAGACGGTAATCTCTTGATATTTCTATCGGGCTGGGGTTATTTACGTAAAAAATATATATGGGGTTAAAGTG
ACATCGCAATTTAGCATGCTACCTCATCTTCTCATTTGGAATCTTAACTAGACGCTACAATACCTTGT-TGTCTCCCTCA
TCAAATTTGTGCTTGCTGCTTGAACAAATGAACCTCGTCATCTCGGTTATTTCCAGAATTTTGTTCCACAGGCTTTGCTA
TCATTCATATTGGTAGCTCCGGCCATGCGGCCATTTTGTTGCTTGCTTGGAGATACTGTCTACGGCACGCACGGAGAAAA
GAGTCACTTGACCAGCTAATGCATGGAATTATTGTCTGCAGCTGATGAAACTCCGGCATGAAGAGTCAAACCAAAAAGTA
GAGAGTTCCTTCCAAATATAAAATAAGAGTTTCTGCATACTTTTTTTCCCTTTCAACCATCATAGTTTGCCCGTGATATT
TGTTGGTGCTGGCGATGGTTCTTCACAAAGTAAAGGAGTCAATAAAATCACGGAGACTGATCCATTATTTCCCCCACACG
CTGACATTAGTCCATGTTAGTTTCCCATTTCTGTCTGCTTCCATAATTCCCGTCCGGCGAAGTACTAGATCAGCCTCCAC
GGTTTGAAAGTAAGAAATATCATACCGTCGAAAGGATCGCTACTGCTTAGTAAATATCCATTGTTGTTTGTAATCTTGCT
GAGAAAGCAACATTACCATCAGCTTCATGGCAAGGACCTGTATGTTGAGGTGCTAAATCTCTTCTAGTTTTGTACCACTG
AGGGTATGCGCGGCGCTAACGGAAAAGGGTAAGTAAAGTTTTATTGGCTTGCCTTCAGCTTCCTTGGTTGTTTGACGCAT
AGGTGCTTGCATGCATGTATCAAGCTGGTCACGTGATGAAAACGCGTAAGAATCAAAGTCGGTTAAATTAAGATATAAAT
AGATGCAGTCATATTTTAAGCTAGTGCTGCACTGTGAACTTCAGTATCTCAGATCAAAGTACTGAATAAAATTACCCCCT
GTTTCCGTGCTGTTCATTTGGAAAAGACTGCCATGAACATCCGAATTGGTAACCATGCATTAATCAGCTTGCCGGCTTTA
TTTTCTTCTCTGTCGTTCCTTGTCATTTGGTTTGCTTTGCCTACCTCTGCACGATAGGCACGTGTAAGTAGCTCACGGGG
ACAAGTAACTGCTATGCTTTGTCTAGAGCCTATGAGACAGCACGCTGATGCACCACGATATTCCATGGTTTAGGATCGGA
ACTAAAATCTTGAGATCTTACAATATTCTAAAAAGGCATCTATAGCCTGCATATAACCGACTCAGGCACAAAATCAGCAT
TGATCGAGCAGGCATCATATGCATACACTAAAATGCAGCTAATGATGTAGCCTGCTGATTTTCTGGACCTGGCTTGGATA
ATGGTTAATGTACCCAATTGTTATTCACTCTATATCCTCCATCTCCTTATCGGTCGATTAATTTACCACACATAGCAAAG
GTCCAAAGCTGACATTGCAACCAACTTTACTCATCTCTAGACTAGTAAACACGAAGTAAGCTGTTAGGGACTGTGTGATG
GGTCTATGTTACATGCATTTGTTGTCGGTCTAGTACTTAACCAAGTCTGGGAACCAGTTATCCTCTACACCTATTGTGTC
CCTAAACCTATATACTTGAGAGTAAAACAGAAGTTATTCCTAGGAATATCTGACTAAGCTATGGGATAGTCAACTTCCAT
TTTTGCTCCTGCCACATCTTTACTTAGTCCACAAACGACATATAGATGATCAGCTAGAGCCGTTATTTAGAGTTTATATC
TGCTCATTACATGTATTAATTCCATGAAATAGAAGAAAAACTGAATAGGCACACAATATAGTTGAAGCTCGGCAGATGAC
TTCATAAGTGTCATATCTATTAACCATTTCATATGTTGTTACATTTTTGCTGCAGTGATATTTTGTTAGCTCCCAGTTAC
AAGTTAACTAATATATGGAGATCCTGGGCACGTACATGTAAGCAGATCCTATCGACTTTCGTGGATCCGCTGATGGAATC
ACACCTCAGGATTTCATGGCATAGTCTTGATATGTCACGAACTGGTTGTTACTTTATTTATTTATTTTACACTGTGTTCG
CCCACCCACAGGCCTGGCGCAGTGGTGAAGTCCTCCCCACTTGTGCCAAGAGGTCCTGGGTTCGAACCAGCCTCTCTGCA
TTGCACTTTGCAGGGGTAAGACTAGGTTCCTATAATCCCTCCCCAGACCCCACCTTGTGTGGGAGCTTCTATGCACTGGG
TCTGTCCTTTGTGTTCGCCCACCTAGATGATAGAAATGTTATGTATTTAAAATGTAATCTCACAGTCATTGTTGTTGGTA
TGGACCGTATGCCAAAAAGGGTTTTACCATGAAGTCTATTAATGAATAATTATTTATGTTACAACTTGATTGCTTTACAT
TAGTTAAAATTAGTTATTTTGTACCTTTGTGCCCCCCTTCTTGTTCAACCATTTATCTTACCAAACTATGCATCAACAAA
CATGCACAGTCACTATTCATAAATTTCATATTCTCAAAATTTAAATATTAAGAACAAAAGTTATGTTTCTACTTTTTCCA
ACTGACAATTCTCTGAACTCAAATTTTATAATTTGAAATTTTAATATTAACATTTTATTTTAAAACTTTTTGAATTTCTT
TTTTATTATAAAAAAGTTTGGATGGCATAAATTTATGTATGAACTATTGTGAAACCACAAGCAATAACGAAAGTGTGTTT
TTAAGCAAAACCTTATGACCCATCACTCAAATAGTTTGCGTTTGATTTTCAAATTGACGCGCATTAAAGACATATACATG
CAGTCTTCATATCACACGTGTGCTTTTCCTGCTTAAGGTAGTAGGACTATCTCTTTTTTGAGAAACACCGATTACAACGT
AGATGCACACACAAGTGCACATTACCACCACACGTACACACTCACACAATGTTTAGTAAGGACTAAAATTGTGGAGCTTC
AAGATCTCTGGAACGTCAGGAATGTCGCCTCCCACGGAACGAATAATCCGCACAGTGTGTCAAACCATTGGTTCGATCTT
CCTTGGTGGGCTGTGAGTCAAGGTACTAAAAAAGCGGTAGGCGCTAATCTGAATTTTGCCTATGCCTAGTGCAATGACCG
CCTAGGCGCACTTATGCCTTCGTATGACAAAGAAGGAGATTTTACAACAATGAAATCAATGGTGCGGAGCCTAGAGGGAG
GTATCGGTGGTGAGTTGGAGTGAGAAATCCCTCCTCTGATTCAACCTTTCTTGACAACATAGCCCAAACAAGACCGTCCA
TTTTCTTTGCATCCCCCTTTTCCCGTCTCTTTGTATCGTTAGGTCTCTTTCATTCGTCATTTGTATGTAGCGATAATGGT
GGTGTC-TGCAGCTTCTTCCCTGCATTCGCTTCTCCTTTCCTACCGTCGCCGGAAAAAGATCTCATCGGTCATGGAGAAC
ATAGTCGGGCGCCTAAACCTTGGCCTATGGCAAAAGTGAGGCGGTAGTCTGCTTAGCGCCTAAGTGGCTCCTTTTCATTG
TCCTTTTTTCCATGTTGGGAGTACAACCGCACTCCTAACCCACTAATCATAGATTGGTTATCATCTAGTACTTT-----C
TGTACCACTTTTATCTTACAAACGCGAGGGTATTGTGGTGGAGAGCCATGTATTACAACTTTGATAATCAAAATTCAAAA
TTCAAGTCTCTGAAGATCCTTTGAAAAATGTGTTTTGTCAAGGGCAAAAAATATATCTTTGTTTGCCATACCAAGATACT
CCCTCCGTAAAGAAATATAAGAGCGTTTAGGTCACTACTTGAGTGATCTGAACGCTCTTATATTTGTTTACCAGGGAGTA
CAAAAGACCATATTCTTGCACTAATTTTTACTAGTGGTTATGCCCGGGCATATGAGGGTCGGGAAGGAAGGC-CAAGGGA
CATCTAGTAAAAATTAGTGAGAGAATAACCGCAAGGGACATTGTGCACTAATGTTTACCAGGGAGTACAAAAGACCACAT
TGTGCCCGGGCATATGAGGGTCGGGAAGGAAGGCGCAAGGGACATCTATAAGATGGCTAAGATC---GTGAGGAAGGCGA
GGGATGTCAAACAAGTCAAATGCATCAAGGATAGAGCAGATCAACTCCTGGTGAAGGACAAGGAGATCAAGCATAGATGA
CAGGAGTACTCCGACAAGCTATTCAATGGAGAGATGAATCTAGGGGTCTGAGATTAGGGAGGCTTTACAAAGAATAATGT
TATAGGAGTCATTGGGCACCACTTAAGAGTAATGGCAAGCGTCACCAAAAATCAGTTTGTTTTCATGCCTGAGAGGTTGA
TCATGGAAGTCATTTTCTTGGTATGAAAACTTATGGAGAAATACAGGGAGCAAAAAGAAGACTTGCATATGATGTTCATT
GACTTGAAAAAGTCCTGCAATAAGATACTGCAAAATGTCATGTGGTGGTCCTTGGAGAAACACAAAGTCCCAATAAAGTA
CATTACTCTCATCAAGGACATGTACGATGATCTCATGACAAGTGTTCAAAAAAGTGATGGCGACACTGATGACCTTCCGC
ATAAAATAGGACAGCACCAAGGGTCAACTTCGAGCCCTTATCTTTTTGCCTTGATGATGGATGAGGTCACAAGGGATATG
CAAGGAGATATTCCATGGTGTATTCTCTTTACGATTGATGTGGTGCTAGTCAATGATAGTAGCTCGAGGCATAATGGAAA
GTTAGAGCTATGGAGACAAACTTTGGATCAAAGTTTTTAGGCTTAGTAGAACTAAAATTGAGTACATGAGGTGCGGTTTC
AGTACTACTTGGCACGAGGAGGTTAGCCTCAATGGGTAGGTGGTACCTCAGAAGGGCACCTTTTGATATTTGGGATCAGT
GTTGGAAAAGGATGCCGATATTGATGAAGATGTGAGCCATTAAATCAAAGTCGGATGGAGGAAATGATGCCAAGTTTCTG
GTGTTCTCTCTTGACAAGATAGTGCCACGAAAGCTAAAAGGCAGGTTCGATAGGACGGCGCCCCGCAATGTATGGCGCTG
AGTATTGGCCGACTAAAATGAGACATATTCAACAATTGAGTGTAGCAGAAATGCGCATCTTGAGATGGATGTGTGGTCAC
CCAAGAAAGGATCGAGTCCAAAATGATGATATACATGTAGAGTCGGGGTAGCACCGATTGAAGGGAAGCTTGTCGAACAT
CGTCTGAGATGGCTTGGATATATACAAAGTAGGCCTTTAGAAACTTTCGTGCATAGCAGGCGGTTAATACATGCTAATAA
TGTAAGAGAGGTTGGGCTAGACCAAACTTGACATGGAAGGAGTCCGTGAAGAGAGATCTGAAGCACTAAAGTATCACACG
GAACTAGTCATGGACAGGGGTGTGTGGAAGTTAGCTATCCACACGCCAGAACCATTACTTGGTTTTGAGATCTTATGGAT
TTCAGCTCTACCCTATCCAACTTATTTGGGACTAAACGCTTTGTTGTTGTATCTCTTGCCTTGGTCTTAGCAACTTACCA
TGTGCATGTCTTTTCTCAAAAAGGAAAATTGAATGCCAAGTATTTCCTGAAGTTGTACATTGTACAATTTGATGTCCTTG
CTCCACGGTACATCAGATTTCCCATCTCATGATGATGCAACAACTAGGTCTTAGAGCAACTCTAGCAGAGTCTTCATGGC
TTCCGTCGCTATATTTCTTTTATCTCGCTCCATACACAGGTCTCGTGGCCTCCATATTTGGAGGTTGGAGAGGTCCAGTA
AGGAGCTCGCCCCAAAACCAACCGCTAAAGTTTTAAGCTTCCTCCTCGCGCCTCCTGTCGGATTTGAAGCAACCCGCGCC
CTCGGATTCTTATGGCGGTCCATTGGATGACCGCCATGCGGCATCATCTTCTTGCTTGCATGTGAGCAGACTGGAGGTGT
GCGAGTAGGTCGCTGCAGCATTTCTCATAGGGAGGCGCGCCCTTCGACTACCCGCCATTAGCTGCCACCCGCGTCCCCAA
GTGCCTCCCTAATGGCGCCTGCGGTGGCCTGTAAAAGGCCGGCGCCCTCCGCTCTCTAGCTTCAATGCTATCTTCGACGC
CTCTTATTCCAATCTCACACGCCTCCAATCCACCATCCCCTTTGTCGTCCACAGCGCATCCAGAGGAGCTCCCTCTCGCC
TTCAA-TTTTTGGCATAAGGTGGAGGAGTAGCCCGCGGATCCTTTGCCCCCCTTTAGGGACCAGACGGACCTAGTCCTGG
AGGGGGGCTGCGCAGAGCAACTTGTAGCACCCAAGATTCTATCCCGATCACGTGATGAATTCATGATCGGAGCAGAATCG
CATTTCGAGCGCATAGCGAGGTGGATATCATTACAACATACCATGCACTAAATAGATGAGAATACCAGATAAAGGTTTAC
ACTCGCCACAAGCTACAACATGAATACATCAATACACAACAATCATCATACAGGAGAGCAGGATCCGACTATGGATGAAA
TCAAACAAAAAGAAGAACGACATCTACCCTGCTAATCCCGGGCTCCTGAACTGGAACCCATCCTATGATCGACGAAGAAG
CAGAAGAAGAACTCCAAAAGCAAACATGCATCGCTCTCACGTCAAGCATTGCTTTATCTATACCTGCACC---TGTTGTA
GTAATCTATGAGCCATGGGGACCCAGCAATCTCATTACCAAGGGTAGCAAAACTAGCAAAGATTAATGGGTATGGAAGGG
TTAAGTGGTGAGGAGGCTGGAAGCATTAAGCATTTGTATGGTGGCTAACTTACGAGTACAAGAGTAAGAAGAGTAAACTA
CACATAGCGGTCGCAAACTATTAATGATCAAGAAGTGATCCTGAACTACTTATGAGTCAGTCATAACCCCACCGTGTTCA
CTTCCCGAACTCCTTGGAAAAGAGACGATCACGTAACGCACACGGTTGGTGTATTTTAATTGGGTTCAGTGTCAAGTTCT
CTAAAATCGGATATTATAAATTTTTAAGTCGCCACATAACCGCGGGCACGGCTTCCGAAAAGATTTAGCCCTGCAGGGGT
GCACCAAGTAGTCCATTATAAATTACCACATGCATCCGATGGAACATCCTCACACCATGATAACACGATGCTTACAATAA
GGAACCCCGGTGGACAAGCCACTCGTCAAAGGCAAAACTAAACCAGCAAGACCACCCGGTGTGTCGTCACCCCGATAAGA
GCCGCGCCTATTTTCTAGGGTTGCCTAACCCTTGGGATCCCTTGGACCACCTTACTATGTGCATGTTTTCTTTTCACACG
GGCATTTATCTGCTTTGGCA-TCAAAGCTTTCATTTGAAAATTTGCTACTACCACCTATATTTGTACTGACAATACCTTT
GCATGGACCCACACATTAGGTTTTAAAATGGTTCTCACATTCGTGTTGTCTTACTTATCTAGGCATGGCTCTTGCCCAGA
TAATTGTTGTTGGTCACACCCTTCTATATTATCGGTTTGTGAGTCTAGCTGATTGGATACGTGAGTTGTTGCACACTCTT
GAACTGATTTTGACTTGATGACCATTGTAACCATTTGCGGGTTATAGGCTAGCACATAGTTCAACACTATAACTAATTGT
TGGTTCATTCCTACTATAGGTTATAGGGTAGCGTTTGACAATTTTCCATGTGTTGTGGGTACT--TGTGACAATTGAGGA
CACGATGTTTGTGGTGACAGAGAACACGTTGACCTCCACAAATAGTTAGGATGCTGGGTAAAGCCTACGGGAAAACAGGG
AGAAGGTATAGGAGGAGAATAACATGAGTAGTAAAAAAGTTAATGACTTAAATACAACATCAAGGAACGTTTCTTAAACT
GAAGCTCTAGCACTATAGTTAAATAATTTGAATCTGG-CAGAAATTATACTAACCTTGCCTAGCACAATTCCACCCCTAA
ACTTCTGTTTTGCAAATTTCGTTAAGTCTATAGACAGAAGAAAAGGGTCACTCTATTTTCCCAACAAAACTTGAACAACA
CCAGAACCTTAATTTGAAGTCAGTTTCGTGCTCTTTCTATCATTTACACGTCACAGTGAAATGCTTTGCAAACTATTTGA
CCAGATGCTGTATACCACATTTGGATCTCATTTGCATATACTGACATGAAACAACGCATTACAGAAAAGCTTCTGATATG
TCAAAATGTATCATATATCAATTCTTGAGATTGTGCATATACTGGACATTAATCTTGTTTACATGTACTTCCAATGACTA
GATATTTCTTTCTCTTATGCAGTATGGACAAAATTCTTGAACGGTATGAGCGCTATTCTTATGCAGAAAAGGTTCTCGTT
TCAAGTGAATCTGAAATTCAGGTAAAAATGAAAAACAAGCGGTTTGCTTTCCTTTAGCTATGAAATAAATTGTTGCCGAT
ATCAGATGTTCTGAAATTTATTTGTAGGCCACTATATTTTGAATGATTTCCATGCGCTATGAAGTTAATTGACTTGCAAC
TATGGATTGTTGGTCTATTTGATTCTCTTGTAACCTATTATCAGTTTTTCTTCGATGAATGCTTAGGCATGGTCGAATAA
TGTAACCAAATACCACTTGACCAATTTACTTTCATGGCTACTGAACTAGACTAGCGTGCTGATTCGTACATACTGCCTTT
GGAAGAACTACAAAAATGTGATCTGACTTTAAGAGTTACTAAATTAGTACGTAGTAAACTGCAATGCATGGCCAGATCAG
CAATTCTGGATTAGCCGGCTGAGTTTTTGAAGGGCTTAGCAACAAAAATTGACAAGCTTATATATTATAATGGCTTTAAA
ATACTTGTGTGCATCAGTGAAAATCACAATATTTTGATTGCAATAACAAAATGCTATCCTAGATTATTAAGACTTGTTAC
TAGATTGGTCATTGATCTTAAGTTCTTAGGATAAACTGTTGAATCTCCAGTCCTTCGGATTGTATTATGCTACTAATGGC
CATTAAGGATAGCCCCATGACATTAGTTCTCATCTCCAATTTTTCTGTATTGTTTGCGATATTGCTGCAGTTTCTTATTA
CAGCTTGTCTAAGGCTAACCATCTAGGATAAAAAGTAGATCCTGCAGACTTAGAAGATCCAGTTAGGCTCAATATTCTTA
TTTTTGTAACTCGGAACTCCAGGACCTCGCTTCAATTTTTTGGCCAATTTTTGCACAAACCAAGTTGTAGCTCCAACTGA
GGGATCCAACCAGTTCTATCTGATTGCTGACAAACAGATTCAGCATGTACGTATGACGAGGACTATTTAAACA---TGTA
ATTACTAACCCAAAAAATATTCCAAATTTTATTTAAATATTTACCTCCGCTGCAGCATTTTTAATATTACGAAATATGA-
TTTTTACATCTGATAGTAACACTTGTTGCAGTGACATAATTGATTTGAAGTTATGAAAATTCAAGTTCACTGCACAGAAC
AATCCTTCCTGATTTATGCCCCCGGGGTAAAGGAGGAGGGTTGTGATAGGCTTGGCGAGCCAACGTAAAAACTCAGCCAC
TCTTATGGAGATGAAACCCAAAAGCCAAAGAGCTAGCTATGGACAGGGGTGCGTGGAAGCTTGCTATCCATGTGCCAGAG
CCATGAGTTGTTTGCGAGATCTTATGGGTTTCACATCTAGCCTACCCCAACTTGTTTGGGACTAAAGGCTTTGTTGTTGT
TGG---TGGTGGTGGTGGTGTCAATGTTGTTAAAGTCTCTTTGTTCATTTCTGAACTAACTTAGCCTATTTGTAGCATTT
CTGTCATTGTTCCTTCCTGTCCCACCCAAAGTTAGTAATGCGATTGTTATTTGTTTGTGCAGGGAAACTGGTGTCACGAA
TATAGGAAACTGAAGGCGAAGGTTGAGACAATACAGAAATGTCAAAAGTAATTTGTAACGATTTTGGTTGATTGCCAGTA
TATTGTATACACTCTGAAGATAAATGGGACTGAATTTCTACATCCTGCATCTGCAGGCATCTCATGGGAGAGGATCTTGA
ATCTTTGAATCTCAAGGAGTTGCAGCAACTGGAGCAGCAGCTGGAAAGCTCACTGAAACATATCAGATCCAGGAAGGTAC
TGATTTAAATGATTTGATACAGCAGCACAATATATAAAAAAACAAGAAAAACACTTGCAGAGAAGTTCAGCAAAGTATAT
CTGAAATCAGATTCTAGACTGAGATGTTCAAAATATG-TATATGCATTTTAGTCATATGCTCTTCATAGTT-AAAAAAAT
GACTAATTTTTTTCATTTTTTGTACTTGCAGAACCAACTTATGCACGAATCCATTTCTGAGCTTCAGAAGAAGGTAAGCT
GTCAACC-TTGCATACCTTATTCGGTATTCGAACTGGTCAACTTGTCATGAAGCCTTAGCTTGTTTCAAGATTTGTGACA
TTATAACATGTATGCAAGTAACTGGTCTACATGCACGTAACCTCATTACATCGTTCTTGCTGCAGGAGAGGTCACTGCAG
GAGGAGAATAAAGTTCTCCAGAAGGAAGTAAGCCCGTTATATCACCTTATGGTCCAACCGGTCTAAATTGTTCCGTATAG
CAAATTTTATTGACAGAGGTCCGTGCCCCTTCCCCACAGCTCGTGGAGAAGCAGAAGGCCCATGCGGCGCAGCAAGATCA
AACTCAGCCTCAAACCAGCTCTTCATCTTCTTCCTTCATGCTGAGGGATGCTCCCCCTGCCGCAAATACCAGGTGATGAT
GTACATCACAAGTCTAATCTTATTCAGAGTTCAAGTAACCAT------------------------------CTTTTGAA
TTGGTCGGGTTGTTCCTTGCAGCCCACTTTTGGTCTC--TATGCAGTTCTGTCGGGCCACATTTAAGTAACATAATACTA
ATATGCTTGTGTTCGCTTTGGTTGTGCAGCATTCATCCAGCGGCAACAGGCGAGAGGGCAGAGGATGCGGCAGTGCAGCC
GCAGGCCCCACCCCGGACGGGGCTTCCACCGTGGATGGTGAGCCACATCAACGGGTGAAGGGCATCCAGCCCATACAGGC
GTACTATTCAGTAGAGGGTAACAAGTTGCACCGGCCAGCCTGGTGTATGTTGCGGTTGCTAGCACGCCTGACCCCTTTGG
AGGGGAAAGGAAAAGAAATCAGAGTAAAGTAGCAAGCTGCAGCGATGTGTATATTTCACTTTGTCCACCTCAGTTTCCCT
CCCAGCTGGGCTGAGATGGCTGTACGAGTAA-TTTACCATGTAATCTATATGTAGCTTGAGTGATGAAT-----------
-----------------------------------------------------
>T2A 2 reads from 2 documents assembled using Geneious
--------------------------------------------------------------------------------
--------------------------------------------------------------------------------
--------------------------------------------------------------------------------
--------------------------------------------------------------------------------
--------------------------------------------------------------------------------
--------------------------------------------------------------------------------
--------------------------------------------------------------------------------
--------------------------------------------------------------------------------
--------------------------------------------------------------------------------
----------------------------------AAACCCCCC----CCCCCCMCTGCCGGAATCCTCGTTTTGGCCTGG
CCATCCT--------------------CACCTCACGTCCTCACCCAACCACCTGATAGCCATGGCTCCGCCGCCTCGCCT
CCGCCTGCGCCAGTCGGAGTAGCCGTCGCGGTCTGCCGGTGTTGGAGGGTAGGGGCGTAGGGTTGGCCCGGTTCTCGAGC
GGAGATGGGGCGGGGGAAGGTGCAGCTGAAGCGGATCGAGAACAAGATCAACCGGCAGGTGACCTTCTCCAAGCGCCGCT
CGGGGCTTCTCAAGAAGGCGCACGAGATCTCCGTGCTCTGCGACGCCGAGGTCGGCCTCATCATCTTCTCCACCAAGGGA
AAGCTCTACGAGTTCTCCACCGAGTCATGGTAAATTAAGCACGCGCTGTCTTTAAATTTGTTCCCCAATACGCCTTCGAT
TTCGATTTCCTGCGCACCGTTCTGGTCCTGCGAGACGACCCGGCCGACCCCAGGGCCTTCTCCATTTCCGCGCTGCTGTT
TGGTAGATTCCGTTTGCCCGCTCGCTGTTTCCATCCGATTCTGCCGTGGCTGCTTGCTCGTTTTTCTTAGAATCGATGGG
GGAGCTGGCGTTCCGCGCGGCCGCGATTTCTTGCTATGGGGGGTAGGGCGCGCGATGGGTCGCCGGGCTATTTTATGCTC
CGCCAGCGCCGGGAAGGTTGTTCATCTGGCGTATTTTGGGGAAATTTTGGTCCCGGATGCGCCAGGTGGCACCCCAAGTG
GAAGGGTTAAGACGGTAATCTCTTGATATTTCTATCGGGCTGGGGTTATTTACGTAAAAAATATATATGGGGTTAAAGTG
ACATCGCAATTTAGCATGCTACCTCATCTTCTCATTTGGAATCTTAACTAGACGCTACAATACCTTGT-TGTCTCCCTCA
TCAAATTTGTGCTTGCTGCTTGAACAAATGAACCTCGTCATCTCGGTTATTTCCAGAATTTTGTTCCACAGGCTTTGCTA
TCATTCATATTGGTAGCTCCGGCCATGCGGCCATTTTGTTGCTTGCTTGGAGATACTGTCTACGGCACGCACGGAGAAAA
GAGTCACTTGACCAGCTAATGCATGGAATTATTGTCTGCAGCTGATGAAACTCCGGCATGAAGAGTCAAACCAAAAAGTA
GAGAGTTCCTTCCAAATATAAAATAAGAGTTTCTGCATACTTTTTTTCCCTTTCAACCATCATAGTTTGCCCGTGATATT
TGTTGGTGCTGGCGATGGTTCTTCACAAAGTAAAGGAGTCAATAAAATCACGGAGACTGATCCATTATTTCCCCCACACG
CTGACATTAGTCCATGTTAGTTTCCCATTTCTGTCTGCTTCCATAATTCCCGTCCGGCGAAGTACTAGATCAGCCTCCAC
GGTTTGAAAGTAAGAAATATCATACCGTCGAAAGGATCGCTACTGCTTAGTAAATATCCATTGTTGTTTGTAATCTTGCT
GAGAAAGCAACATTACCATCAGCTTCATGGCAAGGACCTGTATGTTGAGGTGCTAAATCTCTTCTAGTTTTGTACCACTG
AGGGTATGCGCGGCGCTAACGGAAAAGGGTAAGTAAAGTTTTATTGGCTTGCCTTCAGCTTCCTTGGTTGTTTGACGCAT
AGGTGCTTGCATGCATGTATCAAGCTGGTCACGTGATGAAAACGCGTAAGAATCAAAGTCGGTTAAATTAAGATATAAAT
AGATGCAGTCATATTTTAAGCTAGTGCTGCACTGTGAACTTCAGTATCTCAGATCAAAGTACTGAATAAAATTACCCCCT
GTTTCCGTGCTGTTCATTTGGAAAAGACTGCCATGAACATCCGAATTGGTAACCATGCATTAATCAGCTTGCCGGCTTTA
TTTTCTTCTCTGTCGTTCCTTGTCATTTGGTTTGCTTTGCCTACCTCTGCACGATAGGCACGTGTAAGTAGCTCACGGGG
ACAAGTAACTGCTATGCTTTGTCTAGAGCCTATGAGACAGCACGCTGATGCACCACGATATTCCATGGTTTAGGATCGGA
ACTAAAATCTTGAGATCTTACAATATTCTAAAAAGGCATCTATAGCCTGCATATAACCGACTCAGGCACAAAATCAGCAT
TGATCGAGCAGGCATCATATGCATACACTAAAATGCAGCTAATGATGTAGCCTGCTGATTTTCTGGACCTGGCTTGGATA
ATGGTTAATGTACCCAATTGTTATTCACTCTATATCCTCCATCTCCTTATCGGTCGATTAATTTACCACACATAGCAAAG
GTCCAAAGCTGACATTGCAACCAACTTTACTCATCTCTAGACTAGTAAACACGAAGTAAGCTGTTAGGGACTGTGTGATG
GGTCTATGTTACATGCATTTGTTGTCGGTCTAGTACTTAACCAAGTCTGGGAACCAGTTATCCTCTACACCTATTGTGTC
CCTAAACCTATATACTTGAGAGTAAAACAGAAGTTATTCCTAGGAATATCTGACTAAGCTATGGGATAGTCAACTTCCAT
TTTTGCTCCTGCCACATCTTTACTTAGTCCACAAACGACATATAGATGATCAGCTAGAACCGTTATTTAGAGTTTATATC
TGCTCATTACATGTATTAATTCCATGAAATAGAAGAAAAACTGAATAGGCACACAATATAGTTGAAGCTCGGCAGATGAC
TTCATAAGTGTCATATCTATTAACCATTTCACATATTGTTACATTTTTGCTGCAGTGATATTTTGTTAGCTCCCAGTTAC
AAGTTAACTAATATATGGAGATCCTGGGCACGTACATGTAAGCAGATCCTATCGACTTTCGTGGATCCGCTGATGGAATC
ACACCTCAGGATTTCATGGCATAGTCTTGATATGTCACGAACTGGTTGTTACTTTATTTATTTATTTTACACTGTGTTCG
CCCACCCACAGGCCTGGCGCAGTGGTGAAGTCCTCCCCACTTGTGCCAAGAGGTCCTGGGTTCGAACCAGCCTCTCTGCA
TTGCACTTTGCAGGGGTAAGACTAGGTTCCTATAATCCCTCCCCAGACCCCACCTTGTGTGGGAGCTTCTATGCACTGGG
TCTGTCCTTTGTGTTCGCCCACCTAGATGATAGAAATGTTATGTATTTAAAATGTAATCTCACAGTCATTGTTGTTGGTA
TGGACCGTATGCCAAAAAGGGTTTTACCATGAAGTCTATTAATGAATAATTATTTATGTTACAACTTGATTGCTTTACAT
TAGTTAAAATTAGTTATTTTGTACCTTTGTGCCCCCCTTCTTGTTCAACCATTTATCTTACCAAACTATGCATCAACAAA
CATGCACAGTCACTATTCATAAATTTCATATTCTCAAAATTTAAATATTAAGAACAAAAGTTATGTTTCTACTTTTTCCA
ACTGACAATTCTCTGAACTCAAATTTTATAATTTGAAATTTTAATATTAACATTTTATTTTAAAACTTTTTGAATTTCTT
TTTTATTATAAAAAAGTTTGGATGGCATAAATTTATGTATGAACTATTATGAAACCACAAGCAATAACGAAAGTGTGTTT
TTAAGCAAAACCTTATGACCCATCACTCAAATAGTTTGCGTTTGATTTTCAAATTGACGCGCATTAAAGACATATACATG
CAGTCTTCATATCACATGTGTGCTTTTCCTGCTTAAGGTAGTAGGACTATCTCTTTTTTGAGAAACACCGATTACAACGT
AGATGCACACACAAGTGCACATTACCACCACACGTACACACTCACACAATGTTTAGTAAGGACTAAAATTGTGGAGCTTC
AAGATCTCTGGAACGTCAGGAATGTCGCCTCCCACGGAACGAATAATCCGCACAGTGTGTCAAACCATTGGTTCGATCTT
CCTTGGTGGGCTGTGAGTCAAGGTACTAAAAAAGCGGTAGGCGCTAATCTGAATTTTGCCTATGCCTAGTGCAATGACCG
CCTAGACGCACTTATGCCTTCGTATGACAAAGAAGGAGATTTTACAACAATGAAATCAATGGTGCGGAGCCTAGAGGGAG
GTATCGGTGGTGAGTTGGAGTGAGAAATCCCTCCTCTGATTCAACCTTTCTTGACAACATAGCCCAAACAAGACCGTCCA
TTTTCTTTGCATCCCCCTTTTCCCGTCTCTTTGTATCGTTAGGTCTCTTTCATTCGTCATTTGTATGTAGCGATAATGGT
GGTGTC-TGCAGCTTCTTCCCTGCATTCGCTTCTCCTTTCCTACCGTCGCCGGAAAAAGATCTCATCGGTCATGGAGAAC
ATAGTCGGGCGCCTAAACCTTGGCCTATGGCAAAAGTGAGGCGGTAGTCTGCTTAGCGCCTAAGTGGCTCCTTTTCATTG
TCCTTTTTTCCATGTTGGGAGTACAACCGCACTCCTAACCCACTAATCATAGATTGGTTATCATCTAGTACTTT-----C
TGTACCACTTTTATCTTACAAACGCGAGGGTATTGTGGTGGAGAGCCATGTATTACAACTTTGATAATCAAAATTCAAAA
TTCAAGTCTCTGAAGATCCTTTGAAAAATGTGTTTTGTCAAGGGCAAAAAATATATCTTTGTTTGCCATACCAAGATACT
CCCTCCGTAAAGAAATATAAGAGCGTTTAGGTCACTACTTGAGTGATCTGAACGCTCTTATATTTGTTTACCAGGGAGTA
CAAAAGACCATATTCTTGCACTAATTTTTACTAGTGGTTATGCCCGGGCATATGAGGGTCGGGAAGGAAGGC-CAAGGGA
CATCTAGTAAAAATTAGTGAGAGAATAACCGCAAGGGACATTGTGCACTAATGTTTACCAGGGAGTACAAAAGACCACAT
TGTGCCCGGGCATATGAGGGTCGGGAAGGAAGGCGCAAGGGACATCTATAAGATGGCTAAGATC---GTGAGGAAGGCGA
GGGATGTCAAACAAGTCAAATGCATCAAGGATAGAGCAGATCAACTCCTGGTGAAGGACAAGGAGATCAAGCATAGATGA
CAGGAGTACTCCGACAAGCTATTCAATGGAGAGATGAATCTAGGGGTCTGAGATTAGGGAGGCTTTACAAAGAATAATGT
TATAGGAGTCATTGGGCACCACTTAAGAGTAATGGCAAGCGTCACCAAAAATCAGTTTGTTTTCATGCCTGAGAGGTTGA
TCATGGAAGTCATTTTCTTGGTATGAAAACTTATGGAGAAATACAGGGAGCAAAAAGAAGACTTGCATATGATGTTCATT
GACTTGAAAAAGTCCTGCAATAAGATACTGCAAAATGTCATGTGGTGGTCCTTGGAGAAACACAAAGTCCCAATAAAGTA
CATTACTCTCATCAAGGACATGTACGATGATCTCATGACAAGTGTTCAAAAAAGTGATGGCGACACTGATGACCTTCCGC
ATAAAATAGGACAGCACCAAGGGTCAACTTCGAGCCCTTATCTTTTTGCCTTGATGATGGATGAGGTCACAAGGGATATG
CAAGGAGATATTCCATGGTGTATTCTCTTTACGATTGATGTGGTGCTAGTCAATGATAGTAGCTCGAGGCATAATGGAAA
GTTAGAGCTATGGAGACAAACTTTGGATCAAAGTTTTTAGGCTTAGTAGAACTAAAATTGAGTACATGAGGTGCGGTTTC
AGTACTACTTGGCACGAGGAGGTTAGCCTCAATGGGTAGGTGGTACCTCAGAAGGGCACCTTTTGATATTTGGGATCAGT
GTTGGAAAAGGATGCCGATATTGATGAAGATGTGAGCCATTAAATCAAAGTCGGATGGAGGAAATGATGCCAAGTTTCTG
GTGTTCTCTCTTGACAAGATAGTGCCACGAAAGCTAAAAGGCAGGTTCGATAGGACGGCGCCCCGCAATGTATGGCGCTG
AGTATTGGCCGACTAAAATGAGACATATTCAACAATTGAGTGTAGCAGAAATGCGCATCTTGAGATGGATGTGTGGTCAC
CCAAGAAAGGATCGAGTCCAAAATGATGATATACATGTAGAGTCGGGGTAGCACCGATTGAAGGGAAGCTTGTCGAACAT
CGTCTGAGATGGCTTGGATATATACAAAGTAGGCCTTTAGAAACTTTCGTGCATAGCAGGCGGTTAATACATGCTAATAA
TGTAAGAGAGGTTGGGCTAGACCAAACTTGACATGGAAGGAGTCCGTGAAGAGAGATCTGAAGCACTAAAGTATCACACG
GAACTAGTCATGGACAGGGGTGTGTGGAAGTTAGCTATCCACACGCCAGAACCATTACTTGGTTTTGAGATCTTATGGAT
TTCAGCTCTACCCTATCCAACTTATTTGGGACTAAACGCTTTGTTGTTGTATCTCTTGCCTTGGTCTTAGCAACTTACCA
TGTGCATGTCTTTTCTCAAAAAGGAAAATTGAATGCCAAGTATTTCCTGAAGTTGTACATTGTACAATTTGATGTCCTTG
CTCCACGGTACATCAGATTTCCCATCTCATGATGATGCAACAACTAGGTCTTAGAGCAACTCTAGCAGAGTCTTCATGGC
TTCCGTCGCTATATTTCTTTTATCTCGCTCCATACACAGGTCTCGTGGCCTCCATATTTGGAGGTTGGAGAGGTCCAGTA
AGGAGCTCGCCCCAAAACCAACCGCTAAAGTTTTAAGCTTCCTCCTCGCGCCTCCTGTCGGATTTGAAGCAACCCGCGCC
CTCGGATTCTTATGGCGGTCCATTGGATGACCGCCATSCSKCRTCWTCTTCYYKCKKRYMTKKGMSSAGACTGGAGGTGT
GCGAGTAGGTCGCTGCAGCATTTCTCATAGGGAGGCGCGCCCTTCGACTACCCGCCATTAGCTGCCACCCGCGTCCCCAA
GTGCCTCCCTAATGGCGCCTGCGGTGGCCTGTAAAAGGCCGGCGCCCTCCGCTCTCTAGCTTCAATGCTATCTTCGACGC
CTCTTATTCCAATCTCACACGCCTCCAATCCACCATCCCCTTTGTCGTCCACAGCGCATCCAGAGGAGCTCCCTCTCGCC
TTCAA-TTTTTGGCATAAGGTGGAGGAGTAGCCCGCGGATCCTTTGCCCCCCTTTAGGGACCAGACGGACCTAGTCCTGG
AGGGGGGCTGCGCAGAGCAACTTGTAGCACCCAAGATTCTATCCCGATCACGTGATGAATTCATGATCGGAGCAGAATCG
CATTTCGAGCGCATAGCGAGGTGGATATCATTACAACATACCATGCACTAAATAGATGAGAATACCAGATAAAGGTTTAC
ACTCGCCACAAGCTACAACATGAATACATCAATACACAACAATCATCATACAGGAGAGCAGGATCCGACTATGGATGAAA
TCAAACAAAAAGAAGAACGACATCTACCCTGCTAATCCCGGGCTCCTGAACTGGAACCCATCCTATGATCGACGAAGAAG
CAGAAGAAGAACTCCAAAAGCAAACATGCATCGCTCTCACGTCAAGCATTGCTTTATCTATACCTGCACC---TGTTGTA
GTAATCTATGAGCCATGGGGACCCAGCAATCTCATTACCAAGGGTAGCAAAACTAGCAAAGATTAATGGGTATGGAAGGG
TTAAGTGGTGAGGAGGCTGGAAGCATTAAGCATTTGTATGGTGGCTAACTTACGAGTACAAGAGTAAGAAGAGTAAACTA
CACATAGCGGTCGCAAACTATTAATGATCAAGAAGTGATCCTGAACTACTTATGAGTCAGTCATAACCCCACCGTGTTCA
CTTCCCGAACTCCTTGGAAAAGAGACGATCACGTAACGCACGCGGTTGGTGTATTTTAATTGGGTTCAGTGTCAAGTTCT
CTAAAATCGGATATTATAAATTTTTAAGTCGCCACATAACCGCGGGCACGGCTTCCGAAAAGATTTAGCCCTGCAGGGGT
GCACCAAGTAGTCCATTATAAATTACCACATGCATCCGATGGAACATCCTCACACCATGATAACACGATGCTTACAATAA
GGAACCCCGGTGGACAAGCCACTCGTCAAAGGCAAAACTAAACCAGCAAGACCACCCGGTGTGTCGTCACCCCGATAAGA
GCCGCGCCTATTTTCTAGGGTTGCCTAACCCTTGGGATCCCTTGGACCACCTTACTATGTGCATGTTTTCTTTTCACACG
GGCATTTATCTGCTTTGGCA-TCAAAGCTTTCATTTGAAAATTTGCTACTACCACCTATATTTGTACTGACAATACCTTT
GCATGGACCCACACATTAGGTTTTAAAATGGTTCTCACATTCGTGTTGTCTTACTTATCTAGGCATGGCTCTTGCCCAGA
TAATTGTTGTTGGTCACACCCTTCTATATTATCGGTTTGTGAGTCTAGCTGATTGGATACGTGAGTTGTTGCACACTCTT
GAACTGATTTTGACTTGATGACCATTGTAACCATTTGCGGGTTATAGGCTAGCACATAGTTCAACACTATAACTAATTGT
TGGTTCATTCCTACTATAGGTTATAGGGTAGCGTTTGACAATTTTCCATGTGTTGTGGGTACT--TGTGACAATTGAGGA
CACGATGTTTGTGGTGACAGAGAACACGTTGACCTCCACAAATAGTTAGGATGCTGGGTAAAGCCTACGGGAAAACAGGG
AGAAGGTATAGGAGGAGAATAACATGAGTAGTAAAAAAGTTAATGACTTAAATACAACATCAAGGAACGTTTCTTAAACT
GAAGCTCTAGCACTATAGTTAAATAATTTGAATCTGG-CAGAAATTATACTAACCTTGCCTAGCACAATTCCACCCCTAA
ACTTCTGTTTTGCAAATTTCGTTAAGTCTATAGACAGAAGAAAAGGGTCACTCTATTTTCCCAACAAAACTTGAACAACA
CCAGAACCTTAATTTGAAGTCAGTTTCGTGCTCTTTCTATCATTTACACGTCACAGTGAAATGCTTTGCAAACTATTTGA
CCAGATGCTGTATACCACATTTGGATCTCATTTGCATATACTGACATGAAACAACGCATTACAGAAAAGCTTCTGATATG
TCAAAATGTATCATATATCAATTCTTGAGATTGTGCATATACTGGACATTAATCTTGTTTACATGTACTTCCAATGACTA
GATATTTCTTTCTCTTATGCAGTATGGACAAAATTCTTGAACGGTATGAGCGCTATTCTTATGCAGAAAAGGTTCTTGTT
TCAAGTGAATCTGAAATTCAGGTAAAAATGAAAAACAAGCGGTTTGCTTTCCTTTAGCTATGAAATAAATTGTTGCCGAT
ATCAGATGTTCTGAAATTTATTTGTAGGCCACTATATTTTGAATGATTTCCATGCGCTATGAAGTTAATTGACTTGCAAC
TATGGATTGTTGGTCTATTTGATTCTCTTGTAACCTATTATCAGTTTTTCTTCGATGAATGCTTAGGCATGGTCGAATAA
TGTAACCAAATACCACTTGACCAATTTACTTTCATGGCTACTGAACTAGACTAGCGTGCTGATTCGTACATACTGCCTTT
GGAAGAACTACAAAAATGTGATCTGACTTTAAGAGTTACTAAATTAGTACGTAGTAAACTGCAATGCATGGCCAGATCAG
CAATTCTGGATTAGCCGGCTGAGTTTTTGAAGGGCTTAGCAACAAAAATTGACAAGCTTATATATTATAATGGCTTTAAA
ATACTTGTGTGCATCAGTGAAAATCACAATATTTTGATTGCAATAACAAAATGCTATCCTAGATTATTAAGACTTGTTAC
TAGATTGGTCATTGATCTTAAGTTCTTAGGATAAACTGTTGAATCTCCAGTCCTTCGGATTGTATTATGCTACTAATGGC
CATTAAGGATAGCCCCATGACATTAGTTCTCATCTCCAATTTTTCTGTATTGTTTGCGATATTGCTGCAGTTTCTTATTA
CAGCTTGTCTAAGGCTAACCATCTAGGATAAAAAGTAGATCCTGCAGACTTAGAAGATCCAGTTAGGCTCAATATTCTTA
TTTTTGTAACTCGGAACTCCAGGACCTCGCTTCAATTTTTTGGCCAATTTTTGCACAAACCAAGTTGTAGCTCCAACTGA
GGGATCCAACCAGTTCTATCTGATTGCTGACAAACAGATTCAGCATGTACGTATGACGAGGACTATTTAAACA---TGTA
ATTACTAACCCAAAATATATTCCAAATTTTATTTAAATATTTACCTCCGCTGCAGCATTTTTAATATTACGAAATATGA-
TTTTTACATCTGATAGTAACACTTGTTGCAGTGACATAATTGATTTGAAGTTATGAAAATTCAAGTTCACTGCACAGAAC
AATCCTTCCTGATTTATGCCCCCGGGGTAAAGGAGGAGGGTTGTGATAGGCTTGGCGAGCCAACGTAAAAACTCAGCCAC
TCTTATGGAGATGAAACCCAAAAGCCAAAGAGCTAGCTATGGACAGGGGTGCGTGGAAGCTTGCTATCCATGTGCCAGAG
CCATGAGTTGGTTGCGAGATCTTATGGGTTTCACCTCTAGCCTACCCCAACTTGTTTGGGACTAAAGGCTTTGTTGTTGT
TGG---TGGTGGTGGTGGTGTCAATGTTGTTAAAGTCTCTTTGTTCATTTCTGAACTAACTTAGCCTATTTGTAGCATTT
CTGTCATTGTTCCTTCCTGTCCCACCCAAAGTTAGTAATGCGATTGTTATTTGTTTGTGCAGGGAAACTGGTGTCACGAA
TATAGGAAACTGAAGGCGAAGGTTGAGACAATACAGAAATGTCAAAAGTAATTTGTAACGATTTTGGTTGATTGCCAGTA
TATTGTATACACTCTGAAGATAAATGGGACTGAATTTCTACATCCTGCATCTGCAGGCATCTCATGGGAGAGGATCTTGA
ATCTTTGAATCTCAAGGAGTTGCAGCAACTGGAGCAGCAGCTGGAAAGCTCACTGAAACATATCAGATCCAGGAAGGTAC
TGATTTAAATGATTTGATACAGCAGCACAATATATAAAAAAACAAGAAAAACACTTGCAGAGAAGTTCAGCAAAGTATAT
CTGAAATCAGATTCTAGACTGAGATGTTCAAAATATG-TATATGCATTTTAGTCATATGCTCTTCATAGTT-AAAAAAAT
GACTAATTTTTTTCATTTTTTGTACTTGCAGAACCAACTTATGCACGAATCCATTTCTGAGCTTCAGAAGAAGGTAAGCT
GTCAACC-TTGCATACCTTATTCGGTATTCGAACTGGTCAACTTGTCATGAAGCCTTAGCTTGTTTCAAGATTTGTGACA
TTATAACATGTATGCAAGTAACTGGTCTACATGCACGTAACCTCATTACATCGTTCTTGCTGCAGGAGAGGTCACTGCAG
GAGGAGAATAAAGTTCTCCAGAAGGAAGTAAGCCCGTTATATCACCTTATGGTCCAACCGGTCTAAATTGTTCCGTATAG
CAAATTTTATTGACAGAGGTCCGTGTCCCTTCCCCACAGCTCGTGGAGAAGCAGAAGGCCCATGCGGCGCAGCAAGATCA
AACTCAGCCTCAAACCAGCTCTTCATCTTCTTCCTTCATGCTGAGGGATGCTCCCCCTGCCGCAAATACCAGGTGATGAT
GTACATCACAAGTCTAATCTTATTCAGAGTTCAAGTAACCAT------------------------------CTTTTGAA
TTGGTCGGGTTGTTCCTTGCAGCCCACTTTTGGTCTC--TATGCAGTTCTGTCGGGCCACATTTAAGTAACATAATACTA
ATATGCTTGTGTTCGCTTTGGTTGTGCAGCATTCATCCAGCGGCAACAGGCGAGAGGGCAGAGGATGCGGCAGTGCAGCC
GCAGGCCCCACCCCGGACGGGGCTTCCACCGTGGATGGTGAGCCACATCAACGGGTGAAGGGCATCCAGCCCATACAGGC
GTACTATTCAGTAGAGGGTAACAAGTTGCACCGGCCAGCCTGGTGTATGTTGCGGTTGCTAGCACGCCTGACCCCTTTGG
AGGGGAAAGGAAAAGAAATCAGAGTAAAGTAGCAAGCTGCAGCGATGTGTATATTTCACTTTGTCCACCTCAGTTTCCCT
CCCAGCTGGGCTGAGATGGCTGTACGAGTAA-TTTACCATGTAATCTATATGTAGCTTGAGTGATGAATTT---------
-----------------------------------------------------
>T3A 2 reads from 2 documents mapped to AY747600_A using Geneious
--------------------------------------------------------------------------------
--------------------------------------------------------------------------------
--------------------------------------------------------------------------------
--------------------------------------------------------------------------------
--------------------------------------------------------------------------------
--------------------------------------------------------------------------------
---------------------------------------------------------------------------GATTT
GGGG-AAGCAAAATCCGGAGATTCGCACGTACGATCGTTCGACACGTCGACGCCCGGCGGGCCCGGGGTGGGGCATCGTG
TGGCTGCAGGACCGCGGGGCCCCGCAAAGCGGGCCGGGCCAATGGGTGCTCGACAGCGGCTATGCTCCAGACCAGCCCGG
TATTGCATACCGCGCTCGGGGCCAGATCCCTT-AAAAACCCCC----CCCCCCCCTGCCGGAATCCTCGTTTTGGCCTGG
CCATCCT--------------------CACCTCACGTCCTCACCCAACCACCTGATAGCCATGGCTCCGCCGCCTCGCCT
CCGCCTGCGCCAGTCGGAGTAGCCGTCGCGGTCTGCCGGTGTTGGAGGGTAGGGGCGTAGGGTTGGCCCGGTTCTCGAGC
GGAGATGGGGCGGGGGAAGGTGCAGCTGAAGCGGATCGAGAACAAGATCAACCGGCAGGTGACCTTCTCCAAGCGCCGCT
CGGGGCTTCTCAAGAAGGCGCACGAGATCTCCGTGCTCTGCGACGCCGAGGTCGGCCTCATCATCTTCTCCACCAAGGGA
AAGCTCTACGAGTTCTCCACCGAGTCATGGTAAAT-AAGCACGCG???????????????????????????????????
????????????????????????????????????????????????????GGGCCTTCTCCATTTCCGCGCTGCTGTT
TGGTAGATTCCGTTTGCCCGCTCGCTGTTTCCATCCGATTCTGCCGTGGCTGCTTGCTCGTTTTTCTTAGAATCGATGGG
GGAGCTGGCGTTCCGCGCGGCCGCGATTTCTTGCTATGGGGGGTAGGGCGCGCGATGGGTCGCCGGGCTATTTTATGCTC
CGCCAGCGCCGGGAAGGTTGTTCATCTGGCGTATTTTGGGGAAATTTTGGTCCCGGATGCGCCAGGTGGCACCCCAAGTG
GAAGGGTTAAGACGGTAATCTCTTGATATTTCTATCGGGCTGGGGTTATTTACGTAAAAAATATATATGGGGTTAAAGTG
ACATCGCAATTTAGCATGCTACCTCATCTTCTCATTTGGAATCTTAACTAGACGCTACAATACCTTGT-TGTCTCCCTCA
TCAAATTTGTGCTTGCTGCTTGAACAAATGAACCTCGTCATCTCGGTTATTTCCAGAATTTTGTTCCACAGGCTTTGCTA
TCATTCATATTGGTAGCTCCGGCCATGCGGCCATTTTGTTGCTTGCTTGGAGATACTGTCTACGGCACGCACGGAGAAAA
GAGTCACTTGACCAGCTAATGCATGGAATTATTGTCTGCAGCTGATGAAACTCCGGCATGAAGAGTCAAACCAAAAAGTA
GAGAGTTCCTTCCAAATATAAAATAAGAGTTTCTGCATACTTTTTTTCCCTTTCAACCATCATAGTTTGCCCGTGATATT
TGTTGGTGCTGGCGATGGTTCTTCACAAAGTAAAGGAGTCAATAAAATCACGGAGACTGATCCATTATTTCCCCCACACG
CTGACATTAGTCCATGTTAGTTTCCCATTTCTGTCTGCTTCCATAATTCCCGTCCGGCGAAGTACTAGATCAGCCTCCAC
GGTTTGAAAGTAAGAAATATCATACCGTCGAAAGGATCGCTACTGCTTAGTAAATATCCATTGTTGTTTGTAATCTTGCT
GAGAAAGCAACATTACCATCAGCTTCATGGCAAGGACCTGTATGTTGAGGTGCTAAATCTCTTCTAGTTTTGTACCACTG
AGGGTATGCGCGGCGCTAACGGAAAAGGGTAAGTAAAGTTTTATTGGCTTGCCTTCAGCTTCCTTGGTTGTTTGACGCAT
AGGTGCTTGCATGCATGTATCAAGCTGGTCACGTGATGAAAACGCGTAAGAATCAAAGTCGGTTAAATTAAGATATAAAT
AGATGCAGTCATATTTTAAGCTAGTGCTGCACTGTGAACTTCAGTATCTCAGATCAAAGTACTGAATAAAATTACCCCCT
GTTTCCGTGCTGTTCATTTGGAAAAGACTGCCATGAACATCCGAATTGGTAACCATGCATTAATCAGCTTGCCGGCTTTA
TTTTCTTCTCTGTCGTTCCTTGTCATTTGGTTTGCTTTGCCTACCTCTGCACGATAGGCACGTGTAAGTAGCTCACGGGG
ACAAGTAACTGCTATGCTTTGTCTAGAGCCTATGAGACAGCACGCTGATGCACCACGATATTCCATGGTTTAGGATCGGA
ACTAAAATCTTGAGATCTTACAATATTCTAAAAAGGCATCTATAGCCTGCATATAACCGACTCAGGCACAAAATCAGCAT
TGATCGAGCAGGCATCATATGCATACACTAAAATGCAGCTAATGATGTAGCCTGCTGATTTTCTGGACCTGGCTTGGATA
ATGGTTAATGTACCCAATTGTTATTCACTCTATATCCTCCATCTCCTTATCGGTCGATTAATTTACCACACATAGCAAAG
GTCCAAAGCTGACATTGCAACCAACTTTACTCATCTCTAGACTAGTAAACACGAAGTAAGCTGTTAGGGACTGTGTGATG
GGTCTATGTTACATGCATTTGTTGTCGGTCTAGTACTTAACCAAGTCTGGGAACCAGTTATCCTCTACACCTATTGTGTC
CCTAAACCTATATACTTGAGAGTAAAACAGAAGTTATTCCTAGGAATATCTGACTAAGCTATGGGATAGTCAACTTCCAT
TTTTGCTCCTGCCACATCTTTACTTAGTCCACAAACGACATATAGATGATCAGCTAGAACCGTTATTTAGAGTTTATATC
TGCTCATTACATGTATTAATTCCATGAAATAGAAGAAAAACTGAATAGGCACACAATATAGTTGAAGCTCGGCAGATGAC
TTCATAAGTGTCATATCTATTAACCATTTCACATATTGTTACATTTTTGCTGCAGTGATATTTTGTTAGCTCCCAGTTAC
AAGTTAACTAATATATGGAGATCCTGGGCACGTACATGTAAGCAGATCCTATCGACTTTCGTGGATCCGCTGATGGAATC
ACACCTCAGGATTTCATGGCATAGTCTTGATATGTCACGAACTGGTTGTTACTTTATTTATTTATTTTACACTGTGTTCG
CCCACCCACAGGCCTGGCGCAGTGGTGAAGTCCTCCCCACTTGTGCCAAGAGGTCCTGGGTTCGAACCAGCCTCTCTGCA
TTGCACTTTGCAGGGGTAAGACTAGGTTCCTATAATCCCTCCCCAGACCCCACCTTGTGTGGGAGCTTCTATGCACTGGG
TCTGTCCTTTGTGTTCGCCCACCTAGATGATAGAAATGTTATGTATTTAAAATGTAATCTCACAGTCATTGTTGTTGGTA
TGGACCGTATGCCAAAAAGGGTTTTACCATGAAGTCTATTAATGAATAATTATTTATGTTACAACTTGATTGCTTTACAT
TAGTTAAAATTAGTTATTTTGTACCTTTGTGCCCCCCTTCTTGTTCAACCATTTATCTTACCAAACTATGCATCAACAAA
CATGCACAGTCACTATTCATAAATTTCATATTCTCAAAATTTAAATATTAAGAACAAAAGTTATGTTTCTACTTTTTCCA
ACTGACAATTCTCTGAACTCAAATTTTATAATTTGAAATTTTAATATTAACATTTTATTTTAAAACTTTTTGAATTTCTT
TTTTATTATAAAAAAGTTTGGATGGCATAAATTTATGTATGAACTATTATGAAACCACAAGCAATAACGAAAGTGTGTTT
TTAAGCAAAACCTTATGACCCATCACTCAAATAGTTTGCGTTTGATTTTCAAATTGACGCGCATTAAAGACATATACATG
CAGTCTTCATATCACATGTGTGCTTTTCCTGCTTAAGGTAGTAGGACTATCTCTTTTTTGAGAAACACCGATTACAACGT
AGATGCACACACAAGTGCACATTACCACCACACGTACACACTCACACAATGTTTAGTAAGGACTAAAATTGTGGAGCTTC
AAGATCTCTGGAACGTCAGGAATGTCGCCTCCCACGGAACGAATAATCCGCACAGTGTGTCAAACCATTGGTTCGATCTT
CCTTGGTGGGCTGTGAGTCAAGGTACTAAAAAAGCGGTAGGCGCTAATCTGAATTTTGCCTATGCCTAGTGCAATGACCG
CCTAGACGCACTTATGCCTTCGTATGACAAAGAAGGAGATTTTACAACAATGAAATCAATGGTGCGGAGCCTAGAGGGAG
GTATCGGTGGTGAGTTGGAGTGAGAAATCCCTCCTCTGATTCAACCTTTCTTGACAACATAGCCCAAACAAGACCGTCCA
TTTTCTTTGCATCCCCCTTTTCCCGTCTCTTTGTATCGTTAGGTCTCTTTCATTCGTCATTTGTATGTAGCGATAATGGT
GGTGTC-TGCAGCTTCTTCCCTGCATTCGCTTCTCCTTTCCTACCGTCGCCGGAAAAAGATCTCATCGGTCATGGAGAAC
ATAGTCGGGCGCCTAAACCTTGGCCTATGGCAAAAGTGAGGCGGTAGTCTGCTTAGCGCCTAAGTGGCTCCTTTTCATTG
TCCTTTTTTCCATGTTGGGAGTACAACCGCACTCCTAACCCACTAATCATAGATTGGTTATCATCTAGTACTTT-----C
TGTACCACTTTTATCTTACAAACGCGAGGGTATTGTGGTGGAGAGCCATGTATTACAACTTTGATAATCAAAATTCAAAA
TTCAAGTCTCTGAAGATCCTTTGAAAAATGTGTTTTGTCAAGGGCAAAAAATATATCTTTGTTTGCCATACCAAGATACT
CCCTCCGTAAAGAAATATAAGAGCGTTTAGGTCACTACTTGAGTGATCTGAACGCTCTTATATTTGTTTACCAGGGAGTA
CAAAAGACCATATTCTTGCACTAATTTTTACTAGTGGTTATGCCCGGGCATATGAGGGTCGGGAAGGAAGGC-CAAGGGA
CATCTAGTAAAAATTAGTGAGAGAATAACCGCAAGGGACATTGTGCACTAATGTTTACCAGGGAGTACAAAAGACCACAT
TGTGCCCGGGCATATGAGGGTCGGGAAGGAAGGCGCAAGGGACATCTATAAGATGGCTAAGATC---GTGAGGAAGGCGA
GGGATGTCAAACAAGTCAAATGCATCAAGGATAGAGCAGATCAACTCCTGGTGAAGGACAAGGAGATCAAGCATAGATGA
CAGGAGTACTCCGACAAGCTATTCAATGGAGAGATGAATCTAGGGGTCTGAGATTAGGGAGGCTTTACAAAGAATAATGT
TATAGGAGTCATTGGGCACCACTTAAGAGTAATGGCAAGCGTCACCAAAAATCAGTTTGTTTTCATGCCTGAGAGGTTGA
TCATGGAAGTCATTTTCTTGGTATGAAAACTTATGGAGAAATACAGGGAGCAAAAAGAAGACTTGCATATGATGTTCATT
GACTTGAAAAAGTCCTGCAATAAGATACTGCAAAATGTCATGTGGTGGTCCTTGGAGAAACACAAAGTCCCAATAAAGTA
CATTACTCTCATCAAGGACATGTACGATGATCTCATGACAAGTGTTCAAAAAAGTGATGGCGACACTGATGACCTTCCGC
ATAAAATAGGACAGCACCAAGGGTCAACTTCGAGCCCTTATCTTTTTGCCTTGATGATGGATGAGGTCACAAGGGATATG
CAAGGAGATATTCCATGGTGTATTCTCTTTACGATTGATGTGGTGCTAGTCAATGATAGTAGCTCGAGGCATAATGGAAA
GTTAGAGCTATGGAGACAAACTTTGGATCAAAGTTTTTAGGCTTAGTAGAACTAAAATTGAGTACATGAGGTGCGGTTTC
AGTACTACTTGGCACGAGGAGGTTAGCCTCAATGGGTAGGTGGTACCTCAGAAGGGCACCTTTTGATATTTGGGATCAGT
GTTGGAAAAGGATGCCGATATTGATGAAGATGTGAGCCATTAAATCAAAGTCGGATGGAGGAAATGATGCCAAGTTTCTG
GTGTTCTCTCTTGACAAGATAGTGCCACGAAAGCTAAAAGGCAGGTTCGATAGGACGGCGCCCCGCAATGTATGGCGCTG
AGTATTGGCCGACTAAAATGAGACATATTCAACAATTGAGTGTAGCAGAAATGCGCATCTTGAGATGGATGTGTGGTCAC
CCAAGAAAGGATCGAGTCCAAAATGATGATATACATGTAGAGTCGGGGTAGCACCGATTGAAGGGAAGCTTGTCGAACAT
CGTCTGAGATGGCTTGGATATATACAAAGTAGGCCTTTAGAAACTTTCGTGCATAGCAGGCGGTTAATACATGCTAATAA
TGTAAGAGAGGTTGGGCTAGACCAAACTTGACATGGAAGGAGTCCGTGAAGAGAGATCTGAAGCACTAAAGTATCACACG
GAACTAGTCATGGACAGGGGTGTGTGGAAGTTAGCTATCCACACGCCAGAACCATTACTTGGTTTTGAGATCTTATGGAT
TTCAGCTCTACCCTATCCAACTTATTTGGGACTAAACGCTTTGTTGTTGTATCTCTTGCCTTGGTCTTAGCAACTTACCA
TGTGCATGTCTTTTCTCAAAAAGGAAAATTGAATGCCAAGTATTTCCTGAAGTTGTACATTGTACAATTTGATGTCCTTG
CTCCACGGTACATCAGATTTCCCATCTCATGATGATGCAACAACTAGGTCTTAGAGCAACTCTAGCAGAGTCTTCATGGC
TTCCGTCGCTATATTTCTTTTATCTCGCTCCATACACAGGTCTCGTGGCCTCCATATTTGGAGGTTGGAGAGGTCCAGTA
AGGAGCTCGCCCCAAAACCAACCGCTAAAGTTTTAAGCTTCCTCCTCGCGCCTCCTGTCGGATTTGAAGCAACCCGCGCC
CTCGGATTCTTATGGCGGTCCATTGGATGACCGCCATGCGGCATCATCTTCTTGCTTGCATGTGAGCAGACTGGAGGTGT
GCGAGTAGGTCGCTGCAGCATTTCTCATAGGGAGGCGCGCCCTTCGACTACCCGCCATTAGCTGCCACCCGCGTCCCCAA
GTGCCTCCCTAATGGCGCCTGCGGTGGCCTGTAAAAGGCCGGCGCCCTCCGCTCTCTAGCTTCAATGCTATCTTCGACGC
CTCTTATTCCAATCTCACACGCCTCCAATCCACCATCCCCTTTGTCGTCCACAGCGCATCCAGAGGAGCTCCCTCTCGCC
TTCAA-TTTTTGGCATAAGGTGGAGGAGTAGCCCGCGGATCCTTTGCCCCCCTTTAGGGACCAGACGGACCTAGTCCTGG
AGGGGGGCTGCGCAGAGCAACTTGTAGCACCCAAGATTCTATCCCGATCACGTGATGAATTCATGATCGGAGCAGAATCG
CATTTCGAGCGCATAGCGAGGTGGATATCATTACAACATACCATGCACTAAATAGATGAGAATACCAGATAAAGGTTTAC
ACTCGCCACAAGCTACAACATGAATACATCAATACACAACAATCATCATACAGGAGAGCAGGATCCGACTATGGATGAAA
TCAAACAAAAAGAAGAACGACATCTACCCTGCTAATCCCGGGCTCCTGAACTGGAACCCATCCTATGATCGACGAAGAAG
CAGAAGAAGAACTCCAAAAGCAAACATGCATCGCTCTCACGTCAAGCATTGCTTTATCTATACCTGCACC---TGTTGTA
GTAATCTATGAGCCATGGGGACCCAGCAATCTCATTACCAAGGGTAGCAAAACTAGCAAAGATTAATGGGTATGGAAGGG
TTAAGTGGTGAGGAGGCTGGAAGCATTAAGCATTTGTATGGTGGCTAACTTACGAGTACAAGAGTAAGAAGAGTAAACTA
CACATAGCGGTCGCAAACTATTAATGATCAAGAAGTGATCCTGAACTACTTATGAGTCAGTCATAACCCCACCGTGTTCA
CTTCCCGAACTCCTTGGAAAAGAGACGATCACGTAACGCACGCGGTTGGTGTATTTTAATTGGGTTCAGTGTCAAGTTCT
CTAAAATCGGATATTATAAATTTTTAAGTCGCCACATAACCGCGGGCACGGCTTCCGAAAAGATTTAGCCCTGCAGGGGT
GCACCAAGTAGTCCATTATAAATTACCACATGCATCCGATGGAACATCCTCACACCATGATAACACGATGCTTACAATAA
GGAACCCCGGTGGACAAGCCACTCGTCAAAGGCAAAACTAAACCAGCAAGACCACCCGGTGTGTCGTCACCCCGATAAGA
GCCGCGCCTATTTTCTAGGGTTGCCTAACCCTTGGGATCCCTTGGACCACCTTACTATGTGCATGTTTTCTTTTCACACG
GGCATTTATCTGCTTTGGCA-TCAAAGCTTTCATTTGAAAATTTGCTACTACCACCTATATTTGTACTGACAATACCTTT
GCATGGACCCACACATTAGGTTTTAAAATGGTTCTCACATTCGTGTTGTCTTACTTATCTAGGCATGGCTCTTGCCCAGA
TAATTGTTGTTGGTCACACCCTTCTATATTATCGGTTTGTGAGTCTAGCTGATTGGATACGTGAGTTGTTGCACACTCTT
GAACTGATTTTGACTTGATGACCATTGTAACCATTTGCGGGTTATAGGCTAGCACATAGTTCAACACTATAACTAATTGT
TGGTTCATTCCTACTATAGGTTATAGGGTAGCGTTTGACAATTTTCCATGTGTTGTGGGTACT--TGTGACAATTGAGGA
CACGATGTTTGTGGTGACAGAGAACACGTTGACCTCCACAAATAGTTAGGATGCTGGGTAAAGCCTACGGGAAAACAGGG
AGAAGGTATAGGAGGAGAATAACATGAGTAGTAAAAAAGTTAATGACTTAAATACAACATCAAGGAACGTTTCTTAAACT
GAAGCTCTAGCACTATAGTTAAATAATTTGAATCTGG-CAGAAATTATACTAACCTTGCCTAGCACAATTCCACCCCTAA
ACTTCTGTTTTGCAAATTTCGTTAAGTCTATAGACAGAAGAAAAGGGTCACTCTATTTTCCCAACAAAACTTGAACAACA
CCAGAACCTTAATTTGAAGTCAGTTTCGTGCTCTTTCTATCATTTACACGTCACAGTGAAATGCTTTGCAAACTATTTGA
CCAGATGCTGTATACCACATTTGGATCTCATTTGCATATACTGACATGAAACAACGCATTACAGAAAAGCTTCTGATATG
TCAAAATGTATCATATATCAATTCTTGAGATTGTGCATATACTGGACATTAATCTTGTTTACATGTACTTCCAATGACTA
GATATTTCTTTCTCTTATGCAGTATGGACAAAATTCTTGAACGGTATGAGCGCTATTCTTATGCAGAAAAGGTTCTCGTT
TCAAGTGAATCTGAAATTCAGGTAAAAATGAAAAACAAGCGGTTTGCTTTCCTTTAGCTATGAAATAAATTGTTGCCGAT
ATCAGATGTTCTGAAATTTATTTGTAGGCCACTATATTTTGAATGATTTCCATGCGCTATGAAGTTAATTGACTTGCAAC
TATGGATTGTTGGTCTATTTGATTCTCTTGTAACCTATTATCAGTTTTTCTTCGATGAATGCTTAGGCATGGTCGAATAA
TGTAACCAAATACCACTTGACCAATTTACTTTCATGGCTACTGAACTAGACTAGCGTGCTGATTCGTACATACTGCCTTT
GGAAGAACTACAAAAATGTGATCTGACTTTAAGAGTTACTAAATTAGTACGTAGTAAACTGCAATGCATGGCCAGATCAG
CAATTCTGGATTAGCCGGCTGAGTTTTTGAAGGGCTTAGCAACAAAAATTGACAAGCTTATATATTATAATGGCTTTAAA
ATACTTGTGTGCATCAGTGAAAATCACAATATTTTGATTGCAATAACAAAATGCTATCCTAGATTATTAAGACTTGTTAC
TAGATTGGTCATTGATCTTAAGTTCTTAGGATAAACTGTTGAATCTCCAGTCCTTCGGATTGTATTATGCTACTAATGGC
CATTAAGGATAGCCCCATGACATTAGTTCTCATCTCCAATTTTTCTGTATTGTTTGCGATATTGCTGCAGTTTCTTATTA
CAGCTTGTCTAAGGCTAACCATCTAGGATAAAAAGTAGATCCTGCAGACTTAGAAGATCCAGTTAGGCTCAATATTCTTA
TTTTTGTAACTCGGAACTCCAGGACCTCGCTTCAATTTTTTGGCCAATTTTTGCACAAACCAAGTTGTAGCTCCAACTGA
GGGATCCAACCAGTTCTATCTGATTGCTGACAAACAGATTCAGCATGTACGTATGACGAGGACTATTTAAACA---TGTA
ATTACTAACCCAAAATATATTCCAAATTTTATTTAAATATTTACCTCCGCTGCAGCATTTTTAATATTACGAAATATGA-
TTTTTACATCTGATAGTAACACTTGTTGCAGTGACATAATTGATTTGAAGTTATGAAAATTCAAGTTCACTGCACAGAAC
AATCCTTCCTGATTTATGCCCCCGGGGTAAAGGAGGAGGGTTGTGATAGGCTTGGCGAGCCAACGTAAAAACTCAGCCAC
TCTTATGGAGATGAAACCCAAAAGCCAAAGAGCTAGCTATGGACAGGGGTGCGTGGAAGCTTGCTATCCATGTGCCAGAG
CCATGAGTTGGTTGCGAGATCTTATGGGTTTCACCTCTAGCCTACCCCAACTTGTTTGGGACTAAAGGCTTTGTTGTTGT
TGG---TGGTGGTGGTGGTGTCAATGTTGTTAAAGTCTCTTTGTTCATTTCTGAACTAACTTAGCCTATTTGTAGCATTT
CTGTCATTGTTCCTTCCTGTCCCACCCAAAGTTAGTAATGCGATTGTTATTTGTTTGTGCAGGGAAACTGGTGTCACGAA
TATAGGAAACTGAAGGCGAAGGTTGAGACAATACAGAAATGTCAAAAGTAATTTGTAACGATTTTGGTTGATTGCCAGTA
TATTGTATACACTCTGAAGATAAATGGGACTGAATTTCTACATCCTGCATCTGCAGGCATCTCATGGGAGAGGATCTTGA
ATCTTTGAATCTCAAGGAGTTGCAGCAACTGGAGCAGCAGCTGGAAAGCTCACTGAAACATATCAGATCCAGGAAGGTAC
TGATTTAAATGATTTGATACAGCAGCACAATATATAAAAAAACAAGAAAAACACTTGCAGAGAAGTTCAGCAAAGTATAT
CTGAAATCAGATTCTAGACTGAGATGTTCAAAATATG-TATATGCATTTTAGTCATATGCTCTTCATAGTT-AAAAAAAT
GACTAATTTTTTTCATTTTTTGTACTTGCAGAACCAACTTATGCACGAATCCATTTCTGAGCTTCAGAAGAAGGTAAGCT
GTCAACC-TTGCATACCTTATTCGGTATTCGAACTGGTCAACTTGTCATGAAGCCTTAGCTTGTTTCAAGATTTGTGACA
TTATAACATGTATGCAAGTAACTGGTCTACATGCACGTAACCTCATTACATCGTTCTTGCTGCAGGAGAGGTCACTGCAG
GAGGAGAATAAAGTTCTCCAGAAGGAAGTAAGCCCGTTATATCACCTTATGGTCCAACCGGTCTAAATTGTTCCGTATAG
CAAATTTTATTGACAGAGGTCCGTGTCCCTTCCCCACAGCTCGTGGAGAAGCAGAAGGCCCATGCGGCGCAGCAAGATCA
AACTCAGCCTCAAACCAGCTCTTCATCTTCTTCCTTCATGCTGAGGGATGCTCCCCCTGCCGCAAATACCAGGTGATGAT
GTACATCACAAGTCTAATCTTATTCAGAGTTCAAGTAACCAT------------------------------CTTTTGAA
TTGGTCGGGTTGTTCCTTGCAGCCCACTTTTGGTCTC--TATGCAGTTCTGTCGGGCCACATTTAAGTAACATAATACTA
ATATGCTTGTGTTCGCTTTGGTTGTGCAGCATTCATCCAGCGGCAACAGGCGAGAGGGCAGAGGATGCGGCAGTGCAGCC
GCAGGCCCCACCCCGGACGGGGCTTCCACCGTGGATGGTGAGCCACATCAACGGGTGAAGGGCATCCAGCCCATACAGGC
GTACTATTCAGTAGAGGGTAACAAGTTGCACCGGCCAGCCTGGTGTATGTTGCGGTTGCTAGCACGCCTGACCCCTTTGG
AGGGGAAAGGAAAAGAAATCAGAGTAAAGTAGCAAGCTGCAGCGATGTGTATATTTCACTTTGTCCACCTCAGTTTCCCT
CCCAGCTGGGCTGAGATGGCTGTACGAGTAA-TTTACCATGTAATCTATATGTAGCTTGAGTGAT---------------
-----------------------------------------------------
>T4A Assembly of 4 reads: T4_promA, T4A 2 documents assembled to T22_A_NODE_1_length_11076_cov_3.429692 (reversed), Dominik_T4_VRNA1_R1.ab1 (reversed), Dominik_T4_VRNA1_F1.ab1
--------------------------------------------------------------------------------
--------------------------------------------------------------------------------
--------------------------------------------------------------------------------
--------------------------------------------------------------------------------
--------------------------------------------------------------------------------
--------------------------------------------------------------------------------
--------------------------------------------------------------------------------
-------------TCCGGAGATTCGCACGTACGATCGTTCGACACGTCGACGCCCGGCGGGCCCGGGGTGGGGCATCGTG
TGGCTGCAGGACCGCGGGGCCCCGCAAAGCGGGCCGGGCCAATGGGTGCTCGACAGCGGCTATGCTCCAGACCAGCCCGG
TATTGCATACCGCGCTCGGGGCCAGATCCCTTTAAAAACCCCT-----CCCCCCCTGCCGGAATCCTCGTTTTGGCCTGG
CCATCCTCCCTCTCCTCCCCTCTCTTCCA--------CCTCACCCAACCACCTGATAGCCATGGCTCCGCCGCCTCGCCT
CCGCCTGCGCCAGTCGGAGTAGCCGTCGCGGTCTGCCGGTGTTGGAGGGTAGGGGCGTAGGGTTGGCCCGGTTCTCGAGC
GGAGATGGGGCGGGGGAAGGTGCAGCTGAAGCGGATCGAGAACAAGATCAACCGGCAGGTGACCTTCTCCAAGCGCCGCT
CGGGACTTCTCAAGAAGGCGCACGAGATCTCCGTGCTCTGCGACGCCGAGGTCGGCCTCATCATCTTCTCCACCAAGGGA
AAGCTCTACGAGTTCTCCACCGAGTCATGGTAAATTAAGCACGCGCTGTCTTTAAATTTGTTCCCCAATACGCCTTCGAT
TTCGATTTCCTGCGCACCGTTCTGGTCCTGCGAGACGACCCGGCCGACCCCAGGGCCTTCTCCATTTCCNNNNNNNNNNN
NNNNNNNNNNNNNNNNNNNNNNNNNNNNNNNNNNNNNNNNNNNNNNNNNNNNNNNNNNNNNNNNNNNNNNNNNNNNNNNN
NNNNNNNNNNNNNNNNNNNNNNNNNNNNNNNNGCTATGGGGGGTAGGGCGCGCGATGGGTCGCCGGGCTATTTTATGCTC
CGCCAGCGCCGGGAAGGTTGTTCATCTGGCCTATTTT-GGGAAATTTTGGTCCCGGACGCGCCAGGTGGCACCCCAAGTG
GAAGGGTTAAGACGGTAATCTCTTGATATTTCTATCGGGCTGGGGTTATTTACGTAAAAAATATATATGGGGTTAAAGTG
ACATCGCAATTTAGCATGCTACCTCATCTTCTCATTTGGAATCTTAACTAGACGCTACAATACCTTGT-TGTCTCCCTCA
TCAAATCTGTGCTTGCTGCTTGAACAAATGAACCTCGTCATCTCGGTTATTTCCAGAATTTTGTTCCACAGGCTTTGCTA
TCATTCGTATTGGTAGCTCCGGCCATGCGGCCATTTTGT-----------------------------------------
--------------------------------------------------------------------------------
-AGAGTTCCTTCCAAATATAAAATAAGAGTTTCTGCATACTTTTTTTCCCTTTCAACCATCATAGTTTGCCCGTGATATT
TGTTGGTGCTGGCGATGGTTCTTCACAAAGTAAAGGAGTCAATAAAATCACGGAGACTGATCCATTATTTCCCCCACACG
CTGACATTAGTCCATGTTAGTTTCCCATTTCTGTCTGCTTCCATAATTCCCGTCCGGCGAAGTACTAGATCAGCCTCCAC
GGTTTGAAAGTAAGAAATATCATACCGTCGAAAGGATCGCTACTGCTTAGTAAATATCCATTGTTGTTTGTAATCTTGCT
GAGAAAGCAACATTACCATCAGCTTCATGGCAAGGACCTGTATGTTGAGGTGCTAAATCTCTTCTAGTTTTGTACCACTG
AGGGTATGCGCGGCGCTAACGGAAAAGGGTAAGTAAAGTTTTATTGGCTTGCCTTCAGCTTCCTTGGTTGTTTGACGCAT
AGGTGCTTGCATGCATGTATCAAGCTGGTCACGTGATGAAAACGCGTAAGAATCAAAGTCGGTTAAATTAAGATATAAAT
AGATGCAGTCATATTTTAAGCTAGTGCTGCACTGTGAACTTCAGTATCTCAGATCAAAGTACTGAATAAAATTACCCCCT
GTTTCCGTGCTGTTCATTTGGAAAAGACTGCCATGAACATCCGAATTGGTAACCATGCATTAATCAGCTTGCCGGCTTTA
TTTTCTTCTCTGTCGTTCCTTGTCATTTGGTTTGCTTTGCCTACCTCTGCACGATAGGCACGTGTAAGTAGCTCACGGGG
ACAAGTAACTGCTATGCTTTGTCTAGAGCCTATGAGACAGCACGCTGATGCACCACGATATTCCATGGTTTAGGATCGGA
ACTAAAATCTTGAGATCTTACAATATTCTAAAAAGGCATCTATAGCCTGCATATAACCGACTCAGGCACAAAATCAGCAT
TGATCGAGCAGGCATCATATGCATACACTAAAATGCAGCTAATGATGTAGCCTGCTGATTTTCTGGACCTGGCTTGGATA
ATGGTTAATGTACCCAATTGTTATTCACTCTATATCCTCCATCTCCTTATCGGTCGATTAATTTACCACACATAGCAAAG
GTCCAAAGCTGACATTGCAACCAACTTTACTCATCTCTAGACTAGTAAACACGAAGTAAGCTGTTAGGGACTGTGTGATG
GGTGTATGTTACATGCATTTGTTGTCGGTCTAGTACTTAACCAAGTCTGGGAACCAGTTATCCTCTACACCTATTGTGTC
CCTAAACCTATATACTTGAGAGTAAAACAGAAGTTATTCCTAGGAATATCTGACTAAGCTATGGGATAGTCAACTTCCAT
TTTTGCTCCTGCCACATCTTTACTTAGTCCACAAACGACATATAGATGATCAGCTAGAACCGTTATTTAGAGTTTATATC
TGCTCATTACATGTATTAATTCCATGAAATAGAAGAAAAACTGAATAGGCACACAATGTAGTTGAAGCTCGGCAGATGAC
TTCATAAGTGTCATATCTATTAACCATTTCACATATTGTTACATTTTTGCTGCAGTGATATTTTGTTAGCTCCCAGTTAC
AAGTTAACTAATATATGGAGATCCTGGGCACGTACATGTAAGCAGATCCTATCGACTTTCGTGGATCCGCTGATGGAATC
ACACCTCAGGATTTCATGGCATAGTCTTGATATGTCACGAACTGGTTGTTACTTTATTTATTTATTTTACACTGTGTTCG
CCCACCCA------------------------------------------------------------------------
--------------------------------------------------------------------------------
-------------------------GATGATAGAAATGTTATGTATTTAAAATGTAATCTCACAGTCATTGTTGTTGGTA
TGGACCGTATGCCAAAAAGGGTTTTACCATGAAGTCTATTAATGAATAATTATTTATGTTACAACTTGATTGCTTTACAT
TAGTTAAAATTAGTTATTTTGTACCTTTGTGCCCCCCTTCTTGTTCAACCATTTATCTTACCAAACTATGCATCAACAAA
CATGCACAGTCACTATTNNNNNNNNNNNNNNNNNNNNNNNNNNNNNNNNNNNNNNNNNNNNNNNNNNNNNNNNNNNNNNN
NNNNNNNNNNNNNNNNNNNNNNNNNNNNNNNNNNNNNNNNNNNNNNNNNNNNNNNNNNNNNNNNNNNNNNNNNNNNNNNN
NNNNNNNNNNNNNNNNNNNNNNNNGCATAAATTTATGTATGAACTATTATGAAACCACAAGCAATAACGAAAGTGTGTTT
TTAAGCAAAACCTTATGACCCATCACTCAAATAGTTTGCGTTTGATTTTCAAATTGACGCGCATTAAAGACATATACATG
CAGTCTTCATATCACATGTGTGCTTTTCCTGCTTAAGGTAGTAGGACTATCTCTTTTTTGAGAAACACCGATTACAACGT
AGATGCACACACAAGTGCACATTACCACCACACGTACACACTCACACAATGTTTAGTAAGGACTAAAATTGTGGAGCTTC
AAGATCTCTGGAACGTCAGGAATGTCGCCTCCCACGGAACGAATAATCCGCACAGTGTGTCAAACCATTGGTTCGATCTT
CCTTGGTGGGCTGTGAGTCAAGGTACTAAAAAAGCGGTAGGCGCTAATCTGAATTTTGCCTATGCCTAGTGCAATGACCG
CCTAGGCGCACTTATGCCTTCGTATGACAAAGAAGGAGATTTTACAACAATG-AATCAATGGTGCGGAG-----------
-----GGTGGTGAGTTGGAGTGAGAAATCCCTCCTCTGATTCAACCTTTCTTGACAACATAGCCCAAACAAGACCGTCCA
TTTTCTTTGCATCCCCCTTTTCCCGTCTCTTTGTATCGTTAGGTCTCTTTCATTCGTCATTTGTATGTAGCGATAATGGT
GGTGTC-TGCAGCTTCTTCCCTGCATTCGCTTTTCCTTTCCTACCGTCGCCGGAAAAAGATCTCATCGGTCATGGAGAAC
ATAGTCGGGCGCCTAAACCTTGGCCTATGGCAAAAGTGAGGCGGTAGTCTGCTTAGCGCCTAAGTGGCTCCTTTTCATTG
TCCTTTTTTCCATGTTGGGAGTACAACCGCACTCCTAACCCACTAACCATAGATTGGTTATCATCTAGTACTTT-----C
TGTACCACTTTTATCTTACAAATGCGAGGGTATTGTGGTGGAGAGCCATGTATTACAACTTTGATAATCAAAATTCAAAA
TTCAAGTCTCTGAAGATCCTTTGAAAAATGTGTTTTGTCAAGGGCAAAAAATATATCTTTGTTTGCCATATCAAGATACT
CCCTCCGTAAAGAAATATAAGAGCGTTTAGGTCACTACTTGAGTGATCTGAACGCTCTTATATTTGTTTACCAGGGAGTA
CAAAAGACCATATTCTTGCACTAATTTTTACTAGTGGTTATGCCCGGGCATATGAGGGTCGGGAAGGAAGGCGCAAGGGA
CATC---TAAAAATTAGTGAGAGAATAACTGCAAGGGACATTGTGCACTAATGTTTACCAGGGAGTACAAAAGACCACAT
TGTGCCCGGGCATATGAGGGTCGGGAAGGAAGGCGCAAGGGACATCTATAAGATGGCTAAGATC---GTGAGGAAGGCGA
GGGATGTCAAACAAGTCAAATGCATCAAGGATAGAGCAGATCAACTCCTGGTGAAGGACAAGGAGATCAAGCATAGATGA
CAGGAGTACTCCGACAAGCTATTCAATGGAGAGATGAATCTAGGGGTCTGAGATTAGGGAGGCTTTACAAAGAATGATGT
TATAGGAGTCATTGGGCACCACTTAAGAGTAATGGCAAGCGTGACCAAAAATCAGTTTGTTTTCATGCCTGAGAGGTTGA
TCATGGAAGCCATTTTCTTGGTATGAAAACTTATGGAGAAATACAGGGAGCAAAAAGAAGACTTGCATATGATGTTCATT
GACTTGAAAAAGTCCTGCAATAAGATACTGCAAAATGTCATGTGGTGGTCCTTGAAGAAACACAAAGTCCCAATAAAGTA
CATTACTCTCATCAAAGACATGTACCATGATCTCATGACAAGTGTTCAAAAAAGTGATGGCGACACTGATGACCTTCCGC
ATAAAATAGGACAGCACCAAGGGTCAACTTCGAGCCCTTATCTTTTTGCCTTGATGATGGATGAGGTCACAAGGGATATG
CAAAGAGATATTCCATGGTGTATTCTCTTTACGATTGATGTGGTGCTAGTCAATGATAGTAGCTCGAGGCATAATGGAAA
GTTAGAGCTATGGAGACAAACTTTGGATCAAAGTTTTTAGGCTTAGTAGAACTAAAATTGAGTACATGAGGTGCGGTTTC
AGTACTACTTGGCACGAGGAGGTTAGCCTCAATGGGTAGGTGGTACCTCAGAAGGGCACCTTTTGATATTTGGGATCAGT
GTTGGAAAAGGATGCCGATATTGATGAAGATGTGAGCCACTAAATCAAAGTCGGATGGAGGAAATGATGCCAAGTTTCTG
GTGTTCTCTCTTGACAAGATAGTGCCACGAAAGCTAAAAGGCAGGTTCGATAGGACGGCGCCCCGCAATGTATGGCGCTG
AGTATTGACCGACTAAAATGAGACATATTCAACAATTGGGTGTAGCAGAAATGCGCATCTTGAGATGGATGTGTGGTCAC
CCAAGAAAGGATCGAGTCCAAAATGATGATATACATGTAGAGTCGGGGTAGCACCGATTGAAGGGAAGCTTGTCGAACAT
CGTCTGAGATGGCTTGGATATATACAAAGTAGGCCTTTAGAAACTTTCGTGCATAGCAGGCGGTTAATACATGCTAATAA
TGTAAGAGAGGTTGGGCTAGACCAAACTTGACATGGAAGGAGTCCGTGAAGAGAGATCTGAAGCACTAAAGTATCACACG
GAACTAGTCATGGGCAGGGGTGTGTGGAAGTTAGCTATCCACACGCCAGAACCATTACTTGGTTTTGAGATCTTATGGAT
TTCAGCTCTACCCTACCCAACTTATTTGGGACTAAACGCTTTGTTGTTGTATCTTTTGCCTTGCTCTTAGCAACTTACCA
TGTGCATGTCTTTTCTCAAAAAGCAAAATTGAATGCCAAGTATTTCCTGAAGTTGTACATTGTACAATTTGATGTCCTTG
CTCCACGGTACATTAGATTTCCCATCTCATGATGATGCAACAACTAGGTCTTAGAGCAACTCTAGCAGAGTCTTCATGGC
TTCCGTCGCTATATTTCTTTTATCTCGCTCCATACACAGGTCTCGTGGCCTCCATATTTGGAGGTTGGAGAGGTCCAGTA
TGGAGCTCGCCCCAAAACCAACCGCTAAAGTTTTAAGCTTCCTCCTCGCGCCTCCTGTCGGATTTGAAGCAACCCGCGCC
CTCGGATTCCTATGGCGGTCCATTGGATGACCGCCATGCGGCATCATCTTCTTGCTTGCGTGTGAGCAGACTGGAGGTGT
GCGAGTAGGTCGCTGCAGCATTTCTCATAGGGAGGCGCGCCCTTCGACTACCCGCCATTAGCTGCCACCCGCGTCCCCAA
GTGCCTCCCTAATGGCGCCTGCGGTGGCCTGTAAAAGGCCGGCGCCCTCCGCTCTCTAGCTTCAATGCTATCTTCGACGC
CTCTTATTCCAATCTCACACGCCTCCAATCCACCATCCCCTTTGTCGTCCACAGCGCATCCAGAGGAGCTCCCTCTCGCC
TTCAA-TTTTTGGCATAAGGTGGAGGAGTAGCCCGCGGATCCTTTGCCCCCCTTTAGGGACCAGACGGACCTAGTCCTGG
AGGGGGGCTGCGCAGAGCAACTTGTAGCACCCAAGATTCTATCCCGATCACGTGATGAATTCATGATCGGAGCAGAATCG
CATTTCGAGCGCATAGCGAGGTGGATATCATTACAACATACCATGCACTAAATAGATGAGAATACTAGATAAAGGTTTAC
ACTCGCCACAAGCTACAACATGAATACATCAATACACAACAATCATCATACAGGAGAGCAGGATCCGACTATGGATGAAA
TCAAACAAAAAGAAGAACGGCATCTACCCTGCTAATCCCGGGCTCCTGAACTGGAACCCATCCTATGATCGACGAAGAAG
CAGAAGAAGAACTCCAAAAGCAAACATGCATCGCTCTCACGTCAAGCATTGCTTTATCTATACCTGCACC---TGTTGTA
GTAATCTATGAGCCATGGGGACCCAGCAATCTCATTACCAAGGGTAGCAAAACTAGCAAAGATTAATGGGTATGGAAGGG
TTAAGTGGTGAGGAGGCTGGAAGCATTAAGCATTTGTATGGTGGCTAACTTACGAGTACAAGAGTAAGAAGAGTAAACTA
CACATAGCGGTCACAAACTATTAATGATCAAGAAGTGATCCTGAACTACTTATGAGTCAGTCATAACCCCACCGTGTTCA
CTTCCCGAACTCCTTGGAAAAGAGACGATCAGGTAACGCACGCGGTTGGTGTATTTTAATTGGGTTCAGTGTCAAGTTCT
CTAAAATCGGATATTATAAATTTTTAAGTCGCCACATAACCGCGGGCACGGCTTCCGAAAAGATTTAGCCCTGCAGGGGT
GCACCAAGTAGTCCATTATAAATTACCACATGCATCCGATGGAACATCCTCACACCATGATAACACGATGCTTACAATAA
GGAACCCCGGTGGACAAGCCACTCGTCAAAGGCAAAACTAAACCAGCAAGACCACCCGGTGTGTCGTCACCCCGATAAGA
GCCGCGCCTATTTTCTAGGGTTGCCTAACCCTTGGGATCCCTTGGACCACCTTACTATGTGCATGTTTTCTTTTCACACG
GGCATTTATCTGCTTTGGCA-TCAAAGCTTTCATTTGAAAATTTGCTACTACCACCTATATTTGTACTGACAATACCTTT
GCATGGACCCACACATTAGGTTTTAAAATGGTTCTCACATTCGTGTTGTCTTACTTATCTAGGCATGGCTCTTGCCCAGA
TAATTGTTGTTGGTCACACCCTTCTATATTATCAGTTTGTGAGTCTAGCTGATTGGATACGTGAGTTGTTGCACACTCTT
GAACTGATTTTGACTTGATGACCATTGTAACCATTTGCGGGTTATAGGCTAGCACATAGTTCAACACTATAACTAATTGT
TGGTTCATTCCTACTATAGGTTATAGGGTAGCGTTTGATAATTTTCCATGTGTTGTGGGTACT--TGTGACAATTGAGGA
CACGATGTTTGTGGTGACAGAGAACACGTTGACCTCCACAAATAGTTAGGATGCTGGGTAAAGCCTACGGGAAAACAGGG
AAAAGGTATAGGAGGAGAATAACATGAGTAGTAAAAAAGTTAATGACTTAAATACAACATCAAGGAACGTTTCTTAAACT
GAAGCTCTAGCACTATAGTTAAATAATTTGAATCTGG-CAGAAATTATACTAACCTTGCCTAGCACAATTCCACCCCTAA
ACTTTTGTTTTGCAAATTTCCTTAAGTCTATAGACAGAAGAAAAGGGTCACTCTATTTTCCCAACAAAACTTGAACAACA
CCAGAACCTTAATTTGAAGTCAGTTTCGTGCTCTTTCTATCATTTACACGTCACAGTGAAATGCTTTGCAAACTATTTGA
CCAGATGCTGTATACCACATTTGAATCTCATTTGCATATACTGACATGAAACAACGCATTACAGAAAAGCTTCTGATATG
TCAAAATGTATCATATATCAATTCTTGAGATTGTGCATATACTGGACATTAATCTTGTTTACATGTACTTCCAATGACTA
GATATTTCTTTCTCTTATGCAGTATGGACAAAATTCTTGAACGGTATGAGCGCTATTCTTATGCAGAAAAGGTTCTCGTT
TCAAGTGAATCTGAAATTCAGGTAAAAATGAAAAACAAACGGTTTGCTTTCCTTTAGCTATGAAATAAATTGTTGCCGAT
ATCAGATGTTCTGAAATTTATTTGTAGGCCACTATATTTTGAATGATTTCCATGCGCTATGAAGTTAATTGACTTGCAAC
TATGGATTGTTGGTCTATTTGATTCTCTTGTAACCTATTATCAGTTTTTCTTCGATGAATGCTTAGGCATGGTCGAATAA
TGTAACCAAATACCACTTGACCAATTTACTTTCATGGCTACTGAACTAGACTAGCGTGCTGATTCGTACATACTGCCTTT
GGAAGAACTACAAAAATGTGATCTGACTTTAAGAGTTACTAAATTAGTACGTAGTAAACTGCAATGCATGGCCAGATCAG
CAATTCTGGATTAGCCGGCTGATTTTTTGAAGGGCTTAGCAACAAAAATTGACAAGCTTATATATTATAATGGCTTTAAA
ATACTTGTGTGCATCAGTGAAAATCACAATATTTTGATTGCAATAACAAAATGCTATCCTAGATTATTAAGACTTGTTAC
TAGATTGGTCATTGATCTTAAGTTCTTAGGATAAACTGTTGAATCTCCAGTCCTTCGGATTGTATTATGCTACTAATGGC
CATTAAGGATAGCCCCATGACATTAGTTCTCATCTCCAATTTTTCTGTATTGTTTGCGATATTGCTGCAGTTTCTTATTA
CAGCTTGTCTAAGGCTAACCATCTAGGATAAAAAGTAGATCCTGCAGACTTAGAAGATCCAGTTAGGCTCAATATTCTTA
TTTTTGTAACTCGGAACTCCAGGACCTCGCTTCAATTTTTTGGCCAATTTTTGCACAAACCAAGTTGTAGCTCCAACTGA
GGGATCCAACCAGTTCTATCTGATTGCTGACAAACAGATTCAGCATGTACGTATGACGAGGACTATTTAAACA---TGTA
ATTAC-NNNNNNNNNNNNNNNNNNNNNNNNNNNNNNNNNNNNNNNNNNNNNNNNNNNNNNNNNNNNNNNNNNNNNNNNNN
NNNNNNNATCTGATAGTAACACTTGTTGCAGTGACATAATTGATTTGAAGTTATGAAAATTCAAGTTCACTGCACAGAAC
AATCCTTCCTGATTTATGCCCCCGGGGTAAAGGAGGAGGGTTGTGATAGGCTTGGCGAGCCAACGTAAAAACTCAGCCAC
TCTTATGGAGATGAAACCCAAAAGCCAAAGAGCTAGCTATGGACAGGGGTGCGTGGAAGCTTGCTATCCATGTGCCAGAG
CCATGAGTTGGTTGCGAGATCTTATGGGTTTCACCTCTAGCCTACCCCAACTTGTTTGGGACTAAAGGCTTTGTTGTTGT
TGT---TGGTGGTGGTGGTGTCAATGTTGTTAAAGTCTCTTTGTTCATTTCTGAACTAACTTAGCCTATTTGTAGCATTT
CTGTCATTGTTCCTTCCTGTCCCACCCAAAGTTAGTAATGCGATTGTTATTTGTTTGTGCAGGGAAACTGGTGTCACGAA
TATAGGAAACTGAAGGCGAAGGTTGAGACAATACAGAAATGTCAAAAGTAATTTGTAACGATTTTGGTTGATTGCCAGTA
TATTGTATACACTCTGAAGATAAATGGGACTGAATTTCTACATCCTGCATCTGCAGGCATCTCATGGGAGAGGATCTTGA
ATCTTTGAATCTCAAGGAGTTGCAGCAACTGGAGCAGCAGCTGGAAAGCTCACTGAAACATATCAGATCCAGGAAGGTAC
TGATTTAAATGATTTGATACAGCAGCACAATATATAAAAAAACAAGAAAAACACTTGCAGAGAAGTTCAGCAAAGTATAT
CTGAAATCAGATTCTAGACTGAGATGTTCAAAATATG-TATATGCATTTTAGTCATATGCTCTTCATAGTT-AAAAAAAT
GACTAATTTTTTTCATTTTTTGTACTTGCAGAACCAACTTATGCACGGATCCATTTCTGAGCTTCAGAAGAAGGTAAGCT
GTCAACC-TTGCATACCTTATTCGGTATTCGAACTGGTCAACTTGTCATGAAGCCTTAGCTTGTTTCAAGATTTGTGACA
TTATAACATGTATGCAAGTAACTGGTCTACATGCACGTAACCTCATTACATCGTTCTTGCTGCAGGAGAGGTCACTGCAG
GAGGAGAATAAAGTTCTCCAGAAGGAAGTAAGCCCGTTATATCACCTTATGGTCCAACCGGTCTAAATTGTTCCGTATAG
CAAATTTTATTGACAGAGGTCCGTGTCCCTTCCCCACAGCTCGTGGAGAAGCAGAAGGCCCATGCGGCGCAGCAAGATCA
AACTCAGCCTCAAACCAGCTCTTCTTCTTCTTCCTTCATGCTGAGGGATGCTCCCCCTGCCGCAAATACCAGGTGATGAT
GTACATCACAAGTCTAATCTTATTCAGAGTTCAAGTAACCAT------------------------------CTTTTGAA
TTGGTCGGGTTGTTCCTTGCAGCCCACTTTTGGTCTC--TATGCAGTTCTGTCGGGCCACATTTAAGTAACATAATACTA
ATATGCTTGTGTTCGCTTTGGTTGTGCAGCATTCATCCAGCGGCAACAGGCGAGAGGGCAGAGGATGCGGCAGTGCAGCC
GCAGGCCCCACCCCGGACGGGGCTTCCACCGTGGATGGTGAGCCACATCAACGGGTGAAGGGCATCCAGCCCATACAGGC
GTACTATTCAGTAGAGGGTAACAAGTTGCACCGGCCAGCCTGGTGTATGTTGCGGTTGCTAGCACGCCTGACCCC-TTGG
AGGGGAAAGGAAAAGAAATCAGAGTAAAGTAGCAAGCTGCAGCGATGTGTATATTTCACTTTGTCCACCTCAGTTTCCCT
CCTAGCTGGGCTGAGATGGCTGTACGAGTAA-TTTACCATGTAATCTATATGTAGCTTGAGTGATGAATTTTCAAGTTTC
CATGATACCCGTCTCTACTG---------------------------------
>T5A 2 reads from 2 documents mapped to AY747600_A using Geneious
--------------------------------------------------------------------------------
--------------------------------------------------------------------------------
--------------------------------------------------------------------------------
--------------------------------------------------------------------------------
--------------------------------------------------------------------------------
----------------------------------------------------NNNNNNNNNNNNNNNNNNNNNNNNNNNN
NNNNNNNNNNNNNNNNNNNNNNNNNNNNNNNNNNGTTTTTTTTCTCTGTGGTGTGTGTTTGTGGCGAGAGAAAATGATTT
GGGGAAAGCAAAATCCGGAGATTCGCACGTACGATCGTTCGACACGTCGACGCCCGGCGGGCCCGGGGTGGGGCATCGTG
TGGCTGCAGGACCGCGGGGCCCCGCAAAGCGGGCCGGGCCAATGGGTGCTCGACAGCGGCTATGCTCCAGACCAGCCCGG
TATTGCATACCGCGCTCGGGGCCAGATCCCTTTAAAAACCCCT-----CCCCCCCTGCCGGAATCCTCGTTTTGGCCTGG
CCATCCTCCCTCTCCTCCCCTCTCTTCCACCTCACGTCCTCACCCAACCACCTGATAGCCATGGCTCCGCCGCCTCGCCT
CCGCCTGCGCCAGTCGGAGTAGCCGTCGCGGTCTGCCGGTGTTGGAGGGTAGGGGCGTAGGGTTGGCCCGGTTCTCGAGC
GGAGATGGGGCGGGGGAAGGTGCAGCTGAAGCGGATCGAGAACAAGATCAACCGGCAGGTGACCTTCTCCAAGCGCCGCT
CGGGGCTTCTCAAGAAGGCGCACGAGATCTCCGTGCTCTGCGACGCCGAGGTCGGCCTCATCATCTTCTCCACCAAGGGA
AAGCTCTACGAGTTCTCCACCGAGTCATGGTAAATTAAGCACGCGCTGTCTTTAAATTTGTTCCCCAATACGCCTTCGAT
TTCGATTTCCTGCGCACCGTTCTGGTCCTGCGAGACGACCCGGCCGACCCCAGGGCCTTCTCCATTTCCGCGCTGCTGTT
TGGTAGATTCCGTTTGCCCGCTCGCTGTTTCCATCCGATTCTGCCGTGGCTGCTTGCTCGTTTTTCTTAGAATCGATGGG
GGAGCTGGCGTTCCGCGCGGCCGCGATTTCTTGCTATGGGGGGTAGGGCGCGCGATGGGTCGCCGGGCTATTTTATGCTC
CGCCAGCGCCGGGAAGGTTGTTCATCTGGCGTATTTTGGGGAAATTTTGGTCCCGGACGCGCCAGGTGGCACCCCAAGTG
GAAGGGTTAAGACGGTAATCTCTTGATATTTCTATCGGGCTGGGGTTATTTACGTAAAAAATATATATGGGGTTAAAGTG
ACATCGCAATTTAGCATGCTACCTCATCTTCTCATTTGGAATCTTAACTAGACGCTACAATACCTTGT-TGTCTCCCTCA
TCAAATCTGTGCTTGCTGCTTGAACAAATGAACCTCGTCATCTCGGTTATTTCCAGAATTTTGTTCCACAGGCTTTGCTA
TCATTCATATTGGTAGCTCCGGCCATGCGGCCATTTTGTTGCTTGCTTGGAGATACTGTCTACGGCACGCACGGAGAAAA
GAGTCACTTGACCAGCTAATGCATGGAATTATTGTCTGCAGCTGATGAAACTCCGGCATGAAGAGTCAAACCAAAAAGTA
GAGAGTTCCTTCCAAATATAAAATAAGAGTTTCTGCATACTTTTTTTCCCTTTCAACCATCATAGTTTGCCCGTGATATT
TGTTGGTGCTGGCGATGGTTCTTCACAAAGTAAAGGAGTCAATAAAATCACGGAGACTGATCCATTATTTCCCCCACACG
CTGACATTAGTCCATGTTAGTTTCCCATTTCTGTCTGCTTCCATAATTCCCGTCCGGCGAAGTACTAGATCAGCCTCCAC
GGTTTGAAAGTAAGAAATATCATACCGTCGAAAGGATCGCTACTGCTTAGTAAATATCCATTGTTGTTTGTAATCTTGCT
GAGAAAGCAACATTACCATCAGCTTCATGGCAAGGACCTGTATGTTGAGGTGCTAAATCTCTTCTAGTTTTGTACCACTG
AGGGTATGCGCGGCGCTAACGGAAAAGGGTAAGTAAAGTTTTATTGGCTTGCCTTCAGCTTCCTTGGTTGTTTGACGCAT
AGGTGCTTGCATGCATGTATCAAGCTGGTCACGTGATGAAAACGCGTAAGAATCAAAGTCGGTTAAATTAAGATATAAAT
AGATGCAGTCATATTTTAAGCTAGTGCTGCACTGTGAACTTCAGTATCTCAGATCAAAGTACTGAATAAAATTACCCCCT
GTTTCCGTGCTGTTCATTTGGAAAAGACTGCCATGAACATCCGAATTGGTAACCATGCATTAATCAGCTTGCCGGCTTTA
TTTTCTTCTCTGTCGTTCCTTGTCATTTGGTTTGCTTTGCCTACCTCTGCACGATAGGCACGTGTAAGTAGCTCACGGGG
ACAAGTAACTGCTATGCTTTGTCTAGAGCCTATGAGACAGCACGCTGATGCACCACGATATTCCATGGTTTAGGATCGGA
ACTAAAATCTTGAGATCTTACAATATTCTAAAAAGGCATCTATAGCCTGCATATAACCGACTCAGGCACAAAATCAGCAT
TGATCGAGCAGGCATCATATGCATACACTAAAATGCAGCTAATGATGTAGCCTGCTGATTTTCTGGACCTGGCTTGGATA
ATGGTTAATGTACCCAATTGTTATTCACTCTATATCCTCCATCTCCTTATCGGTCGATTAATTTACCACACATAGCAAAG
GTCCAAAGCTGACATTGCAACCAACTTTACTCATCTCTAGACTAGTAAACACGAAGTAAGCTGTTAGGGACTGTGTGATG
GGTCTATGTTACATGCATTTGTTGTCGGTCTAGTACTTAACCAAGTCTGGGAACCAGTTATCCTCTACACCTATTGTGTC
CCTAAACCTATATACTTGAGAGTAAAACAGAAGTTATTCCTAGGAATATCTGACTAAGCTATGGGATAGTCAACTTCCAT
TTTTGCTCCTGCCACATCTTTACTTAGTCCACAAACGACATATAGATGATCAGCTAGAACCGTTATTTAGAGTTTATATC
TGCTCATTACATGTATTAATTCCATGAAATAGAAGAAAAACTGAATAGGCACACAATATAGTTGAAGCTCGGCAGATGAC
TTCATAAGTGTCATATCTATTAACCATTTCACATATTGTTACATTTTTGCTGCAGTGATATTTTGTTAGCTCCCAGTTAC
AAGTTAACTAATATATGGAGATCCTGGGCACGTACGTGTAAGCAGATCCTATCGACTTTCGTGGATCCGCTGATGGAATC
ACACCTCAGGATTTCATGGCATAGTCTTGATATGTCACGAACTGGTTGTTACTTTATTTATTTATTTTACACTGTGTTCG
CCCACCCA------------------------------------------------------------------------
--------------------------------------------------------------------------------
-------------------------GATGACAGAAATGTTATGTATTTAAAATGTAATCTCACAGTCATTGTTGTTGGTA
TGGACCGTATGCCAAAAAGGGTTTTACCATGAAGTCTATTAATGAATAATTATTTATGTTACAACTTGATTGCTTTACAT
TAGTTAAAATTAGTTATTTTGTACCTTTGTGCCCCCCTTCTTGTTCAACCATTTATCTTACCAAACTATGCATCAACAAA
CATGCACAGTCACTATTCATAAATTTCATATTCTCAAAATTTAAATATTAAGAACAAAAGTTATGTTTCTACTTTTTCCA
ACTAACAATTCTCTGAACTCAAATTTTATAATTTGAAATTTTAATATTAACATTTTATTTTAAAACTTTTTGAATTTCTT
TTTTATTATAAAAAAGTTTGGATGGCATAAATTTATGTATGAACTATTATGAAACCACAAGCAATAACGAAAGTGTGTTT
TTAAGCAAAACCTTATGACCCATCACTCAAATAGTTTGCGTTTGATTTTCAAATTGACGCGCATTAAAGACATATACATG
CAGTCTTCATATCACATGTGTGCTTTTCCTGCTTAAGGTAGTAGGACTATCTCTTTTTTGATAAACACCGATTACAACGT
AGATGCACACACAAGTGCACATTACCACCACACGTACACACTCACACAATGTTTAGTAAGGACTAAAATTGTGGAGCTTC
AAGATCTCTGGAACGTCAGGAATGTCGCCTCCCACGGAACGAATAATCCGCACAGTGTGTCAAACCATTGGTTCGATCTT
CCTTGGTGGGCTGTGAGTCAAGGTACTAAAAAAGCGGTAGGCGCTAATCTGAATTTTGCCTATGCCTAGTGCAATGACCG
CCTAGGCGCACTTATGCCTTCGTATGACAAAGAAGGAGATTTTACAACAATGAAATCAATGGTGCGGAGCCTAGAGGGAG
GTATCGGTGGTGAGTTGGAGTGAGAAATCCCTCCTCTGATTCAACCTTTCTTGACAACATAGCCCAAACAAGACCGTCCA
TTTTCTTTGCATCCCCCTTTTCCCGTCTCTTTGTATCGTTAGGTCTCTTTCATTCGTCATTTGTATGTAGCGATAATGGT
GGTGTC-TGCAGCTTCTTCCCTGCATTCGCTTCTCCTTTCCTACCGTCGCCGGAAAAAGATCTCATCGGTCATGGAGAAC
ATAGTCGGGCGCCTAAACCTTGGCCTATGGCAAAAGTGAGGCGGTAGTCTGCTTAGCGCCTAAGTGGCTCCTTTTCATTG
TCCTTTTTTCCATGTTGGGAGTACAACCGCACTCCTAACCCACTAACCATAGATTGGTTATCATCTAGTACTTT-----C
TGTACCACTTTTATCTTACAAACGCGAGGGTATTGTGGTGGAGAGCCATGTATTACAACTTTGATAATCAAAATTCAAAA
TTCAAGTCTCTGAAGATCCTTTGAAAAATGTGTTTTGTCAAGGGCAAAAAATATATCTTTGTTTGCCATACCAAGATACT
CCCTCCGTAAAGAAATATAAGAGCGTTTAGGTCACTACTTGAGTGATCTGAACGCTCTTATATTTGTTTACCAGGGAGTA
CAAAAGACCATATTCTTGCACTAATTTTTACTAGTGGTTATGCCCGGGCATATGAGGGTCGGGAAGGAAGGCGCAAGGGA
CATCTAGTAAAAATTAGTGAGAGAATAACCGCAAGGGACATTGTGCACTAATGTTTACCAGGGAGTACAAAAGACCACAT
TGTGCCCGGGCATATGAGGGTCGGGAAGGAAGGCGCAAGGGACATCTATAAGATGGCTAAGATC---GTGAGGAAGGCGA
GGGATGTCAAACAAGTCAAATGCATCAAGGATAGAGCAGATCAACTCCTGGTGAAGGACAAGGAGATCAAGCATAGATGA
CAGGAGTACTCCGACAAGCTATTCAATGGAGAGATGAATCTAGGGGTCTGAGATTAGGGAGGCTTTACAAAGAATAATGT
TATAGGAGTCATTGGGCACCACTTAAGAGTAATGGCAAGCGTGACCAAAAATCAGTTTGTTTTCATGCCTGAGAGGTTGA
TCATGGAAGTCATTTTCTTGGTATGAAAACTTATGGAGAAATACAGGGAGCAAAAAGAAGACTTGCATATGATGTTCATT
GACTTGAAAAAGTCCTGCAATAAGATACTGCAAAATGTCATGTGGTGGTCCTTGGAGAAACACAAAGTCCCAATAAAGTA
CATTACTCTCATCAAGGACATGTACGATGATCTCATGACAAGTGTTCAAAAAAGTGATGGCGACACTGATGACCTTCCGC
ATAAAATAGGACAGCACCAAGGGTCAACTTCGACCCCTTATCTTTTTGCCTTGATGATGGATGAGGTCACAAGGGATATG
CAAGGAGATATTCCATGGTGTATTCTCTTTACGATTGATGTGGTGCTAGTCAATGATAGTAGCTCGAGGCATAATGGAAA
GTTAGAGCTATGGAGACAAACTTTGGATCAAAGTTTTTAGGCTTAGTAGAACTAAAATTGAGTACATGAGGTGCGGTTTC
AGTACTACTTGGCACGAGGAGGTTAGCCTCAATGGGTAGGTGGTACCTCAGAAGGGCACCTTTTGATATTTGGGATCAGT
GTTGGAAAAGGATGCCGATATTGATGAAGATGTGAGCCATTAAATCAAAGTCGGATGGAGGAAATGATGCCAAGTTTCTG
GTGTTCTCTCTTGACAAGATAGTGCCACGAAAGCTAAAAGACAGGTTCGATAGGACGGCGCCCCGCAATGTATGGCGCTG
AGTATTGGCCGACTAAAATGAGACATATTCAACAATTGGGTGTAGCAGAAATGCGCATCTTGAGATGGATGTGTGGTCAC
CCAAGAAAGGATCGAGTCCAAAATGATGATATACATGTAGAGTCGGGGTAGCACCGATTGAAGGGAAGCTTGTCGAACAT
CGTCTGAGATGGCTTGGATATATACAAAGTAGGCCTTTAGAAACTTTCGTGCATAGCAGGCGGTTAATACATGCTAATAA
TGTAAGAGAGGTTGGGCTAGACCAAACTTGACATGGAAGGAGTCCGTGAAGAGAGATCTGAAGCACTAAAGTATCACACG
GAACTAGTCATGGACAGGGGTGTGTGGAAGTTAGCTATCCACACGCCAGAACCATTACTTGGTTTTGAGATCTTATGGAG
TTCAGCTCTACCCTATCCAACTTATTTGGGACTAAACGCTTTGTTGTTGTATCTCTTGCCTTGGTCTTAGCAACTTACCA
TGTGCATGTCTTTTCTCAAAAAGGAAAATTGAATGCCAAGTATTTCCTGAAGTTGTACATTGTACAATTTGATGTCCTTG
CTCCACGGTACATCAGATTTCCCATCTCATGATGATGCAACAACTAGGTCTTAGAGCAACTCTAGCAGAGTCTTCATGGC
TTCCGTCGCTATATTTCTTTTATCTCGCTCCATACACAGGTCTCGTGGCCTCCATATTTGGAGGTTGGAGAGGTCCAGTA
AGGAGCTCGCCCCAAAACCAACCGCTAAAGTTTTAAGCTTCCTCCTCGCGCCTCCTGTCGGATTTGAAGCAACCCGCGCC
CTCGGATTCCTATGGCGGTCCATTGGATGACCGCCATGCGGCATCATCTTCTTGCTTGCATGTGAGCAGACTGGAGGTGT
GCGAGTAGGTCGCTGCAGCATTTCTCATAGGGAGGCGCGCCCTTCGACTACCCGCCATTAGCTGCCACCCGCGTCCCCAA
GTGCCTCCCTAATGGCGCCTGCGGTGGCCTGTAAAAGGCCGGCGCCCTCCGCTCTCTAGCTTCAATGCTATCTTCGACGC
CTCTTATTCCAATCTCACACGCCTCCAATCCACCATCCCCTTTGTCGTCCACAGCGCATCCAGAGGAGCTCCCTCTCGCC
TTCAA-TTTTTGGCATAAGGTGGAGGAGTAGCCCGCGGATCCTTTGCCCCCCTTTAGGGACCAGACGGACCTAGTCCTGG
AGGGGGGCTGCGCAGAGCAACTTGTAGCACCCAAGATTCTATCCCGATCACGTGATGAATTCATGATCGGAGCAGAATCG
CATTTCGAGCGCATAGCGAGCTGGATATCATTACAACATACCATGCACTAAATAGATGAGAATACCAGATAAAGGTTTAC
ACTCGCCACAAGCTACAACATGAATACATCAATACACAACAATCATCATACAGGAGAGCAGGATCCGACTATGGATGAAA
TCAAACAAAAAGAAGAACGACATCTACCCTGCTAATCCCGGGCTCCTGAACTGGAACCCATCCTATGATCGACGAAGAAG
CAGAAGAAGAACTCCAAAAGCAAACATGCATCGCTCTCACGTCAAGCATTGCTTTATCTATACCTGCACC---TGTTGTA
GTAATCTATGAGCCATGGGGA-CCAGCAATCTCATTACCAAGGGTAGCAAAACTAGCAAAGATTAATGGGTATGGAAGGG
TTAAGTGGTGAGGAGGCTGGAAGCATTAAGCATTTGTATGGTGGCTAACTTACGAGTACAAGAGTAAGAAGAGTAAACTA
CACATAGCGGTCGCAAACTATTAATGATCAAGAAGTGATCCTGAACTACTTATGAGTCAGTCATAACCCCACCGTGTTCA
CTTCCCGAACTCCTTGGAAAAGAGACGATCATGTAACGCACGCGGTTGGTGTATTTTAATTGGGTTCAGTGTCAAGTTCT
CTAAAATCGGATATTATAAATTTTTAAGTCGCCACATAACCGCGGGCACGGCTTCCGAAAAGATTTAGCCCTGCAGGGGT
GCACCAAGTAGTCCATTATAAATTACCACATGCATCCGATGGAACATCCTCACACCATGATAACACGATGCTTACAATAA
GGAACCCCGGTGGACAAGCCATTCGTCAAAGGCAAAACTAAACCAGCAAGACCACCCGGTGTGTCGTCACCCCGATAAGA
GCCGCGCCTATTTTCTAGGGTTGCCTAACCCTTGGGATCCCTTGGACCACCTTACTATGTGCATGTTTTCTTTTCACACG
GGCATTTATCTGCTTTGGCA-TCAAAGCTTTCATTTGAAAATTTGCTACTACCACCTATATTTGTACTGACAATACCTTT
GCATGGACCCACACATTAGGTTTTAAAATGGTTCTCACATTCGTGTTGTCTTACTTATCTAGGCATGGCTCTTGCCCAGA
TAATTGTTGTTGGTCACACCCTTCTATATTATCGGTTTGTGAGTCTAGCTGATTGGATACGTGAGTTGTTGCACACTCTT
GAACTGATTTTGACTTGATGACCATTGTAACCATTTGCGGGTTATAGGCTAGCACATAGTTCAACACTATAACTAATTGT
TGGTTCATTCCTACTATAGGTTATAGGGTAGCGTTTGACAATTTTCCATGTGTTGTGGGTACT--TGTGACAATTGAGGA
CACGATGTTTGTGGTGACAGAGAACACGTTGACCTCCACAAATAGTTAGGATGCTGGGTAAAGCCTACGGGAAAACAGGG
AGAAGGTATAGGAGGAGAATAACATGAGTAGTAAAAAAGTTAATGACTTAAATACAACATCAAGGAACGTTTCTTAAACT
GAAGCTCTAGCACTATAGTTAAATAATTTGAATCTGG-CAGAAATTATACTAACCTTGCCTAGCACAATTCCACCCCTAA
ACTTCTGTTTTGCAAATTTCGTTAAGTCTATAGACAGAAGAAAAGGGTCACTCTATTTTCCCAACAAAACTTGAACAACA
CCAGAACCTTAATTTGAAGTCAGTTTCGTGCTCTTTCTATCATTTACACGTCACAGTGAAATGCTTTGCAAACTATTTGA
CCAGATGCTGTATACCACATTTGAATCTCATTTGCATATACTGACATGAAACAACGCATTACAGAAAAGCTTCTGATATG
TCAAAATGTATCATATATCAATTCTTGAGATTGTGCATATACTGGACATTAATCTTGTTTACATGTACTTCCAATGACTA
GATATTTCTTTCTCTTATGCAGTATGGACAAAATTCTTGAACGGTATGAGCGCTATTCTTATGCAGAAAAGGTTCTCGTT
TCAAGTGAATCTGAAATTCAGGTAAAAATGAAAAACAAGCGGTTTGCTTTCCTTTAGCTATGAAATAAATTGTTGCCGAT
ATCAGATGTTCTGAAATTTATTTGTAGGCCACTATATTTTGAATGATTTCCATGCGCTATGAAGTTAATTGACTTGCAAC
TATGGATTGTTGGTCTATTTGATTCTCTTGTAACCTATTATCAGTTTTTCTTCGATGAATGCTTAGGCATGGTCGAATAA
TGTAACCAAATACCACTTGACCAATTTACTTTCATGGCTACTGAACTAGACTAGCATGCTGATTCGTACATACTGCCTTT
GGAAGAACTACAAAAATGTGATCTGACTTTAAGAGTTACTAAATTAGTACGTAGTAAACTGCAATGCATGGCCAGATCAG
CAATTCTGGATTAGCCGGCTGAGTTTTTGAAGGGCTTAGCAACAAAAATTGACAAGCTTATATATTATAATGGCTTTAAA
ATACTTGTGTGCATCAGTGAAAATCACAATATTTTGATTGCAATAACAAAATGCTATCCTAGATTATTAAGACTTGTTAC
TAGATTGGTCATTGATCTTAAGTTCTTAGGATAAACTGTTGAATCTCCAGTCCTTCGGATTGTATTATGCTACTAATGGC
CATTAAGGATAGCCCCATGACATTAGTTCTCATCTCCAATTTTTCTGTATTGTTTGCGATATTGCTGCAGTTTCTTATTA
CAGCTTGTCTAAGGCTAACCATCTAGGATAAAAAGTAGATCCTGCAGACTTAGAAGATCCAGTTAGGCTCAATATTCTTA
TTTTTGTAACTCGGAACTCCAGGACCTCGCTTCAATTTTTTGGCCAATTTTTGCACAAACCAAGTTGTAGCTCCAACTGA
GGGATCCAACCAGTTCTATCTGATTGCTGACAAACAGATTCAGCATGTACGTATGACGAGGACTATTTAAACA---TGTA
ATTACTAACCCAAAAAATATTCCAAATTTTATTTAAATATTTACCTCCGCTGCAGCATTTTTAATATTACGAAATATGA-
TTTTTACATCTGATAGTAACACTTGTTGCAGTGACATAATTGATTTGAAGTTATGAAAATTCAAGTTCACTGCACAGAAC
AATCCTTCCTGATTTATGCCCCCGGGGTAAAGGAGGAGGGTTGTGATAGGCTTGGCGAGCCAACGTAAAAACTCAGCCAC
TCTTATGGAGATGAAACCCAAAAGCCAAAGAGCTAGCTATGGACAGGGGTGCGTGGAAGCTTGCTATCCATGTGCCAGAG
CCATGAGTTGGTTGCGAGATCTTATGGGTTTCACCTCTAGCCTACCCCAACTTGTTTGGGACTAAAGGCTTTGTTGTTGT
TGG---TGGTGGTGGTGGTGTCAATGTTGTTAAAGTCTCTTTGTTCATTTCTGAACTAACTTAGCCTATTTGTAGCATTT
CTGTCATTGTTCCTTCCTGTCCCACCCAAAGTTAGTAATGCGATTGTTATTTGTTTGTGCAGGGAAACTGGTGTCACGAA
TATAGGAAACTGAAGGCGAAGGTTGAGACAATACAGAAATGTCAAAAGTAATTTGTAACGATTTTGGTTGATTGCCAGTA
TATTGTATACACTCTGAAGATAAATGGGACTGAATTTCTACATCCTGCATCTGCAGGCATCTCATGGGAGAGGATCTTGA
ATCTTTGAATCTCAAGGAGTTGCAGCAACTGGAGCAGCAGCTGGAAAGCTCACTGAAACATATCAGATCCAGGAAGGTAC
TGATTTAAATGATTTGATACAGCAGCACAATATATAAAAAG--AAGAAAAACACTTGCAGAGAAGTTCAGCAAAGTATAT
CTGAAATCAGATTCTAGACTGAGATGTTCAAAATATG-TATATGCATTTTAGTCATATGCTCTTCATAGTT-AAAAAAAT
GACTAATTTTTTTCATTTTTTGTACTTGCAGAACCAACTTATGCACGAATCCATTTCTGAGCTTCAGAAGAAGGTAAGCT
GTCAACC-TTGCATACCTTATTCGGTATTCGAACTGGTCAACTTGTCATGAAGCCTTAGCTTGTTTCAAGATTTGTGACA
TTATAACATGTATGCAAGTAACTGGTCTACATGCACGTAACCTCATTACATCGTTCTTGCTGCAGGAGAGGTCACTGCAG
GAGGAGAATAAAGTTCTCCAGAAGGAAGTAAGCCCGTTATATCACCTTATGGTCCAACCGGTCTAAATTGTTCCGTATAG
CAAATTTTATTGACAGAGGTCCGTGTCCCTTCCCCACAGCTCGTGGAGAAGCAGAAGGCCCATGCGGCGCAGCAAGATCA
AACTCAGCCTCAAACCAGCTCTTCATCTTCTTCCTTCATGCTGAGGGATGCTCCCCCTGCCGCAAATACCAGGTGATGAT
GTACATCACAAGTCTAATCTTATTCAGAGTTCAAGTAACCATCTTTTGAATTGGTCGGGTTGTTCCTTGCAGCTTTTGAA
TTGGTCGGGTTGTTCCTTGCAGCCCACTTTTGGTCTC--TATGCAGTTCTGTCGGGCCACATTTAAGTTACATAATACTA
ATATGCTTGTGTTCGCTTTGGTTGTGCAGCATTCATCCAGCGGCAACAGGCGAGAGGGCAGAGGATGCGGCAGTGCAGCC
GCAGGCCCCACCCCGGACGGGGCTTCCACCGTGGATGGTGAGCCACATCAACGGGTGAAGGGCATCCAGCCCATACAGGC
GTACTATTCAGTAGAGGGTAACAAGTTGCACCGGCCAGCCTGGTGTATGTTGCGGTTGCTAGCACGCCTGACCCCTTTGG
AGGGGAAAGGAAAAGAAATCAGAGTAAAGTAGCAAGCTGCAGCGATGTGTATATTTCACTTTGTCCACCTCAGTTTCCCT
CCCAGCTGGGCTGAGATGGCTGTACGAGTAA-TTTACCATGTAATCTATATGTAGCTTGAGTGATGAATTT?????????
???????????????????????????????????????????????????--
>T6A 3 reads from 3 documents mapped to AY747600_A using Geneious
--------------------------------------------------------------------------------
--------------------------------------------------------------------------------
--------------------------------------------------------------------------------
--------------------------------------------------------------------------------
--------------------------------------------------------------------------------
-------------------------------NNNNNNNNNNNNNNNNNNNNNNNNNNNNNNNNNNNNNNNNNNNNNNNNN
NNNNNNNNNNNNNNNNNNNNNNNNNNNNNNNNNNNNNNNNNNNNNNNNNNNNNNNNNNNNNNNNNNNNNNNNNNNNNNNN
NNNNNNNNNNNNNNNNNNNNNNNNNNNNNNNNNNNNNNNNNNNNNGTCGACGCCCGGCGGGCCCGGGGTGGGGCATCGTG
TGGCTGCAGGACCGCGGGGCCCCGCAAAGCGGGCCGGGCCAATGGGTGCTCGACAGCGGCTATGCTCCAGACCAGCCCGG
TATTGCATACCGCGCTCGGGGCCAGATCCCTT--AAAACCCCC----CCCCCCCCTGCCGGAATCCTCGTTTTGGCCTGG
CCATCCT--------------------CACCTCACGTCCTCACCCAACCACCTGATAGCCATGGCTCCGCCGCCTCGCCT
CCGCCTGCGCCAGTCGGAGTAGCCGTCGCGGTCTGCCGGTGTTGGAGGGTAGGGGCGTAGGGTTGGCCCGGTTCTCGAGC
GGAGATGGGGCGGGGGAAGGTGCAGCTGAAGCGGATCGAGAACAAGATCAACCGGCAGGTGACCTTCTCCAAGCGCCGCT
CGGGGCTTCTCAAGAAGGCGCACGAGATCTCCGTGCTCTGCGACGCCGAGGTCGGCCTCATCATCTTCTCCACCAAGGGA
AAGCTCTACGAGTTCTCCACCGAGTCATGGTAAATTAAGCACGCGCTGTCTTTAAATTTGTTCCCCAATACGCCTTCGAT
TTCGATTTCCTGCGCACCGTTCTGGTCCTGCGAGACGACCCGGCCGACCCCAGGGCCTTCTCCATTTCCGCGCTGCTGTT
TGGTAGATTCCGTTTGCCCGCTCGCTGTTTCCATCCGATTCTGCCGTGGCTGCTTGCTCGTTTTTCTTAGAATCGATGGG
GGAGCTGGCGTTCCGCGCGGCCGCGATTTCTTGCTATGGGGGGTAGGGCGCGCGATGGGTCGCCGGGCTATTTTATGCTC
CGCCAGCGCCGGGAAGGTTGTTCATCTGGCGTATTTTGGGGAAATTTTGGTCCCGGATGCGCCAGGTGGCACCCCAAGTG
GAAGGGTTAAGACGGTAATCTCTTGATATTTCTATCGGGCTGGGGTTATTTACGTAAAAAATATATATGGGGTTAAAGTG
ACATCGCAATTTAGCATGCTACCTCATCTTCTCATTTGGAATCTTAACTAGACGCTACAATACCTTGT-TGTCTCCCTCA
TCAAATTTGTGCTTGCTGCTTGAACAAATGAACCTCGTCATCTCGGTTATTTCCAGAATTTTGTTCCACAGGCTTTGCTA
TCATTCATATTGGTAGCTCCGGCCATGCGGCCATTTTGTTGCTTGCTTGGAGATACTGTCTACGGCACGCACGGAGAAAA
GAGTCACTTGACCAGCTAATGCATGGAATTATTGTCTGCAGCTGATGAAACTCCGGCATGAAGAGTCAAACCAAAAAGTA
GAGAGTTCCTTCCAAATATAAAATAAGAGTTTCTGCATACTTTTTTTCCCTTTCAACCATCATAGTTTGCCCGTGATATT
TGTTGGTGCTGGCGATGGTTCTTCACAAAGTAAAGGAGTCAATAAAATCACGGAGACTGATCCATTATTTCCCCCACACG
CTGACATTAGTCCATGTTAGTTTCCCATTTCTGTCTGCTTCCATAATTCCCGTCCGGCGAAGTACTAGATCAGCCTCCAC
GGTTTGAAAGTAAGAAATATCATACCGTCGAAAGGATCGCTACTGCTTAGTAAATATCCATTGTTGTTTGTAATCTTGCT
GAGAAAGCAACATTACCATCAGCTTCATGGCAAGGACCTGTATGTTGAGGTGCTAAATCTCTTCTAGTTTTGTACCACTG
AGGGTATGCGCGGCGCTAACGGAAAAGGGTAAGTAAAGTTTTATTGGCTTGCCTTCAGCTTCCTTGGTTGTTTGACGCAT
AGGTGCTTGCATGCATGTATCAAGCTGGTCACGTGATGAAAACGCGTAAGAATCAAAGTCGGTTAAATTAAGATATAAAT
AGATGCAGTCATATTTTAAGCTAGTGCTGCACTGTGAACTTCAGTATCTCAGATCAAAGTACTGAATAAAATTACCCCCT
GTTTCCGTGCTGTTCATTTGGAAAAGACTGCCATGAACATCCGAATTGGTAACCATGCATTAATCAGCTTGCCGGCTTTA
TTTTCTTCTCTGTCGTTCCTTGTCATTTGGTTTGCTTTGCCTACCTCTGCACGATAGGCACGTGTAAGTAGCTCACGGGG
ACAAGTAACTGCTATGCTTTGTCTAGAGCCTATGAGACAGCACGCTGATGCACCACGATATTCCATGGTTTAGGATCGGA
ACTAAAATCTTGAGATCTTACAATATTCTAAAAAGGCATCTATAGCCTGCATATAACCGACTCAGGCACAAAATCAGCAT
TGATCGAGCAGGCATCATATGCATACACTAAAATGCAGCTAATGATGTAGCCTGCTGATTTTCTGGACCTGGCTTGGATA
ATGGTTAATGTACCCAATTGTTATTCACTCTATATCCTCCATCTCCTTATCGGTCGATTAATTTACCACACATAGCAAAG
GTCCAAAGCTGACATTGCAACCAACTTTACTCATCTCTAGACTAGTAAACACGAAGTAAGCTGTTAGGGACTGTGTGATG
GGTCTATGTTACATGCATTTGTTGTCGGTCTAGTACTTAACCAAGTCTGGGAACCAGTTATCCTCTACACCTATTGTGTC
CCTAAACCTATATACTTGAGAGTAAAACAGAAGTTATTCCTAGGAATATCTGACTAAGCTATGGGATAGTCAACTTCCAT
TTTTGCTCCTGCCACATCTTTACTTAGTCCACAAACGACATATAGATGATCAGCTAGAACCGTTATTTAGAGTTTATATC
TGCTCATTACATGTATTAATTCCATGAAATAGAAGAAAAACTGAATAGGCACACAATATAGTTGAAGCTCGGCAGATGAC
TTCATAAGTGTCATATCTATTAACCATTTCACATATTGTTACATTTTTGCTGCAGTGATATTTTGTTAGCTCCCAGTTAC
AAGTTAACTAATATATGGAGATCCTGGGCACGTACATGTAAGCAGATCCTATCGACTTTCGTGGATCCGCTGATGGAATC
ACACCTCAGGATTTCATGGCATAGTCTTGATATGTCACGAACTGGTTGTTACTTTATTTATTTATTTTACACTGTGTTCG
CCCACCCACAGGNNNNNNNNNNNNNNNNNNNNNNNNNNNNNNNNNNNNNNNNNNNNNNNNNNNNNNNNNNNNNNNNNNNN
NNNNNNNNNNNNNNNNNNNNNNNNNNNNNNNNNNNNNNNNNNNNNNNNNNNNNNNNNNNNNNNNNNNNNNNNNNNNNNNN
NNNNNNNNNNNNNNNNNNNNNNNNNNNNNATAGAAATGTTATGTATTTAAAATGTAATCTCACAGTCATTGTTGTTGGTA
TGGACCGTATGCCAAAAAGGGTTTTACCATGAAGTCTATTAATGAATAATTATTTATGTTACAACTTGATTGCTTTACAT
TAGTTAAAATTAGTTATTTTGTACCTTTGTGCCCCCCTTCTTGTTCAACCATTTATCTTACCAAACTATGCATCAACAAA
CATGCACAGTCACTATTCATAAATTTCATATTCTCAAAATTTAAATATTAAGAACAAAAGTTATGTTTCTACTTTTTCCA
ACTGACAATTCTCTGAACTCAAATTTTATAATTTGAAATTTTAATATTAACATTTTATTTTAAAACTTTTTGAATTTCTT
TTTTATTATAAAAAANTTTGGATGGCATAAATTTATGTATGAACTATTATGAAACCACAAGCAATAACGAAAGTGTGTTT
TTAAGCAAAACCTTATGACCCATCACTCAAATAGTTTGCGTTTGATTTTCAAATTGACGCGCATTAAAGACATATACATG
CAGTCTTCATATCACATGTGTGCTTTTCCTGCTTAAGGTAGTAGGACTATCTCTTTTTTGAGAAACACCGATTACAACGT
AGATGCACACACAAGTGCACATTACCACCACACGTACACACTCACACAATGTTTAGTAAGGACTAAAATTGTGGAGCTTC
AAGATCTCTGGAACGTCAGGAATGTCGCCTCCCACGGAACGAATAATCCGCACAGTGTGTCAAACCATTGGTTCGATCTT
CCTTGGTGGGCTGTGAGTCAAGGTACTAAAAAAGCGGTAGGCGCTAATCTGAATTTTGCCTATGCCTAGTGCAATGACCG
CCTAGACGCACTTATGCCTTCGTATGACAAAGAAGGAGATTTTACAACAATGAAATCAATGGTGCGGAGCCTAGAGGGAG
GTATCGGTGGTGAGTTGGAGTGAGAAATCCCTCCTCTGATTCAACCTTTCTTGACAACATAGCCCAAACAAGACCGTCCA
TTTTCTTTGCATCCCCCTTTTCCCGTCTCTTTGTATCGTTAGGTCTCTTTCATTCGTCATTTGTATGTAGCGATAATGGT
GGTGTC-TGCAGCTTCTTCCCTGCATTCGCTTCTCCTTTCCTACCGTCGCCGGAAAAAGATCTCATCGGTCATGGAGAAC
ATAGTCGGGCGCCTAAACCTTGGCCTATGGCAAAAGTGAGGCGGTAGTCTGCTTAGCGCCTAAGTGGCTCCTTTTCATTG
TCCTTTTTTCCATGTTGGGAGTACAACCGCACTCCTAACCCACTAATCATAGATTGGTTATCATCTAGTACTTT-----C
TGTACCACTTTTATCTTACAAACGCGAGGGTATTGTGGTGGAGAGCCATGTATTACAACTTTGATAATCAAAATTCAAAA
TTCAAGTCTCTGAAGATCCTTTGAAAAATGTGTTTTGTCAAGGGCAAAAAATATATCTTTGTTTGCCATACCAAGATACT
CCCTCCGTAAAGAAATATAAGAGCGTTTAGGTCACTACTTGAGTGATCTGAACGCTCTTATATTTGTTTACCAGGGAGTA
CAAAAGACCATATTCTTGCACTAATTTTTACTAGTGGTTATGCCCGGGCATATGAGGGTCGGGAAGGAAGGC-CAAGGGA
CATCTAGTAAAAATTAGTGAGAGAATAACCGCAAGGGACATTGTGCACTAATGTTTACCAGGGAGTACAAAAGACCACAT
TGTGCCCGGGCATATGAGGGTCGGGAAGGAAGGCGCAAGGGACATCTATAAGATGGCTAAGATC---GTGAGGAAGGCGA
GGGATGTCAAACAAGTCAAATGCATCAAGGATAGAGCAGATCAACTCCTGGTGAAGGACAAGGAGATCAAGCATAGATGA
CAGGAGTACTCCGACAAGCTATTCAATGGAGAGATGAATCTAGGGGTCTGAGATTAGGGAGGCTTTACAAAGAATAATGT
TATAGGAGTCATTGGGCACCACTTAAGAGTAATGGCAAGCGTCACCAAAAATCAGTTTGTTTTCATGCCTGAGAGGTTGA
TCATGGAAGTCATTTTCTTGGTATGAAAACTTATGGAGAAATACAGGGAGCAAAAAGAAGACTTGCATATGATGTTCATT
GACTTGAAAAAGTCCTGCAATAAGATACTGCAAAATGTCATGTGGTGGTCCTTGGAGAAACACAAAGTCCCAATAAAGTA
CATTACTCTCATCAAGGACATGTACGATGATCTCATGACAAGTGTTCAAAAAAGTGATGGCGACACTGATGACCTTCCGC
ATAAAATAGGACAGCACCAAGGGTCAACTTCGAGCCCTTATCTTTTTGCCTTGATGATGGATGAGGTCACAAGGGATATG
CAAGGAGATATTCCATGGTGTATTCTCTTTACGATTGATGTGGTGCTAGTCAATGATAGTAGCTCGAGGCATAATGGAAA
GTTAGAGCTATGGAGACAAACTTTGGATCAAAGTTTTTAGGCTTAGTAGAACTAAAATTGAGTACATGAGGTGCGGTTTC
AGTACTACTTGGCACGAGGAGGTTAGCCTCAATGGGTAGGTGGTACCTCAGAAGGGCACCTTTTGATATTTGGGATCAGT
GTTGGAAAAGGATGCCGATATTGATGAAGATGTGAGCCATTAAATCAAAGTCGGATGGAGGAAATGATGCCAAGTTTCTG
GTGTTCTCTCTTGACAAGATAGTGCCACGAAAGCTAAAAGGCAGGTTCGATAGGACGGCGCCCCGCAATGTATGGCGCTG
AGTATTGGCCGACTAAAATGAGACATATTCAACAATTGAGTGTAGCAGAAATGCGCATCTTGAGATGGATGTGTGGTCAC
CCAAGAAAGGATCGAGTCCAAAATGATGATATACATGTAGAGTCGGGGTAGCACCGATTGAAGGGAAGCTTGTCGAACAT
CGTCTGAGATGGCTTGGATATATACAAAGTAGGCCTTTAGAAACTTTCGTGCATAGCAGGCGGTTAATACATGCTAATAA
TGTAAGAGAGGTTGGGCTAGACCAAACTTGACATGGAAGGAGTCCGTGAAGAGAGATCTGAAGCACTAAAGTATCACACG
GAACTAGTCATGGACAGGGGTGTGTGGAAGTTAGCTATCCACACGCCAGAACCATTACTTGGTTTTGAGATCTTATGGAT
TTCAGCTCTACCCTATCCAACTTATTTGGGACTAAACGCTTTGTTGTTGTATCTCTTGCCTTGGTCTTAGCAACTTACCA
TGTGCATGTCTTTTCTCAAAAAGGAAAATTGAATGCCAAGTATTTCCTGAAGTTGTACATTGTACAATTTGATGTCCTTG
CTCCACGGTACATCAGATTTCCCATCTCATGATGATGCAACAACTAGGTCTTAGAGCAACTCTAGCAGAGTCTTCATGGC
TTCCGTCGCTATATTTCTTTTATCTCGCTCCATACACAGGTCTCGTGGCCTCCATATTTGGAGGTTGGAGAGGTCCAGTA
AGGAGCTCGCCCCAAAACCAACCGCTAAAGTTTTAAGCTTCCTCCTCGCGCCTCCTGTCGGATTTGAAGCAACCCGCGCC
CTCGGATTCTTATGGCGGTCCATTGGATGACCGCCATGCGGCATCATCTTCTTGCTTGCATGTGAGCAGACTGGAGGTGT
GCGAGTAGGTCGCTGCAGCATTTCTCATAGGGAGGCGCGCCCTTCGACTACCCGCCATTAGCTGCCACCCGCGTCCCCAA
GTGCCTCCCTAATGGCGCCTGCGGTGGCCTGTAAAAGGCCGGCGCCCTCCGCTCTCTAGCTTCAATGCTATCTTCGACGC
CTCTTATTCCAATCTCACACGCCTCCAATCCACCATCCCCTTTGTCGTCCACAGCGCATCCAGAGGAGCTCCCTCTCGCC
TTCAA-TTTTTGGCATAAGGTGGAGGAGTAGCCCGCGGATCCTTTGCCCCCCTTTAGGGACCAGACGGACCTAGTCCTGG
AGGGGGGCTGCGCAGAGCAACTTGTAGCACCCAAGATTCTATCCCGATCACGTGATGAATTCATGATCGGAGCAGAATCG
CATTTCGAGCGCATAGCGAGGTGGATATCATTACAACATACCATGCACTAAATAGATGAGAATACCAGATAAAGGTTTAC
ACTCGCCACAAGCTACAACATGAATACATCAATACACAACAATCATCATACAGGAGAGCAGGATCCGACTATGGATGAAA
TCAAACAAAAAGAAGAACGACATCTACCCTGCTAATCCCGGGCTCCTGAACTGGAACCCATCCTATGATCGACGAAGAAG
CAGAAGAAGAACTCCAAAAGCAAACATGCATCGCTCTCACGTCAAGCATTGCTTTATCTATACCTGCACC---TGTTGTA
GTAATCTATGAGCCATGGGGACCCAGCAATCTCATTACCAAGGGTAGCAAAACTAGCAAAGATTAATGGGTATGGAAGGG
TTAAGTGGTGAGGAGGCTGGAAGCATTAAGCATTTGTATGGTGGCTAACTTACGAGTACAAGAGTAAGAAGAGTAAACTA
CACATAGCGGTCGCAAACTATTAATGATCAAGAAGTGATCCTGAACTACTTNTGAGTCAGTCATAACCCCACCGTGTTCA
CTTCCCGAACTCCTTGGAAAAGAGACGATCACGTAACGCACGCGGTTGGTGTATTTTAATTGGGTTCAGTGTCAAGTTCT
CTAAAATCGGATATTATAAATTTTTAAGTCGCCACATAACCGCGGGCACGGCTTCCGAAAAGATTTAGCCCTGCAGGGGT
GCACCAAGTAGTCCATTATAAATTACCACATGCATCCGATGGAACATCCTCACACCATGATAACACGATGCTTACAATAA
GGAACCCCGGTGGACAAGCCACTCGTCAAAGGCAAAACTAAACCAGCAAGACCACCCGGTGTGTCGTCACCCCGATAAGA
GCCGCGCCTATTTTCTAGGGTTGCCTAACCCTTGGGATCCCTTGGACCACCTTACTATGTGCATGTTTTCTTTTCACACG
GGCATTTATCTGCTTTGGCA-TCAAAGCTTTCATTTGAAAATTTGCTACTACCACCTATATTTGTACTGACAATACCTTT
GCATGGACCCACACATTAGGTTTTAAAATGGTTCTCACATTCGTGTTGTCTTACTTATCTAGGCATGGCTCTTGCCCAGA
TAATTGTTGTTGGTCACACCCTTCTATATTATCGGTTTGTGAGTCTAGCTGATTGGATACGTGAGTTGTTGCACACTCTT
GAACTGATTTTGACTTGATGACCATTGTAACCATTTGCGGGTTATAGGCTAGCACATAGTTCAACACTATAACTAATTGT
TGGTTCATTCCTACTATAGGTTATAGGGTAGCGTTTGACAATTTTCCATGTGTTGTGGGTACT--TGTGACAATTGAGGA
CACGATGTTTGTGGTGACAGAGAACACGTTGACCTCCACAAATAGTTAGGATGCTGGGTAAAGCCTACGGGAAAACAGGG
AGAAGGTATAGGAGGAGAATAACATGAGTAGTAAAAAAGTTAATGACTTAAATACAACATCAAGGAACGTTTCTTAAACT
GAAGCTCTAGCACTATAGTTAAATAATTTGAATCTGG-CAGAAATTATACTAACCTTGCCTAGCACAATTCCACCCCTAA
ACTTCTGTTTTGCAAATTTCGTTAAGTCTATAGACAGAAGAAAAGGGTCACTCTATTTTCCCAACAAAACTTGAACAACA
CCAGAACCTTAATTTGAAGTCAGTTTCGTGCTCTTTCTATCATTTACACGTCACAGTGAAATGCTTTGCAAACTATTTGA
CCAGATGCTGTATACCACATTTGGATCTCATTTGCATATACTGACATGAAACAACGCATTACAGAAAAGCTTCTGATATG
TCAAAATGTATCATATATCAATTCTTGAGATTGTGCATATACTGGACATTAATCTTGTTTACATGTACTTCCAATGACTA
GATATTTCTTTCTCTTATGCAGTATGGACAAAATTCTTGAACGGTATGAGCGCTATTCTTATGCAGAAAAGGTTCTCGTT
TCAAGTGAATCTGAAATTCAGGTAAAAATGAAAAACAAGCGGTTTGCTTTCCTTTAGCTATGAAATAAATTGTTGCCGAT
ATCAGATGTTCTGAAATTTATTTGTAGGCCACTATATTTTGAATGATTTCCATGCGCTATGAAGTTAATTGACTTGCAAC
TATGGATTGTTGGTCTATTTGATTCTCTTGTAACCTATTATCAGTTTTTCTTCGATGAATGCTTAGGCATGGTCGAATAA
TGTAACCAAATACCACTTGACCAATTTACTTTCATGGCTACTGAACTAGACTAGCGTGCTGATTCGTACATACTGCCTTT
GGAAGAACTACAAAAATGTGATCTGACTTTAAGAGTTACTAAATTAGTACGTAGTAAACTGCAATGCATGGCCAGATCAG
CAATTCTGGATTAGCCGGCTGAGTTTTTGAAGGGCTTAGCAACAAAAATTGACAAGCTTATATATTATAATGGCTTTAAA
ATACTTGTGTGCATCAGTGAAAATCACAATATTTTGATTGCAATAACAAAATGCTATCCTAGATTATTAAGACTTGTTAC
TAGATTGGTCATTGATCTTAAGTTCTTAGGATAAACTGTTGAATCTCCAGTCCTTCGGATTGTATTATGCTACTAATGGC
CATTAAGGATAGCCCCATGACATTAGTTCTCATCTCCAATTTTTCTGTATTGTTTGCGATATTGCTGCAGTTTCTTATTA
CAGCTTGTCTAAGGCTAACCATCTAGGATAAAAAGTAGATCCTGCAGACTTAGAAGATCCAGTTAGGCTCAATATTCTTA
TTTTTGTAACTCGGAACTCCAGGACCTCGCTTCAATTTTTTGGCCAATTTTTGCACAAACCAAGTTGTAGCTCCAACTGA
GGGATCCAACCAGTTCTATCTGATTGCTGACAAACAGATTCAGCATGTACGTATGACGAGGACTATTTAAACA---TGTA
ATTACTAACCCAAAATATATTCCAAATTTTATTTAAATATTTACCTCCGCTGCAGCATTTTTAATATTACGAAATATGA-
TTTTTACATCTGATAGTAACACTTGTTGCAGTGACATAATTGATTTGAAGTTATGAAAATTCAAGTTCACTGCACAGAAC
AATCCTTCCTGATTTATGCCCCCGGGGTAAAGGAGGAGGGTTGTGATAGGCTTGGCGAGCCAACGTAAAAACTCAGCCAC
TCTTATGGAGATGAAACCCAAAAGCCAAAGAGCTAGCTATGGACAGGGGTGCGTGGAAGCTTGCTATCCATGTGCCAGAG
CCATGAGTTGGTTGCGAGATCTTATGGGTTTCACCTCTAGCCTACCCCAACTTGTTTGGGACTAAAGGCTTTGTTGTTGT
TGG---TGGTGGTGGTGGTGTCAATGTTGTTAAAGTCTCTTTGTTCATTTCTGAACTAACTTAGCCTATTTGTAGCATTT
CTGTCATTGTTCCTTCCTGTCCCACCCAAAGTTAGTAATGCGATTGTTATTTGTTTGTGCAGGGAAACTGGTGTCACGAA
TATAGGAAACTGAAGGCGAAGGTTGAGACAATACAGAAATGTCAAAAGTAATTTGTAACGATTTTGGTTGATTGCCAGTA
TATTGTATACACTCTGAAGATAAATGGGACTGAATTTCTACATCCTGCATCTGCAGGCATCTCATGGGAGAGGATCTTGA
ATCTTTGAATCTCAAGGAGTTGCAGCAACTGGAGCAGCAGCTGGAAAGCTCACTGAAACATATCAGATCCAGGAAGGTAC
TGATTTAAATGATTTGATACAGCAGCACAATATATAAAAAAACAAGAAAAACACTTGCAGAGAAGTTCAGCAAAGTATAT
CTGAAATCAGATTCTAGACTGAGATGTTCAAAATATG-TATATGCATTTTAGTCATATGCTCTTCATAGTT-AAAAAAAT
GACTAATTTTTTTCATTTTTTGTACTTGCAGAACCAACTTATGCACGAATCCATTTCTGAGCTTCAGAAGAAGGTAAGCT
GTCAACC-TTGCATACCTTATTCGGTATTCGAACTGGTCAACTTGTCATGAAGCCTTAGCTTGTTTCAAGATTTGTGACA
TTATAACATGTATGCAAGTAACTGGTCTACATGCACGTAACCTCATTACATCGTTCTTGCTGCAGGAGAGGTCACTGCAG
GAGGAGAATAAAGTTCTCCAGAAGGAAGTAAGCCCGTTATATCACCTTATGGTCCAACCGGTCTAAATTGTTCCGTATAG
CAAATTTTATTGACAGAGGTCCGTGTCCCTTCCCCACAGCTCGTGGAGAAGCAGAAGGCCCATGCGGCGCAGCAAGATCA
AACTCAGCCTCAAACCAGCTCTTCATC-TCTTCCTTCATGCTGAGGGATGCTCCCCCTGCCGCAAATACCAGGTGATGAT
GTACATCACAAGTCTAATCTTATTCAGAGTTCAAGTAACCAT------------------------------CTTTTGAA
TTGGTCGGGTTGTTCCTTGCAGCCCACTTTTGGTCTC--TATGCAGTTCTGTCGGGCCACATTTAAGTAACATAATACTA
ATATGCTTGTGTTCGCTTTGGTTGTGCAGCATTCATCCAGCGGCAACAGGCGAGAGGGCAGAGGATGCGGCAGTGCAGCC
GCAGGCCCCACCCCGGACGGGGCTTCCACCGTGGATGGTGAGCCACATCAACGGGTGAAGGGCATCCAGCCCATACAGGC
GTACTATTCAGTAGAGGGTAACAAGTTGCACCGGCCAGCCTGGTGTATGTTGCGGTTGCTAGCACGCCTGACCCCTTTGG
AGGGGAAAGGAAAAGAAATCAGAGTAAAGTAGCAAGCTGCAGCGATGTGTATATTTCACTTTGTCCACCTCAGTTTCCCT
CCCAGCTGGGCTGAGATGGCTGTACGAGTAA-TTTACCATGTAATCTATATGTAGCTTGAGTGA????????????????
???????????????????????????????????????????????????--
>T7A 2 reads from 2 documents mapped to AY747600_A using Geneious
--------------------------------------------------------------------------------
--------------------------------------------------------------------------------
--------------------------------------------------------------------------------
--------------------------------------------------------------------------------
--------------------------------------------------------------------------------
----------------------------------------------------NNNNNNNNNNNNNNNNNNNNNNNNNNNN
NNNNNNNNNNNNNNNNNNNNNNNNNNNNNTGCTCGTTTTTTTTCTCTGTGGTGTGTGTTTGTGGCGAGAGAAAATGATTT
GGGGAAAGCAAAATCCGGAGATTCGCACGTACGATCGTTCGACACGTCGACGCCCGGCGGGCCCGGGGTGGGGCATCGTG
TGGCTGCAGGACCGCGGGGCCCCGCAAAGCGGGCCGGGCCAATGGGTGCTCGACAGCGGCTATGCTCCAGACCAGCCCGG
TATTGCATACCGCGCTCGGGGCCAGATCCCTTTAAAAACCCCT-----CCCCCCCTGCCGGAATCCTCGTTTTGGCCTGG
CCATCCTCCCTCTCCTCCCCTCTCTTCCACCTCACGTCCTCACCCAACCACCTGATAGCCATGGCTCCGCCGCCTCGCCT
CCGCCTGCGCCAGTCGGAGTAGCCGTCGCGGTCTGCCGGTGTTGGAGGGTAGGGGCGTAGGGTTGGCCCGGTTCTCGAGC
GGAGATGGGGCGGGGGAAGGTGCAGCTGAAGCGGATCGAGAACAAGATCAACCGGCAGGTGACCTTCTCCAAGCGCCGCT
CGGGGCTTCTCAAGAAGGCGCACGAGATCTCCGTGCTCTGCGACGCCGAGGTCGGCCTCATCATCTTCTCCACCAAGGGA
AAGCTCTACGAGTTCTCCACCGAGTCATGGTAAATTAAGCACGCGCTGTCTTTAAATTTGTTCCCCAATACGCCTTCGAT
TTCGATTTCCTGCGCACCGTTCTGGTCCTGCGAGACGACCCGGCCGACCCCAGGGCCTTCTCCATTTCCGCGCTGCTGTT
TGGTAGATTCCGTTTGCCCGCTCGCTGTTTCCATCCGATTCTGCCGTGGCTGCTTGCTCGTTTTTCTTAGAATCGATGGG
GGAGCTGGCGTTCCGCGCGGCCGCGATTTCTTGCTATGGGGGGTAGGGCGCGCGATGGGTCGCCGGGCTATTTTATGCTC
CGCCAGCGCCGGGAAGGTTGTTCATCTGGCGTATTTTGGGGAAATTTTGGTCCCGGACGCGCCAGGTGGCACCCCAAGTG
GAAGGGTTAAGACGGTAATCTCTTGATATTTCTATCGGGCTGGGGTTATTTACGTAAAAAATATATATGGGGTTAAAGTG
ACATCGCAATTTAGCATGCTACCTCATCTTCTCATTTGGAATCTTAACTAGACGCTACAATACCTTGT-TGTCTCCCTCA
TCAAATCTGTGCTTGCTGCTTGAACAAATGAACCTCGTCATCTCGGTTATTTCCAGAATTTTGTTCCACAGGCTTTGCTA
TCATTCATATTGGTAGCTCCGGCCATGCGGCCATTTTGTTGCTTGCTTGGAGATACTGTCTACGGCACGCACGGAGAAAA
GAGTCACTTGACCAGCTAATGCATGGAATTATTGTCTGCAGCTGATGAAACTCCGGCATGAAGAGTCAAACCAAAAAGTA
GAGAGTTCCTTCCAAATATAAAATAAGAGTTTCTGCATACTTTTTTTCCCTTTCAACCATCATAGTTTGCCCGTGATATT
TGTTGGTGCTGGCGATGGTTCTTCACAAAGTAAAGGAGTCAATAAAATCACGGAGACTGATCCATTATTTCCCCCACACG
CTGACATTAGTCCATGTTAGTTTCCCATTTCTGTCTGCTTCCATAATTCCCGTCCGGCGAAGTACTAGATCAGCCTCCAC
GGTTTGAAAGTAAGAAATATCATACCGTCGAAAGGATCGCTACTGCTTAGTAAATATCCATTGTTGTTTGTAATCTTGCT
GAGAAAGCAACATTACCATCAGCTTCATGGCAAGGACCTGTATGTTGAGGTGCTAAATCTCTTCTAGTTTTGTACCACTG
AGGGTATGCGCGGCGCTAACGGAAAAGGGTAAGTAAAGTTTTATTGGCTTGCCTTCAGCTTCCTTGGTTGTTTGACGCAT
AGGTGCTTGCATGCATGTATCAAGCTGGTCACGTGATGAAAACGCGTAAGAATCAAAGTCGGTTAAATTAAGATATAAAT
AGATGCAGTCATATTTTAAGCTAGTGCTGCACTGTGAACTTCAGTATCTCAGATCAAAGTACTGAATAAAATTACCCCCT
GTTTCCGTGCTGTTCATTTGGAAAAGACTGCCATGAACATCCGAATTGGTAACCATGCATTAATCAGCTTGCCGGCTTTA
TTTTCTTCTCTGTCGTTCCTTGTCATTTGGTTTGCTTTGCCTACCTCTGCACGATAGGCACGTGTAAGTAGCTCACGGGG
ACAAGTAACTGCTATGCTTTGTCTAGAGCCTATGAGACAGCACGCTGATGCACCACGATATTCCATGGTTTAGGATCGGA
ACTAAAATCTTGAGATCTTACAATATTCTAAAAAGGCATCTATAGCCTGCATATAACCGACTCAGGCACAAAATCAGCAT
TGATCGAGCAGGCATCATATGCATACACTAAAATGCAGCTAATGATGTAGCCTGCTGATTTTCTGGACCTGGCTTGGATA
ATGGTTAATGTACCCAATTGTTATTCACTCTATATCCTCCATCTCCTTATCGGTCGATTAATTTACCACACATAGCAAAG
GTCCAAAGCTGACATTGCAACCAACTTTACTCATCTCTAGACTAGTAAACACGAAGTAAGCTGTTAGGGACTGTGTGATG
GGTCTATGTTACATGCATTTGTTGTCGGTCTAGTACTTAACCAAGTCTGGGAACCAGTTATCCTCTACACCTATTGTGTC
CCTAAACCTATATACTTGAGAGTAAAACAGAAGTTATTCCTAGGAATATCTGACTAAGCTATGGGATAGTCAACTTCCAT
TTTTGCTCCTGCCACATCTTTACTTAGTCCACAAACGACATATAGATGATCAGCTAGAACCGTTATTTAGAGTTTATATC
TGCTCATTACATGTATTAATTCCATGAAATAGAAGAAAAACTGAATAGGCACACAATATAGTTGAAGCTCGGCAGATGAC
TTCATAAGTGTCATATCTATTAACCATTTCACATATTGTTACATTTTTGCTGCAGTGATATTTTGTTAGCTCCCAGTTAC
AAGTTAACTAATATATGGAGATCCTGGGCACGTACGTGTAAGCAGATCCTATCGACTTTCGTGGATCCGCTGATGGAATC
ACACCTCAGGATTTCATGGCATAGTCTTGATATGTCACGAACTGGTTGTTACTTTATTTATTTATTTTACACTGTGTTCG
CCCACCCA------------------------------------------------------------------------
--------------------------------------------------------------------------------
-------------------------GATGACAGAAATGTTATGTATTTAAAATGTAATCTCACAGTCATTGTTGTTGGTA
TGGACCGTATGCCAAAAAGGGTTTTACCATGAAGTCTATTAATGAATAATTATTTATGTTACAACTTGATTGCTTTACAT
TAGTTAAAATTAGTTATTTTGTACCTTTGTGCCCCCCTTCTTGTTCAACCATTTATCTTACCAAACTATGCATCAACAAA
CATGCACAGTCACTATTCATAAATTTCATATTCTCAAAATTTAAATATTAAGAACAAAAGTTATGTTTCTACTTTTTCCA
ACTAACAATTCTCTGAACTCAAATTTTATAATTTGAAATTTTAATATTAACATTTTATTTTAAAACTTTTTGAATTTCTT
TTTTATTATAAAAAAGTTTGGATGGCATAAATTTATGTATGAACTATTATGAAACCACAAGCAATAACGAAAGTGTGTTT
TTAAGCAAAACCTTATGACCCATCACTCAAATAGTTTGCGTTTGATTTTCAAATTGACGCGCATTAAAGACATATACATG
CAGTCTTCATATCACATGTGTGCTTTTCCTGCTTAAGGTAGTAGGACTATCTCTTTTTTGATAAACACCGATTACAACGT
AGATGCACACACAAGTGCACATTACCACCACACGTACACACTCACACAATGTTTAGTAAGGACTAAAATTGTGGAGCTTC
AAGATCTCTGGAACGTCAGGAATGTCGCCTCCCACGGAACGAATAATCCGCACAGTGTGTCAAACCATTGGTTCGATCTT
CCTTGGTGGGCTGTGAGTCAAGGTACTAAAAAAGCGGTAGGCGCTAATCTGAATTTTGCCTATGCCTAGTGCAATGACCG
CCTAGGCGCACTTATGCCTTCGTATGACAAAGAAGGAGATTTTACAACAATGAAATCAATGGTGCGGAGCCTAGAGGGAG
GTATCGGTGGTGAGTTGGAGTGAGAAATCCCTCCTCTGATTCAACCTTTCTTGACAACATAGCCCAAACAAGACCGTCCA
TTTTCTTTGCATCCCCCTTTTCCCGTCTCTTTGTATCGTTAGGTCTCTTTCATTCGTCATTTGTATGTAGCGATAATGGT
GGTGTC-TGCAGCTTCTTCCCTGCATTCGCTTCTCCTTTCCTACCGTCGCCGGAAAAAGATCTCATCGGTCATGGAGAAC
ATAGTCGGGCGCCTAAACCTTGGCCTATGGCAAAAGTGAGGCGGTAGTCTGCTTAGCGCCTAAGTGGCTCCTTTTCATTG
TCCTTTTTTCCATGTTGGGAGTACAACCGCACTCCTAACCCACTAACCATAGATTGGTTATCATCTAGTACTTT-----C
TGTACCACTTTTATCTTACAAACGCGAGGGTATTGTGGTGGAGAGCCATGTATTACAACTTTGATAATCAAAATTCAAAA
TTCAAGTCTCTGAAGATCCTTTGAAAAATGTGTTTTGTCAAGGGCAAAAAATATATCTTTGTTTGCCATACCAAGATACT
CCCTCCGTAAAGAAATATAAGAGCGTTTAGGTCACTACTTGAGTGATCTGAACGCTCTTATATTTGTTTACCAGGGAGTA
CAAAAGACCATATTCTTGCACTAATTTTTACTAGTGGTTATGCCCGGGCATATGAGGGTCGGGAAGGAAGGCGCAAGGGA
CATCTAGTAAAAATTAGTGAGAGAATAACCGCAAGGGACATTGTGCACTAATGTTTACCAGGGAGTACAAAAGACCACAT
TGTGCCCGGGCATATGAGGGTCGGGAAGGAAGGCGCAAGGGACATCTATAAGATGGCTAAGATC---GTGAGGAAGGCGA
GGGATGTCAAACAAGTCAAATGCATCAAGGATAGAGCAGATCAACTCCTGGTGAAGGACAAGGAGATCAAGCATAGATGA
CAGGAGTACTCCGACAAGCTATTCAATGGAGAGATGAATCTAGGGGTCTGAGATTAGGGAGGCTTTACAAAGAATAATGT
TATAGGAGTCATTGGGCACCACTTAAGAGTAATGGCAAGCGTGACCAAAAATCAGTTTGTTTTCATGCCTGAGAGGTTGA
TCATGGAAGTCATTTTCTTGGTATGAAAACTTATGGAGAAATACAGGGAGCAAAAAGAAGACTTGCATATGATGTTCATT
GACTTGAAAAAGTCCTGCAATAAGATACTGCAAAATGTCATGTGGTGGTCCTTGGAGAAACACAAAGTCCCAATAAAGTA
CATTACTCTCATCAAGGACATGTACGATGATCTCATGACAAGTGTTCAAAAAAGTGATGGCGACACTGATGACCTTCCGC
ATAAAATAGGACAGCACCAAGGGTCAACTTCGACCCCTTATCTTTTTGCCTTGATGATGGATGAGGTCACAAGGGATATG
CAAGGAGATATTCCATGGTGTATTCTCTTTACGATTGATGTGGTGCTAGTCAATGATAGTAGCTCGAGGCATAATGGAAA
GTTAGAGCTATGGAGACAAACTTTGGATCAAAGTTTTTAGGCTTAGTAGAACTAAAATTGAGTACATGAGGTGCGGTTTC
AGTACTACTTGGCACGAGGAGGTTAGCCTCAATGGGTAGGTGGTACCTCAGAAGGGCACCTTTTGATATTTGGGATCAGT
GTTGGAAAAGGATGCCGATATTGATGAAGATGTGAGCCATTAAATCAAAGTCGGATGGAGGAAATGATGCCAAGTTTCTG
GTGTTCTCTCTTGACAAGATAGTGCCACGAAAGCTAAAAGACAGGTTCGATAGGACGGCGCCCCGCAATGTATGGCGCTG
AGTATTGGCCGACTAAAATGAGACATATTCAACAATTGGGTGTAGCAGAAATGCGCATCTTGAGATGGATGTGTGGTCAC
CCAAGAAAGGATCGAGTCCAAAATGATGATATACATGTAGAGTCGGGGTAGCACCGATTGAAGGGAAGCTTGTCGAACAT
CGTCTGAGATGGCTTGGATATATACAAAGTAGGCCTTTAGAAACTTTCGTGCATAGCAGGCGGTTAATACATGCTAATAA
TGTAAGAGAGGTTGGGCTAGACCAAACTTGACATGGAAGGAGTCCGTGAAGAGAGATCTGAAGCACTAAAGTATCACACG
GAACTAGTCATGGACAGGGGTGTGTGGAAGTTAGCTATCCACACGCCAGAACCATTACTTGGTTTTGAGATCTTATGGAG
TTCAGCTCTACCCTATCCAACTTATTTGGGACTAAACGCTTTGTTGTTGTATCTCTTGCCTTGGTCTTAGCAACTTACCA
TGTGCATGTCTTTTCTCAAAAAGGAAAATTGAATGCCAAGTATTTCCTGAAGTTGTACATTGTACAATTTGATGTCCTTG
CTCCACGGTACATCAGATTTCCCATCTCATGATGATGCAACAACTAGGTCTTAGAGCAACTCTAGCAGAGTCTTCATGGC
TTCCGTCGCTATATTTCTTTTATCTCGCTCCATACACAGGTCTCGTGGCCTCCATATTTGGAGGTTGGAGAGGTCCAGTA
AGGAGCTCGCCCCAAAACCAACCGCTAAAGTTTTAAGCTTCCTCCTCGCGCCTCCTGTCGGATTTGAAGCAACCCGCGCC
CTCGGATTCCTATGGCGGTCCATTGGATGACCGCCATGCGGCATCATCTTCTTGCTTGCATGTGAGCAGACTGGAGGTGT
GCGAGTAGGTCGCTGCAGCATTTCTCATAGGGAGGCGCGCCCTTCGACTACCCGCCATTAGCTGCCACCCGCGTCCCCAA
GTGCCTCCCTAATGGCGCCTGCGGTGGCCTGTAAAAGGCCGGCGCCCTCCGCTCTCTAGCTTCAATGCTATCTTCGACGC
CTCTTATTCCAATCTCACACGCCTCCAATCCACCATCCCCTTTGTCGTCCACAGCGCATCCAGAGGAGCTCCCTCTCGCC
TTCAA-TTTTTGGCATAAGGTGGAGGAGTAGCCCGCGGATCCTTTGCCCCCCTTTAGGGACCAGACGGACCTAGTCCTGG
AGGGGGGCTGCGCAGAGCAACTTGTAGCACCCAAGATTCTATCCCGATCACGTGATGAATTCATGATCGGAGCAGAATCG
CATTTCGAGCGCATAGCGAGCTGGATATCATTACAACATACCATGCACTAAATAGATGAGAATACCAGATAAAGGTTTAC
ACTCGCCACAAGCTACAACATGAATACATCAATACACAACAATCATCATACAGGAGAGCAGGATCCGACTATGGATGAAA
TCAAACAAAAAGAAGAACGACATCTACCCTGCTAATCCCGGGCTCCTGAACTGGAACCCATCCTATGATCGACGAAGAAG
CAGAAGAAGAACTCCAAAAGCAAACATGCATCGCTCTCACGTCAAGCATTGCTTTATCTATACCTGCACC---TGTTGTA
GTAATCTATGAGCCATGGGGA-CCAGCAATCTCATTACCAAGGGTAGCAAAACTAGCAAAGATTAATGGGTATGGAAGGG
TTAAGTGGTGAGGAGGCTGGAAGCATTAAGCATTTGTATGGTGGCTAACTTACGAGTACAAGAGTAAGAAGAGTAAACTA
CACATAGCGGTCGCAAACTATTAATGATCAAGAAGTGATCCTGAACTACTTATGAGTCAGTCATAACCCCACCGTGTTCA
CTTCCCGAACTCCTTGGAAAAGAGACGATCATGTAACGCACGCGGTTGGTGTATTTTAATTGGGTTCAGTGTCAAGTTCT
CTAAAATCGGATATTATAAATTTTTAAGTCGCCACATAACCGCGGGCACGGCTTCCGAAAAGATTTAGCCCTGCAGGGGT
GCACCAAGTAGTCCATTATAAATTACCACATGCATCCGATGGAACATCCTCACACCATGATAACACGATGCTTACAATAA
GGAACCCCGGTGGACAAGCCATTCGTCAAAGGCAAAACTAAACCAGCAAGACCACCCGGTGTGTCGTCACCCCGATAAGA
GCCGCGCCTATTTTCTAGGGTTGCCTAACCCTTGGGATCCCTTGGACCACCTTACTATGTGCATGTTTTCTTTTCACACG
GGCATTTATCTGCTTTGGCA-TCAAAGCTTTCATTTGAAAATTTGCTACTACCACCTATATTTGTACTGACAATACCTTT
GCATGGACCCACACATTAGGTTTTAAAATGGTTCTCACATTCGTGTTGTCTTACTTATCTAGGCATGGCTCTTGCCCAGA
TAATTGTTGTTGGTCACACCCTTCTATATTATCGGTTTGTGAGTCTAGCTGATTGGATACGTGAGTTGTTGCACACTCTT
GAACTGATTTTGACTTGATGACCATTGTAACCATTTGCGGGTTATAGGCTAGCACATAGTTCAACACTATAACTAATTGT
TGGTTCATTCCTACTATAGGTTATAGGGTAGCGTTTGACAATTTTCCATGTGTTGTGGGTACT--TGTGACAATTGAGGA
CACGATGTTTGTGGTGACAGAGAACACGTTGACCTCCACAAATAGTTAGGATGCTGGGTAAAGCCTACGGGAAAACAGGG
AGAAGGTATAGGAGGAGAATAACATGAGTAGTAAAAAAGTTAATGACTTAAATACAACATCAAGGAACGTTTCTTAAACT
GAAGCTCTAGCACTATAGTTAAATAATTTGAATCTGG-CAGAAATTATACTAACCTTGCCTAGCACAATTCCACCCCTAA
ACTTCTGTTTTGCAAATTTCGTTAAGTCTATAGACAGAAGAAAAGGGTCACTCTATTTTCCCAACAAAACTTGAACAACA
CCAGAACCTTAATTTGAAGTCAGTTTCGTGCTCTTTCTATCATTTACACGTCACAGTGAAATGCTTTGCAAACTATTTGA
CCAGATGCTGTATACCACATTTGAATCTCATTTGCATATACTGACATGAAACAACGCATTACAGAAAAGCTTCTGATATG
TCAAAATGTATCATATATCAATTCTTGAGATTGTGCATATACTGGACATTAATCTTGTTTACATGTACTTCCAATGACTA
GATATTTCTTTCTCTTATGCAGTATGGACAAAATTCTTGAACGGTATGAGCGCTATTCTTATGCAGAAAAGGTTCTCGTT
TCAAGTGAATCTGAAATTCAGGTAAAAATGAAAAACAAGCGGTTTGCTTTCCTTTAGCTATGAAATAAATTGTTGCCGAT
ATCAGATGTTCTGAAATTTATTTGTAGGCCACTATATTTTGAATGATTTCCATGCGCTATGAAGTTAATTGACTTGCAAC
TATGGATTGTTGGTCTATTTGATTCTCTTGTAACCTATTATCAGTTTTTCTTCGATGAATGCTTAGGCATGGTCGAATAA
TGTAACCAAATACCACTTGACCAATTTACTTTCATGGCTACTGAACTAGACTAGCATGCTGATTCGTACATACTGCCTTT
GGAAGAACTACAAAAATGTGATCTGACTTTAAGAGTTACTAAATTAGTACGTAGTAAACTGCAATGCATGGCCAGATCAG
CAATTCTGGATTAGCCGGCTGAGTTTTTGAAGGGCTTAGCAACAAAAATTGACAAGCTTATATATTATAATGGCTTTAAA
ATACTTGTGTGCATCAGTGAAAATCACAATATTTTGATTGCAATAACAAAATGCTATCCTAGATTATTAAGACTTGTTAC
TAGATTGGTCATTGATCTTAAGTTCTTAGGATAAACTGTTGAATCTCCAGTCCTTCGGATTGTATTATGCTACTAATGGC
CATTAAGGATAGCCCCATGACATTAGTTCTCATCTCCAATTTTTCTGTATTGTTTGCGATATTGCTGCAGTTTCTTATTA
CAGCTTGTCTAAGGCTAACCATCTAGGATAAAAAGTAGATCCTGCAGACTTAGAAGATCCAGTTAGGCTCAATATTCTTA
TTTTTGTAACTCGGAACTCCAGGACCTCGCTTCAATTTTTTGGCCAATTTTTGCACAAACCAAGTTGTAGCTCCAACTGA
GGGATCCAACCAGTTCTATCTGATTGCTGACAAACAGATTCAGCATGTACGTATGACGAGGACTATTTAAACA---TGTA
ATTACTAACCCAAAAAATATTCCAAATTTTATTTAAATATTTACCTCCGCTGCAGCATTTTTAATATTACGAAATATGA-
TTTTTACATCTGATAGTAACACTTGTTGCAGTGACATAATTGATTTGAAGTTATGAAAATTCAAGTTCACTGCACAGAAC
AATCCTTCCTGATTTATGCCCCCGGGGTAAAGGAGGAGGGTTGTGATAGGCTTGGCGAGCCAACGTAAAAACTCAGCCAC
TCTTATGGAGATGAAACCCAAAAGCCAAAGAGCTAGCTATGGACAGGGGTGCGTGGAAGCTTGCTATCCATGTGCCAGAG
CCATGAGTTGGTTGCGAGATCTTATGGGTTTCACCTCTAGCCTACCCCAACTTGTTTGGGACTAAAGGCTTTGTTGTTGT
TGG---TGGTGGTGGTGGTGTCAATGTTGTTAAAGTCTCTTTGTTCATTTCTGAACTAACTTAGCCTATTTGTAGCATTT
CTGTCATTGTTCCTTCCTGTCCCACCCAAAGTTAGTAATGCGATTGTTATTTGTTTGTGCAGGGAAACTGGTGTCACGAA
TATAGGAAACTGAAGGCGAAGGTTGAGACAATACAGAAATGTCAAAAGTAATTTGTAACGATTTTGGTTGATTGCCAGTA
TATTGTATACACTCTGAAGATAAATGGGACTGAATTTCTACATCCTGCATCTGCAGGCATCTCATGGGAGAGGATCTTGA
ATCTTTGAATCTCAAGGAGTTGCAGCAACTGGAGCAGCAGCTGGAAAGCTCACTGAAACATATCAGATCCAGGAAGGTAC
TGATTTAAATGATTTGATACAGCAGCACAATATATAAAAAG--AAGAAAAACACTTGCAGAGAAGTTCAGCAAAGTATAT
CTGAAATCAGATTCTAGACTGAGATGTTCAAAATATG-TATATGCATTTTAGTCATATGCTCTTCATAGTT-AAAAAAAT
GACTAATTTTTTTCATTTTTTGTACTTGCAGAACCAACTTATGCACGAATCCATTTCTGAGCTTCAGAAGAAGGTAAGCT
GTCAACC-TTGCATACCTTATTCGGTATTCGAACTGGTCAACTTGTCATGAAGCCTTAGCTTGTTTCAAGATTTGTGACA
TTATAACATGTATGCAAGTAACTGGTCTACATGCACGTAACCTCATTACATCGTTCTTGCTGCAGGAGAGGTCACTGCAG
GAGGAGAATAAAGTTCTCCAGAAGGAAGTAAGCCCGTTATATCACCTTATGGTCCAACCGGTCTAAATTGTTCCGTATAG
CAAATTTTATTGACAGAGGTCCGTGTCCCTTCCCCACAGCTCGTGGAGAAGCAGAAGGCCCATGCGGCGCAGCAAGATCA
AACTCAGCCTCAAACCAGCTCTTCATCTTCTTCCTTCATGCTGAGGGATGCTCCCCCTGCCGCAAATACCAGGTGATGAT
GTACATCACAAGTCTAATCTTATTCAGAGTTCAAGTAACCAT------------------------------CTTTTGAA
TTGGTCGGGTTGTTCCTTGCAGCCCACTTTTGGTCTC--TATGCAGTTCTGTCGGGCCACATTTAAGTAACATAATACTA
ATATGCTTGTGTTCGCTTTGGTTGTGCAGCATTCATCCAGCGGCAACAGGCGAGAGGGCAGAGGATGCGGCAGTGCAGCC
GCAGGCCCCACCCCGGACGGGGCTTCCACCGTGGATGGTGAGCCACATCAACGGGTGAAGGGCATCCAGCCCATACAGGC
GTACTATTCAGTAGAGGGTAACAAGTTGCACCGGCCAGCCTGGTGTATGTTGCGGTTGCTAGCACGCCTGACCCCTTTGG
AGGGGAAAGGAAAAGAAATCAGAGTAAAGTAGCAAGCTGCAGCGATGTGTATATTTCACTTTGTCCACCTCAGTTTCCCT
CCCAGCTGGGCTGAGATGGCTGTACGAGTAA-TTTACCATGTAATCTATATGTAGCTTGAGTGATGAATTTTCAAGTTTC
CATGATACCCGTCTCTACT????????????????????????????????--
>T8A 2 reads assembled to AY747600_A: AY747600_A, T8 promA, T8_A Assembly (reversed)
--------------------------------------------------------------------------------
--------------------------------------------------------------------------------
--------------------------------------------------------------------------------
--------------------------------------------------------------------------------
--------------------------------------------------------------------------------
----------------------------------------------------NNNNNNNNNNNNNNNNNNNNNNNNNNNN
NNNNNNNNNNNNNNNNNNNNNNNNNNNNNNNNNNNNNNNNNNNNNNNNNNNNNNNNNNNNNNNNNNNNNNNNNNNGATTT
GGGG-AAGCAAAATCCGGAGATTCGCACGTACGATCGTTCGACACGTCGACGCCCGGCGGGCCCGGGGTGGGGCATCGTG
TGGCTGCAGGACCGCGGGGCCCCGCAAAGCGGGCCGGGCCAATGGGTGCTCGACAGCGGCTATGCTCCAGACCAGCCCGG
TATTGCATACCGCGCTCGGGGCCAGATCCCTT-AAAACCCCCC----CCCCCCCCTGCCGGAATCCTCGTTTTGGCCTGG
CCATCCT--------------------CACCTCACGTCCTCACCCAACCACCTGATAGCCATGGCTCCGCCGCCTCGCCT
CCGCCTGCGCCAGTCGGAGTAGCCGTCGCGGTCTGCCGGTGTTGGAGGGTAGGGGCGTAGGGTTGGCCCGGTTCTCGAGC
GGAGATGGGGCGGGGGAAGGTGCAGCTGAAGCGGATCGAGAACAAGATCAACCGGCAGGTGACCTTCTCCAAGCGCCGCT
CGGGGCTTCTCAAGAAGGCGCACGAGATCTCCGTGCTCTGCGACGCCGAGGTCGGCCTCATCATCTTCTCCACCAAGGGA
AAGCTCTACGAGTTCTCCACCGAGTCATGGTAAATTAAGCACGCGCTGTCTTTAAATTTGTTCCCCAATACGCCTTCGAT
TTCGATTTCCTGCGCACCGTTCTGGTCCTGCGAGACGACCCGGCCGACCCCAGGGCCTTCTCCATTTCCGCGCTGCTGTT
TGGTAGATTCCGTTTGCCCGCTCGCTGTTTCCATCCGATTCTGCCGTGGCTGCTTGCTCGTTTTTCTTAGAATCGATGGG
GGAGCTGGCGTTCCGCGCGGCCGCGATTTCTTGCTATGGGGGGTAGGGCGCGCGATGGGTCGCCGGGCTATTTTATGCTC
CGCCAGCGCCGGGAAGGTTGTTCATCTGGCGTATTTTGGGGAAATTTTGGTCCCGGATGCGCCAGGTGGCACCCCAAGTG
GAAGGGTTAAGACGGTAATCTCTTGATATTTCTATCGGGCTGGGGTTATTTACGTAAAAAATATATATGGGGTTAAAGTG
ACATCGCAATTTAGCATGCTACCTCATCTTCTCATTTGGAATCTTAACTAGACGCTACAATACCTTGT-TGTCTCCCTCA
TCAAATTTGTGCTTGCTGCTTGAACAAATGAACCTCGTCATCTCGGTTATTTCCAGAATTTTGTTCCACAGGCTTTGCTA
TCATTCATATTGGTAGCTCCGGCCATGCGGCCATTTTGTTGCTTGCTTGGAGATACTGTCTACGGCACGCACGGAGAAAA
GAGTCACTTGACCAGCTAATGCATGGAATTATTGTCTGCAGCTGATGAAACTCCGGCATGAAGAGTCAAACCAAAAAGTA
GAGAGTTCCTTCCAAATATAAAATAAGAGTTTCTGCATACTTTTTTTCCCTTTCAACCATCATAGTTTGCCCGTGATATT
TGTTGGTGCTGGCGATGGTTCTTCACAAAGTAAAGGAGTCAATAAAATCACGGAGACTGATCCATTATTTCCCCCACACG
CTGACATTAGTCCATGTTAGTTTCCCATTTCTGTCTGCTTCCATAATTCCCGTCCGGCGAAGTACTAGATCAGCCTCCAC
GGTTTGAAAGTAAGAAATATCATACCGTCGAAAGGATCGCTACTGCTTAGTAAATATCCATTGTTGTTTGTAATCTTGCT
GAGAAAGCAACATTACCATCAGCTTCATGGCAAGGACCTGTATGTTGAGGTGCTAAATCTCTTCTAGTTTTGTACCACTG
AGGGTATGCGCGGCGCTAACGGAAAAGGGTAAGTAAAGTTTTATTGGCTTGCCTTCAGCTTCCTTGGTTGTTTGACGCAT
AGGTGCTTGCATGCATGTATCAAGCTGGTCACGTGATGAAAACGCGTAAGAATCAAAGTCGGTTAAATTAAGATATAAAT
AGATGCAGTCATATTTTAAGCTAGTGCTGCACTGTGAACTTCAGTATCTCAGATCAAAGTACTGAATAAAATTACCCCCT
GTTTCCGTGCTGTTCATTTGGAAAAGACTGCCATGAACATCCGAATTGGTAACCATGCATTAATCAGCTTGCCGGCTTTA
TTTTCTTCTCTGTCGTTCCTTGTCATTTGGTTTGCTTTGCCTACCTCTGCACGATAGGCACGTGTAAGTAGCTCACGGGG
ACAAGTAACTGCTATGCTTTGTCTAGAGCCTATGAGACAGCACGCTGATGCACCACGATATTCCATGGTTTAGGATCGGA
ACTAAAATCTTGAGATCTTACAATATTCTAAAAAGGCATCTATAGCCTGCATATAACCGACTCAGGCACAAAATCAGCAT
TGATCGAGCAGGCATCATATGCATACACTAAAATGCAGCTAATGATGTAGCCTGCTGATTTTCTGGACCTGGCTTGGATA
ATGGTTAATGTACCCAATTGTTATTCACTCTATATCCTCCATCTCCTTATCGGTCGATTAATTTACCACACATAGCAAAG
GTCCAAAGCTGACATTGCAACCAACTTTACTCATCTCTAGACTAGTAAACACGAAGTAAGCTGTTAGGGACTGTGTGATG
GGTCTATGTTACATGCATTTGTTGTCGGTCTAGTACTTAACCAAGTCTGGGAACCAGTTATCCTCTACACCTATTGTGTC
CCTAAACCTATATACTTGAGAGTAAAACAGAAGTTATTCCTAGGAATATCTGACTAAGCTATGGGATAGTCAACTTCCAT
TTTTGCTCCTGCCACATCTTTACTTAGTCCACAAACGACATATAGATGATCAGCTAGAACCGTTATTTAGAGTTTATATC
TGCTCATTACATGTATTAATTCCATGAAATAGAAGAAAAACTGAATAGGCACACAATATAGTTGAAGCTCGGCAGATGAC
TTCATAAGTGTCATATCTATTAACCATTTCACATATTGTTACATTTTTGCTGCAGTGATATTTTGTTAGCTCCCAGTTAC
AAGTTAACTAATATATGGAGATCCTGGGCACGTACATGTAAGCAGATCCTATCGACTTTCGTGGATCCGCTGATGGAATC
ACACCTCAGGATTTCATGGCATAGTCTTGATATGTCACGAACTGGTTGTTACTTTATTTATTTATTTTACACTGTGTTCG
CCCACCCACAGGCCTGGCGCAGTGGTGAAGTCCTCCCCACTTGTGCCAAGAGGTCCTGGGTTCGAACCAGCCTCTCTGCA
TTGCACTTTGCAGGGGTAAGACTAGGTTCCTATAATCCCTCCCCAGACCCCACCTTGTGTGGGAGCTTCTATGCACTGGG
TCTGTCCTTTGTGTTCGCCCACCTAGATGATAGAAATGTTATGTATTTAAAATGTAATCTCACAGTCATTGTTGTTGGTA
TGGACCGTATGCCAAAAAGGGTTTTACCATGAAGTCTATTAATGAATAATTATTTATGTTACAACTTGATTGCTTTACAT
TAGTTAAAATTAGTTATTTTGTACCTTTGTGCCCCCCTTCTTGTTCAACCATTTATCTTACCAAACTATGCATCAACAAA
CATGCACAGTCACTATTCATAAATTTCATATTCTCAAAATTTAAATATTAAGAACAAAAGTTATGTTTCTACTTTTTCCA
ACTGACAATTCTCTGAACTCAAATTTTATAATTTGAAATTTTAATATTAACATTTTATTTTAAAACTTTTTGAATTTCTT
TTTTATTATAAAAAAGTTTGGATGGCATAAATTTATGTATGAACTATTATGAAACCACAAGCAATAACGAAAGTGTGTTT
TTAAGCAAAACCTTATGACCCATCACTCAAATAGTTTGCGTTTGATTTTCAAATTGACGCGCATTAAAGACATATACATG
CAGTCTTCATATCACATGTGTGCTTTTCCTGCTTAAGGTAGTAGGACTATCTCTTTTTTGAGAAACACCGATTACAACGT
AGATGCACACACAAGTGCACATTACCACCACACGTACACACTCACACAATGTTTAGTAAGGACTAAAATTGTGGAGCTTC
AAGATCTCTGGAACGTCAGGAATGTCGCCTCCCACGGAACGAATAATCCGCACAGTGTGTCAAACCATTGGTTCGATCTT
CCTTGGTGGGCTGTGAGTCAAGGTACTAAAAAAGCGGTAGGCGCTAATCTGAATTTTGCCTATGCCTAGTGCAATGACCG
CCTAGACGCACTTATGCCTTCGTATGACAAAGAAGGAGATTTTACAACAATGAAATCAATGGTGCGGAGCCTAGAGGGAG
GTATCGGTGGTGAGTTGGAGTGAGAAATCCCTCCTCTGATTCAACCTTTCTTGACAACATAGCCCAAACAAGACCGTCCA
TTTTCTTTGCATCCCCCTTTTCCCGTCTCTTTGTATCGTTAGGTCTCTTTCATTCGTCATTTGTATGTAGCGATAATGGT
GGTGTC-TGCAGCTTCTTCCCTGCATTCGCTTCTCCTTTCCTACCGTCGCCGGAAAAAGATCTCATCGGTCATGGAGAAC
ATAGTCGGGCGCCTAAACCTTGGCCTATGGCAAAAGTGAGGCGGTAGTCTGCTTAGCGCCTAAGTGGCTCCTTTTCATTG
TCCTTTTTTCCATGTTGGGAGTACAACCGCACTCCTAACCCACTAATCATAGATTGGTTATCATCTAGTACTTT-----C
TGTACCACTTTTATCTTACAAACGCGAGGGTATTGTGGTGGAGAGCCATGTATTACAACTTTGATAATCAAAATTCAAAA
TTCAAGTCTCTGAAGATCCTTTGAAAAATGTGTTTTGTCAAGGGCAAAAAATATATCTTTGTTTGCCATACCAAGATACT
CCCTCCGTAAAGAAATATAAGAGCGTTTAGGTCACTACTTGAGTGATCTGAACGCTCTTATATTTGTTTACCAGGGAGTA
CAAAAGACCATATTCTTGCACTAATTTTTACTAGTGGTTATGCCCGGGCATATGAGGGTCGGGAAGGAAGGC-CAAGGGA
CATCTAGTAAAAATTAGTGAGAGAATAACCGCAAGGGACATTGTGCACTAATGTTTACCAGGGAGTACAAAAGACCACAT
TGTGCCCGGGCATATGAGGGTCGGGAAGGAAGGCGCAAGGGACATCTATAAGATGGCTAAGATC---GTGAGGAAGGCGA
GGGATGTCAAACAAGTCAAATGCATCAAGGATAGAGCAGATCAACTCCTGGTGAAGGACAAGGAGATCAAGCATAGATGA
CAGGAGTACTCCGACAAGCTATTCAATGGAGAGATGAATCTAGGGGTCTGAGATTAGGGAGGCTTTACAAAGAATAATGT
TATAGGAGTCATTGGGCACCACTTAAGAGTAATGGCAAGCGTCACCAAAAATCAGTTTGTTTTCATGCCTGAGAGGTTGA
TCATGGAAGTCATTTTCTTGGTATGAAAACTTATGGAGAAATACAGGGAGCAAAAAGAAGACTTGCATATGATGTTCATT
GACTTGAAAAAGTCCTGCAATAAGATACTGCAAAATGTCATGTGGTGGTCCTTGGAGAAACACAAAGTCCCAATAAAGTA
CATTACTCTCATCAAGGACATGTACGATGATCTCATGACAAGTGTTCAAAAAAGTGATGGCGACACTGATGACCTTCCGC
ATAAAATAGGACAGCACCAAGGGTCAACTTCGAGCCCTTATCTTTTTGCCTTGATGATGGATGAGGTCACAAGGGATATG
CAAGGAGATATTCCATGGTGTATTCTCTTTACGATTGATGTGGTGCTAGTCAATGATAGTAGCTCGAGGCATAATGGAAA
GTTAGAGCTATGGAGACAAACTTTGGATCAAAGTTTTTAGGCTTAGTAGAACTAAAATTGAGTACATGAGGTGCGGTTTC
AGTACTACTTGGCACGAGGAGGTTAGCCTCAATGGGTAGGTGGTACCTCAGAAGGGCACCTTTTGATATTTGGGATCAGT
GTTGGAAAAGGATGCCGATATTGATGAAGATGTGAGCCATTAAATCAAAGTCGGATGGAGGAAATGATGCCAAGTTTCTG
GTGTTCTCTCTTGACAAGATAGTGCCACGAAAGCTAAAAGGCAGGTTCGATAGGACGGCGCCCCGCAATGTATGGCGCTG
AGTATTGGCCGACTAAAATGAGACATATTCAACAATTGAGTGTAGCAGAAATGCGCATCTTGAGATGGATGTGTGGTCAC
CCAAGAAAGGATCGAGTCCAAAATGATGATATACATGTAGAGTCGGGGTAGCACCGATTGAAGGGAAGCTTGTCGAACAT
CGTCTGAGATGGCTTGGATATATACAAAGTAGGCCTTTAGAAACTTTCGTGCATAGCAGGCGGTTAATACATGCTAATAA
TGTAAGAGAGGTTGGGCTAGACCAAACTTGACATGGAAGGAGTCCGTGAAGAGAGATCTGAAGCACTAAAGTATCACACG
GAACTAGTCATGGACAGGGGTGTGTGGAAGTTAGCTATCCACACGCCAGAACCATTACTTGGTTTTGAGATCTTATGGAT
TTCAGCTCTACCCTATCCAACTTATTTGGGACTAAACGCTTTGTTGTTGTATCTCTTGCCTTGGTCTTAGCAACTTACCA
TGTGCATGTCTTTTCTCAAAAAGGAAAATTGAATGCCAAGTATTTCCTGAAGTTGTACATTGTACAATTTGATGTCCTTG
CTCCACGGTACATCAGATTTCCCATCTCATGATGATGCAACAACTAGGTCTTAGAGCAACTCTAGCAGAGTCTTCATGGC
TTCCGTCGCTATATTTCTTTTATCTCGCTCCATACACAGGTCTCGTGGCCTCCATATTTGGAGGTTGGAGAGGTCCAGTA
AGGAGCTCGCCCCAAAACCAACCGCTAAAGTTTTAAGCTTCCTCCTCGCGCCTCCTGTCGGATTTGAAGCAACCCGCGCC
CTCGGATTCTTATGGCGGTCCATTGGATGACCGCCATGCGGCATCATCTTCTTGCTTGCATGTGAGCAGACTGGAGGTGT
GCGAGTAGGTCGCTGCAGCATTTCTCATAGGGAGGCGCGCCCTTCGACTACCCGCCATTAGCTGCCACCCGCGTCCCCAA
GTGCCTCCCTAATGGCGCCTGCGGTGGCCTGTAAAAGGCCGGCGCCCTCCGCTCTCTAGCTTCAATGCTATCTTCGACGC
CTCTTATTCCAATCTCACACGCCTCCAATCCACCATCCCCTTTGTCGTCCACAGCGCATCCAGAGGAGCTCCCTCTCGCC
TTCAA-TTTTTGGCATAAGGTGGAGGAGTAGCCCGCGGATCCTTTGCCCCCCTTTAGGGACCAGACGGACCTAGTCCTGG
AGGGGGGCTGCGCAGAGCAACTTGTAGCACCCAAGATTCTATCCCGATCACGTGATGAATTCATGATCGGAGCAGAATCG
CATTTCGAGCGCATAGCGAGGTGGATATCATTACAACATACCATGCACTAAATAGATGAGAATACCAGATAAAGGTTTAC
ACTCGCCACAAGCTACAACATGAATACATCAATACACAACAATCATCATACAGGAGAGCAGGATCCGACTATGGATGAAA
TCAAACAAAAAGAAGAACGACATCTACCCTGCTAATCCCGGGCTCCTGAACTGGAACCCATCCTATGATCGACGAAGAAG
CAGAAGAAGAACTCCAAAAGCAAACATGCATCGCTCTCACGTCAAGCATTGCTTTATCTATACCTGCACC---TGTTGTA
GTAATCTATGAGCCATGGGGACCCAGCAATCTCATTACCAAGGGTAGCAAAACTAGCAAAGATTAATGGGTATGGAAGGG
TTAAGTGGTGAGGAGGCTGGAAGCATTAAGCATTTGTATGGTGGCTAACTTACGAGTACAAGAGTAAGAAGAGTAAACTA
CACATAGCGGTCGCAAACTATTAATGATCAAGAAGTGATCCTGAACTACTTATGAGTCAGTCATAACCCCACCGTGTTCA
CTTCCCGAACTCCTTGGAAAAGAGACGATCACGTAACGCACGCGGTTGGTGTATTTTAATTGGGTTCAGTGTCAAGTTCT
CTAAAATCGGATATTATAAATTTTTAAGTCGCCACATAACCGCGGGCACGGCTTCCGAAAAGATTTAGCCCTGCAGGGGT
GCACCAAGTAGTCCATTATAAATTACCACATGCATCCGATGGAACATCCTCACACCATGATAACACGATGCTTACAATAA
GGAACCCCGGTGGACAAGCCACTCGTCAAAGGCAAAACTAAACCAGCAAGACCACCCGGTGTGTCGTCACCCCGATAAGA
GCCGCGCCTATTTTCTAGGGTTGCCTAACCCTTGGGATCCCTTGGACCACCTTACTATGTGCATGTTTTCTTTTCACACG
GGCATTTATCTGCTTTGGCA-TCAAAGCTTTCATTTGAAAATTTGCTACTACCACCTATATTTGTACTGACAATACCTTT
GCATGGACCCACACATTAGGTTTTAAAATGGTTCTCACATTCGTGTTGTCTTACTTATCTAGGCATGGCTCTTGCCCAGA
TAATTGTTGTTGGTCACACCCTTCTATATTATCGGTTTGTGAGTCTAGCTGATTGGATACGTGAGTTGTTGCACACTCTT
GAACTGATTTTGACTTGATGACCATTGTAACCATTTGCGGGTTATAGGCTAGCACATAGTTCAACACTATAACTAATTGT
TGGTTCATTCCTACTATAGGTTATAGGGTAGCGTTTGACAATTTTCCATGTGTTGTGGGTACT--TGTGACAATTGAGGA
CACGATGTTTGTGGTGACAGAGAACACGTTGACCTCCACAAATAGTTAGGATGCTGGGTAAAGCCTACGGGAAAACAGGG
AGAAGGTATAGGAGGAGAATAACATGAGTAGTAAAAAAGTTAATGACTTAAATACAACATCAAGGAACGTTTCTTAAACT
GAAGCTCTAGCACTATAGTTAAATAATTTGAATCTGG-CAGAAATTATACTAACCTTGCCTAGCACAATTCCACCCCTAA
ACTTCTGTTTTGCAAATTTCGTTAAGTCTATAGACAGAAGAAAAGGGTCACTCTATTTTCCCAACAAAACTTGAACAACA
CCAGAACCTTAATTTGAAGTCAGTTTCGTGCTCTTTCTATCATTTACACGTCACAGTGAAATGCTTTGCAAACTATTTGA
CCAGATGCTGTATACCACATTTGGATCTCATTTGCATATACTGACATGAAACAACGCATTACAGAAAAGCTTCTGATATG
TCAAAATGTATCATATATCAATTCTTGAGATTGTGCATATACTGGACATTAATCTTGTTTACATGTACTTCCAATGACTA
GATATTTCTTTCTCTTATGCAGTATGGACAAAATTCTTGAACGGTATGAGCGCTATTCTTATGCAGAAAAGGTTCTCGTT
TCAAGTGAATCTGAAATTCAGGTAAAAATGAAAAACAAGCGGTTTGCTTTCCTTTAGCTATGAAATAAATTGTTGCCGAT
ATCAGATGTTCTGAAATTTATTTGTAGGCCACTATATTTTGAATGATTTCCATGCGCTATGAAGTTAATTGACTTGCAAC
TATGGATTGTTGGTCTATTTGATTCTCTTGTAACCTATTATCAGTTTTTCTTCGATGAATGCTTAGGCATGGTCGAATAA
TGTAACCAAATACCACTTGACCAATTTACTTTCATGGCTACTGAACTAGACTAGCGTGCTGATTCGTACATACTGCCTTT
GGAAGAACTACAAAAATGTGATCTGACTTTAAGAGTTACTAAATTAGTACGTAGTAAACTGCAATGCATGGCCAGATCAG
CAATTCTGGATTAGCCGGCTGAGTTTTTGAAGGGCTTAGCAACAAAAATTGACAAGCTTATATATTATAATGGCTTTAAA
ATACTTGTGTGCATCAGTGAAAATCACAATATTTTGATTGCAATAACAAAATGCTATCCTAGATTATTAAGACTTGTTAC
TAGATTGGTCATTGATCTTAAGTTCTTAGGATAAACTGTTGAATCTCCAGTCCTTCGGATTGTATTATGCTACTAATGGC
CATTAAGGATAGCCCCATGACATTAGTTCTCATCTCCAATTTTTCTGTATTGTTTGCGATATTGCTGCAGTTTCTTATTA
CAGCTTGTCTAAGGCTAACCATCTAGGATAAAAAGTAGATCCTGCAGACTTAGAAGATCCAGTTAGGCTCAATATTCTTA
TTTTTGTAACTCGGAACTCCAGGACCTCGCTTCAATTTTTTGGCCAATTTTTGCACAAACCAAGTTGTAGCTCCAACTGA
GGGATCCAACCAGTTCTATCTGATTGCTGACAAACAGATTCAGCATGTACGTATGACGAGGACTATTTAAACA---TGTA
ATTACTAACCCAAAATATATTCCAAATTTTATTTAAATATTTACCTCCGCTGCAGCATTTTTAATATTACGAAATATGA-
TTTTTACATCTGATAGTAACACTTGTTGCAGTGACATAATTGATTTGAAGTTATGAAAATTCAAGTTCACTGCACAGAAC
AATCCTTCCTGATTTATGCCCCCGGGGTAAAGGAGGAGGGTTGTGATAGGCTTGGCGAGCCAACGTAAAAACTCAGCCAC
TCTTATGGAGATGAAACCCAAAAGCCAAAGAGCTAGCTATGGACAGGGGTGCGTGGAAGCTTGCTATCCATGTGCCAGAG
CCATGAGTTGGTTGCGAGATCTTATGGGTTTCACCTCTAGCCTACCCCAACTTGTTTGGGACTAAAGGCTTTGTTGTTGT
TGG---TGGTGGTGGTGGTGTCAATGTTGTTAAAGTCTCTTTGTTCATTTCTGAACTAACTTAGCCTATTTGTAGCATTT
CTGTCATTGTTCCTTCCTGTCCCACCCAAAGTTAGTAATGCGATTGTTATTTGTTTGTGCAGGGAAACTGGTGTCACGAA
TATAGGAAACTGAAGGCGAAGGTTGAGACAATACAGAAATGTCAAAAGTAATTTGTAACGATTTTGGTTGATTGCCAGTA
TATTGTATACACTCTGAAGATAAATGGGACTGAATTTCTACATCCTGCATCTGCAGGCATCTCATGGGAGAGGATCTTGA
ATCTTTGAATCTCAAGGAGTTGCAGCAACTGGAGCAGCAGCTGGAAAGCTCACTGAAACATATCAGATCCAGGAAGGTAC
TGATTTAAATGATTTGATACAGCAGCACAATATATAAAAAAACAAGAAAAACACTTGCAGAGAAGTTCAGCAAAGTATAT
CTGAAATCAGATTCTAGACTGAGATGTTCAAAATATG-TATATGCATTTTAGTCATATGCTCTTCATAGTT-AAAAAAAT
GACTAATTTTTTTCATTTTTTGTACTTGCAGAACCAACTTATGCACGAATCCATTTCTGAGCTTCAGAAGAAGGTAAGCT
GTCAACC-TTGCATACCTTATTCGGTATTCGAACTGGTCAACTTGTCATGAAGCCTTAGCTTGTTTCAAGATTTGTGACA
TTATAACATGTATGCAAGTAACTGGTCTACATGCACGTAACCTCATTACATCGTTCTTGCTGCAGGAGAGGTCACTGCAG
GAGGAGAATAAAGTTCTCCAGAAGGAAGTAAGCCCGTTATATCACCTTATGGTCCAACCGGTCTAAATTGTTCCGTATAG
CAAATTTTATTGACAGAGGTCCGTGTCCCTTCCCCACAGCTCGTGGAGAAGCAGAAGGCCCATGCGGCGCAGCAAGATCA
AACTCAGCCTCAAACCAGCTCTTCATCTTCTTCCTTCATGCTGAGGGATGCTCCCCCTGCCGCAAATACCAGGTGATGAT
GTACATCACAAGTCTAATCTTATTCAGAGTTCAAGTAACCAT------------------------------CTTTTGAA
TTGGTCGGGTTGTTCCTTGCAGCCCACTTTTGGTCTC--TATGCAGTTCTGTCGGGCCACATTTAAGTAACATAATACTA
ATATGCTTGTGTTCGCTTTGGTTGTGCAGCATTCATCCAGCGGCAACAGGCGAGAGGGCAGAGGATGCGGCAGTGCAGCC
GCAGGCCCCACCCCGGACGGGGCTTCCACCGTGGATGGTGAGCCACATCAACGGGTGAAGGGCATCCAGCCCATACAGGC
GTACTATTCAGTAGAGGGTAACAAGTTGCACCGGCCAGCCTGGTGTATGTTGCGGTTGCTAGCACGCCTGACCCCTTTGG
AGGGGAAAGGAAAAGAAATCAGAGTAAAGTAGCAAGCTGCAGCGATGTGTATATTTCACTTTGTCCACCTCAGTTTCCCT
CCCAGCTGGGCTGAGATGGCTGTACGARTAA-TTTACCATG???????????????????????????????????????
???????????????????????????????????????????????????--
>T9A 2 reads from 2 documents assembled using Geneious
--------------------------------------------------------------------------------
--------------------------------------------------------------------------------
--------------------------------------------------------------------------------
--------------------------------------------------------------------------------
--------------------------------------------------------------------------------
--------------------------------------------------------------------------------
-----------------------------TGCTCGTTTTTTTTCTCTGTGGTGTGTGTTTGTGGCGAGAGAAAATGATTT
GGGGAAAGCAAAATCCGGAGATTCGCACGTAYGATCGTTCGACAYGTCGACGCCCGGCGGGCCCGGGGTGGGGCATCGTG
TGGCTGCAGGACCGCGGGGCCCCGCAAAGCGGGCCGGGCCAATGGGTGCTCGACAGCGGCTATGCTCCAGACCAGCCCGG
TATTGCATACCGCGCTCGGGGCCAGATCCCTTTAAAAACCCCT-----CCCCCCCTGCCGGAATCCTCGTTTTGGCCTGG
CCATCCTCCCTCTCCTCCCCTCTCTTCCACCTCACGTCCTCACCCAACCACCTGATAGCCATGGCTCCGCCGCCTCGCCT
CCGCCWGCGCCAGTCGGAGTAGCCGTCGCGGTCTGCCGGTGTTGGAGGGTAGGGGCGTAGGGTTGGCCCGGTTCTCGAGC
GGASATGGGGCGGGGGAAGGTGCAGCTGAAGCGGATCGAGAACAAGATCAACCGGCAGGTGACCTTCTCCAAGCGCCGCT
CGGGGCTTCTCAAGAAGGCGCACGAGATCTCCGTGCTCTGCGACGCCGAGGTCGGCCTCATCATCTTCTCCACCAAGGGA
AAGCTCTACGAGTTCTCCACCGAGTCATGGTAAATTAAGCACGCGCTGTCTTTAAATTTGTTCCCCAATACGCCTTCGAT
TTCGATTTCCTGCGCACCGTTCTGGTCCTGCGAGACGACCCGGCCGACCCCAGGGCCTTCTCCATTTCCGCGCTGCTGTT
TGGTAGATTCCGTTTGCCCGCTCGCTGTTTCCATCCGATTCTGCCGTGGCTGCTTGCTCGTTTTTCTTAGAATCGATGGG
GGAGCTGGCGTTCCGCGCGGCCGCGATTTCTTGCTATGGGGGGTAGGGCGCGCGATGGGTCGCCGGGCTATTTTATGCTC
CGCCAGCGCCGGGAAGGTTGTTCATCTGGCGTATTTTGGGGAAATTTTGGTCCCGGACGCGCCAGGTGGCACCCCAAGTG
GAAGGGTTAAGACGGTAATCTCTTGATATTTCTATCGGGCTGGGGTTATTTACGTAAAAAATATATATGGGGTTAAAGTG
ACATCGCAATTTAGCATGCTACCTCATCTTCTCATTTGGAATCTTAACTAGACGCTACAATACCTTGT-TGTCTCCCTCA
TCAAATCTGTGCTTGCTGCTTGAACAAATGAACCTCGTCATCTCGGTTATTTCCAGAATTTTGTTCCACAGGCTTTGCTA
TCATTCATATTGGTAGCTCCGGCCATGCGGCCATTTTGTTGCTTGCTTGGAGATACTGTCTACGGCACGCACGGAGAAAA
GAGTCACTTGACCAGCTAATGCATGGAATTATTGTCTGCAGCTGATGAAACTCCGGCATGAAGAGTCAAACCAAAAAGTA
GAGAGTTCCTTCCAAATATAAAATAAGAGTTTCTGCATACTTTTTTTCCCTTTCAACCATCATAGTTTGCCCGTGATATT
TGTTGGTGCTGGCGATGGTTCTTCACAAAGTAAAGGAGTCAATAAAATCACGGAGACTGATCCATTATTTCCCCCACACG
CTGACATTAGTCCATGTTAGTTTCCCATTTCTGTCTGCTTCCATAATTCCCGTCCGGCGAAGTACTAGATCAGCCTCCAC
GGTTTGAAAGTAAGAAATATCATACCGTCGAAAGGATCGCTACTGCTTAGTAAATATCCATTGTTGTTTGTAATCTTGCT
GAGAAAGCAACATTACCATCAGCTTCATGGCAAGGACCTGTATGTTGAGGTGCTAAATCTCTTCTAGTTTTGTACCACTG
AGGGTATGCGCGGCGCTAACGGAAAAGGGTAAGTAAAGTTTTATTGGCTTGCCTTCAGCTTCCTTGGTTGTTTGACGCAT
AGGTGCTTGCATGCATGTATCAAGCTGGTCACGTGATGAAAACGCGTAAGAATCAAAGTCGGTTAAATTAAGATATAAAT
AGATGCAGTCATATTTTAAGCTAGTGCTGCACTGTGAACTTCAGTATCTCAGATCAAAGTACTGAATAAAATTACCCCCT
GTTTCCGTGCTGTTCATTTGGAAAAGACTGCCATGAACATCCGAATTGGTAACCATGCATTAATCAGCTTGCCGGCTTTA
TTTTCTTCTCTGTCGTTCCTTGTCATTTGGTTTGCTTTGCCTACCTCTGCACGATAGGCACGTGTAAGTAGCTCACGGGG
ACAAGTAACTGCTATGCTTTGTCTAGAGCCTATGAGACAGCACGCTGATGCACCACGATATTCCATGGTTTAGGATCGGA
ACTAAAATCTTGAGATCTTACAATATTCTAAAAAGGCATCTATAGCCTGCATATAACCGACTCAGGCACAAAATCAGCAT
TGATCGAGCAGGCATCATATGCATACACTAAAATGCAGCTAATGATGTAGCCTGCTGATTTTCTGGACCTGGCTTGGATA
ATGGTTAATGTACCCAATTGTTATTCACTCTATATCCTCCATCTCCTTATCGGTCGATTAATTTACCACACATAGCAAAG
GTCCAAAGCTGACATTGCAACCAACTTTACTCATCTCTAGACTAGTAAACACGAAGTAAGCTGTTAGGGACTGTGTGATG
GGTCTATGTTACATGCATTTGTTGTCGGTCTAGTACTTAACCAAGTCTGGGAACCAGTTATCCTCTACACCTATTGTGTC
CCTAAACCTATATACTTGAGAGTAAAACAGAAGTTATTCCTAGGAATATCTGACTAAGCTATGGGATAGTCAACTTCCAT
TTTTGCTCCTGCCACATCTTTACTTAGTCCACAAACGACATATAGATGATCAGCTAGAACCGTTATTTAGAGTTTATATC
TGCTCATTACATGTATTAATTCCATGAAATAGAAGAAAAACTGAATAGGCACACAATATAGTTGAAGCTCGGCAGATGAC
TTCATAAGTGTCATATCTATTAACCATTTCACATATTGTTACATTTTTGCTGCAGTGATATTTTGTTAGCTCCCAGTTAC
AAGTTAACTAATATATGGAGATCCTGGGCACGTACGTGTAAGCAGATCCTATCGACTTTCGTGGATCCGCTGATGGAATC
ACACCTCAGGATTTCATGGCATAGTCTTGATATGTCACGAACTGGTTGTTACTTTATTTATTTATTTTACACTGTGTTCG
CCCACCCA------------------------------------------------------------------------
--------------------------------------------------------------------------------
-------------------------GATGACAGAAATGTTATGTATTTAAAATGTAATCTCACAGTCATTGTTGTTGGTA
TGGACCGTATGCCAAAAAGGGTTTTACCATGAAGTCTATTAATGAATAATTATTTATGTTACAACTTGATTGCTTTACAT
TAGTTAAAATTAGTTATTTTGTACCTTTGTGCCCCCCTTCTTGTTCAACCATTTATCTTACCAAACTATGCATCAACAAA
CATGCACAGTCACTATTCATAAATTTCATATTCTCAAAATTTAAATATTAAGAACAAAAGTTATGTTTCTACTTTTTCCA
ACTAACAATTCTCTGAACTCAAATTTTATAATTTGAAATTTTAATATTAACATTTTATTTTAAAACTTTTTGAATTTCTT
TTTTATTATAAAAAAGTTTGGATGGCATAAATTTATGTATGAACTATTATGAAACCACAAGCAATAACGAAAGTGTGTTT
TTAAGCAAAACCTTATGACCCATCACTCAAATAGTTTGCGTTTGATTTTCAAATTGACGCGCATTAAAGACATATACATG
CAGTCTTCATATCACATGTGTGCTTTTCCTGCTTAAGGTAGTAGGACTATCTCTTTTTTGATAAACACCGATTACAACGT
AGATGCACACACAAGTGCACATTACCACCACACGTACACACTCACACAATGTTTAGTAAGGACTAAAATTGTGGAGCTTC
AAGATCTCTGGAACGTCAGGAATGTCGCCTCCCACGGAACGAATAATCCGCACAGTGTGTCAAACCATTGGTTCGATCTT
CCTTGGTGGGCTGTGAGTCAAGGTACTAAAAAAGCGGTAGGCGCTAATCTGAATTTTGCCTATGCCTAGTGCAATGACCG
CCTAGGCGCACTTATGCCTTCGTATGACAAAGAAGGAGATTTTACAACAATGAAATCAATGGTGCGGAGCCTAGAGGGAG
GTATCGGTGGTGAGTTGGAGTGAGAAATCCCTCCTCTGATTCAACCTTTCTTGACAACATAGCCCAAACAAGACCGTCCA
TTTTCTTTGCATCCCCCTTTTCCCGTCTCTTTGTATCGTTAGGTCTCTTTCATTCGTCATTTGTATGTAGCGATAATGGT
GGTGTC-TGCAGCTTCTTCCCTGCATTCGCTTCTCCTTTCCTACCGTCGCCGGAAAAAGATCTCATCGGTCATGGAGAAC
ATAGTCGGGCGCCTAAACCTTGGCCTATGGCAAAAGTGAGGCGGTAGTCTGCTTAGCGCCTAAGTGGCTCCTTTTCATTG
TCCTTTTTTCCATGTTGGGAGTACAACCGCACTCCTAACCCACTAACCATAGATTGGTTATCATCTAGTACTTT-----C
TGTACCACTTTTATCTTACAAACGCGAGGGTATTGTGGTGGAGAGCCATGTATTACAACTTTGATAATCAAAATTCAAAA
TTCAAGTCTCTGAAGATCCTTTGAAAAATGTGTTTTGTCAAGGGCAAAAAATATATCTTTGTTTGCCATACCAAGATACT
CCCTCCGTAAAGAAATATAAGAGCGTTTAGGTCACTACTTGAGTGATCTGAACGCTCTTATATTTGTTTACCAGGGAGTA
CAAAAGACCATATTCTTGCACTAATTTTTACTAGTGGTTATGCCCGGGCATATGAGGGTCGGGAAGGAAGGCGCAAGGGA
CATCTAGTAAAAATTAGTGAGAGAATAACCGCAAGGGACATTGTGCACTAATGTTTACCAGGGAGTACAAAAGACCACAT
TGTGCCCGGGCATATGAGGGTCGGGAAGGAAGGCGCAAGGGACATCTATAAGATGGCTAAGATC---GTGAGGAAGGCGA
GGGATGTCAAACAAGTCAAATGCATCAAGGATAGAGCAGATCAACTCCTGGTGAAGGACAAGGAGATCAAGCATAGATGA
CAGGAGTACTCCGACAAGCTATTCAATGGAGAGATGAATCTAGGGGTCTGAGATTAGGGAGGCTTTACAAAGAATAATGT
TATAGGAGTCATTGGGCACCACTTAAGAGTAATGGCAAGCGTGACCAAAAATCAGTTTGTTTTCATGCCTGAGAGGTTGA
TCATGGAAGTCATTTTCTTGGTATGAAAACTTATGGAGAAATACAGGGAGCAAAAAGAAGACTTGCATATGATGTTCATT
GACTTGAAAAAGTCCTGCAATAAGATACTGCAAAATGTCATGTGGTGGTCCTTGGAGAAACACAAAGTCCCAATAAAGTA
CATTACTCTCATCAAGGACATGTACGATGATCTCATGACAAGTGTTCAAAAAAGTGATGGCGACACTGATGACCTTCCGC
ATAAAATAGGACAGCACCAAGGGTCAACTTCGACCCCTTATCTTTTTGCCTTGATGATGGATGAGGTCACAAGGGATATG
CAAGGAGATATTCCATGGTGTATTCTCTTTACGATTGATGTGGTGCTAGTCAATGATAGTAGCTCGAGGCATAATGGAAA
GTTAGAGCTATGGAGACAAACTTTGGATCAAAGTTTTTAGGCTTAGTAGAACTAAAATTGAGTACATGAGGTGCGGTTTC
AGTACTACTTGGCACGAGGAGGTTAGCCTCAATGGGTAGGTGGTACCTCAGAAGGGCACCTTTTGATATTTGGGATCAGT
GTTGGAAAAGGATGCCGATATTGATGAAGATGTGAGCCATTAAATCAAAGTCGGATGGAGGAAATGATGCCAAGTTTCTG
GTGTTCTCTCTTGACAAGATAGTGCCACGAAAGCTAAAAGACAGGTTCGATAGGACGGCGCCCCGCAATGTATGGCGCTG
AGTATTGGCCGACTAAAATGAGACATATTCAACAATTGGGTGTAGCAGAAATGCGCATCTTGAGATGGATGTGTGGTCAC
CCAAGAAAGGATCGAGTCCAAAATGATGATATACATGTAGAGTCGGGGTAGCACCGATTGAAGGGAAGCTTGTCGAACAT
CGTCTGAGATGGCTTGGATATATACAAAGTAGGCCTTTAGAAACTTTCGTGCATAGCAGGCGGTTAATACATGCTAATAA
TGTAAGAGAGGTTGGGCTAGACCAAACTTGACATGGAAGGAGTCCGTGAAGAGAGATCTGAAGCACTAAAGTATCACACG
GAACTAGTCATGGACAGGGGTGTGTGGAAGTTAGCTATCCACACGCCAGAACCATTACTTGGTTTTGAGATCTTATGGAG
TTCAGCTCTACCCTATCCAACTTATTTGGGACTAAACGCTTTGTTGTTGTATCTCTTGCCTTGGTCTTAGCAACTTACCA
TGTGCATGTCTTTTCTCAAAAAGGAAAATTGAATGCCAAGTATTTCCTGAAGTTGTACATTGTACAATTTGATGTCCTTG
CTCCACGGTACATCAGATTTCCCATCTCATGATGATGCAACAACTAGGTCTTAGAGCAACTCTAGCAGAGTCTTCATGGC
TTCCGTCGCTATATTTCTTTTATCTCGCTCCATACACAGGTCTCGTGGCCTCCATATTTGGAGGTTGGAGAGGTCCAGTA
AGGAGCTCGCCCCAAAACCAACCGCTAAAGTTTTAAGCTTCCTCCTCGCGCCTCCTGTCGGATTTGAAGCAACCCGCGCC
CTCGGATTCCTATGGCGGTCCATTGGATGACCGCCATGCGGCATCATCTTCTTGCTTGCATGTGAGCAGACTGGAGGTGT
GCGAGTAGGTCGCTGCAGCATTTCTCATAGGGAGGCGCGCCCTTCGACTACCCGCCATTAGCTGCCACCCGCGTCCCCAA
GTGCCTCCCTAATGGCGCCTGCGGTGGCCTGTAAAAGGCCGGCGCCCTCCGCTCTCTAGCTTCAATGCTATCTTCGACGC
CTCTTATTCCAATCTCACACGCCTCCAATCCACCATCCCCTTTGTCGTCCACAGCGCATCCAGAGGAGCTCCCTCTCGCC
TTCAA-TTTTTGGCATAAGGTGGAGGAGTAGCCCGCGGATCCTTTGCCCCCCTTTAGGGACCAGACGGACCTAGTCCTGG
AGGGGGGCTGCGCAGAGCAACTTGTAGCACCCAAGATTCTATCCCGATCACGTGATGAATTCATGATCGGAGCAGAATCG
CATTTCGAGCGCATAGCGAGCTGGATATCATTACAACATACCATGCACTAAATAGATGAGAATACCAGATAAAGGTTTAC
ACTCGCCACAAGCTACAACATGAATACATCAATACACAACAATCATCATACAGGAGAGCAGGATCCGACTATGGATGAAA
TCAAACAAAAAGAAGAACGACATCTACCCTGCTAATCCCGGGCTCCTGAACTGGAACCCATCCTATGATCGACGAAGAAG
CAGAAGAAGAACTCCAAAAGCAAACATGCATCGCTCTCACGTCAAGCATTGCTTTATCTATACCTGCACC---TGTTGTA
GTAATCTATGAGCCATGGGGA-CCAGCAATCTCATTACCAAGGGTAGCAAAACTAGCAAAGATTAATGGGTATGGAAGGG
TTAAGTGGTGAGGAGGCTGGAAGCATTAAGCATTTGTATGGTGGCTAACTTACGAGTACAAGAGTAAGAAGAGTAAACTA
CACATAGCGGTCGCAAACTATTAATGATCAAGAAGTGATCCTGAACTACTTATGAGTCAGTCATAACCCCACCGTGTTCA
CTTCCCGAACTCCTTGGAAAAGAGACGATCATGTAACGCACGCGGTTGGTGTATTTTAATTGGGTTCAGTGTCAAGTTCT
CTAAAATCGGATATTATAAATTTTTAAGTCGCCACATAACCGCGGGCACGGCTTCCGAAAAGATTTAGCCCTGCAGGGGT
GCACCAAGTAGTCCATTATAAATTACCACATGCATCCGATGGAACATCCTCACACCATGATAACACGATGCTTACAATAA
GGAACCCCGGTGGACAAGCCATTCGTCAAAGGCAAAACTAAACCAGCAAGACCACCCGGTGTGTCGTCACCCCGATAAGA
GCCGCGCCTATTTTCTAGGGTTGCCTAACCCTTGGGATCCCTTGGACCACCTTACTATGTGCATGTTTTCTTTTCACACG
GGCATTTATCTGCTTTGGCA-TCAAAGCTTTCATTTGAAAATTTGCTACTACCACCTATATTTGTACTGACAATACCTTT
GCATGGACCCACACATTAGGTTTTAAAATGGTTCTCACATTCGTGTTGTCTTACTTATCTAGGCATGGCTCTTGCCCAGA
TAATTGTTGTTGGTCACACCCTTCTATATTATCGGTTTGTGAGTCTAGCTGATTGGATACGTGAGTTGTTGCACACTCTT
GAACTGATTTTGACTTGATGACCATTGTAACCATTTGCGGGTTATAGGCTAGCACATAGTTCAACACTATAACTAATTGT
TGGTTCATTCCTACTATAGGTTATAGGGTAGCGTTTGACAATTTTCCATGTGTTGTGGGTACT--TGTGACAATTGAGGA
CACGATGTTTGTGGTGACAGAGAACACGTTGACCTCCACAAATAGTTAGGATGCTGGGTAAAGCCTACGGGAAAACAGGG
AGAAGGTATAGGAGGAGAATAACATGAGTAGTAAAAAAGTTAATGACTTAAATACAACATCAAGGAACGTTTCTTAAACT
GAAGCTCTAGCACTATAGTTAAATAATTTGAATCTGG-CAGAAATTATACTAACCTTGCCTAGCACAATTCCACCCCTAA
ACTTCTGTTTTGCAAATTTCGTTAAGTCTATAGACAGAAGAAAAGGGTCACTCTATTTTCCCAACAAAACTTGAACAACA
CCAGAACCTTAATTTGAAGTCAGTTTCGTGCTCTTTCTATCATTTACACGTCACAGTGAAATGCTTTGCAAACTATTTGA
CCAGATGCTGTATACCACATTTGAATCTCATTTGCATATACTGACATGAAACAACGCATTACTGAAAAGCTTCTGATATG
TCAAAATGTATCATATATCAATTCTTGAGATTGTGCATATACTGGACATTAATCTTGTTTACATGTACTTCCAATGACTA
GATATTTCTTTCTCTTATGCAGTATGGACAAAATTCTTGAACGGTATGAGCGCTATTCTTATGCAGAAAAGGTTCTCGTT
TCAAGTGAATCTGAAATTCAGGTAAAAATGAAAAACAAGCGGTTTGCTTTCTTTTAGCTATGAAATAAATTGTTGCCGAT
ATCAGATGTTCTGAAATTTATTTGTAGGCCACTATATTTTGAATGATTTCCATGCGCTATGAAGTTAATTGACTTGCAAC
TATGGATTGTTGGTCTATTTGATTCTCTTGTAACCTATTATCAGTTTTTCTTCGATGAATGCTTAGGCATGGTCGAATAA
TGTAACCAAATACCACTTGACCAATTTACTTTCATGGCTACTGAACTAGACTAGCATGCTGATTCGTACATACTGCCTTT
GGAAGAACTACAAAAATGTGATCTGACTTTAAGAGTTACTAAATTAGTACGTAGTAAACTGCAATGCATGGCCAGATCAG
CAATTCTGGATTAGCCGGCTGAGTTTTTGAAGGGCTTAGCAACAAAAATTGACAAGCTTATATATTATAATGGCTTTAAA
ATACTTGTGTGCATCAGTGAAAATCACAATATTTTGATTGCAATAACAAAATGCTATCCTAGATTATTAAGACTTGTTAC
TAGATTGGTCATTGATCTTAAGTTCTTAGGATAAACTGTTGAATCTCCAGTCCTTCGGATTGTATTATGCTACTAATGGC
CATTAAGGATAGCCCCATGACATTAGTTCTCATCTCCAATTTTTCTGTATTGTTTGCGATATTGCTGCAGTTTCTTATTA
CAGCTTGTCTAAGGCTAACCATCTAGGATAAAAAGTAGATCCTGCAGACTTAGAAGATCCAGTTAGGCTCAATATTCTTA
TTTTTGTAACTCGGAACTCCAGGACCTCGCTTCAATTTTTTGGCCAATTTTTGCACAAACCAAGTTGTAGCTCCAACTGA
GGGATCCAACCAGTTCTATCTGATTGCTGACAAACAGATTCAGCATGTACGTATGACGAGGACTATTTAAACA---TGTA
ATTACTAACCCAAAAAATATTCCAAATTTTATTTAAATATTTACCTCCGCTGCAGCATTTTTAATATTACGAAATATGA-
TTTTTACATCTGATAGTAACACTTGTTGCAGTGACATAATTGATTTGAAGTTATGAAAATTCAAGTTCACTGCACAGAAC
AATCCTTCCTGATTTATGCCCCCGGGGTAAAGGAGGAGGGTTGTGATAGGCTTGGCGAGCCAACGTAAAAACTCAGCCAC
TCTTATGGAGATGAAACCCAAAAGCCAAAGAGCTAGCTATGGACAGGGGTGCGTGGAAGCTTGCTATCCATGTGCCAGAG
CCATGAGTTGGTTGCGAGATCTTATGGGTTTCACCTCTAGCCTACCCCAACTTGTTTGGGACTAAAGGCTTTGTTGTTGT
TGG---TGGTGGTGGTGGTGTCAATGTTGTTAAAGTCTCTTTGTTCATTTCTGAACTAACTTAGCCTATTTGTAGCATTT
CTGTCATTGTTCCTTCCTGTCCCACCCAAAGTTAGTAATGCGATTGTTATTTGTTTGTGCAGGGAAACTGGTGTCACGAA
TATAGGAAACTGAAGGCGAAGGTTGAGACAATACAGAAATGTCAAAAGTAATTTGTAACGATTTTGGTTGATTGCCAGTA
TATTGTATACACTCTGAAGATAAATGGGACTGAATTTCTACATCCTGCATCTGCAGGCATCTCATGGGAGAGGATCTTGA
ATCTTTGAATCTCAAGGAGTTGCAGCAACTGGAGCAGCAGCTGGAAAGCTCACTGAAACATATCAGATCCAGGAAGGTAC
TGATTTAAATGATTTGATACAGCAGCACAATATATAAAAAG--AAGAAAAACACTTGCAGAGAAGTTCAGCAAAGTATAT
CTGAAATCAGATTCTAGACTGAGATGTTCAAAATATG-TATATGCATTTTAGTCATATGCTCTTCATAGTT--AAAAAAT
GACTAATTTTTTTCATTTTTTGTACTTGCAGAACCAACTTATGCACGAATCCATTTCTGAGCTTCAGAAGAAGGTAAGCT
GTCAACC-TTGCATACCTTATTCGGTATTCGAACTGGTCAACTTGTCATGAAGCCTTAGCTTGTTTCAAGATTTGTGACA
TTATAACATGTATGCAAGTAACTGGTCTACATGCACGTAACCTCATTACATCGTTCTTGCTGCAGGAGAGGTCACTGCAG
GAGGAGAATAAAGTTCTCCAGAAGGAAGTAAGCCCGTTATATCACCTTATGGTCCAACCGGTCTAAATTGTTCCGTATAG
CAAATTTTATTGACAGAGGTCCGTGTCCCTTCCCCACAGCTCGTGGAGAAGCAGAAGGCCCATGCGGCGCAGCAAGATCA
AACTCAGCCTCAAACCAGCTCTTCATCTTCTTCCTTCATGCTGAGGGATGCTCCCCCTGCCGCAAATACCAGGTGATGAT
GTACATCACAAGTCTAATCTTATTCAGAGTTCAAGTAACCAT------------------------------CTTTTGAA
TTGGTCGGGTTGTTCCTTGCAGCCCACTTTTGGTCTC--TATGCAGTTCTGTCGGGCCACATTTAAGTAACATAATACTA
ATATGCTTGTGTTCGCTTTGGTTGTGCAGCATTCATCCAGCGGCAACAGGCGAGAGGGCAGAGGATGCGGCAGTGCAGCC
GCAGGCCCCACCCCGGACGGGGCTTCCACCGTGGATGGTGAGCCACATCAACGGGTGAAGGGCATCCAGCCCATACAGGC
GTACTATTCAGTAGAGGGTAACAAGTTGCACCGGCCAGCCTGGTGTATGTTGCGGTTGCTAGCACGCCTGACCCCTTTGG
AGGGGAAAGGAAAAGAAATCAGAGTAAAGTAGCAAGCTGCAGCGATGTGTATATTTCACTTTGTCCACCTCAGTTTCCCT
CCCAGCTGGGCTGA------------------------------------------------------------------
-----------------------------------------------------
>T10A 2 reads from 2 documents mapped to AY747600_A using Geneious
--------------------------------------------------------------------------------
--------------------------------------------------------------------------------
--------------------------------------------------------------------------------
--------------------------------------------------------------------------------
--------------------------------------------------------------------------------
----------------------------------------------------NNNNNNNNNNNNNNNNNNNNNNNNNNNN
NNNNNNNNNNNNNNNNNNNNNNNNNNNNNNNNNNNNNNNNNNNNNNNNNNNNNNNNNNNNNNNNNNNNNNNNNNNGATTT
GGGG-AAGC-AAATCCGGAGATTCGCACGTACGATCGTTCGACACGTCGACGCCCGGCGGGCCCGGGGTGGGGCATCGTG
TGGCTGCAGGACCGCGGGGCCCCGCAAAGCGGGCCGGGCCAATGGGTGCTCGACAGCGGCTATGCTCCAGACCAGCCCGG
TATTGCATACCGCGCTCGGGGCCAGATCCCTTNAAAACCCCCC----CCCCCCCNTGCCGGAATCCTCGTTTTGGCCTGG
CCATCCT--------------------CACCTCACGTCCTCACCCAACCACCTGATAGCCATGGCTCCGCCGCCTCGCCT
CCGCCTGCGCCAGTCGGAGTAGCCGTCGCGGTCTGCCGGTGTTGGAGGGTAGGGGCGTAGGGTTGGCCCGGTTCTCGAGC
GGAGATGGGGCGGGGGAAGGTGCAGCTGAAGCGGATCGAGAACAAGATCAACCGGCAGGTGACCTTCTCCAAGCGCCGCT
CGGGGCTTCTCAAGAAGGCGCACGAGATCTCCGTGCTCTGCGACGCCGAGGTCGGCCTCATCATCTTCTCCACCAAGGGA
AAGCTCTACGAGTTCTCCACCGAGTCATGGTAAATTAAGCACGCGCTGTCTTTAAATTTGTTCCCCAATACGCCTTCGAT
TTCGATTTCCTGCGCACCGTTCTGGTCCTGCGAGACGACCCGGCCGACCCCAGGGCCTTCTCCATTTCCGCGCTGCTGTT
TGGTAGATTCCGTTTGCCCGCTCGCTGTTTCCATCCGATTCTGCCGTGGCTGCTTGCTCGTTTTTCTTAGAATCGATGGG
GGAGCTGGCGTTCCGCGCGGCCGCGATTTCTTGCTATGGGGGGTAGGGCGCGCGATGGGTCGCCGGGCTATTTTATGCTC
CGCCAGCGCCGGGAAGGTTGTTCATCTGGCGTATTTTGGGGAAATTTTGGTCCCGGATGCGCCAGGTGGCACCCCAAGTG
GAAGGGTTAAGACGGTAATCTCTTGATATTTCTATCGGGCTGGGGTTATTTACGTAAAAAATATATATGGGGTTAAAGTG
ACATCGCAATTTAGCATGCTACCTCATCTTCTCATTTGGAATCTTAACTAGACGCTACAATACCTTGT-TGTCTCCCTCA
TCAAATTTGTGCTTGCTGCTTGAACAAATGAACCTCGTCATCTCGGTTATTTCCAGAATTTTGTTCCACAGGCTTTGCTA
TCATTCATATTGGTAGCTCCGGCCATGCGGCCATTTTGTTGCTTGCTTGGAGATACTGTCTACGGCACGCACGGAGAAAA
GAGTCACTTGACCAGCTAATGCATGGAATTATTGTCTGCAGCTGATGAAACTCCGGCATGAAGAGTCAAACCAAAAAGTA
GAGAGTTCCTTCCAAATATAAAATAAGAGTTTCTGCATACTTTTTTTCCCTTTCAACCATCATAGTTTGCCCGTGATATT
TGTTGGTGCTGGCGATGGTTCTTCACAAAGTAAAGGAGTCAATAAAATCACGGAGACTGATCCATTATTTCCCCCACACG
CTGACATTAGTCCATGTTAGTTTCCCATTTCTGTCTGCTTCCATAATTCCCGTCCGGCGAAGTACTAGATCAGCCTCCAC
GGTTTGAAAGTAAGAAATATCATACCGTCGAAAGGATCGCTACTGCTTAGTAAATATCCATTGTTGTTTGTAATCTTGCT
GAGAAAGCAACATTACCATCAGCTTCATGGCAAGGACCTGTATGTTGAGGTGCTAAATCTCTTCTAGTTTTGTACCACTG
AGGGTATGCGCGGCGCTAACGGAAAAGGGTAAGTAAAGTTTTATTGGCTTGCCTTCAGCTTCCTTGGTTGTTTGACGCAT
AGGTGCTTGCATGCATGTATCAAGCTGGTCACGTGATGAAAACGCGTAAGAATCAAAGTCGGTTAAATTAAGATATAAAT
AGATGCAGTCATATTTTAAGCTAGTGCTGCACTGTGAACTTCAGTATCTCAGATCAAAGTACTGAATAAAATTACCCCCT
GTTTCCGTGCTGTTCATTTGGAAAAGACTGCCATGAACATCCGAATTGGTAACCATGCATTAATCAGCTTGCCGGCTTTA
TTTTCTTCTCTGTCGTTCCTTGTCATTTGGTTTGCTTTGCCTACCTCTGCACGATAGGCACGTGTAAGTAGCTCACGGGG
ACAAGTAACTGCTATGCTTTGTCTAGAGCCTATGAGACAGCACGCTGATGCACCACGATATTCCATGGTTTAGGATCGGA
ACTAAAATCTTGAGATCTTACAATATTCTAAAAAGGCATCTATAGCCTGCATATAACCGACTCAGGCACAAAATCAGCAT
TGATCGAGCAGGCATCATATGCATACACTAAAATGCAGCTAATGATGTAGCCTGCTGATTTTCTGGACCTGGCTTGGATA
ATGGTTAATGTACCCAATTGTTATTCACTCTATATCCTCCATCTCCTTATCGGTCGATTAATTTACCACACATAGCAAAG
GTCCAAAGCTGACATTGCAACCAACTTTACTCATCTCTAGACTAGTAAACACGAAGTAAGCTGTTAGGGACTGTGTGATG
GGTCTATGTTACATGCATTTGTTGTCGGTCTAGTACTTAACCAAGTCTGGGAACCAGTTATCCTCTACACCTATTGTGTC
CCTAAACCTATATACTTGAGAGTAAAACAGAAGTTATTCCTAGGAATATCTGACTAAGCTATGGGATAGTCAACTTCCAT
TTTTGCTCCTGCCACATCTTTACTTAGTCCACAAACGACATATAGATGATCAGCTAGAACCGTTATTTAGAGTTTATATC
TGCTCATTACATGTATTAATTCCATGAAATAGAAGAAAAACTGAATAGGCACACAATATAGTTGAAGCTCGGCAGATGAC
TTCATAAGTGTCATATCTATTAACCATTTCACATATTGTTACATTTTTGCTGCAGTGATATTTTGTTAGCTCCCAGTTAC
AAGTTAACTAATATATGGAGATCCTGGGCACGTACATGTAAGCAGATCCTATCGACTTTCGTGGATCCGCTGATGGAATC
ACACCTCAGGATTTCATGGCATAGTCTTGATATGTCACGAACTGGTTGTTACTTTATTTATTTATTTTACACTGTGTTCG
CCCACCCACAGGCCTGGCGCAGTGGTGAAGTCCTCCCCACTTGTGCCAAGAGGTCCTGGGTTCGAACCAGCCTCTCTGCA
TTGCACTTTGCAGGGGTAAGACTAGGTTCCTATAATCCCTCCCCAGACCCCACCTTGTGTGGGAGCTTCTATGCACTGGG
TCTGTCCTTTGTGTTCGCCCACCTAGATGATAGAAATGTTATGTATTTAAAATGTAATCTCACAGTCATTGTTGTTGGTA
TGGACCGTATGCCAAAAAGGGTTTTACCATGAAGTCTATTAATGAATAATTATTTATGTTACAACTTGATTGCTTTACAT
TAGTTAAAATTAGTTATTTTGTACCTTTGTGCCCCCCTTCTTGTTCAACCATTTATCTTACCAAACTATGCATCAACAAA
CATGCACAGTCACTATTCATAAATTTCATATTCTCAAAATTTAAATATTAAGAACAAAAGTTATGTTTCTACTTTTTCCA
ACTGACAATTCTCTGAACTCAAATTTTATAATTTGAAATTTTAATATTAACATTTTATTTTAAAACTTTTTGAATTTCTT
TTTTATTATAAAAAAGTTTGGATGGCATAAATTTATGTATGAACTATTATGAAACCACAAGCAATAACGAAAGTGTGTTT
TTAAGCAAAACCTTATGACCCATCACTCAAATAGTTTGCGTTTGATTTTCAAATTGACGCGCATTAAAGACATATACATG
CAGTCTTCATATCACATGTGTGCTTTTCCTGCTTAAGGTAGTAGGACTATCTCTTTTTTGAGAAACACCGATTACAACGT
AGATGCACACACAAGTGCACATTACCACCACACGTACACACTCACACAATGTTTAGTAAGGACTAAAATTGTGGAGCTTC
AAGATCTCTGGAACGTCAGGAATGTCGCCTCCCACGGAACGAATAATCCGCACAGTGTGTCAAACCATTGGTTCGATCTT
CCTTGGTGGGCTGTGAGTCAAGGTACTAAAAAAGCGGTAGGCGCTAATCTGAATTTTGCCTATGCCTAGTGCAATGACCG
CCTAGACGCACTTATGCCTTCGTATGACAAAGAAGGAGATTTTACAACAATGAAATCAATGGTGCGGAGCCTAGAGGGAG
GTATCGGTGGTGAGTTGGAGTGAGAAATCCCTCCTCTGATTCAACCTTTCTTGACAACATAGCCCAAACAAGACCGTCCA
TTTTCTTTGCATCCCCCTTTTCCCGTCTCTTTGTATCGTTAGGTCTCTTTCATTCGTCATTTGTATGTAGCGATAATGGT
GGTGTC-TGCAGCTTCTTCCCTGCATTCGCTTCTCCTTTCCTACCGTCGCCGGAAAAAGATCTCATCGGTCATGGAGAAC
ATAGTCGGGCGCCTAAACCTTGGCCTATGGCAAAAGTGAGGCGGTAGTCTGCTTAGCGCCTAAGTGGCTCCTTTTCATTG
TCCTTTTTTCCATGTTGGGAGTACAACCGCACTCCTAACCCACTAATCATAGATTGGTTATCATCTAGTACTTT-----C
TGTACCACTTTTATCTTACAAACGCGAGGGTATTGTGGTGGAGAGCCATGTATTACAACTTTGATAATCAAAATTCAAAA
TTCAAGTCTCTGAAGATCCTTTGAAAAATGTGTTTTGTCAAGGGCAAAAAATATATCTTTGTTTGCCATACCAAGATACT
CCCTCCGTAAAGAAATATAAGAGCGTTTAGGTCACTACTTGAGTGATCTGAACGCTCTTATATTTGTTTACCAGGGAGTA
CAAAAGACCATATTCTTGCACTAATTTTTACTAGTGGTTATGCCCGGGCATATGAGGGTCGGGAAGGAAGGC-CAAGGGA
CATCTAGTAAAAATTAGTGAGAGAATAACCGCAAGGGACATTGTGCACTAATGTTTACCAGGGAGTACAAAAGACCACAT
TGTGCCCGGGCATATGAGGGTCGGGAAGGAAGGCGCAAGGGACATCTATAAGATGGCTAAGATC---GTGAGGAAGGCGA
GGGATGTCAAACAAGTCAAATGCATCAAGGATAGAGCAGATCAACTCCTGGTGAAGGACAAGGAGATCAAGCATAGATGA
CAGGAGTACTCCGACAAGCTATTCAATGGAGAGATGAATCTAGGGGTCTGAGATTAGGGAGGCTTTACAAAGAATAATGT
TATAGGAGTCATTGGGCACCACTTAAGAGTAATGGCAAGCGTCACCAAAAATCAGTTTGTTTTCATGCCTGAGAGGTTGA
TCATGGAAGTCATTTTCTTGGTATGAAAACTTATGGAGAAATACAGGGAGCAAAAAGAAGACTTGCATATGATGTTCATT
GACTTGAAAAAGTCCTGCAATAAGATACTGCAAAATGTCATGTGGTGGTCCTTGGAGAAACACAAAGTCCCAATAAAGTA
CATTACTCTCATCAAGGACATGTACGATGATCTCATGACAAGTGTTCAAAAAAGTGATGGCGACACTGATGACCTTCCGC
ATAAAATAGGACAGCACCAAGGGTCAACTTCGAGCCCTTATCTTTTTGCCTTGATGATGGATGAGGTCACAAGGGATATG
CAAGGAGATATTCCATGGTGTATTCTCTTTACGATTGATGTGGTGCTAGTCAATGATAGTAGCTCGAGGCATAATGGAAA
GTTAGAGCTATGGAGACAAACTTTGGATCAAAGTTTTTAGGCTTAGTAGAACTAAAATTGAGTACATGAGGTGCGGTTTC
AGTACTACTTGGCACGAGGAGGTTAGCCTCAATGGGTAGGTGGTACCTCAGAAGGGCACCTTTTGATATTTGGGATCAGT
GTTGGAAAAGGATGCCGATATTGATGAAGATGTGAGCCATTAAATCAAAGTCGGATGGAGGAAATGATGCCAAGTTTCTG
GTGTTCTCTCTTGACAAGATAGTGCCACGAAAGCTAAAAGGCAGGTTCGATAGGACGGCGCCCCGCAATGTATGGCGCTG
AGTATTGGCCGACTAAAATGAGACATATTCAACAATTGAGTGTAGCAGAAATGCGCATCTTGAGATGGATGTGTGGTCAC
CCAAGAAAGGATCGAGTCCAAAATGATGATATACATGTAGAGTCGGGGTAGCACCGATTGAAGGGAAGCTTGTCGAACAT
CGTCTGAGATGGCTTGGATATATACAAAGTAGGCCTTTAGAAACTTTCGTGCATAGCAGGCGGTTAATACATGCTAATAA
TGTAAGAGAGGTTGGGCTAGACCAAACTTGACATGGAAGGAGTCCGTGAAGAGAGATCTGAAGCACTAAAGTATCACACG
GAACTAGTCATGGACAGGGGTGTGTGGAAGTTAGCTATCCACACGCCAGAACCATTACTTGGTTTTGAGATCTTATGGAT
TTCAGCTCTACCCTATCCAACTTATTTGGGACTAAACGCTTTGTTGTTGTATCTCTTGCCTTGGTCTTAGCAACTTACCA
TGTGCATGTCTTTTCTCAAAAAGGAAAATTGAATGCCAAGTATTTCCTGAAGTTGTACATTGTACAATTTGATGTCCTTG
CTCCACGGTACATCAGATTTCCCATCTCATGATGATGCAACAACTAGGTCTTAGAGCAACTCTAGCAGAGTCTTCATGGC
TTCCGTCGCTATATTTCTTTTATCTCGCTCCATACACAGGTCTCGTGGCCTCCATATTTGGAGGTTGGAGAGGTCCAGTA
AGGAGCTCGCCCCAAAACCAACCGCTAAAGTTTTAAGCTTCCTCCTCGCGCCTCCTGTCGGATTTGAAGCAACCCGCGCC
CTCGGATTCTTATGGCGGTCCATTGGATGACCGCCATGCGGCATCATCTTCTTGCTTGCATGTGAGCAGACTGGAGGTGT
GCGAGTAGGTCGCTGCAGCATTTCTCATAGGGAGGCGCGCCCTTCGACTACCCGCCATTAGCTGCCACCCGCGTCCCCAA
GTGCCTCCCTAATGGCGCCTGCGGTGGCCTGTAAAAGGCCGGCGCCCTCCGCTCTCTAGCTTCAATGCTATCTTCGACGC
CTCTTATTCCAATCTCACACGCCTCCAATCCACCATCCCCTTTGTCGTCCACAGCGCATCCAGAGGAGCTCCCTCTCGCC
TTCAA-TTTTTGGCATAAGGTGGAGGAGTAGCCCGCGGATCCTTTGCCCCCCTTTAGGGACCAGACGGACCTAGTCCTGG
AGGGGGGCTGCGCAGAGCAACTTGTAGCACCCAAGATTCTATCCCGATCACGTGATGAATTCATGATCGGAGCAGAATCG
CATTTCGAGCGCATAGCGAGGTGGATATCATTACAACATACCATGCACTAAATAGATGAGAATACCAGATAAAGGTTTAC
ACTCGCCACAAGCTACAACATGAATACATCAATACACAACAATCATCATACAGGAGAGCAGGATCCGACTATGGATGAAA
TCAAACAAAAAGAAGAACGACATCTACCCTGCTAATCCCGGGCTCCTGAACTGGAACCCATCCTATGATCGACGAAGAAG
CAGAAGAAGAACTCCAAAAGCAAACATGCATCGCTCTCACGTCAAGCATTGCTTTATCTATACCTGCACC---TGTTGTA
GTAATCTATGAGCCATGGGGACCCAGCAATCTCATTACCAAGGGTAGCAAAACTAGCAAAGATTAATGGGTATGGAAGGG
TTAAGTGGTGAGGAGGCTGGAAGCATTAAGCATTTGTATGGTGGCTAACTTACGAGTACAAGAGTAAGAAGAGTAAACTA
CACATAGCGGTCGCAAACTATTAATGATCAAGAAGTGATCCTGAACTACTTATGAGTCAGTCATAACCCCACCGTGTTCA
CTTCCCGAACTCCTTGGAAAAGAGACGATCACGTAACGCACGCGGTTGGTGTATTTTAATTGGGTTCAGTGTCAAGTTCT
CTAAAATCGGATATTATAAATTTTTAAGTCGCCACATAACCGCGGGCACGGCTTCCGAAAAGATTTAGCCCTGCAGGGGT
GCACCAAGTAGTCCATTATAAATTACCACATGCATCCGATGGAACATCCTCACACCATGATAACACGATGCTTACAATAA
GGAACCCCGGTGGACAAGCCACTCGTCAAAGGCAAAACTAAACCAGCAAGACCACCCGGTGTGTCGTCACCCCGATAAGA
GCCGCGCCTATTTTCTAGGGTTGCCTAACCCTTGGGATCCCTTGGACCACCTTACTATGTGCATGTTTTCTTTTCACACG
GGCATTTATCTGCTTTGGCA-TCAAAGCTTTCATTTGAAAATTTGCTACTACCACCTATATTTGTACTGACAATACCTTT
GCATGGACCCACACATTAGGTTTTAAAATGGTTCTCACATTCGTGTTGTCTTACTTATCTAGGCATGGCTCTTGCCCAGA
TAATTGTTGTTGGTCACACCCTTCTATATTATCGGTTTGTGAGTCTAGCTGATTGGATACGTGAGTTGTTGCACACTCTT
GAACTGATTTTGACTTGATGACCATTGTAACCATTTGCGGGTTATAGGCTAGCACATAGTTCAACACTATAACTAATTGT
TGGTTCATTCCTACTATAGGTTATAGGGTAGCGTTTGACAATTTTCCATGTGTTGTGGGTACT--TGTGACAATTGAGGA
CACGATGTTTGTGGTGACAGAGAACACGTTGACCTCCACAAATAGTTAGGATGCTGGGTAAAGCCTACGGGAAAACAGGG
AGAAGGTATAGGAGGAGAATAACATGAGTAGTAAAAAAGTTAATGACTTAAATACAACATCAAGGAACGTTTCTTAAACT
GAAGCTCTAGCACTATAGTTAAATAATTTGAATCTGG-CAGAAATTATACTAACCTTGCCTAGCACAATTCCACCCCTAA
ACTTCTGTTTTGCAAATTTCGTTAAGTCTATAGACAGAAGAAAAGGGTCACTCTATTTTCCCAACAAAACTTGAACAACA
CCAGAACCTTAATTTGAAGTCAGTTTCGTGCTCTTTCTATCATTTACACGTCACAGTGAAATGCTTTGCAAACTATTTGA
CCAGATGCTGTATACCACATTTGGATCTCATTTGCATATACTGACATGAAACAACGCATTACAGAAAAGCTTCTGATATG
TCAAAATGTATCATATATCAATTCTTGAGATTGTGCATATACTGGACATTAATCTTGTTTACATGTACTTCCAATGACTA
GATATTTCTTTCTCTTATGCAGTATGGACAAAATTCTTGAACGGTATGAGCGCTATTCTTATGCAGAAAAGGTTCTCGTT
TCAAGTGAATCTGAAATTCAGGTAAAAATGAAAAACAAGCGGTTTGCTTTCCTTTAGCTATGAAATAAATTGTTGCCGAT
ATCAGATGTTCTGAAATTTATTTGTAGGCCACTATATTTTGAATGATTTCCATGCGCTATGAAGTTAATTGACTTGCAAC
TATGGATTGTTGGTCTATTTGATTCTCTTGTAACCTATTATCAGTTTTTCTTCGATGAATGCTTAGGCATGGTCGAATAA
TGTAACCAAATACCACTTGACCAATTTACTTTCATGGCTACTGAACTAGACTAGCGTGCTGATTCGTACATACTGCCTTT
GGAAGAACTACAAAAATGTGATCTGACTTTAAGAGTTACTAAATTAGTACGTAGTAAACTGCAATGCATGGCCAGATCAG
CAATTCTGGATTAGCCGGCTGAGTTTTTGAAGGGCTTAGCAACAAAAATTGACAAGCTTATATATTATAATGGCTTTAAA
ATACTTGTGTGCATCAGTGAAAATCACAATATTTTGATTGCAATAACAAAATGCTATCCTAGATTATTAAGACTTGTTAC
TAGATTGGTCATTGATCTTAAGTTCTTAGGATAAACTGTTGAATCTCCAGTCCTTCGGATTGTATTATGCTACTAATGGC
CATTAAGGATAGCCCCATGACATTAGTTCTCATCTCCAATTTTTCTGTATTGTTTGCGATATTGCTGCAGTTTCTTATTA
CAGCTTGTCTAAGGCTAACCATCTAGGATAAAAAGTAGATCCTGCAGACTTAGAAGATCCAGTTAGGCTCAATATTCTTA
TTTTTGTAACTCGGAACTCCAGGACCTCGCTTCAATTTTTTGGCCAATTTTTGCACAAACCAAGTTGTAGCTCCAACTGA
GGGATCCAACCAGTTCTATCTGATTGCTGACAAACAGATTCAGCATGTACGTATGACGAGGACTATTTAAACA---TGTA
ATTACTAACCCAAAATATATTCCAAATTTTATTTAAATATTTACCTCCGCTGCAGCATTTTTAATATTACGAAATATGA-
TTTTTACATCTGATAGTAACACTTGTTGCAGTGACATAATTGATTTGAAGTTATGAAAATTCAAGTTCACTGCACAGAAC
AATCCTTCCTGATTTATGCCCCCGGGGTAAAGGAGGAGGGTTGTGATAGGCTTGGCGAGCCAACGTAAAAACTCAGCCAC
TCTTATGGAGATGAAACCCAAAAGCCAAAGAGCTAGCTATGGACAGGGGTGCGTGGAAGCTTGCTATCCATGTGCCAGAG
CCATGAGTTGGTTGCGAGATCTTATGGGTTTCACCTCTAGCCTACCCCAACTTGTTTGGGACTAAAGGCTTTGTTGTTGT
TGG---TGGTGGTGGTGGTGTCAATGTTGTTAAAGTCTCTTTGTTCATTTCTGAACTAACTTAGCCTATTTGTAGCATTT
CTGTCATTGTTCCTTCCTGTCCCACCCAAAGTTAGTAATGCGATTGTTATTTGTTTGTGCAGGGAAACTGGTGTCACGAA
TATAGGAAACTGAAGGCGAAGGTTGAGACAATACAGAAATGTCAAAAGTAATTTGTAACGATTTTGGTTGATTGCCAGTA
TATTGTATACACTCTGAAGATAAATGGGACTGAATTTCTACATCCTGCATCTGCAGGCATCTCATGGGAGAGGATCTTGA
ATCTTTGAATCTCAAGGAGTTGCAGCAACTGGAGCAGCAGCTGGAAAGCTCACTGAAACATATCAGATCCAGGAAGGTAC
TGATTTAAATGATTTGATACAGCAGCACAATATATAAAAAAACAAGAAAAACACTTGCAGAGAAGTTCAGCAAAGTATAT
CTGAAATCAGATTCTAGACTGAGATGTTCAAAATATG-TATATGCATTTTAGTCATATGCTCTTCATAGTT-AAAAAAAT
GACTAATTTTTTTCATTTTTTGTACTTGCAGAACCAACTTATGCACGAATCCATTTCTGAGCTTCAGAAGAAGGTAAGCT
GTCAACC-TTGCATACCTTATTCGGTATTCGAACTGGTCAACTTGTCATGAAGCCTTAGCTTGTTTCAAGATTTGTGACA
TTATAACATGTATGCAAGTAACTGGTCTACATGCACGTAACCTCATTACATCGTTCTTGCTGCAGGAGAGGTCACTGCAG
GAGGAGAATAAAGTTCTCCAGAAGGAAGTAAGCCCGTTATATCACCTTATGGTCCAACCGGTCTAAATTGTTCCGTATAG
CAAATTTTATTGACAGAGGTCCGTGTCCCTTCCCCACAGCTCGTGGAGAAGCAGAAGGCCCATGCGGCGCAGCAAGATCA
AACTCAGCCTCAAACCAGCTCTTCATCTTCTTCCTTCATGCTGAGGGATGCTCCCCCTGCCGCAAATACCAGGTGATGAT
GTACATCACAAGTCTAATCTTATTCAGAGTTCAAGTAACCAT------------------------------CTTTTGAA
TTGGTCGGGTTGTTCCTTGCAGCCCACTTTTGGTCTC--TATGCAGTTCTGTCGGGCCACATTTAAGTAACATAATACTA
ATATGCTTGTGTTCGCTTTGGTTGTGCAGCATTCATCCAGCGGCAACAGGCGAGAGGGCAGAGGATGCGGCAGTGCAGCC
GCAGGCCCCACCCCGGACGGGGCTTCCACCGTGGATGGTGAGCCACATCAACGGGTGAAGGGCATCCAGCCCATACAGGC
GTACTATTCAGTAGAGGGTAACAAGTTGCACCGGCCAGCCTGGTGTATGTTGCGGTTGCTAGCACGCCTGACCCCTTTGG
AGGGGAAAGGAAAAGAAATCAGAGTAAAGTAGCAAGCTGCAGCGATGTGTATATTTCACTTTGTCCACCTCAGTTTCCCT
CCCAGCTGGGCTGA?????????????????-????????????????????????????????????????????????
???????????????????????????????????????????????????--
>T11A 2 reads from T11 mapped to AY747600_A using Geneious
--------------------------------------------------------------------------------
--------------------------------------------------------------------------------
--------------------------------------------------------------------------------
--------------------------------------------------------------------------------
--------------------------------------------------------------------------------
------------------------------------------------------NNNNNNNNNNNNNNNNNNNNNNNNNN
NNNNNNNNNNNNNNNNNNNNNNNNNNNNNNNNNNNNNNNNNNNNNNNNNNNNNNNNNNNTTTGTGGCGAGAGAATGATTT
GGGG-AAGC-AAATCCGGAGATTCGCACGTACGATCGTTCGACACGTCGACGCCCGGCGGGCCCGGGGTGGGGCATCGTG
TGGCTGCAGGACCGCGGGGCCCCGCAAAGCGGGCCGGGCCAATGGGTGCTCGACAGCGGCTATGCTCCAGACCAGCCCGG
TATTGCATACCGCGCTCGGGGCCAGATCCCTT-AAAACCCCCC----CCCCCCCCTGCCGGAATCCTCGTTTTGGCCTGG
CCATCCT--------------------CACCTCACGTCCTCACCCAACCACCTGATAGCCATGGCTCCGCCGCCTCGCCT
CCGCCTGCGCCAGTCGGAGTAGCCGTCGCGGTCTGCCGGTGTTGGAGGGTAGGGGCGTAGGGTTGGCCCGGTTCTCGAGC
GGAGATGGGGCGGGGGAAGGTGCAGCTGAAGCGGATCGAGAACAAGATCAACCGGCAGGTGACCTTCTCCAAGCGCCGCT
CGGGGCTTCTCAAGAAGGCGCACGAGATCTCCGTGCTCTGCGACGCCGAGGTCGGCCTCATCATCTTCTCCACCAAGGGA
AAGCTCTACGAGTTCTCCACCGAGTCATGGTAAATNAAGCACGCGCTGTCTTTAAATTTGTTCCCCAATACGCCTTCGAT
TTCGATTTCCTGCGCACCGTTCTGGTCCTGCGAGACGACCCGGCCGACCCCAGGGCCTTCTCCATTTCCGCGCTGCTGTT
TGGTAGATTCCGTTTGCCCGCTCGCTGTTTCCATCCGATTCTGCCGTGGCTGCTTGCTCGTTTTTCTTAGAATCGATGGG
GGAGCTGGCGTTCCGCGCGGCCGCGATTTCTTGCTATGGGGGGTAGGGCGCGCGATGGGTCGCCGGGCTATTTTATGCTC
CGCCAGCGCCGGGAAGGTTGTTCATCTGGCGTATTTTGGGGAAATTTTGGTCCCGGATGCGCCAGGTGGCACCCCAAGTG
GAAGGGTTAAGACGGTAATCTCTTGATATTTCTATCGGGCTGGGGTTATTTACGTAAAAAATATATATGGGGTTAAAGTG
ACATCGCAATTTAGCATGCTACCTCATCTTCTCATTTGGAATCTTAACTAGACGCTACAATACCTTGT-TGTCTCCCTCA
TCAAATTTGTGCTTGCTGCTTGAACAAATGAACCTCGTCATCTCGGTTATTTCCAGAATTTTGTTCCACAGGCTTTGCTA
TCATTCATATTGGTAGCTCCGGCCATGCGGCCATTTTGTTGCTTGCTTGGAGATACTGTCTACGGCACGCACGGAGAAAA
GAGTCACTTGACCAGCTAATGCATGGAATTATTGTCTGCAGCTGATGAAACTCCGGCATGAAGAGTCAAACCAAAAAGTA
GAGAGTTCCTTCCAAATATAAAATAAGAGTTTCTGCATACTTTTTTTCCCTTTCAACCATCATAGTTTGCCCGTGATATT
TGTTGGTGCTGGCGATGGTTCTTCACAAAGTAAAGGAGTCAATAAAATCACGGAGACTGATCCATTATTTCCCCCACACG
CTGACATTAGTCCATGTTAGTTTCCCATTTCTGTCTGCTTCCATAATTCCCGTCCGGCGAAGTACTAGATCAGCCTCCAC
GGTTTGAAAGTAAGAAATATCATACCGTCGAAAGGATCGCTACTGCTTAGTAAATATCCATTGTTGTTTGTAATCTTGCT
GAGAAAGCAACATTACCATCAGCTTCATGGCAAGGACCTGTATGTTGAGGTGCTAAATCTCTTCTAGTTTTGTACCACTG
AGGGTATGCGCGGCGCTAACGGAAAAGGGTAAGTAAAGTTTTATTGGCTTGCCTTCAGCTTCCTTGGTTGTTTGACGCAT
AGGTGCTTGCATGCATGTATCAAGCTGGTCACGTGATGAAAACGCGTAAGAATCAAAGTCGGTTAAATTAAGATATAAAT
AGATGCAGTCATATTTTAAGCTAGTGCTGCACTGTGAACTTCAGTATCTCAGATCAAAGTACTGAATAAAATTACCCCCT
GTTTCCGTGCTGTTCATTTGGAAAAGACTGCCATGAACATCCGAATTGGTAACCATGCATTAATCAGCTTGCCGGCTTTA
TTTTCTTCTCTGTCGTTCCTTGTCATTTGGTTTGCTTTGCCTACCTCTGCACGATAGGCACGTGTAAGTAGCTCACGGGG
ACAAGTAACTGCTATGCTTTGTCTAGAGCCTATGAGACAGCACGCTGATGCACCACGATATTCCATGGTTTAGGATCGGA
ACTAAAATCTTGAGATCTTACAATATTCTAAAAAGGCATCTATAGCCTGCATATAACCGACTCAGGCACAAAATCAGCAT
TGATCGAGCAGGCATCATATGCATACACTAAAATGCAGCTAATGATGTAGCCTGCTGATTTTCTGGACCTGGCTTGGATA
ATGGTTAATGTACCCAATTGTTATTCACTCTATATCCTCCATCTCCTTATCGGTCGATTAATTTACCACACATAGCAAAG
GTCCAAAGCTGACATTGCAACCAACTTTACTCATCTCTAGACTAGTAAACACGAAGTAAGCTGTTAGGGACTGTGTGATG
GGTCTATGTTACATGCATTTGTTGTCGGTCTAGTACTTAACCAAGTCTGGGAACCAGTTATCCTCTACACCTATTGTGTC
CCTAAACCTATATACTTGAGAGTAAAACAGAAGTTATTCCTAGGAATATCTGACTAAGCTATGGGATAGTCAACTTCCAT
TTTTGCTCCTGCCACATCTTTACTTAGTCCACAAACGACATATAGATGATCAGCTAGAACCGTTATTTAGAGTTTATATC
TGCTCATTACATGTATTAATTCCATGAAATAGAAGAAAAACTGAATAGGCACACAATATAGTTGAAGCTCGGCAGATGAC
TTCATAAGTGTCATATCTATTAACCATTTCACATATTGTTACATTTTTGCTGCAGTGATATTTTGTTAGCTCCCAGTTAC
AAGTTAACTAATATATGGAGATCCTGGGCACGTACATGTAAGCAGATCCTATCGACTTTCGTGGATCCGCTGATGGAATC
ACACCTCAGGATTTCATGGCATAGTCTTGATATGTCACGAACTGGTTGTTACTTTATTTATTTATTTTACACTGTGTTCG
CCCACCCACAGGCCTGGCGCAGTGGTGAAGTCCTCCCCACTTGTGCCAAGAGGTCCTGGGTTCGAACCAGCCTCTCTGCA
TTGCACTTTGCAGGGGTAAGACTAGGTTCCTATAATCCCTCCCCAGACCCCACCTTGTGTGGGAGCTTCTATGCACTGGG
TCTGTCCTTTGTGTTCGCCCACCTAGATGATAGAAATGTTATGTATTTAAAATGTAATCTCACAGTCATTGTTGTTGGTA
TGGACCGTATGCCAAAAAGGGTTTTACCATGAAGTCTATTAATGAATAATTATTTATGTTACAACTTGATTGCTTTACAT
TAGTTAAAATTAGTTATTTTGTACCTTTGTGCCCCCCTTCTTGTTCAACCATTTATCTTACCAAACTATGCATCAACAAA
CATGCACAGTCACTATTCATAAATTTCATATTCTCAAAATTTAAATATTAAGAACAAAAGTTATGTTTCTACTTTTTCCA
ACTGACAATTCTCTGAACTCAAATTTTATAATTTGAAATTTTAATATTAACATTTTATTTTAAAACTTTTTGAATTTCTT
TTTTATTATAAAAAAGTTTGGATGGCATAAATTTATGTATGAACTATTATGAAACCACAAGCAATAACGAAAGTGTGTTT
TTAAGCAAAACCTTATGACCCATCACTCAAATAGTTTGCGTTTGATTTTCAAATTGACGCGCATTAAAGACATATACATG
CAGTCTTCATATCACATGTGTGCTTTTCCTGCTTAAGGTAGTAGGACTATCTCTTTTTTGAGAAACACCGATTACAACGT
AGATGCACACACAAGTGCACATTACCACCACACGTACACACTCACACAATGTTTAGTAAGGACTAAAATTGTGGAGCTTC
AAGATCTCTGGAACGTCAGGAATGTCGCCTCCCACGGAACGAATAATCCGCACAGTGTGTCAAACCATTGGTTCGATCTT
CCTTGGTGGGCTGTGAGTCAAGGTACTAAAAAAGCGGTAGGCGCTAATCTGAATTTTGCCTATGCCTAGTGCAATGACCG
CCTAGACGCACTTATGCCTTCGTATGACAAAGAAGGAGATTTTACAACAATGAAATCAATGGTGCGGAGCCTAGAGGGAG
GTATCGGTGGTGAGTTGGAGTGAGAAATCCCTCCTCTGATTCAACCTTTCTTGACAACATAGCCCAAACAAGACCGTCCA
TTTTCTTTGCATCCCCCTTTTCCCGTCTCTTTGTATCGTTAGGTCTCTTTCATTCGTCATTTGTATGTAGCGATAATGGT
GGTGTC-TGCAGCTTCTTCCCTGCATTCGCTTCTCCTTTCCTACCGTCGCCGGAAAAAGATCTCATCGGTCATGGAGAAC
ATAGTCGGGCGCCTAAACCTTGGCCTATGGCAAAAGTGAGGCGGTAGTCTGCTTAGCGCCTAAGTGGCTCCTTTTCATTG
TCCTTTTTTCCATGTTGGGAGTACAACCGCACTCCTAACCCACTAATCATAGATTGGTTATCATCTAGTACTTT-----C
TGTACCACTTTTATCTTACAAACGCGAGGGTATTGTGGTGGAGAGCCATGTATTACAACTTTGATAATCAAAATTCAAAA
TTCAAGTCTCTGAAGATCCTTTGAAAAATGTGTTTTGTCAAGGGCAAAAAATATATCTTTGTTTGCCATACCAAGATACT
CCCTCCGTAAAGAAATATAAGAGCGTTTAGGTCACTACTTGAGTGATCTGAACGCTCTTATATTTGTTTACCAGGGAGTA
CAAAAGACCATATTCTTGCACTAATTTTTACTAGTGGTTATGCCCGGGCATATGAGGGTCGGGAAGGAAGGC-CAAGGGA
CATCTAGTAAAAATTAGTGAGAGAATAACCGCAAGGGACATTGTGCACTAATGTTTACCAGGGAGTACAAAAGACCACAT
TGTGCCCGGGCATATGAGGGTCGGGAAGGAAGGCGCAAGGGACATCTATAAGATGGCTAAGATC---GTGAGGAAGGCGA
GGGATGTCAAACAAGTCAAATGCATCAAGGATAGAGCAGATCAACTCCTGGTGAAGGACAAGGAGATCAAGCATAGATGA
CAGGAGTACTCCGACAAGCTATTCAATGGAGAGATGAATCTAGGGGTCTGAGATTAGGGAGGCTTTACAAAGAATAATGT
TATAGGAGTCATTGGGCACCACTTAAGAGTAATGGCAAGCGTCACCAAAAATCAGTTTGTTTTCATGCCTGAGAGGTTGA
TCATGGAAGTCATTTTCTTGGTATGAAAACTTATGGAGAAATACAGGGAGCAAAAAGAAGACTTGCATATGATGTTCATT
GACTTGAAAAAGTCCTGCAATAAGATACTGCAAAATGTCATGTGGTGGTCCTTGGAGAAACACAAAGTCCCAATAAAGTA
CATTACTCTCATCAAGGACATGTACGATGATCTCATGACAAGTGTTCAAAAAAGTGATGGCGACACTGATGACCTTCCGC
ATAAAATAGGACAGCACCAAGGGTCAACTTCGAGCCCTTATCTTTTTGCCTTGATGATGGATGAGGTCACAAGGGATATG
CAAGGAGATATTCCATGGTGTATTCTCTTTACGATTGATGTGGTGCTAGTCAATGATAGTAGCTCGAGGCATAATGGAAA
GTTAGAGCTATGGAGACAAACTTTGGATCAAAGTTTTTAGGCTTAGTAGAACTAAAATTGAGTACATGAGGTGCGGTTTC
AGTACTACTTGGCACGAGGAGGTTAGCCTCAATGGGTAGGTGGTACCTCAGAAGGGCACCTTTTGATATTTGGGATCAGT
GTTGGAAAAGGATGCCGATATTGATGAAGATGTGAGCCATTAAATCAAAGTCGGATGGAGGAAATGATGCCAAGTTTCTG
GTGTTCTCTCTTGACAAGATAGTGCCACGAAAGCTAAAAGGCAGGTTCGATAGGACGGCGCCCCGCAATGTATGGCGCTG
AGTATTGGCCGACTAAAATGAGACATATTCAACAATTGAGTGTAGCAGAAATGCGCATCTTGAGATGGATGTGTGGTCAC
CCAAGAAAGGATCGAGTCCAAAATGATGATATACATGTAGAGTCGGGGTAGCACCGATTGAAGGGAAGCTTGTCGAACAT
CGTCTGAGATGGCTTGGATATATACAAAGTAGGCCTTTAGAAACTTTCGTGCATAGCAGGCGGTTAATACATGCTAATAA
TGTAAGAGAGGTTGGGCTAGACCAAACTTGACATGGAAGGAGTCCGTGAAGAGAGATCTGAAGCACTAAAGTATCACACG
GAACTAGTCATGGACAGGGGTGTGTGGAAGTTAGCTATCCACACGCCAGAACCATTACTTGGTTTTGAGATCTTATGGAT
TTCAGCTCTACCCTATCCAACTTATTTGGGACTAAACGCTTTGTTGTTGTATCTCTTGCCTTGGTCTTAGCAACTTACCA
TGTGCATGTCTTTTCTCAAAAAGGAAAATTGAATGCCAAGTATTTCCTGAAGTTGTACATTGTACAATTTGATGTCCTTG
CTCCACGGTACATCAGATTTCCCATCTCATGATGATGCAACAACTAGGTCTTAGAGCAACTCTAGCAGAGTCTTCATGGC
TTCCGTCGCTATATTTCTTTTATCTCGCTCCATACACAGGTCTCGTGGCCTCCATATTTGGAGGTTGGAGAGGTCCAGTA
AGGAGCTCGCCCCAAAACCAACCGCTAAAGTTTTAAGCTTCCTCCTCGCGCCTCCTGTCGGATTTGAAGCAACCCGCGCC
CTCGGATTCTTATGGCGGTCCATTGGATGACCGCCATGCGGCATCATCTTCTTGCTTGCATGTGAGCAGACTGGAGGTGT
GCGAGTAGGTCGCTGCAGCATTTCTCATAGGGAGGCGCGCCCTTCGACTACCCGCCATTAGCTGCCACCCGCGTCCCCAA
GTGCCTCCCTAATGGCGCCTGCGGTGGCCTGTAAAAGGCCGGCGCCCTCCGCTCTCTAGCTTCAATGCTATCTTCGACGC
CTCTTATTCCAATCTCACACGCCTCCAATCCACCATCCCCTTTGTCGTCCACAGCGCATCCAGAGGAGCTCCCTCTCGCC
TTCAA-TTTTTGGCATAAGGTGGAGGAGTAGCCCGCGGATCCTTTGCCCCCCTTTAGGGACCAGACGGACCTAGTCCTGG
AGGGGGGCTGCGCAGAGCAACTTGTAGCACCCAAGATTCTATCCCGATCACGTGATGAATTCATGATCGGAGCAGAATCG
CATTTCGAGCGCATAGCGAGGTGGATATCATTACAACATACCATGCACTAAATAGATGAGAATACCAGATAAAGGTTTAC
ACTCGCCACAAGCTACAACATGAATACATCAATACACAACAATCATCATACAGGAGAGCAGGATCCGACTATGGATGAAA
TCAAACAAAAAGAAGAACGACATCTACCCTGCTAATCCCGGGCTCCTGAACTGGAACCCATCCTATGATCGACGAAGAAG
CAGAAGAAGAACTCCAAAAGCAAACATGCATCGCTCTCACGTCAAGCATTGCTTTATCTATACCTGCACC---TGTTGTA
GTAATCTATGAGCCATGGGGACCCAGCAATCTCATTACCAAGGGTAGCAAAACTAGCAAAGATTAATGGGTATGGAAGGG
TTAAGTGGTGAGGAGGCTGGAAGCATTAAGCATTTGTATGGTGGCTAACTTACGAGTACAAGAGTAAGAAGAGTAAACTA
CACATAGCGGTCGCAAACTATTAATGATCAAGAAGTGATCCTGAACTACTTATGAGTCAGTCATAACCCCACCGTGTTCA
CTTCCCGAACTCCTTGGAAAAGAGACGATCACGTAACGCACGCGGTTGGTGTATTTTAATTGGGTTCAGTGTCAAGTTCT
CTAAAATCGGATATTATAAATTTTTAAGTCGCCACATAACCGCGGGCACGGCTTCCGAAAAGATTTAGCCCTGCAGGGGT
GCACCAAGTAGTCCATTATAAATTACCACATGCATCCGATGGAACATCCTCACACCATGATAACACGATGCTTACAATAA
GGAACCCCGGTGGACAAGCCACTCGTCAAAGGCAAAACTAAACCAGCAAGACCACCCGGTGTGTCGTCACCCCGATAAGA
GCCGCGCCTATTTTCTAGGGTTGCCTAACCCTTGGGATCCCTTGGACCACCTTACTATGTGCATGTTTTCTTTTCACACG
GGCATTTATCTGCTTTGGCA-TCAAAGCTTTCATTTGAAAATTTGCTACTACCACCTATATTTGTACTGACAATACCTTT
GCATGGACCCACACATTAGGTTTTAAAATGGTTCTCACATTCGTGTTGTCTTACTTATCTAGGCATGGCTCTTGCCCAGA
TAATTGTTGTTGGTCACACCCTTCTATATTATCGGTTTGTGAGTCTAGCTGATTGGATACGTGAGTTGTTGCACACTCTT
GAACTGATTTTGACTTGATGACCATTGTAACCATTTGCGGGTTATAGGCTAGCACATAGTTCAACACTATAACTAATTGT
TGGTTCATTCCTACTATAGGTTATAGGGTAGCGTTTGACAATTTTCCATGTGTTGTGGGTACT--TGTGACAATTGAGGA
CACGATGTTTGTGGTGACAGAGAACACGTTGACCTCCACAAATAGTTAGGATGCTGGGTAAAGCCTACGGGAAAACAGGG
AGAAGGTATAGGAGGAGAATAACATGAGTAGTAAAAAAGTTAATGACTTAAATACAACATCAAGGAACGTTTCTTAAACT
GAAGCTCTAGCACTATAGTTAAATAATTTGAATCTGG-CAGAAATTATACTAACCTTGCCTAGCACAATTCCACCCCTAA
ACTTCTGTTTTGCAAATTTCGTTAAGTCTATAGACAGAAGAAAAGGGTCACTCTATTTTCCCAACAAAACTTGAACAACA
CCAGAACCTTAATTTGAAGTCAGTTTCGTGCTCTTTCTATCATTTACACGTCACAGTGAAATGCTTTGCAAACTATTTGA
CCAGATGCTGTATACCACATTTGGATCTCATTTGCATATACTGACATGAAACAACGCATTACAGAAAAGCTTCTGATATG
TCAAAATGTATCATATATCAATTCTTGAGATTGTGCATATACTGGACATTAATCTTGTTTACATGTACTTCCAATGACTA
GATATTTCTTTCTCTTATGCAGTATGGACAAAATTCTTGAACGGTATGAGCGCTATTCTTATGCAGAAAAGGTTCTCGTT
TCAAGTGAATCTGAAATTCAGGTAAAAATGAAAAACAAGCGGTTTGCTTTCCTTTAGCTATGAAATAAATTGTTGCCGAT
ATCAGATGTTCTGAAATTTATTTGTAGGCCACTATATTTTGAATGATTTCCATGCGCTATGAAGTTAATTGACTTGCAAC
TATGGATTGTTGGTCTATTTGATTCTCTTGTAACCTATTATCAGTTTTTCTTCGATGAATGCTTAGGCATGGTCGAATAA
TGTAACCAAATACCACTTGACCAATTTACTTTCATGGCTACTGAACTAGACTAGCGTGCTGATTCGTACATACTGCCTTT
GGAAGAACTACAAAAATGTGATCTGACTTTAAGAGTTACTAAATTAGTACGTAGTAAACTGCAATGCATGGCCAGATCAG
CAATTCTGGATTAGCCGGCTGAGTTTTTGAAGGGCTTAGCAACAAAAATTGACAAGCTTATATATTATAATGGCTTTAAA
ATACTTGTGTGCATCAGTGAAAATCACAATATTTTGATTGCAATAACAAAATGCTATCCTAGATTATTAAGACTTGTTAC
TAGATTGGTCATTGATCTTAAGTTCTTAGGATAAACTGTTGAATCTCCAGTCCTTCGGATTGTATTATGCTACTAATGGC
CATTAAGGATAGCCCCATGACATTAGTTCTCATCTCCAATTTTTCTGTATTGTTTGCGATATTGCTGCAGTTTCTTATTA
CAGCTTGTCTAAGGCTAACCATCTAGGATAAAAAGTAGATCCTGCAGACTTAGAAGATCCAGTTAGGCTCAATATTCTTA
TTTTTGTAACTCGGAACTCCAGGACCTCGCTTCAATTTTTTGGCCAATTTTTGCACAAACCAAGTTGTAGCTCCAACTGA
GGGATCCAACCAGTTCTATCTGATTGCTGACAAACAGATTCAGCATGTACGTATGACGAGGACTATTTAAACA---TGTA
ATTACTAACCCAAAATATATTCCAAATTTTATTTAAATATTTACCTCCGCTGCAGCATTTTTAATATTACGAAATATGA-
TTTTTACATCTGATAGTAACACTTGTTGCAGTGACATAATTGATTTGAAGTTATGAAAATTCAAGTTCACTGCACAGAAC
AATCCTTCCTGATTTATGCCCCCGGGGTAAAGGAGGAGGGTTGTGATAGGCTTGGCGAGCCAACGTAAAAACTCAGCCAC
TCTTATGGAGATGAAACCCAAAAGCCAAAGAGCTAGCTATGGACAGGGGTGCGTGGAAGCTTGCTATCCATGTGCCAGAG
CCATGAGTTGGTTGCGAGATCTTATGGGTTTCACCTCTAGCCTACCCCAACTTGTTTGGGACTAAAGGCTTTGTTGTTGT
TGG---TGGTGGTGGTGGTGTCAATGTTGTTAAAGTCTCTTTGTTCATTTCTGAACTAACTTAGCCTATTTGTAGCATTT
CTGTCATTGTTCCTTCCTGTCCCACCCAAAGTTAGTAATGCGATTGTTATTTGTTTGTGCAGGGAAACTGGTGTCACGAA
TATAGGAAACTGAAGGCGAAGGTTGAGACAATACAGAAATGTCAAAAGTAATTTGTAACGATTTTGGTTGATTGCCAGTA
TATTGTATACACTCTGAAGATAAATGGGACTGAATTTCTACATCCTGCATCTGCAGGCATCTCATGGGAGAGGATCTTGA
ATCTTTGAATCTCAAGGAGTTGCAGCAACTGGAGCAGCAGCTGGAAAGCTCACTGAAACATATCAGATCCAGGAAGGTAC
TGATTTAAATGATTTGATACAGCAGCACAATATATAAAAAAACAAGAAAAACACTTGCAGAGAAGTTCAGCAAAGTATAT
CTGAAATCAGATTCTAGACTGAGATGTTCAAAATATG-TATATGCATTTTAGTCATATGCTCTTCATAGTT-AAAAAAAT
GACTAATTTTTTTCATTTTTTGTACTTGCAGAACCAACTTATGCACGAATCCATTTCTGAGCTTCAGAAGAAGGTAAGCT
GTCAACC-TTGCATACCTTATTCGGTATTCGAACTGGTCAACTTGTCATGAAGCCTTAGCTTGTTTCAAGATTTGTGACA
TTATAACATGTATGCAAGTAACTGGTCTACATGCACGTAACCTCATTACATCGTTCTTGCTGCAGGAGAGGTCACTGCAG
GAGGAGAATAAAGTTCTCCAGAAGGAAGTAAGCCCGTTATATCACCTTATGGTCCAACCGGTCTAAATTGTTCCGTATAG
CAAATTTTATTGACAGAGGTCCGTGTCCCTTCCCCACAGCTCGTGGAGAAGCAGAAGGCCCATGCGGCGCAGCAAGATCA
AACTCAGCCTCAAACCAGCTCTTCATCTTCTTCCTTCATGCTGAGGGATGCTCCCCCTGCCGCAAATACCAGGTGATGAT
GTACATCACAAGTCTAATCTTATTCAGAGTTCAAGTAACCAT------------------------------CTTTTGAA
TTGGTCGGGTTGTTCCTTGCAGCCCACTTTTGGTCTC--TATGCAGTTCTGTCGGGCCACATTTAAGTAACATAATACTA
ATATGCTTGTGTTCGCTTTGGTTGTGCAGCATTCATCCAGCGGCAACAGGCGAGAGGGCAGAGGATGCGGCAGTGCAGCC
GCAGGCCCCACCCCGGACGGGGCTTCCACCGTGGATGGTGAGCCACATCAACGGGTGAAGGGCATCCAGCCCATACAGGC
GTACTATTCAGTAGAGGGTAACAAGTTGCACCGGCCAGCCTGGTGTATGTTGCGGTTGCTAGCACGCCTGACCCCTTTGG
AGGGGAAAGGAAAAGAAATCAGAGTAAAGTAGCAAGCTGCAGCGATGTGTATATTTCACTTTGTCCACCTCAGTTTCCCT
CCCAGCTGGGCTGAGATGGCTGTACGAGTAA-TTTACCATGTAATCTATATGTAG?????????????????????????
???????????????????????????????????????????????????--
>T12A 2 reads from T12 mapped to AY747600_A using Geneious
--------------------------------------------------------------------------------
--------------------------------------------------------------------------------
--------------------------------------------------------------------------------
--------------------------------------------------------------------------------
--------------------------------------------------------------------------------
----------------------------------------------------NNNNNNNNNNNNNNNNNNNNNNNNNNNN
NNNNNNNNNNNNNNNNNNNNNNNNNNNNNNNNNNNNNNNNNNNNNNNNNNNNNNNNNNNNGTGGCGAGAG--AATGATTT
GGGG-AAGCAAAATCCGGAGATTCGCACGTACGATCGTTCGACACGTCGACGCCCGGCGGGCCCGGGGTGGGGCATCGTG
TGGCTGCAGGACCGCGGGGCCCCGCAAAGCGGGCCGGGCCAATGGGTGCTCGACAGCGGCTATGCTCCAGACCAGCCCGG
TATTGCATACCGCGCTCGGGGCCAGATCCCTTTAAAAACCCCT-----CCCCCCCTGCCGGAATCCTCGTTTTGGCCTGG
CCATCCTCCCTCTCCTCCCCTCTCTTCCACCTCACGTCCTCACCCAACCACCTGATAGCCATGGCTCCGCCGCCTCGCCT
CCGCCTGCGCCAGTCGGAGTAGCCGTCGCGGTCTGCCGGTGTTGGAGGGTAGGGGCGTAGGGTTGGCCCGGTTCTCGAGC
GGAGATGGGGCGGGGGAAGGTGCAGCTGAAGCGGATCGAGAACAAGATCAACCGGCAGGTGACCTTCTCCAAGCGCCGCT
CGGGGCTTCTCAAGAAGGCGCACGAGATCTCCGTGCTCTGCGACGCCGAGGTCGGCCTCATCATCTTCTCCACCAAGGGA
AAGCTCTACGAGTTCTCCACCGAGTCATGGTAAATTAAGCACGCGCTGTCTTTAAATTTGTTCCCCAATACGCCTTCGAT
TTCGATTTCCTGCGCACCGTTCTGGTCCTGCGAGACGACCCGGCCGACCCCAGGGCCTTCTCCATTTCCGCGCTGCTGTT
TGGTAGATTCCGTTTGCCCGCTCGCTGTTTCCATCCGATTCTGCCGTGGCTGCTTGCTCGTTTTTCTTAGAATCGATGGG
GGAGCTGGCGTTCCGCGCGGCCGCGATTTCTTGCTATGGGGGGTAGGGCGCGCGATGGGTCGCCGGGCTATTTTATGCTC
CGCCAGCGCCGGGAAGGTTGTTCATCTGGCGTATTTTGGGGAAATTTTGGTCCCGGACGCGCCAGGTGGCACCCCAAGTG
GAAGGGTTAAGACGGTAATCTCTTGATATTTCTATCGGGCTGGGGTTATTTACGTAAAAAATATATATGGGGTTAAAGTG
ACATCGCAATTTAGCATGCTACCTCATCTTCTCATTTGGAATCTTAACTAGACGCTACAATACCTTGT-TGTCTCCCTCA
TCAAATCTGTGCTTGCTGCTTGAACAAATGAACCTCGTCATCTCGGTTATTTCCAGAATTTTGTTCCACAGGCTTTGCTA
TCATTCATATTGGTAGCTCCGGCCATGCGGCCATTTTGTTGCTTGCTTGGAGATACTGTCTACGGCACGCACGGAGAAAA
GAGTCACTTGACCAGCTAATGCATGGAATTATTGTCTGCAGCTGATGAAACTCCGGCATGAAGAGTCAAACCAAAAAGTA
GAGAGTTCCTTCCAAATATAAAATAAGAGTTTCTGCATACTTTTTTTCCCTTTCAACCATCATAGTTTGCCCGTGATATT
TGTTGGTGCTGGCGATGGTTCTTCACAAAGTAAAGGAGTCAATAAAATCACGGAGACTGATCCA-TATTTCCCCCACACG
CTGACATTAGTCCATGTTAGTTTCCCATTTCTGTCTGCTTCCATAATTCCCGTCCGGCGAAGTACTAGATCAGCCTCCAC
GGTTTGAAAGTAAGAAATATCATACCGTCGAAAGGATCGCTACTGCTTAGTAAATATCCATTGTTGTTTGTAATCTTGCT
GAGAAAGCAACATTACCATCAGCTTCATGGCAAGGACCTGTATGTTGAGGTGCTAAATCTCTTCTAGTTTTGTACCACTG
AGGGTATGCGCGGCGCTAACGGAAAAGGGTAAGTAAAGTTTTATTGGCTTGCCTTCAGCTTCCTTGGTTGTTTGACGCAT
AGGTGCTTGCATGCATGTATCAAGCTGGTCACGTGATGAAAACGCGTAAGAATCAAAGTCGGTTAAATTAAGATATAAAT
AGATGCAGTCATATTTTAAGCTAGTGCTGCACTGTGAACTTCAGTATCTCAGATCAAAGTACTGAATAAAATTACCCCCT
GTTTCCGTGCTGTTCATTTGGAAAAGACTGCCATGAACATCCGAATTGGTAACCATGCATTAATCAGCTTGCCGGCTTTA
TTTTCTTCTCTGTCGTTCCTTGTCATTTGGTTTGCTTTGCCTACCTCTGCACGATAGGCACGTGTAAGTAGCTCACGGGG
ACAAGTAACTGCTATGCTTTGTCTAGAGCCTATGAGACAGCACGCTGATGCACCACGATATTCCATGGTTTAGGATCGGA
ACTAAAATCTTGAGATCTTACAATATTCTAAAAAGGCATCTATAGCCTGCATATAACCGACTCAGGCACAAAATCAGCAT
TGATCGAGCAGGCATCATATGCATACACTAAAATGCAGCTAATGATGTAGCCTGCTGATTTTCTGGACCTGGCTTGGATA
ATGGTTAATGTACCCAATTGTTATTCACTCTATATCCTCCATCTCCTTATCGGTCGATTAATTTACCACACATAGCAAAG
GTCCAAAGCTGACATTGCAACCAACTTTACTCATCTCTAGACTAGTAAACACGAAGTAAGCTGTTAGGGACTGTGTGATG
GGTCTATGTTACATGCATTTGTTGTCGGTCTAGTACTTAACCAAGTCTGGGAACCAGTTATCCTCTACACCTATTGTGTC
CCTAAACCTATATACTTGAGAGTAAAACAGAAGTTATTCCTAGGAATATCTGACTAAGCTATGGGATAGTCAACTTCCAT
TTTTGCTCCTGCCACATCTTTACTTAGTCCACAAACGACATATAGATGATCAGCTAGAACCGTTATTTAGAGTTTATATC
TGCTCATTACATGTATTAATTCCATGAAATAGAAGAAAAACTGAATAGGCACACAATATAGTTGAAGCTCGGCAGATGAC
TTCATAAGTGTCATATCTATTAACCATTTGACATATTGTTACATTTTTGCTGCAGTGATATTTTGTTAGCTCCCAGTTAC
AAGTTAACTAATATATGGAGATCCTGGGCACGTACATGTAAGCAGATCCTATCGACTTTCGTGGATCCGCTGATGGAATC
ACACCTCAGGATTTCATGGCATAGTCTTGATATGTCACGAACTGGTTGTTACTTTATTTATTTATTTTACACTGTGTTCG
CCCACCCA------------------------------------------------------------------------
--------------------------------------------------------------------------------
-------------------------GATGATAGAAATGTTATGTATTTAAAATATAATCTCACAGTCATTGTTGTTGGTA
TGGACCGTATGCCAAAAAGGGTTTTACCATGAAGTCTATTAATGAATAATTATTTATGTTACAACTTGATTGCTTTACAT
TAGTTAAAATTAGTTATTTTGTACCTTTGTGCCCCCCTTCTTGTTCAACCATTTATCTTACCAAACTATGCATCAACAAA
CATGCACAGTCACTATTCATAAATTTCATATTCTCAAAATTTAAATATTAAGAACAAAAGTTATGTTTCTACTTTTTCCA
ACTGACAATTCTCTGAACTCAAATTTTATAATTTGAAATTTTAATATTAACATTTTATTTTAAAACTTTTTGAATTTCTT
TTTTATTATAAAAAAGTTTGGATGGCATAAATTTATGTATGAACTATTATGAAACCACAAGCAATAACGAAAGTGTGTTT
TTAAGCAAAACCTTATGACCCATCACTCAAATAGTTTGCGTTTGATTTTCAAATTGACGCGCATTAAAGACATATACATG
CAGTCTTCATATCACATGTGTGCTTTTCCTGCTTAAGGTAGTAGGACTATCTCTTTTTTGAGAAACACCGATTACAACGT
AGATGCACACACAAGTGCACATTACCACCACACGTACACACTCACACAATGTTTAGTAAGGACTAAAATTGTGGAGCTTC
AAGATCTCTGGAACGTCAGGAATGTCGCCTCCCACGGAACGAATAATCCGCACAGTGTGTCAAACCATTGGTTCGATCTT
CCTTGGTGGGCTGTGAGTCAAGGTACTAAAAAAGCGGTAGGCGCTAATCTGAATTTTGCCTATGCCTAGTGCAATGACCG
CCTAGGCGCACTTATGCCTTCGTATGACAAAGAAGGAGATTTTACAACAATGAAATCAATGGTGCGGAGCCTAGAGGGAG
GTATCGGTGGTGAGTTGGCGTGAGAAATCCCTCCTCTGATTCAACCTTTCTTGACAACATAGCCCAAACAAGACCGTCCA
TTTTCTTTGCATCCCCCTTTTCCCGTCTCTTTGTATCGTTAGGTCTCTTTCATTCGTCATTTGTATGTAGCGATAATGGT
GGTGTC-TGCAGCTTCTTCCCTGCATTCGCTTCTCCTTTCCTACCGTCGCCGGAAAAAGATCTCATCGGTCATGGAGAAC
ATAGTCGGGCGCCTAAACCTTGGCCTATGGCAAAAGTGAGGCGGTAGTCTGCTTAGCGCCTAAGTGGCTCCTTTTCATTG
TCCTTTTTTCCATGTTGGGAGTACAACCGCACTCCTAACCCACTAACCATAGATTGGTTATCATCTAGTACTTT-----C
TGTACCACTTTTATCTTACAAACGCGAGGGTATTGTGGTGGAGAGCCATGTATTACAACTTTGATAATCAAAATTCAAAA
TTCAAGTCTCTGAAGATCCTTTGAAAAATGTGTTTTGTCAAGGGCAAAAAATATATCTTTGTTTGCCATACCAAGATACT
CCCTCCGTAAAGAAATATAAGAGCGTTTAGGTCACTACTTGAGTGATCTGAACGCTCTTATATTTGTTTACCAGGGAGTA
CAAAAGACCATATTCTTGCACTAATTTTTACTAGTGGTTATGCCCGGGCATATGAGGGTCGGGAAGGAAGGCGCAAGGGA
CATCTAGTAACAATTAGTGAGAGAATAACCGCAAGGGACATTGTGCACTAATGTTTACCAGGGAGTACAAAAGACCACAT
TGTGCCCGGGCATATGAGGGTCGGGAAGGAAGGCGCAAGGGACATCTATAAGATGGCTAAGATC---GTGAGGAAGGCGA
GGGATGTCAAACAAGTCAAATGCATCAAGGATAGAGCAGATCAACTCCTGGTGAAGGACAATGAGATCAAGCATAGATGA
CAGGAGTACTCCGACAAGCTATTCAATGGAGAGATGAATCTAGGGGTCTGAGATTAGGGAGGCTTTACAAAGAATAATGT
TATAGGAGTCATTGGGCACCACTTAAGAGTAATGGCAAGCGTGACCAAAAATCAGTTTGTTTTCATGCCTGAGAGGTTGA
TCATGGAAGTCATTTTCTTGGTATGAAAACTTATGGAGAAATACAGGGAGCAAAAAGAAGACTTGCATATGATGTTCATT
GACTTGAAAAAGTCCTGCAATAAGATACTGCAAAATGTCATGTGGTGGTCCTTGGAGAAACACAAAGTCCCAATAAAGTA
CATTACTCTCATCAAGGACATGTACGATGATCTCATGACAAGTGTTCAAAAAAGTGATGGCGACACTGATGACCTTCCGC
ATAAAATAGGACAGCACCAAGGGTCAACTTCGAGCCCTTATCTTTTTGCCTTGATGATGGATGAGGTCACAAGGGATATG
CAAGGAGATATTCCATGGTGTATTCTCTTTACGATTGATGTGGTGCTAGTCAATGATAGTAGCTCGAGGCATAATGGAAA
GTTAGAGCTATGGAGACAAACTTTGGATCAAAGTTTTTAGGCTTAGTAGAACTAACATTGAGTACATGAGGTGCGGTTTC
AGTACTACTTGGCACGAGGAGGTTAGCCTCAATGGGTAGGTGGTACCTCAGAAGGGCACCTTTTGATATTTGGGATCAGT
GTTGGAAAAGGATGCCGATATTGATGAAGATGTGAGCCATTAAATCAAAGTCGGATGGAGGAAATGATGCCAAGTTTCTG
GTGTTCTCTCTTGACAAGATAGTGCCACGAAAGCTAAAAGGCAGGTTCGATAGGACGGCGCCCCGCAATGTTTGGCGCTG
AGTATTGGCCGACTAAAATGAGACATATTCAACAATTGGGTGTAGCAGAAATGCGCATCTTGAGATGGATGTGTGGTCAC
CCAAGAAAGGATCGAGTCCAAAATGATGATATACATGTAGAGTCGGGGTAGCACCGATTGAAGGGAAGCTTGTCGAACAT
CGTCTGAGATGGCTTGGATATATACAAAGTAGGCCTTTAGAAACTTTCGTGCATAGCAGGCGGTTAATACATGCTAATAA
TGTAAGAGAGGTTGGGCTAGACCAAACTTGACATGGAAGGAGTCCGTGAAGAGAGATCTGAAGCACTAAAGTATCACACG
GAACTAGTCATGGACAGGGGTGTGTGGAAGTTAGCTATCCACACGCCAGAACCATTACTTGGTTTTGAGATCTTATGGAT
TTCAGCTCTACCCTATCCAACTTATTTGGGACTAAACGCTTTGTTGTTGTATCTCTTGCCTTGGTCTTAGCAACTTACCA
TGTGCATGTCTTTTCTCAAAAAGGAAAATTGAATGCCAAGTATTTCCTGAAGTTGTACATTGTACAATTTGATGTCCTTG
CTCCACGGTACATCAGATTTCCCATCTCATGATGATGCAACAACTAGGTCTTAGAGCAACTCTAGCAGAGTCTTCATGGC
TTCCGTCGCTATATTTCTTTTATCTCGCTCCATACACAGGTCTCGTGGCCTCCATATTTGGAGGTTGGAGAGGTCCAGTA
AGGAGCTCGCCCCAAAACTAACCGCTAAAGTTTTAAGCTTCCTCCTCGCGCCTCCTGTCGGATTTGAAGCAACCCGCGCC
CTCGGATTCCTATGGCGGTCCATTGGATGACCGCCATGCGGCATCATCTTCTTGCTTGCATGTGAGCAGACTGGAGGTGT
GCGAGTAGGTCGCTGCAGCATTTCTCATAGGGAGGCGCGCCCTTCGACTACCCGCCATTAGCTGCCACCCGCGTCCCCAA
GTGCCTCCCTAATGGCGCCTGCGGTGGCCTGTAAAAGGCCGGCGCCCTCCGCTCTCTAGCTTCAATGCTATCTTCGACGC
CTCTTATTCCAATCTCACACGCCTCCAATCCACCATCCCCTTTGTCGTCCACAGCGCATCCAGAGGAGCTCCCTCTCGCC
TTCAA-TTTTTGGCATAAGGTGGAGGAGTAGCCCGCGGATCCTTTGCCCCCCTTTAGGGACCAGACGGACCTAGTCCTGG
AGGGGGGCTGCGCAGAGCAACTTGTAGCACCCAAGATTCTATCCCGATCACGTGATGAATTCATGATCGGAGCAGAATCG
CATTTCGAGCACATAGCGAGGTGGATATCATTACAACATACCATGCACTAAATAGATGAGAATACCAGATAAAGGTTTAC
ACTCGCCACAAGCTACAACATGAATACATCAATACACAACAATCATCATACAGGAGAGCAGGATCCGACTATGGATGAAA
TCAAACAAAAAGAAGAAAGACATCTACCCTGCTAATCCCGGGCTCCTGAACTGGAACCCATCCTATGATTGACGAAGAAG
CAGAAGAAGAACTCCAAAAGCAAACATGCATCGCTCTCACGTCAAGCATTGCTTTATCTATACATGCACC---TGTTGTA
GTAATCTATGAGCCATGGGGACCCAGCAATCTCATTACCAAGGGTAGCAAAACTAGCAAAGATTAATGGGTATGGAAGGG
TTAAGTGGTGAGGAGGCTGGAAGCATTAAGCATTTGTATGGTGGCTAACTTACGAGTACAAGAGTAAGAAGAGTAAACTA
CACATAGCGGTCGCAAACTATTAATGATCAAGAAGTGATCCTGAACTACTTATGAGTCAGTCATAACCCCACCGTGTTCA
CTTCCCGAACTCCTTGGAAAAGAGACGATCACGTAACGCACGCGGTTGGTGTATTTTAATTGGGTTCAGTGTCAAGTTCT
CTAAAATCGGATATTATAAATTTTTAAGTCGCCACATAACCGCGGGCACGGCTTCCGAAAAGATTTAGCCCTGCAGGGGT
GCACCAAGTAGTCCATTATAAATTACCACATGCATCGGATGGAACATCCTCACACCATGATAACACGATGCTTACAATAA
GGAACCCCGGTGGACAAGCCACTCGTCAAAGGCAAAACTAAACCAGCAAGACCACCCGGTGTGTCGTCACCCCGATAAGA
GCCGCGCCTATTTTCTAGGGTTGCCTAACCCTTGGGATCCCTTGGACCACCTTACTATGTGCATGTTTTCTTTTCACACG
GGCATTTATCTGCTTTGGCA-TCAAAGCTTTCATTTGAAAATTTGCTACTACCACCTATATTTGTACTGACAATACCTTT
GCATGGACCCACACATTAGGTTTTAAAATGGTTCTCACATTCGTGTTGTCTTACTTATCTAGGCATGGCTCTTGCCCAGA
TAATTGTTGTTGGTCACACCCTTCTATATTATCGGTTTGTGAGTCTAGCTGATTGGATACGTGAGTTGTTGCACACTCTT
GAACTGATTTTGACTTGATGACCATTGTAACCATTTGCGGGTTATAGGCTAGCACATAGTTCAACACTATAACTAATTGT
TGGTTCATTCCTACTATAGGTTATAGGGTAGCGTTTGACAATTTTCCATGTGTTGTGGGTACT--TGTGACAATTGAGGA
CACGATGTTTGTGGTGACAGAGAACACGTTGACCTCCACAAATAGTTAGGATGCTGGGTAAAGCCTACGGGAAAACAGGG
AGAAGGTATAGGAGGAGAATAACATGAGTAGTAAAAAAGTTAATGACTTAAATACAACATCAAGGAACGTTTCTTAAACT
GAAGCTCTAGCACTATAGTTAAATAATTTGAATCTGG-CAGAAATTATACTAACCTTGCCTAGCACAATTCCACCCCTAA
ACTTCTGTTTTGCAAATTTCGTTAAGTCTATAGACAGAAGAAAAGGGTCACTCTATTTTCCCAACAAAACTTGAACAACA
CCAGAACCTTAATTTGAAGTCAGTTTCGTGCTCTTTCTATCATTTACACGTCACAGTGAAATGCTTTGCAAACTATTTGA
CCAGATGCTGTATACCACATTTGAATCTCATTTGCATATACTGACATGAAACAACGCATTACAGAAAAGCTTCTGATATG
TCAAAATGTATCATATATCAATTCTTGAGATTGTGCATATACTGGACATTAATCTTGTTTACATGTACTTCCAATGACTA
GATATTTCTTTCTCTTATGCAGTATGGACAAAATTCTTGAACGGTATGAGCGCTATTCTTATGCAGAAAAGGTTCTCGTT
TCAAGTGAATCTGAAATTCAGGTAAAAATGAAAAACAAGCGGTTTGCTTTCCTTTAGCTATGAAATAAATTGTTGCCGAT
ATCAGATGTTCTGAAATTTATTTGTAGGCCACTATATTTTGAATGATTTCCATGCGCTATGAAGTTAATTGACTTGCAAC
TATGGATTGTTGGTCTATTTGATTCTCTTGTAACCTATTATCAGTTTTTCTTCGATGAATGCTTAGGCATGGTCGAATAA
TGTAACCAAATACCACTTGACCAATTTACTTTCATGGCTACTGAACTAGACTAGCGTGCTGATTCGTACATACTGCCTTT
GGAAGAACTACAAAAATGTGATCTGACTTTAAGAGTTACTAAATTAGTACGTAGTAAACTGCAATGCATGGCCAGATCAG
CAATTCTGGATTAGCCGGCTGAGTTTTTGAAGGGCTTAGCAACAAAAATTGACAAGCTTATATATTATAATGGCTTTAAA
ATACTTGTGTGCATCAGTGAAAATCACAATATTTTGATTGCAATAACAAAATGCTATCCTAGATTATTAAGACTTGTTAC
TAGATTGGTCATTGATCTTAAGTTCTTAGGATAAACTGTTGAATCTCCAGTCCTTCGGATTGTATTATGCTACTAATGGC
CATTAAGGATAGCCCCATGACATTAGTTCTCATCTCCAATTTTTCTGTATTGTTTGCGATATTGCTGCAGTTTCTTATTA
CAGCTTGTCTAAGGCTAACCATCTAGGATAAAAAGTAGATCCTGCAGACTTAGAAGATCCAGTTAGGCTCAATATTCTTA
TTTTTGTAACTCGGAACTCCAGGACCTCGCTTCAATTTTTTGGCCAATTTTTGCACAAACCAAGTTGTAGCTCCAACTGA
GGGATCCAACCAGTTCTATCTGATTGCTGACAAACAGATTCAGCATGTACGTATGACGAGGACTATTTAAACA---TGTA
ATTACTAACCCAAAAAATATTCCAAATTTTATTTAAATATTTACCTCCGCTGCAGCATTTTTAATATTACGAAATATGA-
TTTTTACATCTGATAGTAACACTTGTTGCAGTGACATAATTGATTTGAAGTTATGAAAATTCAAGTTCACTGCACAGAAC
AATCCTTCCTGATTTATGCCCCCGGGGTAAAGGAGGAGGGTTGTGATAGGCTTGGCGAGCCAACGTAAAAACTCAGCCAC
TCTTATGGAGATGAAACCCAAAAGCCAAAGAGCTAGCTATGGACAGGGGTGCGTGGAAGCTTGCTATCCATGTGCCAGAG
CCATGAGTTGGTTGCGAGATCTTATGGGTTTCACCTCTAGCCTACCCCAACTTGTTTGGGACTAAAGGCTTTGTTGTTGT
TGT---TGTTGGTGGTGGTGTCAATGTTGTTAAAGTCTCTTTGTTCATTTCTGAACTAACTTAGCCTATTTGTAGCATTT
CTGTCATTGTTCCTTCCTGTCCCACCCAAAGTTAGTAATGCGATTGTTATTTGTTTGTGCAGGGAAACTGGTGTCACGAA
TATAGGAAACTGAAGGCGAAGGTTGAGACAATACAGAAATGTCAAAAGTAATTTGTAACGATTTTGGTTGATTGCCAGTA
TATTGTATACACTCTGAAGATAAATGGGACTGAATTTCTACATCCTGCATCTGCAGGCATCTCATGGGAGAGGATCTTGA
ATCTTTGAATCTCAAGGAGTTGCAGCAACTGGAGCAGCAGCTGGAAAGCTCACTGAAACATATCAGATCCAGGAAGGTAC
TGATTTAAATGATTTGATACAGCAGCACAATATATAAAAAAACAAGAAAAACACTTGCAGAGAAGTTCAGCAAAGTATAT
CTGAAATCAGATTCTAGACTGAGATGTTCAAAATATG-TATATGCATTTTAGTCATATGCTCTTCATAGTT-AAAAAAAT
GACTAATTTTTTTCATTTTTTGTACTTGCAGAACCAACTTATGCACGAATCCATTTCTGAGCTTCAGAAGAAGGTAAGCT
GTCAACC-TTGCATACCTTATTCGGTATTCGAACTGGTCAACTTGTCATGAAGCCTTAGCTTGTTTCAAGATTTGTGACA
TTATAACATGTATGCAAGTAACTGGTCTACATGCACGTAACCTCATTACATCGTTCTTGCTGCAGGAGAGGTCACTGCAG
GAGGAGAATAAAGTTCTCCAGAAGGAAGTAAGCCCGTTATATCACCTTATGGTCCAACCGGTCTAAATTGTTCCGTATAG
CAAATTTTATTGACAGAGGTCCGTGTCCCTTCCCCACAGCTCGTGGAGAAGCAGAAGGCCCATGTGGCGCAGCAAGATCA
AACTCAGCCTCAAACCAGCTCTTCATCTTCTTCCTTCATGCTGAGGGATGCTCCCCCTGCCGCAAATACCAGGTGATGAT
GTACATCACAAGTCTAATCTTATTCAGAGTTCAAGTAACCAT------------------------------CTTTTGAA
TTGGTCGGGTTGTTCCTTGCAGCCCACTTTTGGTCTC--TATGCAGTTCTGTCGGGCCACATTTAAGTAACATAATACTA
ATATGCTTGTGTTCGCTTTGGTTGTGCAGCATTCATCCAGCGGCAACAGGCGAGAGGGCAGAGGATGCGGCAGTGCAGCC
GCAGGCCCCACCCCGGACGGGGCTTCCACCGTGGATGGTGAGCCACATCAACGGGTGAAGGGCATCCAGCCCATACAGGC
GTACTATTCAGTAGAGGGTAACAAGTTGCACCGGCCAGCCTGGTGTATGTTGCGGTTGCTAGCACGCCTGACCCCTTTGG
AGGGGAAAGGAAAAGAAATCAGAGTAAAGTAGCAAGCTGCAGCGATGTGTATATTTCACTTTGTCCACCTCAGTTTCCCT
CCCA???????????????????????????-????????????????????????????????????????????????
???????????????????????????????????????????????????--
>T13A 2 reads from 2 documents assembled using Geneious
--------------------------------------------------------------------------------
--------------------------------------------------------------------------------
--------------------------------------------------------------------------------
--------------------------------------------------------------------------------
--------------------------------------------------------------------------------
--------------------------------------------------------------------------------
-------------ATGAAAGGAAAAATTCTGCTCGTTTTTTTTCTCTGTGGTGTGTGTTTGTGGCGAGAGAAAATGATTT
GGGGAAAGCAAAATCCGGAGATTCGCACGTACGATCGTTCGACACGTCGACGCCCGGCGGGCCCGGGGTGGGGCATCGTG
TGGCTGCAGGACCGCGGGGCCCCGCAAAGCGGGCCGGGCCAATGGGTGCTCGACAGCGGCTATGCTCCAGACCAGCCCGG
TATTGCATACCGCGCTCGGGGCCAGATCCCTTTAAAAACCCCT-----CCCCCCCTGCCGGAATCCTCGTTTTGGCCTGG
CCATCCTCCCTCTCCTCCCCTCTCTTCCACCTCACGTCCTCACCCAACCACCTGATAGCCATGGCTCCGCCGCCTCGCCT
CCGCCTGCGCCAGTCGGAGTAGCCGTCGCGGTCTGCCGGTGTTGGAGGGTAGGGGCGTAGGGTTGGCCCGGTTCTCGAGC
GGAGATGGGGCGGGGGAAGGTGCAGCTGAAGCGGATCGAGAACAAGATCAACCGGCAGGTGACCTTCTCCAAGCGCCGCT
CGGGGCTTCTCAAGAAGGCGCACGAGATCTCCGTGCTCTGCGACGCCGAGGTCGGCCTCATCATCTTCTCCACCAAGGGA
AAGCTCTACGAGTTCTCCACCGAGTCATGGTAAATTAAGCACGCGCTGTCTTTAAATTTGTTCCCCAATACGCCTTCGAT
TTCGATTTCCTGCGCACCGTTCTGGTCCTGCGAGACGACCCGGCCGACCCCAGGGCCTTCTCCATTTCCGCGCTGCTGTT
TGGTAGATTCCGTTTGCCCGCTCGCTGTTTCCATCCGATTCTGCCGTGGCTGCTTGCTCGTTTTTCTTAGAATCGATGGG
GGAGCTGGCGTTCCGCGCGGCCGCGATTTCTTGCTATGGGGGGTAGGGCGCGCGATGGGTCGCCGGGCTATTTTATGCTC
CGCCAGCGCCGGGAAGGTTGTTCATCTGGCGTATTTTGGGGAAATTTTGGTCCCGGACGCGCCAGGTGGCACCCCAAGTG
GAAGGGTTAAGACGGTAATCTCTTGATATTTCTATCGGGCTGGGGTTATTTACGTAAAAAATATATATGGGGTTAAAGTG
ACATCGCAATTTAGCATGCTACCTCATCTTCTCATTTGGAATCTTAACTAGACGCTACAATACCTTGT-TGTCTCCCTCA
TCAAATCTGTGCTTGCTGCTTGAACAAATGAACCTCGTCATCTCGGTTATTTCCAGAATTTTGTTCCACAGGCTTTGCTA
TCATTCATATTGGTAGCTCCGGCCATGCGGCCATTTTGTTGCTTGCTTGGAGATACTGTCTACGGCACGCACGGAGAAAA
GAGTCACTTGACCAGCTAATGCATGGAATTATTGTCTGCAGCTGATGAAACTCCGGCATGAAGAGTCAAACCAAAAAGTA
GAGAGTTCCTTCCAAATATAAAATAAGAGTTTCTGCATACTTTTTTTCCCTTTCAACCATCATAGTTTGCCCGTGATATT
TGTTGGTGCTGGCGATGGTTCTTCACAAAGTAAAGGAGTCAATAAAATCACGGAGACTGATCCATTATTTCCCCCACACG
CTGACATTAGTCCATGTTAGTTTCCCATTTCTGTCTGCTTCCATAATTCCCGTCCGGCGAAGTACTAGATCAGCCTCCAC
GGTTTGAAAGTAAGAAATATCATACCGTCGAAAGGATCGCTACTGCTTAGTAAATATCCATTGTTGTTTGTAATCTTGCT
GAGAAAGCAACATTACCATCAGCTTCATGGCAAGGACCTGTATGTTGAGGTGCTAAATCTCTTCTAGTTTTGTACCACTG
AGGGTATGCGCGGCGCTAACGGAAAAGGGTAAGTAAAGTTTTATTGGCTTGCCTTCAGCTTCCTTGGTTGTTTGACGCAT
AGGTGCTTGCATGCATGTATCAAGCTGGTCACGTGATGAAAACGCGTAAGAATCAAAGTCGGTTAAATTAAGATATAAAT
AGATGCAGTCATATTTTAAGCTAGTGCTGCACTGTGAACTTCAGTATCTCAGATCAAAGTACTGAATAAAATTACCCCCT
GTTTCCGTGCTGTTCATTTGGAAAAGACTGCCATGAACATCCGAATTGGTAACCATGCATTAATCAGCTTGCCGGCTTTA
TTTTCTTCTCTGTCGTTCCTTGTCATTTGGTTTGCTTTGCCTACCTCTGCACGATAGGCACGTGTAAGTAGCTCACGGGG
ACAAGTAACTGCTATGCTTTGTCTAGAGCCTATGAGACAGCACGCTGATGCACCACGATATTCCATGGTTTAGGATCGGA
ACTAAAATCTTGAGATCTTACAATATTCTAAAAAGGCATCTATAGCCTGCATATAACCGACTCAGGCACAAAATCAGCAT
TGATCGAGCAGGCATCATATGCATACACTAAAATGCAGCTAATGATGTAGCCTGCTGATTTTCTGGACCTGGCTTGGATA
ATGGTTAATGTACCCAATTGTTATTCACTCTATATCCTCCATCTCCTTATCGGTCGATTAATTTACCACACATAGCAAAG
GTCCAAAGCTGACATTGCAACCAACTTTACTCATCTCTAGACTAGTAAACACGAAGTAAGCTGTTAGGGACTGTGTGATG
GGTCTATGTTACATGCATTTGTTGTCGGTCTAGTACTTAACCAAGTCTGGGAACCAGTTATCCTCTACACCTATTGTGTC
CCTAAACCTATATACTTGAGAGTAAAACAGAAGTTATTCCTAGGAATATCTGACTAAGCTATGGGATAGTCAACTTCCAT
TTTTGCTCCTGCCACATCTTTACTTAGTCCACAAACGACATATAGATGATCAGCTAGAACCGTTATTTAGAGTTTATATC
TGCTCATTACATGTATTAATTCCATGAAATAGAAGAAAAACTGAATAGGCACACAATATAGTTGAAGCTCGGCAGATGAC
TTCATAAGTGTCATATCTATTAACCATTTCACATATTGTTACATTTTTGCTGCAGTGATATTTTGTTAGCTCCCAGTTAC
AAGTTAACTAATATATGGAGATCCTGGGCACGTACGTGTAAGCAGATCCTATCGACTTTCGTGGATCCGCTGATGGAATC
ACACCTCAGGATTTCATGGCATAGTCTTGATATGTCACGAACTGGTTGTTACTTTATTTATTTATTTTACACTGTGTTCG
CCCACCCA------------------------------------------------------------------------
--------------------------------------------------------------------------------
-------------------------GATGACAGAAATGTTATGTATTTAAAATGTAATCTCACAGTCATTGTTGTTGGTA
TGGACCGTATGCCAAAAAGGGTTTTACCATGAAGTCTATTAATGAATAATTATTTATGTTACAACTTGATTGCTTTACAT
TAGTTAAAATTAGTTATTTTGTACCTTTGTGCCCCCCTTCTTGTTCAACCATTTATCTTACCAAACTATGCATCAACAAA
CATGCACAGTCACTATTCATAAATTTCATATTCTCAAAATTTAAATATTAAGAACAAAAGTTATGTTTCTACTTTTTCCA
ACTAACAATTCTCTGAACTCAAATTTTATAATTTGAAATTTTAATATTAACATTTTATTTTAAAACTTTTTGAATTTCTT
TTTTATTATAAAAAAGTTTGGATGGCATAAATTTATGTATGAACTATTATGAAACCACAAGCAATAACGAAAGTGTGTTT
TTAAGCAAAACCTTATGACCCATCACTCAAATAGTTTGCGTTTGATTTTCAAATTGACGCGCATTAAAGACATATACATG
CAGTCTTCATATCACATGTGTGCTTTTCCTGCTTAAGGTAGTAGGACTATCTCTTTTTTGATAAACACCGATTACAACGT
AGATGCACACACAAGTGCACATTACCACCACACGTACACACTCACACAATGTTTAGTAAGGACTAAAATTGTGGAGCTTC
AAGATCTCTGGAACGTCAGGAATGTCGCCTCCCACGGAACGAATAATCCGCACAGTGTGTCAAACCATTGGTTCGATCTT
CCTTGGTGGGCTGTGAGTCAAGGTACTAAAAAAGCGGTAGGCGCTAATCTGAATTTTGCCTATGCCTAGTGCAATGACCG
CCTAGGCGCACTTATGCCTTCGTATGACAAAGAAGGAGATTTTACAACAATGAAATCAATGGTGCGGAGCCTAGAGGGAG
GTATCGGTGGTGAGTTGGAGTGAGAAATCCCTCCTCTGATTCAACCTTTCTTGACAACATAGCCCAAACAAGACCGTCCA
TTTTCTTTGCATCCCCCTTTTCCCGTCTCTTTGTATCGTTAGGTCTCTTTCATTCGTCATTTGTATGTAGCGATAATGGT
GGTGTC-TGCAGCTTCTTCCCTGCATTCGCTTCTCCTTTCCTACCGTCGCCGGAAAAAGATCTCATCGGTCATGGAGAAC
ATAGTCGGGCGCCTAAACCTTGGCCTATGGCAAAAGTGAGGCGGTAGTCTGCTTAGCGCCTAAGTGGCTCCTTTTCATTG
TCCTTTTTTCCATGTTGGGAGTACAACCGCACTCCTAACCCACTAACCATAGATTGGTTATCATCTAGTACTTT-----C
TGTACCACTTTTATCTTACAAACGCGAGGGTATTGTGGTGGAGAGCCATGTATTACAACTTTGATAATCAAAATTCAAAA
TTCAAGTCTCTGAAGATCCTTTGAAAAATGTGTTTTGTCAAGGGCAAAAAATATATCTTTGTTTGCCATACCAAGATACT
CCCTCCGTAAAGAAATATAAGAGCGTTTAGGTCACTACTTGAGTGATCTGAACGCTCTTATATTTGTTTACCAGGGAGTA
CAAAAGACCATATTCTTGCACTAATTTTTACTAGTGGTTATGCCCGGGCATATGAGGGTCGGGAAGGAAGGCGCAAGGGA
CATCTAGTAAAAATTAGTGAGAGAATAACCGCAAGGGACATTGTGCACTAATGTTTACCAGGGAGTACAAAAGACCACAT
TGTGCCCGGGCATATGAGGGTCGGGAAGGAAGGCGCAAGGGACATCTATAAGATGGCTAAGATC---GTGAGGAAGGCGA
GGGATGTCAAACAAGTCAAATGCATCAAGGATAGAGCAGATCAACTCCTGGTGAAGGACAAGGAGATCAAGCATAGATGA
CAGGAGTACTCCGACAAGCTATTCAATGGAGAGATGAATCTAGGGGTCTGAGATTAGGGAGGCTTTACAAAGAATAATGT
TATAGGAGTCATTGGGCACCACTTAAGAGTAATGGCAAGCGTGACCAAAAATCAGTTTGTTTTCATGCCTGAGAGGTTGA
TCATGGAAGTCATTTTCTTGGTATGAAAACTTATGGAGAAATACAGGGAGCAAAAAGAAGACTTGCATATGATGTTCATT
GACTTGAAAAAGTCCTGCAATAAGATACTGCAAAATGTCATGTGGTGGTCCTTGGAGAAACACAAAGTCCCAATAAAGTA
CATTACTCTCATCAAGGACATGTACGATGATCTCATGACAAGTGTTCAAAAAAGTGATGGCGACACTGATGACCTTCCGC
ATAAAATAGGACAGCACCAAGGGTCAACTTCGACCCCTTATCTTTTTGCCTTGATGATGGATGAGGTCACAAGGGATATG
CAAGGAGATATTCCATGGTGTATTCTCTTTACGATTGATGTGGTGCTAGTCAATGATAGTAGCTCGAGGCATAATGGAAA
GTTAGAGCTATGGAGACAAACTTTGGATCAAAGTTTTTAGGCTTAGTAGAACTAAAATTGAGTACATGAGGTGCGGTTTC
AGTACTACTTGGCACGAGGAGGTTAGCCTCAATGGGTAGGTGGTACCTCAGAAGGGCACCTTTTGATATTTGGGATCAGT
GTTGGAAAAGGATGCCGATATTGATGAAGATGTGAGCCATTAAATCAAAGTCGGATGGAGGAAATGATGCCAAGTTTCTG
GTGTTCTCTCTTGACAAGATAGTGCCACGAAAGCTAAAAGACAGGTTCGATAGGACGGCGCCCCGCAATGTATGGCGCTG
AGTATTGGCCGACTAAAATGAGACATATTCAACAATTGGGTGTAGCAGAAATGCGCATCTTGAGATGGATGTGTGGTCAC
CCAAGAAAGGATCGAGTCCAAAATGATGATATACATGTAGAGTCGGGGTAGCACCGATTGAAGGGAAGCTTGTCGAACAT
CGTCTGAGATGGCTTGGATATATACAAAGTAGGCCTTTAGAAACTTTCGTGCATAGCAGGCGGTTAATACATGCTAATAA
TGTAAGAGAGGTTGGGCTAGACCAAACTTGACATGGAAGGAGTCCGTGAAGAGAGATCTGAAGCACTAAAGTATCACACG
GAACTAGTCATGGACAGGGGTGTGTGGAAGTTAGCTATCCACACGCCAGAACCATTACTTGGTTTTGAGATCTTATGGAG
TTCAGCTCTACCCTATCCAACTTATTTGGGACTAAACGCTTTGTTGTTGTATCTCTTGCCTTGGTCTTAGCAACTTACCA
TGTGCATGTCTTTTCTCAAAAAGGAAAATTGAATGCCAAGTATTTCCTGAAGTTGTACATTGTACAATTTGATGTCCTTG
CTCCACGGTACATCAGATTTCCCATCTCATGATGATGCAACAACTAGGTCTTAGAGCAACTCTAGCAGAGTCTTCATGGC
TTCCGTCGCTATATTTCTTTTATCTCGCTCCATACACAGGTCTCGTGGCCTCCATATTTGGAGGTTGGAGAGGTCCAGTA
AGGAGCTCGCCCCAAAACCAACCGCTAAAGTTTTAAGCTTCCTCCTCGCGCCTCCTGTCGGATTTGAAGCAACCCGCGCC
CTCGGATTCCTATGGCGGTCCATTGGATGACCGCCATGCGGCATCATCTTCTTGCTTGCATGTGAGCAGACTGGAGGTGT
GCGAGTAGGTCGCTGCAGCATTTCTCATAGGGAGGCGCGCCCTTCGACTACCCGCCATTAGCTGCCACCCGCGTCCCCAA
GTGCCTCCCTAATGGCGCCTGCGGTGGCCTGTAAAAGGCCGGCGCCCTCCGCTCTCTAGCTTCAATGCTATCTTCGACGC
CTCTTATTCCAATCTCACACGCCTCCAATCCACCATCCCCTTTGTCGTCCACAGCGCATCCAGAGGAGCTCCCTCTCGCC
TTCAA-TTTTTGGCATAAGGTGGAGGAGTAGCCCGCGGATCCTTTGCCCCCCTTTAGGGACCAGACGGACCTAGTCCTGG
AGGGGGGCTGCGCAGAGCAACTTGTAGCACCCAAGATTCTATCCCGATCACGTGATGAATTCATGATCGGAGCAGAATCG
CATTTCGAGCGCATAGCGAGCTGGATATCATTACAACATACCATGCACTAAATAGATGAGAATACCAGATAAAGGTTTAC
ACTCGCCACAAGCTACAACATGAATACATCAATACACAACAATCATCATACAGGAGAGCAGGATCCGACTATGGATGAAA
TCAAACAAAAAGAAGAACGACATCTACCCTGCTAATCCCGGGCTCCTGAACTGGAACCCATCCTATGATCGACGAAGAAG
CAGAAGAAGAACTCCAAAAGCAAACATGCATCGCTCTCACGTCAAGCATTGCTTTATCTATACCTGCACC---TGTTGTA
GTAATCTATGAGCCATGGGGA-CCAGCAATCTCATTACCAAGGGTAGCAAAACTAGCAAAGATTAATGGGTATGGAAGGG
TTAAGTGGTGAGGAGGCTGGAAGCATTAAGCATTTGTATGGTGGCTAACTTACGAGTACAAGAGTAAGAAGAGTAAACTA
CACATAGCGGTCGCAAACTATTAATGATCAAGAAGTGATCCTGAACTACTTATGAGTCAGTCATAACCCCACCGTGTTCA
CTTCCCGAACTCCTTGGAAAAGAGACGATCATGTAACGCACGCGGTTGGTGTATTTTAATTGGGTTCAGTGTCAAGTTCT
CTAAAATCGGATATTATAAATTTTTAAGTCGCCACATAACCGCGGGCACGGCTTCCGAAAAGATTTAGCCCTGCAGGGGT
GCACCAAGTAGTCCATTATAAATTACCACATGCATCCGATGGAACATCCTCACACCATGATAACACGATGCTTACAATAA
GGAACCCCGGTGGACAAGCCATTCGTCAAAGGCAAAACTAAACCAGCAAGACCACCCGGTGTGTCGTCACCCCGATAAGA
GCCGCGCCTATTTTCTAGGGTTGCCTAACCCTTGGGATCCCTTGGACCACCTTACTATGTGCATGTTTTCTTTTCACACG
GGCATTTATCTGCTTTGGCA-TCAAAGCTTTCATTTGAAAATTTGCTACTACCACCTATATTTGTACTGACAATACCTTT
GCATGGACCCACACATTAGGTTTTAAAATGGTTCTCACATTCGTGTTGTCTTACTTATCTAGGCATGGCTCTTGCCCAGA
TAATTGTTGTTGGTCACACCCTTCTATATTATCGGTTTGTGAGTCTAGCTGATTGGATACGTGAGTTGTTGCACACTCTT
GAACTGATTTTGACTTGATGACCATTGTAACCATTTGCGGGTTATAGGCTAGCACATAGTTCAACACTATAACTAATTGT
TGGTTCATTCCTACTATAGGTTATAGGGTAGCGTTTGACAATTTTCCATGTGTTGTGGGTACT--TGTGACAATTGAGGA
CACGATGTTTGTGGTGACAGAGAACACGTTGACCTCCACAAATAGTTAGGATGCTGGGTAAAGCCTACGGGAAAACAGGG
AGAAGGTATAGGAGGAGAATAACATGAGTAGTAAAAAAGTTAATGACTTAAATACAACATCAAGGAACGTTTCTTAAACT
GAAGCTCTAGCACTATAGTTAAATAATTTGAATCTGG-CAGAAATTATACTAACCTTGCCTAGCACAATTCCACCCCTAA
ACTTCTGTTTTGCAAATTTCGTTAAGTCTATAGACAGAAGAAAAGGGTCACTCTATTTTCCCAACAAAACTTGAACAACA
CCAGAACCTTAATTTGAAGTCAGTTTCGTGCTCTTTCTATCATTTACACGTCACAGTGAAATGCTTTGCAAACTATTTGA
CCAGATGCTGTATACCACATTTGAATCTCATTTGCATATACTGACATGAAACAACGCATTACAGAAAAGCTTCTGATATG
TCAAAATGTATCATATATCAATTCTTGAGATTGTGCATATACTGGACATTAATCTTGTTTACATGTACTTCCAATGACTA
GATATTTCTTTCTCTTATGCAGTATGGACAAAATTCTTGAACGGTATGAGCGCTATTCTTATGCAGAAAAGGTTCTCGTT
TCAAGTGAATCTGAAATTCAGGTAAAAATGAAAAACAAGCGGTTTGCTTTCCTTTAGCTATGAAATAAATTGTTGCCGAT
ATCAGATGTTCTGAAATTTATTTGTAGGCCACTATATTTTGAATGATTTCCATGCGCTATGAAGTTAATTGACTTGCAAC
TATGGATTGTTGGTCTATTTGATTCTCTTGTAACCTATTATCAGTTTTTCTTCGATGAATGCTTAGGCATGGTCGAATAA
TGTAACCAAATACCACTTGACCAATTTACTTTCATGGCTACTGAACTAGACTAGCATGCTGATTCGTACATACTGCCTTT
GGAAGAACTACAAAAATGTGATCTGACTTTAAGAGTTACTAAATTAGTACGTAGTAAACTGCAATGCATGGCCAGATCAG
CAATTCTGGATTAGCCGGCTGAGTTTTTGAAGGGCTTAGCAACAAAAATTGACAAGCTTATATATTATAATGGCTTTAAA
ATACTTGTGTGCATCAGTGAAAATCACAATATTTTGATTGCAATAACAAAATGCTATCCTAGATTATTAAGACTTGTTAC
TAGATTGGTCATTGATCTTAAGTTCTTAGGATAAACTGTTGAATCTCCAGTCCTTCGGATTGTATTATGCTACTAATGGC
CATTAAGGATAGCCCCATGACATTAGTTCTCATCTCCAATTTTTCTGTATTGTTTGCGATATTGCTGCAGTTTCTTATTA
CAGCTTGTCTAAGGCTAACCATCTAGGATAAAAAGTAGATCCTGCAGACTTAGAAGATCCAGTTAGGCTCAATATTCTTA
TTTTTGTAACTCGGAACTCCAGGACCTCGCTTCAATTTTTTGGCCAATTTTTGCACAAACCAAGTTGTAGCTCCAACTGA
GGGATCCAACCAGTTCTATCTGATTGCTGACAAACAGATTCAGCATGTACGTATGACGAGGACTATTTAAACA---TGTA
ATTACTAACCCAAAAAATATTCCAAATTTTATTTAAATATTTACCTCCGCTGCAGCATTTTTAATATTACGAAATATGA-
TTTTTACATCTGATAGTAACACTTGTTGCAGTGACATAATTGATTTGAAGTTATGAAAATTCAAGTTCACTGCACAGAAC
AATCCTTCCTGATTTATGCCCCCGGGGTAAAGGAGGAGGGTTGTGATAGGCTTGGCGAGCCAACGTAAAAACTCAGCCAC
TCTTATGGAGATGAAACCCAAAAGCCAAAGAGCTAGCTATGGACAGGGGTGCGTGGAAGCTTGCTATCCATGTGCCAGAG
CCATGAGTTGGTTGCGAGATCTTATGGGTTTCACCTCTAGCCTACCCCAACTTGTTTGGGACTAAAGGCTTTGTTGTTGT
TGG---TGGTGGTGGTGGTGTCAATGTTGTTAAAGTCTCTTTGTTCATTTCTGAACTAACTTAGCCTATTTGTAGCATTT
CTGTCATTGTTCCTTCCTGTCCCACCCAAAGTTAGTAATGCGATTGTTATTTGTTTGTGCAGGGAAACTGGTGTCACGAA
TATAGGAAACTGAAGGCGAAGGTTGAGACAATACAGAAATGTCAAAAGTAATTTGTAACGATTTTGGTTGATTGCCAGTA
TATTGTATACACTCTGAAGATAAATGGGACTGAATTTCTACATCCTGCATCTGCAGGCATCTCATGGGAGAGGATCTTGA
ATCTTTGAATCTCAAGGAGTTGCAGCAACTGGAGCAGCAGCTGGAAAGCTCACTGAAACATATCAGATCCAGGAAGGTAC
TGATTTAAATGATTTGATACAGCAGCACAATATATAAAAAG--AAGAAAAACACTTGCAGAGAAGTTCAGCAAAGTATAT
CTGAAATCAGATTCTAGACTGAGATGTTCAAAATATG-TATATGCATTTTAGTCATATGCTCTTCATAGTT-AAAAAAAT
GACTAATTTTTTTCATTTTTTGTACTTGCAGAACCAACTTATGCACGAATCCATTTCTGAGCTTCAGAAGAAGGTAAGCT
GTCAACC-TTGCATACCTTATTCGGTATTCGAACTGGTCAACTTGTCATGAAGCCTTAGCTTGTTTCAAGATTTGTGACA
TTATAACATGTATGCAAGTAACTGGTCTACATGCACGTAACCTCATTACATCGTTCTTGCTGCAGGAGAGGTCACTGCAG
GAGGAGAATAAAGTTCTCCAGAAGGAAGTAAGCCCGTTATATCACCTTATGGTCCAACCGGTCTAAATTGTTCCGTATAG
CAAATTTTATTGACAGAGGTCCGTGTCCCTTCCCCACAGCTCGTGGAGAAGCAGAAGGCCCATGCGGCGCAGCAAGATCA
AACTCAGCCTCAAACCAGCTCTTCATCTTCTTCCTTCATGCTGAGGGATGCTCCCCCTGCCGCAAATACCAGGTGATGAT
GTACATCACAAGTCTAATCTTATTCAGAGTTCAAGTAACCAT------------------------------CTTTTGAA
TTGGTCGGGTTGTTCCTTGCAGCCCACTTTTGGTCTC--TATGCAGTTCTGTCGGGCCACATTTAAGTTACATAATACTA
ATATGCTTGTGTTCGCTTTGGTTGTGCAGCATTCATCCAGCGGCAACAGGCGAGAGGGCAGAGGATGCGGCAGTGCAGCC
GCAGGCCCCACCCCGGACGGGGCTTCCACCGTGGATGGTGAGCCACATCAACGGGTGAAGGGCATCCAGCCCATACAGGC
GTACTATTCAGTAGAGGGTAACAAGTTGCACCGGCCAGCCTGGTGTATGTTGCGGTTGCTAGCACGCCTGACCCCTTTGG
AGGGGAAAGGAAAAGAAATCAGAGTAAAGTAGCAAGCTGCAGCGATGTGTATATTTCACTTTGTCCACCTCAGTTTCCCT
CCCAGCTGGGCTGAGATGGCTGTACGAGTAA-TTTACCATGTAATCTATATGTAGCTTGAGTGATGAATTTTCAAGTTTC
CATGATACCCGTCTCTACTGGGTTGGTTGTTTNNNNNNNNNNNNNNNNNNNNN
>T14A 2 reads assembled to AY747600_A: AY747600_A, T14_promA, T14_A_NODE_1_length_11203_cov_7.934873 (reversed)
--------------------------------------------------------------------------------
--------------------------------------------------------------------------------
--------------------------------------------------------------------------------
--------------------------------------------------------------------------------
--------------------------------------------------------------------------------
----------------------------------------------------NNNNNNNNNNNNNNNNNNNNNNNNNNNN
NNNNNNNNNNNNNNNNAAAGGAAAAATTCTGCTCGTTTTTTTGCTCTGTGGTGTGTGTTTGTGGCGAGAGAAAATGATTT
GGGGAAAGCAAAATCCGGAGATTCGCACGTACGATCGTTCGACACGTCGACGCCCGGCGGGCCCGGGGTGGGGCATCGTG
TGGCTGCAGGACCGCGGGGCCCCGCAAAGCGGGCCGGGCCAATGGGTGCTCGACAGCGGCTATGCTCCAGACCAGCCCGG
TATTGCATACCGCGCTCGGGGCCAGATCCCTTTAAAAACCCCT-----CCCCCCCTGCCGGAATCCTCGTTTTGGCCTGG
CCATCCTCCCTCTCCTCCCCTCTCTTCCACCTCACGTCCTCACCCAACCACCTGATAGCCATGGCTCCGCCGCCTCGCCT
CCGCCTGCGCCAGTCGGAGTAGCCGTCGCGGTCTGCCGGTGTTGGAGGGTAGGGGCGTAGGGTTGGCCCGGTTCTCGAGC
GGAGATGGGGCGGGGGAAGGTGCAGCTGAAGCGGATCGAGAACAAGATCAACCGGCAGGTGACCTTCTCCAAGCGCCGCT
CGGGGCTTCTCAAGAAGGCGCACGAGATCTCCGTGCTCTGCGACGCCGAGGTCGGCCTCATCATCTTCTCCACCAAGGGA
AAGCTCTACGAGTTCTCCACCGAGTCATGGTAAATNAAGCACGCGCTGTCTTTAAATTTGTTCCCCAATACGCCTTCGAT
TTCGATTTCCTGCGCACCGTTCTGGTCCTGCGAGACGACCCGGCCGACCCCAGGGCCTTCTCCATTTCCGCGCTGCTGTT
TGGTAGATTCCGTTTGCCCGCTCGCTGTTTCCATCCGATTCTGCCGTGGCTGCTTGCTCGTTTTTCTTAGAATCGATGGG
GGAGCTGGCGTTCCGCGCGGCCGCGATTTCTTGCTATGGGGGGTAGGGCGCGCGATGGGTCGCCGGGCTATTTTATGCTC
CGCCAGCGCCGGGAAGGTTGTTCATCTGGCGTATTTTGGGGAAATTTTGGTCCCGGACGCGCCAGGTGGCACCCCAAGTG
GAAGGGTTAAGACGGTAATCTCTTGATATTTCTATCGGGCTGGGGTTATTTACGTAAAAAATATATATGGGGTTAAAGTG
ACATCGCAATTTAGCATGCTACCTCATCTTCTCATTTGGAATCTTAACTAGACGCTACAATACCTTGT-TGTCTCCCTCA
TCAAATCTGTGCTTGCTGCTTGAACAAATGAACCTCGTCATCTCGGTTATTTCCAGAATTTTGTTCCACAGGCTTTGCTA
TCATTCATATTGGTAGCTCCGGCCATGCGGCCATTTTGTTGCTTGCTTGGAGATACTGTCTACGGCACGCACGGAGAAAA
GAGTCACTTGACCAGCTAATGCATGGAATTATTGTCTGCAGCTGATGAAACTCCGGCATGAAGAGTCAAACCAAAAAGTA
GAGAGTTCCTTCCAAATATAAAATAAGAGTTTCTGCATACTTTTTTTCCCTTTCAACCATCATAGTTTGCCCGTGATATT
TGTTGGTGCTGGCGATGGTTCTTCACAAAGTAAAGGAGTCAATAAAATCACGGAGACTGATCCATTATTTCCCCCACACG
CTGATATTAGTCCATGTTAGTTTCCCATTTCTGTCTGCTTCCATAATTCCCGTCCGGCGAAGTACTAGATCAGCCTCCAC
GGTTTGAAAGTAAGAAATATCATACCGTCGAAAGGATCGCTACTGCTTAGTAAATATCCATTGTTGTTTGTAATCTTGCT
GAGAAAGCAACATTACCATCAGCTTCATGGCAAGGACCTGTATGTTGAGGTGCTAAATCTCTTCTAGTTTTGTACCACTG
AGGGTATGCGCGGCGCTAACGGAAAAGGGTAAGTAAAGTTTTATTGGCTTGCCTTCAGCTTCCTTGGTTGTTTGACGCAT
AGGTGCTTGCATGCATGTATCAAGCTGGTCACGTGATGAAAACGCGTAAGAATCAAAGTCGGTTAAATTAAGATATAAAT
AGATGCAGTCATATTTTAAGCTAGTGCTGCACTGTGAACTTCAGTATCTCAGATCAAAGTACTGAATAAAATTACCCCCT
GTTTCCGTGCTGTTCATTTGGAAAAGACTGCCATGAACATCCGAATTGGTAACCATGCATTAATCAGCTTGCCGGCTTTA
TTTTCTTCTCTGTCGTTCCTTGTCATTTGGTTTGCTTTGCCTACCTCTGCACGATAGGCACGTGTAAGTAGCTCACGGGG
ACAAGTAACTGCTATGCTTTGTCTAGAGCCTATGAGACAGCACGCTGATGCACCACGATATTCCATGGTTTAGGATCGGA
ACTAAAATCTTGAGATCTTACAATATTCTAAAAAGGCATCTATAGCCTGCATATAACCGACTCAGGCACAAAATCAGCAT
TGATCGAGCAGGCATCATATGCATACACTAAAATGCAGCTAATGATGTAGCCTGCTGATTTTCTGGACCTGGCTTGGATA
ATGGTTAATGTACCCAATTGTTATTCACTCTATATCCTCCATCTCCTTATCGGTCGATTAATTTACCACACATAGCAAAG
GTCCAAAGCTGACATTGCAACCAACTTTACTCATCTCTAGACTAGTAAACACGAAGTAAGCTGTTAGGGACTGTGTGATG
GGTCTATGTTACATGCATTTGTTGTCGGTCTAGTACTTAACCAAGTCTGGGAACCAGTTATCCTCTACACCTATTGTGTC
CCTAAACCTATATACTTGAGAGTAAAACAGAAGTTATTCCTAGGAATATCTGACTAAGCTATGGGATAGTCAACTTCCAT
TTTTGCTCCTGCCACATCTTTACTTAGTCCACAAACGACATATAGATGATCAGCTAGAACCGTTATTTAGAGTTTATATC
TGCTCATTACATGTATTAATTCCATGAAATAGAAGAAAAACTGAATAGGCACACAATATAGTTGAAGCTCGGCAGATGAC
TTCATAAGTGTCATATCTATTAACCATTTGACATATTGTTACATTTTTGCTGCAGTGATATTTTGTTAGCTCCCAGTTAC
AAGTTAACTAATATATGGAGATCCTGGGCACGTACATGTAAGCAGATCCTATCGACTTTCGTGGATCCGCTGATGGAATC
ACACCTCAGGATTTCATGGCATAGTCTTGATATGTCACGAACTGGTTGTTACTTTATTTATTTATTTTACACTGTGTTCG
CCCACCCA------------------------------------------------------------------------
--------------------------------------------------------------------------------
-------------------------GATGATAGAAATGTTATGTATTTAAAATATAATCTCACAGTCATTGTTGTTGGTA
TGGACCGTATGCCAAAAAGGGTTTTACCATGAAGTCTATTAATGAATAATTATTTATGTTACAACTTGATTGCTTTACAT
TAGTTAAAATTAGTTATTTTGTACCTTTGTGCCCCCCTTCTTGTTCAACCATTTATCTTACCAAACTATGCATCAACAAA
CATGCACAGTCACTATTCATAAATTTCATATTCTCAAAATTTAAATATTAAGAACAAAAGTTATGTTTCTACTTTTTCCA
ACTGACAATTCTCTGAACTCAAATTTTATAATTTGAAATTTTAATATTAACATTTTATTTTAAAACTTTTTGAATTTCTT
TTTTATTATAAAAAAGTTTGGATGGCATAAATTTATGTATGAACTATTATGAAACCACAAGCAATAACGAAAGTGTGTTT
TTAAGCAAAACCTTATGACCCATCACTCAAATAGTTTGCGTTTGATTTTCAAATTGACGCGCATTAAAGACATATACATG
CAGTCTTCATATCACATGTGTGCTTTTCCTGCTTAAGGTAGTAGGACTATCTCTTTTTTGAGAAACACCGATTACAACGT
AGATGCACACACAAGTGCACATTACCACCACACGTACACACTCACACAATGTTTAGTAAGGACTAAAATTGTGGAGCTTC
AAGATCTCTGGAACGTCAGGAATGTCGCCTCCCACGGAACGAATAATCCGCACAGTGTGTCAAACCATTGGTTCGATCTT
CCTTGGTGGGCTGTGAGTCAAGGTACTAAAAAAGCGGTAGGCGCTAATCTGAATTTTGCCTATGCCTAGTGCAATGACCG
CCTAGGCGCACTTATGCCTTCGTATGACAAAGAAGGAGATTTTACAACAATGAAATCAATGGTGCGGAGCCTAGAGGGAG
GTATCGGTGGTGAGTTGGAGTGAGAAATCCCTCCTCTGATTCAACCTTTCTTGACAACATAGCCCAAACAAGACCGTCCA
TTTTCTTTGCATCCCCCTTTTCCCGTCTCTTTGTATCGTTAGGTCTCTTTCATTCGTCATTTGTATGTAGCGATAATGGT
GGTGTC-TGCAGCTTCTTCCCTGCATTCGCTTCTCCTTTCCTACCGTCGCCGGAAAAAGATCTCATCGGTCATGGAGAAC
ATAGTCGGGCGCCTAAACCTTGGCCTATGGCAAAAGTGAGGCGGTAGTCTGCTTAGCGCCTAAGTGGCTCCTTTTCATTG
TCCTTTTTTCCATGTTGGGAGTACAACCGCACTCCTAACCCACTAACCATAGATTGGTTATCATCTAGTACTTT-----C
TGTACCACTTTTATCTTACAAACGCGAGGGTATTGTGGTGGAGAGCCATGTATTACAACTTTGATAATCAAAATTCAAAA
TTCAAGTCTCTGAAGATCCTTTGAAAAATGTGTTTTGTCAAGGGCAAAAAATATATCTTTGTTTGCCATACCAAGATACT
CCCTCCGTAAAGAAATATAAGAGCGTTTAGGTCACTACTTGAGTGATCTGAACGCTCTTATATTTGTTTACCAGGGAGTA
CAAAAGACCATATTCTTGCACTAATTTTTACTAGTGGTTATGCCCGGGCATATGAGGGTCGGGAAGGAAGGCGCAAGGGA
CATCTAGTAAAAATTAGTGAGAGAATAACCGCAAGGGACATTGTGCACTAATGTTTACCAGGGAGTACAAAAGACCACAT
TGTGCCCGGACATATGAGGGTCGGGAAGGAAGGCGCAAGGGACATCTATAAGATGGCTAAGATC---GTGAGGAAGGCGA
GGGATGTCAAACAAGTCAAATGCATCAAGGATAGAGCAGATCAACTCCTGGTGAAGGACAATGAGATCAAGCATAGATGA
CAGGAGTACTCCGACAAGCTATTCAATGGAGAGATGAATCTAGGGGTCTGAGATTAGGGAGGCTTTACAAAGAATAATGT
TATAGGAGTCATTGGGCACCACTTAAGAGTAATGGCAAGCGTGACCAAAAATCAGTTTGTTTTCATGCCTGAGAGGTTGA
TCATGGAAGTCATTTTCTTGGTATGAAAACTTATGGAGAAATACAGGGAGCAAAAAGAAGACTTGCATATGATGTTCATT
GACTTGAAAAAGTCCTGCAATAAGATACTGCAAAATGTCATGTGGTGGTCCTTGGAGAAACACAAAGTCCCAATAAAGTA
CATTACTCTCATCAAGGACATGTACGATGATCTCATGACAAGTGTTCAAAAAAGTGATGGCGACACTGATGACCTTCCGC
ATAAAATAGGACAGCACCAAGGGTCAACTTCGAGCCCTTATCTTTTTGCCTTGATGATGGATGAGGTCACAAGGGATATG
CAAGGAGATATTCCATGGTGTATTCTCTTTACGATTGATGTGGTGCTAGTCAATGATAGTAGCTCGAGGCATAATGGAAA
GTTAGAGCTATGGAGACAAACTTTGGATCAAAGTTTTTAGGCTTAGTAGAACTAAAATTGAGTACATGAGGTGCGGTTTC
AGTACTACTTGGCACGAGGAGGTTAGCCTCAATGGGTAGGTGGTACCTCAGAAGGGCACCTTTTGATATTTGGGATCAGT
GTTGGAAAAGGATGCCGATATTGATGAAGATGTGAGCCATTAAATCAAAGTCGGATGGAGGAAATGATGCCAAGTTTCTG
GTGTTCTCTCTTGACAAGATAGTGCCACGAAAGCTAAAAGGCAGGTTCGATAGGACGGCGCCCCGCAATGTTTGGCGCTG
AGTATTGGCCGACTAAAATGAGACATATTCAACAATTGGGTGTAGCAGAAATGCGCATCTTGAGATGGATGTGTGGTCAC
CCAAGAAAGGATCGAGTCCAAAATGATGATATACATGTAGAGTCGGGGTAGCACCGATTGAAGGGAAGCTTGTCGAACAT
CGTCTGAGATGGCTTGGATATATACAAAGTAGGCCTTTAGAAACTTTCGTGCATAACAGGCGGTTAATACATGCTAATAA
TGTAAGAGAGGTTGGGCTAGACCAAACTTGACATGGAAGGAGTCCGTGAAGAGAGATCTGAAGCACTAAAGTATCACACG
AAACTAGTCATGGACAGGGGTGTGTGGAAGTTAGCTATCCACACGCCAGAACCATTACTTGGTTTTGAGATCTTATGGAT
TTCAGCTCTACCCTATCCAACTTATTTGGGACTAAACGCTTTGTTGTTGTATCTCTTGCCTTGGTCTTAGCAACTTACCA
TGTGCATGTCTTTTCTCAAAAAGGAAAATTGAATGCCAAGTATTTCCTGAAGTTGTACATTGTACAATTTGATGTCCTTG
CTCCACGGTACATCAGATTTCCCATCTCATGATGATGCAACAACTAGGTCTTAGAGCAACTCTAGCAGAGTCTTCATGGC
TTCCGTCGCTATATTTCTTTTATCTCGCTCCATACACAGGTCTCGTGGCCTCCATATTTGGAGGTTGGAGAGGTCCAGTA
AGGAGCTCGCCCCAAAACTAACCGCTAAAGTTTTAAGCTTCCTCCTCGCGCCTCCTGTCGGATTTGAAGCAACCCGCGCC
CTCGGATTCCTATGGCGGTCCATTGGATGACCGCCATGCGGCATCATCTTCTTGCTTGCATGTGAGCAGACTGGAGGTGT
GCGAGTAGGTCGCTGCAGCATTTCTCATAGGGAGGCGCGCCCTTCGACTACCCGCCATTAGCTGCCACCCGCGTCCCCAA
GTGCCTCCCTAATGGCGCCTGCGGTGGCCTGTAAAAGGCCGGCGCCCTCCGCTCTCTAGCTTCAATGCTATCTTCGACGC
CTCTTATTCCAATCTCACACGCCTCCAATCCACCATCCCCTTTGTCGTCCACAGCGCATCCAGAGGAGCTCCCTCTCGCC
TTCAA-TTTTTGGCATAAGGTGGAGGAGTAGCCCGCGGATCCTTTGCCCCCCTTTAGGGACCAGACGGACCTAGTCCTGG
AGGGGGGCTGCGCAGAGCAACTTGTAGCACCCAAGATTCTATCCCGATCACGTGATGAATTCATGATCGGAGCAGAATCG
CATTTCGAGCGCATAGCGAGGTGGATATCATTACAACATACCATGCACTAAATAGATGAGAATACCAGATAAAGGTTTAC
ACTCGCCACAAGCTACAACATGAATACATCAATACACAACAATCATCATACCGGAGAGCAGGATCCGACTATGGATGAAA
TCAAACAAAAAGAAGAAAGACATCTACCCTGCTAATCCCGGGCTCCTGAACTGGAACCCATCCTATGATCGACGAAGAAG
CAGAAGAAGAACTCCAAAAGCAAACATGCATCGCTCTCACGTCAAGCATTGCTTTATCTATACCTGCACT---TGTTGTA
GTAATCTATGAGCCATGGGGACCCAGCAATCTCATTACCAAGGGTAGCAAAACTAGCAAAGATTAATGGGTATGGAAGGG
TTAAGTGGTGAGGAGGCTGGAAGCATTAAGCATTTGTATGGTGGCTAACTTACGAGTACAAGGGTAAGAAGAGTAAACTA
CACATAGCGGTCGCAAACTATTAATGATCAAGAAGTGATCCTGAACTACTTATGAGTCAGTCATAACCCCACCGTGTTCA
CTTCCCGAACTCCTTGGAAAAGAGACGATCACGTAATGCACGCGGTTGGTGTATTTTAATTGGGTTCAGTGTCAAGTTCT
CTAAAATCGGATATTATAAATTTTTAAGTCGCCACATAACCGCGGGCACGGCTTCCGAAAAGATTTAGCCCTGCAGGGGT
GCACCAAGTAGTCCATTATAAATTACCACATGCATCGGATGGAACATCCTCACACCATGATAACACGATGCTTACAATAA
GGAACCCCGGTGGACAAGCCACTCGTCAAAGGCAAAACTAAACCAGCAAGACCACCCGGTGTGTCGTCACCCCGATAAGA
GCCGCGCCTATTTTCTAGGGTTGCCTAACCCTTGGGATCCCTTGGACCACCTTACTATGTGCATGTTTTCTTTTCACACG
GACATTTATCTGCTTTGGCA-TCAAAGCTTTCATTTGAAAATTTGCTACTACCACCTATATTTGTACTGACAATACCTTT
GCATGGACCCACACATTAGGTTTTAAAATGGTTCTCACATTCGTGTTGTCTTACTTATCTAGGCATGGCTCTTGCCCAGA
TAATTGTTGTTGGTCACACCCTTCTATATTATCGGTTTGTGAGTCTAGCTGATTGGATACGTGAGTTGTTGCACACTCTT
GAGCTGATTTTGACTTGATGACCATTGTAACCATTTGCGGGTTATAGGCTAGCACATAGTTCAACACTATAACTAATTGT
TGGTTCATTCCTACTATAGGTTATAGGGTAGCGTTTGACAATTTTCCATGTGTTGTGGGTACT--TGTGACAATTGAGGA
CACGATGTTTGTGGTGACAGAGAACACGTTGACCTCCACAAATAGTTAGGATGCTGGGTAAAGCCTACGGGAAAACAGGG
AGAAGGTATAGGAGGAGAATAACATGAGTAGTAAAAAAGTTAATGACTTAAATACAACATCAAGGAACGTTTCTTAAACT
GAAGCTCTAGCACTATAGTTAAATAATTTGAATCTGG-CAGAAATTATACTAACCTTGCCTAGCACAATTCCACCCCTAA
ACTTCTGTTTTGCAAATTTCGTTAAGTCTATAGACAGAAGAAAAGGGTCACTCTATTTTCCCAACAAAACTTGAACAACA
CCAGAACCTTAATTTGAAGTCAGTTTCGTGCTCTTTCTATCATTTACACGTCACAGTGAAATGCTTTGCAAACTATTTGA
CCAGATGCTGTATACCACATTTGAATCTCATTTGCATATACTGACATGAAACAACGCATTACAGAAAAGCTTCTGATATG
TCAAAATGTATCATATATCAATTCTTGAGATTGTGCATATACTGGACATTAATCTTGTTTACATGTACTTCCAATGACTA
GATATTTCTTTCTCTTATGCAGTATGGACAAAATTCTTGAACGGTATGAGCGCTATTCTTATGCAGAAAAGGTTCTCGTT
TCAAGTGAATCTGAAATTCAGGTAAAAATGAAAAACAAGCGGTTTGCTTTCCTTTAGCTATGAAATAAATTGTTGCCGAT
ATCAGATGTTCTGAAATTTATTTGTAGGCCACTATATTTTGAATGATTTCCATGCGCTATGAAGTTAATTGACTTGCAAC
TATGGATTGTTGGTCTATTTGATTCTCTTGTAACCTATTATCAGTTTTTCTTCGATGAATGCTTAGGCATGGTCGAATAA
TGTAACCAAATACCACTTGACCAATTTACTTTCATGGCTACTGAACTAGACTAGCGTGCTGATTCGTACATACTGCCTTT
GGAAGAACTACAAAAATGTGATCTGACTTTAAGAGTTACTAAATTAGTACGTAGTAAACTGCAATGCATGGCCAGATCAG
CAATTCTGGATTAGCCGGCTGAGTTTTTGAAGGGCTTAGCAACAAAAATTGACAAGCTTATATATTATAATGGCTTTAAA
ATACTTGTGTGCATCAGTGAAAATCACAATATTTTGATTGCAATAACAAAATGCTATCCTAGATTATTAAGACTTGTTAC
TAGATTGGTCATTGATCTTAAGTTCTTAGGATAAACTGTTGAATCTCCAGTCCTTCGGATTGTATTATGCTACTAATGGC
CATTAAGGATAGCCCCATGACATTAGTTCTCATCTCCAATTTTTCTGTATTGTTTGCGATATTGCTGCAGTTTCTTATTA
CAGCTTGTCTAAGGCTAACCATCTAGGATAAAAAGTAGATCCTGCAGACTTAGAAGATCCAGTTAGGCTCAATATTCTTA
TTTTTGTAACTCGGAACTCCAGGACCTCGCTTCAATTTTTTGGCCAATTTTTGCACAAACCAAGTTGTAGCTCCAACTGA
GGGATCCAACCAGTTCTATCTGATTGCTGACAAACAGATTCAGCATGTACGTATGACGAGGACTATTTAAACA---TGTA
ATTACTAACCCAAAAAATATTCCAAATTTTATTTAAATATTTACCTCCGCTGCAGCATTTTTAATATTACGAAATATGA-
TTTTTACATCTGATAGTAACACTTGTTGCAGTGACATAATTGATTTGAAGTTATGAAAATTCAAGTTCACTGCACAGAAC
AATCCTTCCTGATTTATGCCCCCGGGGTAAAGGAGGAGGGTTGTGATAGGCTTGGCGAGCCAACGTAAAAACTCAGCCAC
TCTTATGGAGATGAAACCCAAAAGCCAAAGAGCTAGCTATGGACAGGGGTGCGTGGAAGCTTGCTATCCATGTGCCAGAG
CCATGAGTTGGTTGCGAGATCTTATGGGTTTCACCTCTAGCCTACCCCAACTTGTTTGGGACTAAAGGCTTTGTTGTTGT
TGT---TGGTGGTGGTGGTGTCAATGTTGTTAAAGTCTCTTTGTTCATTTCTGAACTAACTTAGCCTATTTGTAGCATTT
CTGTCATTGTTCCTTCCTGTCCCACCCAAAGTTAGTAATGCGATTGTTATTTGTTTGTGCAGGGAAACTGGTGTCACGAA
TATAGGAAACTGAAGGCGAAGGTTGAGACAATACAGAAATGTCAAAAGTAATTTGTAACGATTTTGGTTGATTGCCAGTA
TATTGTATACACTCTGAAGATAAATGGGACTGAATTTCTACATCCTGCATCTGCAGGCATCTCATGGGAGAGGATCTTGA
ATCTTTGAATCTCAAGGAGTTGCAGCAACTGGAGCAGCAGCTGGAAAGCTCACTGAAACATATCAGATCCAGGAAGGTAC
TGATTTAAATGATTTGATACAGCAGCACAATATATAAAAAAACAAGAAAAACACTTGCAGAGAAGTTCAGCAAAGTATAT
CTGAAATCAGATTCTAGACTGAGATGTTCAAAATATG-TATATGCATTTTAGTCATATGCTCTTCATAGTT-AAAAAAAT
GACTAATTTTTTTCATTTTTTGTACTTGCAGAACCAACTTATGCACGAATCCATTTCTGAGCTTCAGAAGAAGGTAAGCT
GTCAACC-TTGCATACCTTATTCGGTATTCGAACTGGTCAACTTGTCATGAAGCCTTAGCTTGTTTCAAGATTTGTGACA
TTATAACATGTATGCAAGTAACTGGTCTACATGCACGTAACCTCATTACATCGTTCTTGCTGCAGGAGAGGTCACTGCAG
GAGGAGAATAAAGTTCTCCAGAAGGAAGTAAGCCCGTTATATCACCTTATGGTCCAACCGGTCTAAATTGTTCCGTATAG
CAAATTTTATTGACAGAGGTCCGTGTCCCTTCCCCACAGCTCGTGGAGAAGCAGAAGGCCCATGTGGCGCAGCAAGATCA
AACTCAGCCTCAAACCAGCTCTTCATCTTCTTCCTTCATGCTGAGGGATGCTCCCCCTGCCGCAAATACCAGGTGATGAT
GTACATCACAAGTCTAATCTTATTCAGAGTTCAAGTAACCAT------------------------------CTTTTGAA
TTGGTCGGGTTGTTCCTTGCAGCCCACTTTTGGTCTC--TATGCAGTTCTGTCGGGCCACATTTAAGTAACATAATACTA
ATATGCTTGTGTTCGCTTTGGTTGTGCAGCATTCATCCAGCGGCAACAGGCGAGAGGGCAGAGGATGCGGCAGTGCAGCC
GCAGGCCCCACCCCGGACGGGGCTTCCACCGTGGATGGTGAGCCACATCAACGGGTGAAGGGCATCCAGCCCATACAGGC
GTACTATTCAGTAGAGGGTAACAAGTTGCACCGGCCAGCCTGGTGTATGTTGCGGTTGCTAGCACGCCTGACCCCTTT??
????????????????????????????????????????????????????????????????????????????????
???????????????????????????????-????????????????????????????????????????????????
???????????????????????????????????????????????????--
>T15A 2 reads from T15 mapped to AY747600_A using Geneious
--------------------------------------------------------------------------------
--------------------------------------------------------------------------------
--------------------------------------------------------------------------------
--------------------------------------------------------------------------------
--------------------------------------------------------------------------------
------------------------------------------------------NNNNNNNNNNNNNNNNNNNNNNNNNN
NNNNNNNNNNNNNNNNNNNNNNNNNNNNNNNNNNNNNNNNNNNNNNNNNNNNNNNNNNNNNNGTGGCGAGAGAATGATTT
GGGG-AAGC-AAATCCGGAGATTCGCACGTACGATCGTTCGACACGTCGACGCCCGGCGGGCCCGGGGTGGGGCATCGTG
TGGCTGCAGGACCGCGGGGCCCCGCAAAGCGGGCCGGGCCAATGGGTGCTCGACAGCGGCTATGCTCCAGACCAGCCCGG
TATTGCATACCGCGCTCGGGGCCAGATCCCTT-AAAACCCCCC----CCCCCCCCTGCCGGAATCCTCGTTTTGGCCTGG
CCATCCT--------------------CACCTCACGTCCTCACCCAACCACCTGATAGCCATGGCTCCGCCGCCTCGCCT
CCGCCTGCGCCAGTCGGAGTAGCCGTCGCGGTCTGCCGGTGTTGGAGGGTAGGGGCGTAGGGTTGGCCCGGTTCTCGAGC
GGAGATGGGGCGGGGGAAGGTGCAGCTGAAGCGGATCGAGAACAAGATCAACCGGCAGGTGACCTTCTCCAAGCGCCGCT
CGGGGCTTCTCAAGAAGGCGCACGAGATCTCCGTGCTCTGCGACGCCGAGGTCGGCCTCATCATCTTCTCCACCAAGGGA
AAGCTCTACGAGTTCTCCACCGAGTCATGGTAAATNAAGCACGCGCTGTCTTTAAATTTGTTCCCCAATACGCCTTCGAT
TTCGATTTCCTGCGCACCGTTCTGGTCCTGCGAGACGACCCGGCCGACCCCAGGGCCTTCTCCATTTCCGCGCTGCTGTT
TGGTAGATTCCGTTTGCCCGCTCGCTGTTTCCATCCGATTCTGCCGTGGCTGCTTGCTCGTTTTTCTTAGAATCGATGGG
GGAGCTGGCGTTCCGCGCGGCCGCGATTTCTTGCTATGGGGGGTAGGGCGCGCGATGGGTCGCCGGGCTATTTTATGCTC
CGCCAGCGCCGGGAAGGTTGTTCATCTGGCGTATTTTGGGGAAATTTTGGTCCCGGATGCGCCAGGTGGCACCCCAAGTG
GAAGGGTTAAGACGGTAATCTCTTGATATTTCTATCGGGCTGGGGTTATTTACGTAAAAAATATATATGGGGTTAAAGTG
ACATCGCAATTTAGCATGCTACCTCATCTTCTCATTTGGAATCTTAACTAGACGCTACAATACCTTGT-TGTCTCCCTCA
TCAAATTTGTGCTTGCTGCTTGAACAAATGAACCTCGTCATCTCGGTTATTTCCAGAATTTTGTTCCACAGGCTTTGCTA
TCATTCATATTGGTAGCTCCGGCCATGCGGCCATTTTGTTGCTTGCTTGGAGATACTGTCTACGGCACGCACGGAGAAAA
GAGTCACTTGACCAGCTAATGCATGGAATTATTGTCTGCAGCTGATGAAACTCCGGCATGAAGAGTCAAACCAAAAAGTA
GAGAGTTCCTTCCAAATATAAAATAAGAGTTTCTGCATACTTTTTTTCCCTTTCAACCATCATAGTTTGCCCGTGATATT
TGTTGGTGCTGGCGATGGTTCTTCACAAAGTAAAGGAGTCAATAAAATCACGGAGACTGATCCATTATTTCCCCCACACG
CTGACATTAGTCCATGTTAGTTTCCCATTTCTGTCTGCTTCCATAATTCCCGTCCGGCGAAGTACTAGATCAGCCTCCAC
GGTTTGAAAGTAAGAAATATCATACCGTCGAAAGGATCGCTACTGCTTAGTAAATATCCATTGTTGTTTGTAATCTTGCT
GAGAAAGCAACATTACCATCAGCTTCATGGCAAGGACCTGTATGTTGAGGTGCTAAATCTCTTCTAGTTTTGTACCACTG
AGGGTATGCGCGGCGCTAACGGAAAAGGGTAAGTAAAGTTTTATTGGCTTGCCTTCAGCTTCCTTGGTTGTTTGACGCAT
AGGTGCTTGCATGCATGTATCAAGCTGGTCACGTGATGAAAACGCGTAAGAATCAAAGTCGGTTAAATTAAGATATAAAT
AGATGCAGTCATATTTTAAGCTAGTGCTGCACTGTGAACTTCAGTATCTCAGATCAAAGTACTGAATAAAATTACCCCCT
GTTTCCGTGCTGTTCATTTGGAAAAGACTGCCATGAACATCCGAATTGGTAACCATGCATTAATCAGCTTGCCGGCTTTA
TTTTCTTCTCTGTCGTTCCTTGTCATTTGGTTTGCTTTGCCTACCTCTGCACGATAGGCACGTGTAAGTAGCTCACGGGG
ACAAGTAACTGCTATGCTTTGTCTAGAGCCTATGAGACAGCACGCTGATGCACCACGATATTCCATGGTTTAGGATCGGA
ACTAAAATCTTGAGATCTTACAATATTCTAAAAAGGCATCTATAGCCTGCATATAACCGACTCAGGCACAAAATCAGCAT
TGATCGAGCAGGCATCATATGCATACACTAAAATGCAGCTAATGATGTAGCCTGCTGATTTTCTGGACCTGGCTTGGATA
ATGGTTAATGTACCCAATTGTTATTCACTCTATATCCTCCATCTCCTTATCGGTCGATTAATTTACCACACATAGCAAAG
GTCCAAAGCTGACATTGCAACCAACTTTACTCATCTCTAGACTAGTAAACACGAAGTAAGCTGTTAGGGACTGTGTGATG
GGTCTATGTTACATGCATTTGTTGTCGGTCTAGTACTTAACCAAGTCTGGGAACCAGTTATCCTCTACACCTATTGTGTC
CCTAAACCTATATACTTGAGAGTAAAACAGAAGTTATTCCTAGGAATATCTGACTAAGCTATGGGATAGTCAACTTCCAT
TTTTGCTCCTGCCACATCTTTACTTAGTCCACAAACGACATATAGATGATCAGCTAGAACCGTTATTTAGAGTTTATATC
TGCTCATTACATGTATTAATTCCATGAAATAGAAGAAAAACTGAATAGGCACACAATATAGTTGAAGCTCGGCAGATGAC
TTCATAAGTGTCATATCTATTAACCATTTCACATATTGTTACATTTTTGCTGCAGTGATATTTTGTTAGCTCCCAGTTAC
AAGTTAACTAATATATGGAGATCCTGGGCACGTACATGTAAGCAGATCCTATCGACTTTCGTGGATCCGCTGATGGAATC
ACACCTCAGGATTTCATGGCATAGTCTTGATATGTCACGAACTGGTTGTTACTTTATTTATTTATTTTACACTGTGTTCG
CCCACCCACAGGCCTGGCGCAGTGGTGAAGTCCTCCCCACTTGTGCCAAGAGGTCCTGGGTTCGAACCAGCCTCTCTGCA
TTGCACTTTGCAGGGGTAAGACTAGGTTCCTATAATCCCTCCCCAGACCCCACCTTGTGTGGGAGCTTCTATGCACTGGG
TCTGTCCTTTGTGTTCGCCCACCTAGATGATAGAAATGTTATGTATTTAAAATGTAATCTCACAGTCATTGTTGTTGGTA
TGGACCGTATGCCAAAAAGGGTTTTACCATGAAGTCTATTAATGAATAATTATTTATGTTACAACTTGATTGCTTTACAT
TAGTTAAAATTAGTTATTTTGTACCTTTGTGCCCCCCTTCTTGTTCAACCATTTATCTTACCAAACTATGCATCAACAAA
CATGCACAGTCACTATTCATAAATTTCATATTCTCAAAATTTAAATATTAAGAACAAAAGTTATGTTTCTACTTTTTCCA
ACTGACAATTCTCTGAACTCAAATTTTATAATTTGAAATTTTAATATTAACATTTTATTTTAAAACTTTTTGAATTTCTT
TTTTATTATAAAAAAGTTTGGATGGCATAAATTTATGTATGAACTATTATGAAACCACAAGCAATAACGAAAGTGTGTTT
TTAAGCAAAACCTTATGACCCATCACTCAAATAGTTTGCGTTTGATTTTCAAATTGACGCGCATTAAAGACATATACATG
CAGTCTTCATATCACATGTGTGCTTTTCCTGCTTAAGGTAGTAGGACTATCTCTTTTTTGAGAAACACCGATTACAACGT
AGATGCACACACAAGTGCACATTACCACCACACGTACACACTCACACAATGTTTAGTAAGGACTAAAATTGTGGAGCTTC
AAGATCTCTGGAACGTCAGGAATGTCGCCTCCCACGGAACGAATAATCCGCACAGTGTGTCAAACCATTGGTTCGATCTT
CCTTGGTGGGCTGTGAGTCAAGGTACTAAAAAAGCGGTAGGCGCTAATCTGAATTTTGCCTATGCCTAGTGCAATGACCG
CCTAGACGCACTTATGCCTTCGTATGACAAAGAAGGAGATTTTACAACAATGAAATCAATGGTGCGGAGCCTAGAGGGAG
GTATCGGTGGTGAGTTGGAGTGAGAAATCCCTCCTCTGATTCAACCTTTCTTGACAACATAGCCCAAACAAGACCGTCCA
TTTTCTTTGCATCCCCCTTTTCCCGTCTCTTTGTATCGTTAGGTCTCTTTCATTCGTCATTTGTATGTAGCGATAATGGT
GGTGTC-TGCAGCTTCTTCCCTGCATTCGCTTCTCCTTTCCTACCGTCGCCGGAAAAAGATCTCATCGGTCATGGAGAAC
ATAGTCGGGCGCCTAAACCTTGGCCTATGGCAAAAGTGAGGCGGTAGTCTGCTTAGCGCCTAAGTGGCTCCTTTTCATTG
TCCTTTTTTCCATGTTGGGAGTACAACCGCACTCCTAACCCACTAATCATAGATTGGTTATCATCTAGTACTTT-----C
TGTACCACTTTTATCTTACAAACGCGAGGGTATTGTGGTGGAGAGCCATGTATTACAACTTTGATAATCAAAATTCAAAA
TTCAAGTCTCTGAAGATCCTTTGAAAAATGTGTTTTGTCAAGGGCAAAAAATATATCTTTGTTTGCCATACCAAGATACT
CCCTCCGTAAAGAAATATAAGAGCGTTTAGGTCACTACTTGAGTGATCTGAACGCTCTTATATTTGTTTACCAGGGAGTA
CAAAAGACCATATTCTTGCACTAATTTTTACTAGTGGTTATGCCCGGGCATATGAGGGTCGGGAAGGAAGGC-CAAGGGA
CATCTAGTAAAAATTAGTGAGAGAATAACCGCAAGGGACATTGTGCACTAATGTTTACCAGGGAGTACAAAAGACCACAT
TGTGCCCGGGCATATGAGGGTCGGGAAGGAAGGCGCAAGGGACATCTATAAGATGGCTAAGATC---GTGAGGAAGGCGA
GGGATGTCAAACAAGTCAAATGCATCAAGGATAGAGCAGATCAACTCCTGGTGAAGGACAAGGAGATCAAGCATAGATGA
CAGGAGTACTCCGACAAGCTATTCAATGGAGAGATGAATCTAGGGGTCTGAGATTAGGGAGGCTTTACAAAGAATAATGT
TATAGGAGTCATTGGGCACCACTTAAGAGTAATGGCAAGCGTCACCAAAAATCAGTTTGTTTTCATGCCTGAGAGGTTGA
TCATGGAAGTCATTTTCTTGGTATGAAAACTTATGGAGAAATACAGGGAGCAAAAAGAAGACTTGCATATGATGTTCATT
GACTTGAAAAAGTCCTGCAATAAGATACTGCAAAATGTCATGTGGTGGTCCTTGGAGAAACACAAAGTCCCAATAAAGTA
CATTACTCTCATCAAGGACATGTACGATGATCTCATGACAAGTGTTCAAAAAAGTGATGGCGACACTGATGACCTTCCGC
ATAAAATAGGACAGCACCAAGGGTCAACTTCGAGCCCTTATCTTTTTGCCTTGATGATGGATGAGGTCACAAGGGATATG
CAAGGAGATATTCCATGGTGTATTCTCTTTACGATTGATGTGGTGCTAGTCAATGATAGTAGCTCGAGGCATAATGGAAA
GTTAGAGCTATGGAGACAAACTTTGGATCAAAGTTTTTAGGCTTAGTAGAACTAAAATTGAGTACATGAGGTGCGGTTTC
AGTACTACTTGGCACGAGGAGGTTAGCCTCAATGGGTAGGTGGTACCTCAGAAGGGCACCTTTTGATATTTGGGATCAGT
GTTGGAAAAGGATGCCGATATTGATGAAGATGTGAGCCATTAAATCAAAGTCGGATGGAGGAAATGATGCCAAGTTTCTG
GTGTTCTCTCTTGACAAGATAGTGCCACGAAAGCTAAAAGGCAGGTTCGATAGGACGGCGCCCCGCAATGTATGGCGCTG
AGTATTGGCCGACTAAAATGAGACATATTCAACAATTGAGTGTAGCAGAAATGCGCATCTTGAGATGGATGTGTGGTCAC
CCAAGAAAGGATCGAGTCCAAAATGATGATATACATGTAGAGTCGGGGTAGCACCGATTGAAGGGAAGCTTGTCGAACAT
CGTCTGAGATGGCTTGGATATATACAAAGTAGGCCTTTAGAAACTTTCGTGCATAGCAGGCGGTTAATACATGCTAATAA
TGTAAGAGAGGTTGGGCTAGACCAAACTTGACATGGAAGGAGTCCGTGAAGAGAGATCTGAAGCACTAAAGTATCACACG
GAACTAGTCATGGACAGGGGTGTGTGGAAGTTAGCTATCCACACGCCAGAACCATTACTTGGTTTTGAGATCTTATGGAT
TTCAGCTCTACCCTATCCAACTTATTTGGGACTAAACGCTTTGTTGTTGTATCTCTTGCCTTGGTCTTAGCAACTTACCA
TGTGCATGTCTTTTCTCAAAAAGGAAAATTGAATGCCAAGTATTTCCTGAAGTTGTACATTGTACAATTTGATGTCCTTG
CTCCACGGTACATCAGATTTCCCATCTCATGATGATGCAACAACTAGGTCTTAGAGCAACTCTAGCAGAGTCTTCATGGC
TTCCGTCGCTATATTTCTTTTATCTCGCTCCATACACAGGTCTCGTGGCCTCCATATTTGGAGGTTGGAGAGGTCCAGTA
AGGAGCTCGCCCCAAAACCAACCGCTAAAGTTTTAAGCTTCCTCCTCGCGCCTCCTGTCGGATTTGAAGCAACCCGCGCC
CTCGGATTCTTATGGCGGTCCATTGGATGACCGCCATGCGGCATCATCTTCTTGCTTGCATGTGAGCAGACTGGAGGTGT
GCGAGTAGGTCGCTGCAGCATTTCTCATAGGGAGGCGCGCCCTTCGACTACCCGCCATTAGCTGCCACCCGCGTCCCCAA
GTGCCTCCCTAATGGCGCCTGCGGTGGCCTGTAAAAGGCCGGCGCCCTCCGCTCTCTAGCTTCAATGCTATCTTCGACGC
CTCTTATTCCAATCTCACACGCCTCCAATCCACCATCCCCTTTGTCGTCCACAGCGCATCCAGAGGAGCTCCCTCTCGCC
TTCAA-TTTTTGGCATAAGGTGGAGGAGTAGCCCGCGGATCCTTTGCCCCCCTTTAGGGACCAGACGGACCTAGTCCTGG
AGGGGGGCTGCGCAGAGCAACTTGTAGCACCCAAGATTCTATCCCGATCACGTGATGAATTCATGATCGGAGCAGAATCG
CATTTCGAGCGCATAGCGAGGTGGATATCATTACAACATACCATGCACTAAATAGATGAGAATACCAGATAAAGGTTTAC
ACTCGCCACAAGCTACAACATGAATACATCAATACACAACAATCATCATACAGGAGAGCAGGATCCGACTATGGATGAAA
TCAAACAAAAAGAAGAACGACATCTACCCTGCTAATCCCGGGCTCCTGAACTGGAACCCATCCTATGATCGACGAAGAAG
CAGAAGAAGAACTCCAAAAGCAAACATGCATCGCTCTCACGTCAAGCATTGCTTTATCTATACCTGCACC---TGTTGTA
GTAATCTATGAGCCATGGGGACCCAGCAATCTCATTACCAAGGGTAGCAAAACTAGCAAAGATTAATGGGTATGGAAGGG
TTAAGTGGTGAGGAGGCTGGAAGCATTAAGCATTTGTATGGTGGCTAACTTACGAGTACAAGAGTAAGAAGAGTAAACTA
CACATAGCGGTCGCAAACTATTAATGATCAAGAAGTGATCCTGAACTACTTATGAGTCAGTCATAACCCCACCGTGTTCA
CTTCCCGAACTCCTTGGAAAAGAGACGATCACGTAACGCACGCGGTTGGTGTATTTTAATTGGGTTCAGTGTCAAGTTCT
CTAAAATCGGATATTATAAATTTTTAAGTCGCCACATAACCGCGGGCACGGCTTCCGAAAAGATTTAGCCCTGCAGGGGT
GCACCAAGTAGTCCATTATAAATTACCACATGCATCCGATGGAACATCCTCACACCATGATAACACGATGCTTACAATAA
GGAACCCCGGTGGACAAGCCACTCGTCAAAGGCAAAACTAAACCAGCAAGACCACCCGGTGTGTCGTCACCCCGATAAGA
GCCGCGCCTATTTTCTAGGGTTGCCTAACCCTTGGGATCCCTTGGACCACCTTACTATGTGCATGTTTTCTTTTCACACG
GGCATTTATCTGCTTTGGCA-TCAAAGCTTTCATTTGAAAATTTGCTACTACCACCTATATTTGTACTGACAATACCTTT
GCATGGACCCACACATTAGGTTTTAAAATGGTTCTCACATTCGTGTTGTCTTACTTATCTAGGCATGGCTCTTGCCCAGA
TAATTGTTGTTGGTCACACCCTTCTATATTATCGGTTTGTGAGTCTAGCTGATTGGATACGTGAGTTGTTGCACACTCTT
GAACTGATTTTGACTTGATGACCATTGTAACCATTTGCGGGTTATAGGCTAGCACATAGTTCAACACTATAACTAATTGT
TGGTTCATTCCTACTATAGGTTATAGGGTAGCGTTTGACAATTTTCCATGTGTTGTGGGTACT--TGTGACAATTGAGGA
CACGATGTTTGTGGTGACAGAGAACACGTTGACCTCCACAAATAGTTAGGATGCTGGGTAAAGCCTACGGGAAAACAGGG
AGAAGGTATAGGAGGAGAATAACATGAGTAGTAAAAAAGTTAATGACTTAAATACAACATCAAGGAACGTTTCTTAAACT
GAAGCTCTAGCACTATAGTTAAATAATTTGAATCTGG-CAGAAATTATACTAACCTTGCCTAGCACAATTCCACCCCTAA
ACTTCTGTTTTGCAAATTTCGTTAAGTCTATAGACAGAAGAAAAGGGTCACTCTATTTTCCCAACAAAACTTGAACAACA
CCAGAACCTTAATTTGAAGTCAGTTTCGTGCTCTTTCTATCATTTACACGTCACAGTGAAATGCTTTGCAAACTATTTGA
CCAGATGCTGTATACCACATTTGGATCTCATTTGCATATACTGACATGAAACAACGCATTACAGAAAAGCTTCTGATATG
TCAAAATGTATCATATATCAATTCTTGAGATTGTGCATATACTGGACATTAATCTTGTTTACATGTACTTCCAATGACTA
GATATTTCTTTCTCTTATGCAGTATGGACAAAATTCTTGAACGGTATGAGCGCTATTCTTATGCAGAAAAGGTTCTTGTT
TCAAGTGAATCTGAAATTCAGGTAAAAATGAAAAACAAGCGGTTTGCTTTCCTTTAGCTATGAAATAAATTGTTGCCGAT
ATCAGATGTTCTGAAATTTATTTGTAGGCCACTATATTTTGAATGATTTCCATGCGCTATGAAGTTAATTGACTTGCAAC
TATGGATTGTTGGTCTATTTGATTCTCTTGTAACCTATTATCAGTTTTTCTTCGATGAATGCTTAGGCATGGTCGAATAA
TGTAACCAAATACCACTTGACCAATTTACTTTCATGGCTACTGAACTAGACTAGCGTGCTGATTCGTACATACTGCCTTT
GGAAGAACTACAAAAATGTGATCTGACTTTAAGAGTTACTAAATTAGTACGTAGTAAACTGCAATGCATGGCCAGATCAG
CAATTCTGGATTAGCCGGCTGAGTTTTTGAAGGGCTTAGCAACAAAAATTGACAAGCTTATATATTATAATGGCTTTAAA
ATACTTGTGTGCATCAGTGAAAATCACAATATTTTGATTGCAATAACAAAATGCTATCCTAGATTATTAAGACTTGTTAC
TAGATTGGTCATTGATCTTAAGTTCTTAGGATAAACTGTTGAATCTCCAGTCCTTCGGATTGTATTATGCTACTAATGGC
CATTAAGGATAGCCCCATGACATTAGTTCTCATCTCCAATTTTTCTGTATTGTTTGCGATATTGCTGCAGTTTCTTATTA
CAGCTTGTCTAAGGCTAACCATCTAGGATAAAAAGTAGATCCTGCAGACTTAGAAGATCCAGTTAGGCTCAATATTCTTA
TTTTTGTAACTCGGAACTCCAGGACCTCGCTTCAATTTTTTGGCCAATTTTTGCACAAACCAAGTTGTAGCTCCAACTGA
GGGATCCAACCAGTTCTATCTGATTGCTGACAAACAGATTCAGCATGTACGTATGACGAGGACTATTTAAACA---TGTA
ATTACTAACCCAAAATATATTCCAAATTTTATTTAAATATTTACCTCCGCTGCAGCATTTTTAATATTACGAAATATGA-
TTTTTACATCTGATAGTAACACTTGTTGCAGTGACATAATTGATTTGAAGTTATGAAAATTCAAGTTCACTGCACAGAAC
AATCCTTCCTGATTTATGCCCCCGGGGTAAAGGAGGAGGGTTGTGATAGGCTTGGCGAGCCAACGTAAAAACTCAGCCAC
TCTTATGGAGATGAAACCCAAAAGCCAAAGAGCTAGCTATGGACAGGGGTGCGTGGAAGCTTGCTATCCATGTGCCAGAG
CCATGAGTTGGTTGCGAGATCTTATGGGTTTCACCTCTAGCCTACCCCAACTTGTTTGGGACTAAAGGCTTTGTTGTTGT
TGG---TGGTGGTGGTGGTGTCAATGTTGTTAAAGTCTCTTTGTTCATTTCTGAACTAACTTAGCCTATTTGTAGCATTT
CTGTCATTGTTCCTTCCTGTCCCACCCAAAGTTAGTAATGCGATTGTTATTTGTTTGTGCAGGGAAACTGGTGTCACGAA
TATAGGAAACTGAAGGCGAAGGTTGAGACAATACAGAAATGTCAAAAGTAATTTGTAACGATTTTGGTTGATTGCCAGTA
TATTGTATACACTCTGAAGATAAATGGGACTGAATTTCTACATCCTGCATCTGCAGGCATCTCATGGGAGAGGATCTTGA
ATCTTTGAATCTCAAGGAGTTGCAGCAACTGGAGCAGCAGCTGGAAAGCTCACTGAAACATATCAGATCCAGGAAGGTAC
TGATTTAAATGATTTGATACAGCAGCACAATATATAAAAAAACAAGAAAAACACTTGCAGAGAAGTTCAGCAAAGTATAT
CTGAAATCAGATTCTAGACTGAGATGTTCAAAATATG-TATATGCATTTTAGTCATATGCTCTTCATAGTT-AAAAAAAT
GACTAATTTTTTTCATTTTTTGTACTTGCAGAACCAACTTATGCACGAATCCATTTCTGAGCTTCAGAAGAAGGTAAGCT
GTCAACC-TTGCATACCTTATTCGGTATTCGAACTGGTCAACTTGTCATGAAGCCTTAGCTTGTTTCAAGATTTGTGACA
TTATAACATGTATGCAAGTAACTGGTCTACATGCACGTAACCTCATTACATCGTTCTTGCTGCAGGAGAGGTCACTGCAG
GAGGAGAATAAAGTTCTCCAGAAGGAAGTAAGCCCGTTATATCACCTTATGGTCCAACCGGTCTAAATTGTTCCGTATAG
CAAATTTTATTGACAGAGGTCCGTGTCCCTTCCCCACAGCTCGTGGAGAAGCAGAAGGCCCATGCGGCGCAGCAAGATCA
AACTCAGCCTCAAACCAGCTCTTCATCTTCTTCCTTCATGCTGAGGGATGCTCCCCCTGCCGCAAATACCAGGTGATGAT
GTACATCACAAGTCTAATCTTATTCAGAGTTCAAGTAACCAT------------------------------CTTTTGAA
TTGGTCGGGTTGTTCCTTGCAGCCCACTTTTGGTCTC--TATGCAGTTCTGTCGGGCCACATTTAAGTAACATAATACTA
ATATGCTTGTGTTCGCTTTGGTTGTGCAGCATTCATCCAGCGGCAACAGGCGAGAGGGCAGAGGATGCGGCAGTGCAGCC
GCAGGCCCCACCCCGGACGGGGCTTCCACCGTGGATGGTGAGCCACATCAACGGGTGAAGGGCATCCAGCCCATACAGGC
GTACTATTCAGTAGAGGGTAACAAGTTGCACCGGCCAGCCTGGTGTATGTTGCGGTTGCTAGCACGCCTGACCCCTTTGG
AGGGGAAAGGAAAAGAAATCAGAGTAAAGTAGCAAGCTGCAGCGATGTGTATATTTCACTTTGTCCACCTCAGTTTCCCT
CCCAGCTGGGCTGAGATGGCTGTACGAGTAA-TTTACCATGTAATCTATA??????????????????????????????
???????????????????????????????????????????????????--
>T16A 2 reads assembled to AY747600_A: AY747600_A, T16_promA, T16 assembled to AY747600_A ex8 no prom
--------------------------------------------------------------------------------
--------------------------------------------------------------------------------
--------------------------------------------------------------------------------
--------------------------------------------------------------------------------
--------------------------------------------------------------------------------
------------------------------------------------------NNNNNNNNNNNNNNNNNNNNNNNNNN
NNNNNNNNNNNNNNNNNNNNNNNNNNNNNNNNNNNNNNNNNNNNNNNNNNNNNNNNNNNTTTGTGGCGAGAGAATGATTT
GGGG-AAGCAAAATCCGGAGATTCGCACGTACGATCGTTCGACACGTCGACGCCCGGCGGGCCCGGGGTGGGGCATCGTG
TGGCTGCAGGACCGCGGGGCCCCGCAAAGCGGGCCGGGCCAATGGGTGCTCGACAGCGGCTATGCTCCAGACCAGCCCGG
TATTGCATACCGCGCTCGGGGCCAGATCCCTT---AAAACCCC----CCCCCCCCTGCCGGAATCCTCGTTTTGGCCTGG
CCATCCT--------------------CACCTCACGTCCTCACCCAACCACCTGATAGCCATGGCTCCGCCGCCTCGCCT
CCGCCTGCGCCAGTCGGAGTAGCCGTCGCGGTCTGCCGGTGTTGGAGGGTAGGGGCGTAGGGTTGGCCCGGTTCTCGAGC
GGAGATGGGGCGGGGGAAGGTGCAGCTGAAGCGGATCGAGAACAAGATCAACCGGCAGGTGACCTTCTCCAAGCGCCGCT
CGGGGCTTCTCAAGAAGGCGCACGAGATCTCCGTGCTCTGCGACGCCGAGGTCGGCCTCATCATCTTCTCCACCAAGGGA
AAGCTCTACGAGTTCTCCACCGAGTCATGGTAAATTAAGCACGCGCTGTCTTTAAATTTGTTCCCCAATACGCCTTCGAT
TTCGATTTCCTGCGCACCGTTCTGGTCCTGCGAGACGACCCGGCCGACCCCAGGGCCTTCTCCATTTCCGCGCTGCTGTT
TGGTAGATTCCGTTTGCCCGCTCGCTGTTTCCATCCGATTCTGCCGTGGCTGCTTGCTCGTTTTTCTTAGAATCGATGGG
GGAGCTGGCGTTCCGCGCGGCCGCGATTTCTTGCTATGGGGGGTAGGGCGCGCGATGGGTCGCCGGGCTATTTTATGCTC
CGCCAGCGCCGGGAAGGTTGTTCATCTGGCGTATTTTGGGGAAATTTTGGTCCCGGATGCGCCAGGTGGCACCCCAAGTG
GAAGGGTTAAGACGGTAATCTCTTGATATTTCTATCGGGCTGGGGTTATTTACGTAAAAAATATATATGGGGTTAAAGTG
ACATCGCAATTTAGCATGCTACCTCATCTTCTCATTTGGAATCTTAACTAGACGCTACAATACCTTGT-TGTCTCCCTCA
TCAAATTTGTGCTTGCTGCTTGAACAAATGAACCTCGTCATCTCGGTTATTTCCAGAATTTTGTTCCACAGGCTTTGCTA
TCATTCATATTGGTAGCTCCGGCCATGCGGCCATTTTGTTGCTTGCTTGGAGATACTGTCTACGGCACGCACGGAGAAAA
GAGTCACTTGACCAGCTAATGCATGGAATTATTGTCTGCAGCTGATGAAACTCCGGCATGAAGAGTCAAACCAAAAAGTA
GAGAGTTCCTTCCAAATATAAAATAAGAGTTTCTGCATACTTTTTTTCCCTTTCAACCATCATAGTTTGCCCGTGATATT
TGTTGGTGCTGGCGATGGTTCTTCACAAAGTAAAGGAGTCAATAAAATCACGGAGACTGATCCATTATTTCCCCCACACG
CTGACATTAGTCCATGTTAGTTTCCCATTTCTGTCTGCTTCCATAATTCCCGTCCGGCGAAGTACTAGATCAGCCTCCAC
GGTTTGAAAGTAAGAAATATCATACCGTCGAAAGGATCGCTACTGCTTAGTAAATATCCATTGTTGTTTGTAATCTTGCT
GAGAAAGCAACATTACCATCAGCTTCATGGCAAGGACCTGTATGTTGAGGTGCTAAATCTCTTCTAGTTTTGTACCACTG
AGGGTATGCGCGGCGCTAACGGAAAAGGGTAAGTAAAGTTTTATTGGCTTGCCTTCAGCTTCCTTGGTTGTTTGACGCAT
AGGTGCTTGCATGCATGTATCAAGCTGGTCACGTGATGAAAACGCGTAAGAATCAAAGTCGGTTAAATTAAGATATAAAT
AGATGCAGTCATATTTTAAGCTAGTGCTGCACTGTGAACTTCAGTATCTCAGATCAAAGTACTGAATAAAATTACCCCCT
GTTTCCGTGCTGTTCATTTGGAAAAGACTGCCATGAACATCCGAATTGGTAACCATGCATTAATCAGCTTGCCGGCTTTA
TTTTCTTCTCTGTCGTTCCTTGTCATTTGGTTTGCTTTGCCTACCTCTGCACGATAGGCACGTGTAAGTAGCTCACGGGG
ACAAGTAACTGCTATGCTTTGTCTAGAGCCTATGAGACAGCACGCTGATGCACCACGATATTCCATGGTTTAGGATCGGA
ACTAAAATCTTGAGATCTTACAATATTCTAAAAAGGCATCTATAGCCTGCATATAACCGACTCAGGCACAAAATCAGCAT
TGATCGAGCAGGCATCATATGCATACACTAAAATGCAGCTAATGATGTAGCCTGCTGATTTTCTGGACCTGGCTTGGATA
ATGGTTAATGTACCCAATTGTTATTCACTCTATATCCTCCATCTCCTTATCGGTCGATTAATTTACCACACATAGCAAAG
GTCCAAAGCTGACATTGCAACCAACTTTACTCATCTCTAGACTAGTAAACACGAAGTAAGCTGTTAGGGACTGTGTGATG
GGTCTATGTTACATGCATTTGTTGTCGGTCTAGTACTTAACCAAGTCTGGGAACCAGTTATCCTCTACACCTATTGTGTC
CCTAAACCTATATACTTGAGAGTAAAACAGAAGTTATTCCTAGGAATATCTGACTAAGCTATGGGATAGTCAACTTCCAT
TTTTGCTCCTGCCACATCTTTACTTAGTCCACAAACGACATATAGATGATCAGCTAGAACCGTTATTTAGAGTTTATATC
TGCTCATTACATGTATTAATTCCATGAAATAGAAGAAAAACTGAATAGGCACACAATATAGTTGAAGCTCGGCAGATGAC
TTCATAAGTGTCATATCTATTAACCATTTCACATATTGTTACATTTTTGCTGCAGTGATATTTTGTTAGCTCCCAGTTAC
AAGTTAACTAATATATGGAGATCCTGGGCACGTACATGTAAGCAGATCCTATCGACTTTCGTGGATCCGCTGATGGAATC
ACACCTCAGGATTTCATGGCATAGTCTTGATATGTCACGAACTGGTTGTTACTTTATTTATTTATTTTACACTGTGTTCG
CCCACCCACAGGCCTGGCGCAGTGGTGAAGTCCTCCCCACTTGTGCCAAGAGGTCCTGGGTTCGAACCAGCCTCTCTGCA
TTGCACTTTGCAGGGGTAAGACTAGGTTCCTATAATCCCTCCCCAGACCCCACCTTGTGTGGGAGCTTCTATGCACTGGG
TCTGTCCTTTGTGTTCGCCCACCTAGATGATAGAAATGTTATGTATTTAAAATGTAATCTCACAGTCATTGTTGTTGGTA
TGGACCGTATGCCAAAAAGGGTTTTACCATGAAGTCTATTAATGAATAATTATTTATGTTACAACTTGATTGCTTTACAT
TAGTTAAAATTAGTTATTTTGTACCTTTGTGCCCCCCTTCTTGTTCAACCATTTATCTTACCAAACTATGCATCAACAAA
CATGCACAGTCACTATTCATAAATTTCATATTCTCAAAATTTAAATATTAAGAACAAAAGTTATGTTTCTACTTTTTCCA
ACTNNCAATTCTCTGAACTCAAATTTTATAATTTGAAATTTTAATATTAACATTTTATTTTAAAACTTTTTGAATTTCTT
TTTTATTATAAAAAAGTTTGGATGGCATAAATTTATGTATGAACTATTATGAAACCACAAGCAATAACGAAAGTGTGTTT
TTAAGCAAAACCTTATGACCCATCACTCAAATAGTTTGCGTTTGATTTTCAAATTGACGCGCATTAAAGACATATACATG
CAGTCTTCATATCACATGTGTGCTTTTCCTGCTTAAGGTAGTAGGACTATCTCTTTTTTGAGAAACACCGATTACAACGT
AGATGCACACACAAGTGCACATTACCACCACACGTACACACTCACACAATGTTTAGTAAGGACTAAAATTGTGGAGCTTC
AAGATCTCTGGAACGTCAGGAATGTCGCCTCCCACGGAACGAATAATCCGCACAGTGTGTCAAACCATTGGTTCGATCTT
CCTTGGTGGGCTGTGAGTCAAGGTACTAAAAAAGCGGTAGGCGCTAATCTGAATTTTGCCTATGCCTAGTGCAATGACCG
CCTAGACGCACTTATGCCTTCGTATGACAAAGAAGGAGATTTTACAACAATGAAATCAATGGTGCGGAGCCTAGAGGGAG
GTATCGGTGGTGAGTTGGAGTGAGAAATCCCTCCTCTGATTCAACCTTTCTTGACAACATAGCCCAAACAAGACCGTCCA
TTTTCTTTGCATCCCCCTTTTCCCGTCTCTTTGTATCGTTAGGTCTCTTTCATTCGTCATTTGTATGTAGCGATAATGGT
GGTGTC-TGCAGCTTCTTCCCTGCATTCGCTTCTCCTTTCCTACCGTCGCCGGAAAAAGATCTCATCGGTCATGGAGAAC
ATAGTCGGGCGCCTAAACCTTGGCCTATGGCAAAAGTGAGGCGGTAGTCTGCTTAGCGCCTAAGTGGCTCCTTTTCATTG
TCCTTTTTTCCATGTTGGGAGTACAACCGCACTCCTAACCCACTAATCATAGATTGGTTATCATCTAGTACTTT-----C
TGTACCACTTTTATCTTACAAACGCGAGGGTATTGTGGTGGAGAGCCATGTATTACAACTTTGATAATCAAAATTCAAAA
TTCAAGTCTCTGAAGATCCTTTGAAAAATGTGTTTTGTCAAGGGCAAAAAATATATCTTTGTTTGCCATACCAAGATACT
CCCTCCGTAAAGAAATATAAGAGCGTTTAGGTCACTACTTGAGTGATCTGAACGCTCTTATATTTGTTTACCAGGGAGTA
CAAAAGACCATATTCTTGCACTAATTTTTACTAGTGGTTATGCCCGGGCATATGAGGGTCGGGAAGGAAGGC-CAAGGGA
CATCTAGTAAAAATTAGTGAGAGAATAACCGCAAGGGACATTGTGCACTAATGTTTACCAGGGAGTACAAAAGACCACAT
TGTGCCCGGGCATATGAGGGTCGGGAAGGAAGGCGCAAGGGACATCTATAAGATGGCTAAGATC---GTGAGGAAGGCGA
GGGATGTCAAACAAGTCAAATGCATCAAGGATAGAGCAGATCAACTCCTGGTGAAGGACAAGGAGATCAAGCATAGATGA
CAGGAGTACTCCGACAAGCTATTCAATGGAGAGATGAATCTAGGGGTCTGAGATTAGGGAGGCTTTACAAAGAATAATGT
TATAGGAGTCATTGGGCACCACTTAAGAGTAATGGCAAGCGTCACCAAAAATCAGTTTGTTTTCATGCCTGAGAGGTTGA
TCATGGAAGTCATTTTCTTGGTATGAAAACTTATGGAGAAATACAGGGAGCAAAAAGAAGACTTGCATATGATGTTCATT
GACTTGAAAAAGTCCTGCAATAAGATACTGCAAAATGTCATGTGGTGGTCCTTGGAGAAACACAAAGTCCCAATAAAGTA
CATTACTCTCATCAAGGACATGTACGATGATCTCATGACAAGTGTTCAAAAAAGTGATGGCGACACTGATGACCTTCCGC
ATAAAATAGGACAGCACCAAGGGTCAACTTCGAGCCCTTATCTTTTTGCCTTGATGATGGATGAGGTCACAAGGGATATG
CAAGGAGATATTCCATGGTGTATTCTCTTTACGATTGATGTGGTGCTAGTCAATGATAGTAGCTCGAGGCATAATGGAAA
GTTAGAGCTATGGAGACAAACTTTGGATCAAAGTTTTTAGGCTTAGTAGAACTAAAATTGAGTACATGAGGTGCGGTTTC
AGTACTACTTGGCACGAGGAGGTTAGCCTCAATGGGTAGGTGGTACCTCAGAAGGGCACCTTTTGATATTTGGGATCAGT
GTTGGAAAAGGATGCCGATATTGATGAAGATGTGAGCCATTAAATCAAAGTCGGATGGAGGAAATGATGCCAAGTTTCTG
GTGTTCTCTCTTGACAAGATAGTGCCACGAAAGCTAAAAGGCAGGTTCGATAGGACGGCGCCCCGCAATGTATGGCGCTG
AGTATTGGCCGACTAAAATGAGACATATTCAACAATTGAGTGTAGCAGAAATGCGCATCTTGAGATGGATGTGTGGTCAC
CCAAGAAAGGATCGAGTCCAAAATGATGATATACATGTAGAGTCGGGGTAGCACCGATTGAAGGGAAGCTTGTCGAACAT
CGTCTGAGATGGCTTGGATATATACAAAGTAGGCCTTTAGAAACTTTCGTGCATAGCAGGCGGTTAATACATGCTAATAA
TGTAAGAGAGGTTGGGCTAGACCAAACTTGACATGGAAGGAGTCCGTGAAGAGAGATCTGAAGCACTAAAGTATCACACG
GAACTAGTCATGGACAGGGGTGTGTGGAAGTTAGCTATCCACACGCCAGAACCATTACTTGGTTTTGAGATCTTATGGAT
TTCAGCTCTACCCTATCCAACTTATTTGGGACTAAACGCTTTGTTGTTGTATCTCTTGCCTTGGTCTTAGCAACTTACCA
TGTGCATGTCTTTTCTCAAAAAGGAAAATTGAATGCCAAGTATTTCCTGAAGTTGTACATTGTACAATTTGATGTCCTTG
CTCCACGGTACATCAGATTTCCCATCTCATGATGATGCAACAACTAGGTCTTAGAGCAACTCTAGCAGAGTCTTCATGGC
TTCCGTCGCTATATTTCTTTTATCTCGCTCCATACACAGGTCTCGTGGCCTCCATATTTGGAGGTTGGAGAGGTCCAGTA
AGGAGCTCGCCCCAAAACCAACCGCTAAAGTTTTAAGCTTCCTCCTCGCGCCTCCTGTCGGATTTGAAGCAACCCGCGCC
CTCGGATTCTTATGGCGGTCCATTGGATGACCGCCATGCGGCATCATCTTCTTGCTTGCATGTGAGCAGACTGGAGGTGT
GCGAGTAGGTCGCTGCAGCATTTCTCATAGGGAGGCGCGCCCTTCGACTACCCGCCATTAGCTGCCACCCGCGTCCCCAA
GTGCCTCCCTAATGGCGCCTGCGGTGGCCTGTAAAAGGCCGGCGCCCTCCGCTCTCTAGCTTCAATGCTATCTTCGACGC
CTCTTATTCCAATCTCACACGCCTCCAATCCACCATCCCCTTTGTCGTCCACAGCGCATCCAGAGGAGCTCCCTCTCGCC
TTCAA-TTTTTGGCATAAGGTGGAGGAGTAGCCCGCGGATCCTTTGCCCCCCTTTAGGGACCAGACGGACCTAGTCCTGG
AGGGGGGCTGCGCAGAGCAACTTGTAGCACCCAAGATTCTATCCCGATCACGTGATGAATTCATGATCGGAGCAGAATCG
CATTTCGAGCGCATAGCGAGGTGGATATCATTACAACATACCATGCACTAAATAGATGAGAATACCAGATAAAGGTTTAC
ACTCGCCACAAGCTACAACATGAATACATCAATACACAACAATCATCATACAGGAGAGCAGGATCCGACTATGGATGAAA
TCAAACAAAAAGAAGAACGACATCTACCCTGCTAATCCCGGGCTCCTGAACTGGAACCCATCCTATGATCGACGAAGAAG
CAGAAGAAGAACTCCAAAAGCAAACATGCATCGCTCTCACGTCAAGCATTGCTTTATCTATACCTGCACC---TGTTGTA
GTAATCTATGAGCCATGGGGACCCAGCAATCTCATTACCAAGGGTAGCAAAACTAGCAAAGATTAATGGGTATGGAAGGG
TTAAGTGGTGAGGAGGCTGGAAGCATTAAGCATTTGTATGGTGGCTAACTTACGAGTACAAGAGTAAGAAGAGTAAACTA
CACATAGCGGTCGCAAACTATTAATGATCAAGAAGTGATCCTGAACTACTTATGAGTCAGTCATAACCCCACCGTGTTCA
CTTCCCGAACTCCTTGGAAAAGAGACGATCACGTAACGCACGCGGTTGGTGTATTTTAATTGGGTTCAGTGTCAAGTTCT
CTAAAATCGGATATTATAAATTTTTAAGTCGCCACATAACCGCGGGCACGGCTTCCGAAAAGATTTAGCCCTGCAGGGGT
GCACCAAGTAGTCCATTATAAATTACCACATGCATCCGATGGAACATCCTCACACCATGATAACACGATGCTTACAATAA
GGAACCCCGGTGGACAAGCCACTCGTCAAAGGCAAAACTAAACCAGCAAGACCACCCGGTGTGTCGTCACCCCGATAAGA
GCCGCGCCTATTTTCTAGGGTTGCCTAACCCTTGGGATCCCTTGGACCACCTTACTATGTGCATGTTTTCTTTTCACACG
GGCATTTATCTGCTTTGGCA-TCAAAGCTTTCATTTGAAAATTTGCTACTACCACCTATATTTGTACTGACAATACCTTT
GCATGGACCCACACATTAGGTTTTAAAATGGTTCTCACATTCGTGTTGTCTTACTTATCTAGGCATGGCTCTTGCCCAGA
TAATTGTTGTTGGTCACACCCTTCTATATTATCGGTTTGTGAGTCTAGCTGATTGGATACGTGAGTTGTTGCACACTCTT
GAACTGATTTTGACTTGATGACCATTGTAACCATTTGCGGGTTATAGGCTAGCACATAGTTCAACACTATAACTAATTGT
TGGTTCATTCCTACTATAGGTTATAGGGTAGCGTTTGACAATTTTCCATGTGTTGTGGGTACT--TGTGACAATTGAGGA
CACGATGTTTGTGGTGACAGAGAACACGTTGACCTCCACAAATAGTTAGGATGCTGGGTAAAGCCTACGGGAAAACAGGG
AGAAGGTATAGGAGGAGAATAACATGAGTAGTAAAAAAGTTAATGACTTAAATACAACATCAAGGAACGTTTCTTAAACT
GAAGCTCTAGCACTATAGTTAAATAATTTGAATCTGG-CAGAAATTATACTAACCTTGCCTAGCACAATTCCACCCCTAA
ACTTCTGTTTTGCAAATTTCGTTAAGTCTATAGACAGAAGAAAAGGGTCACTCTATTTTCCCAACAAAACTTGAACAACA
CCAGAACCTTAATTTGAAGTCAGTTTCGTGCTCTTTCTATCATTTACACGTCACAGTGAAATGCTTTGCAAACTATTTGA
CCAGATGCTGTATACCACATTTGGATCTCATTTGCATATACTGACATGAAACAACGCATTACAGAAAAGCTTCTGATATG
TCAAAATGTATCATATATCAATTCTTGAGATTGTGCATATACTGGACATTAATCTTGTTTACATGTACTTCCAATGACTA
GATATTTCTTTCTCTTATGCAGTATGGACAAAATTCTTGAACGGTATGAGCGCTATTCTTATGCAGAAAAGGTTCTCGTT
TCAAGTGAATCTGAAATTCAGGTAAAAATGAAAAACAAGCGGTTTGCTTTCCTTTAGCTATGAAATAAATTGTTGCCGAT
ATCAGATGTTCTGAAATTTATTTGTAGGCCACTATATTTTGAATGATTTCCATGCGCTATGAAGTTAATTGACTTGCAAC
TATGGATTGTTGGTCTATTTGATTCTCTTGTAACCTATTATCAGTTTTTCTTCGATGAATGCTTAGGCATGGTCGAATAA
TGTAACCAAATACCACTTGACCAATTTACTTTCATGGCTACTGAACTAGACTAGCGTGCTGATTCGTACATACTGCCTTT
GGAAGAACTACAAAAATGTGATCTGACTTTAAGAGTTACTAAATTAGTACGTAGTAAACTGCAATGCATGGCCAGATCAG
CAATTCTGGATTAGCCGGCTGAGTTTTTGAAGGGCTTAGCAACAAAAATTGACAAGCTTATATATTATAATGGCTTTAAA
ATACTTGTGTGCATCAGTGAAAATCACAATATTTTGATTGCAATAACAAAATGCTATCCTAGATTATTAAGACTTGTTAC
TAGATTGGTCATTGATCTTAAGTTCTTAGGATAAACTGTTGAATCTCCAGTCCTTCGGATTGTATTATGCTACTAATGGC
CATTAAGGATAGCCCCATGACATTAGTTCTCATCTCCAATTTTTCTGTATTGTTTGCGATATTGCTGCAGTTTCTTATTA
CAGCTTGTCTAAGGCTAACCATCTAGGATAAAAAGTAGATCCTGCAGACTTAGAAGATCCAGTTAGGCTCAATATTCTTA
TTTTTGTAACTCGGAACTCCAGGACCTCGCTTCAATTTTTTGGCCAATTTTTGCACAAACCAAGTTGTAGCTCCAACTGA
GGGATCCAACCAGTTCTATCTGATTGCTGACAAACAGATTCAGCATGTACGTATGACGAGGACTATTTAAACA---TGTA
ATTACTAACCCAAAATATATTCCAAATTTTATTTAAATATTTACCTCCGCTGCAGCATTTTTAATATTACGAAATATGA-
TTTTTACATCTGATAGTAACACTTGTTGCAGTGACATAATTGATTTGAAGTTATGAAAATTCAAGTTCACTGCACAGAAC
AATCCTTCCTGATTTATGCCCCCGGGGTAAAGGAGGAGGGTTGTGATAGGCTTGGCGAGCCAACGTAAAAACTCAGCCAC
TCTTATGGAGATGAAACCCAAAAGCCAAAGAGCTAGCTATGGACAGGGGTGCGTGGAAGCTTGCTATCCATGTGCCAGAG
CCATGAGTTGGTTGCGAGATCTTATGGGTTTCACCTCTAGCCTACCCCAACTTGTTTGGGACTAAAGGCTTTGTTGTTGT
TGG---TGGTGGTGGTGGTGTCAATGTTGTTAAAGTCTCTTTGTTCATTTCTGAACTAACTTAGCCTATTTGTAGCATTT
CTGTCATTGTTCCTTCCTGTCCCACCCAAAGTTAGTAATGCGATTGTTATTTGTTTGTGCAGGGAAACTGGTGTCACGAA
TATAGGAAACTGAAGGCGAAGGTTGAGACAATACAGAAATGTCAAAAGTAATTTGTAACGATTTTGGTTGATTGCCAGTA
TATTGTATACACTCTGAAGATAAATGGGACTGAATTTCTACATCCTGCATCTGCAGGCATCTCATGGGAGAGGATCTTGA
ATCTTTGAATCTCAAGGAGTTGCAGCAACTGGAGCAGCAGCTGGAAAGCTCACTGAAACATATCAGATCCAGGAAGGTAC
TGATTTAAATGATTTGATACAGCAGCACAATATATAAAAAAACAAGAAAAACACTTGCAGAGAAGTTCAGCAAAGTATAT
CTGAAATCAGATTCTAGACTGAGATGTTCAAAATATG-TATATGCATTTTAGTCATATGCTCTTCATAGTT-AAAAAAAT
GACTAATTTTTTTCATTTTTTGTACTTGCAGAACCAACTTATGCACGAATCCATTTCTGAGCTTCAGAAGAAGGTAAGCT
GTCAACC-TTGCATACCTTATTCGGTATTCGAACTGGTCAACTTGTCATGAAGCCTTAGCTTGTTTCAAGATTTGTGACA
TTATAACATGTATGCAAGTAACTGGTCTACATGCACGTAACCTCATTACATCGTTCTTGCTGCAGGAGAGGTCACTGCAG
GAGGAGAATAAAGTTCTCCAGAAGGAAGTAAGCCCGTTATATCACCTTATGGTCCAACCGGTCTAAATTGTTCCGTATAG
CAAATTTTATTGACAGAGGTCCGTGTCCCTTCCCCACAGCTCGTGGAGAAGCAGAAGGCCCATGCGGCGCAGCAAGATCA
AACTCAGCCTCAAACCAGCTCTTCATCTTCTTCCTTCATGCTGAGGGATGCTCCCCCTGCCGCAAATACCAGGTGATGAT
GTACATCACAAGTCTAATCTTATTCAGAGTTCAAGTAACCAT------------------------------CTTTTGAA
TTGGTCGGGTTGTTCCTTGCAGCNNNNNNTTGGTCTC--TATGCAGTTCTGTCGGGCCACATTTAAGTAACATAATACTA
ATATGCTTGTGTTCGCTTTGGTTGTGCAGCATTCATCCAGCGGCAACAGGCGAGAGGGCAGAGGATGCGGCAGTGCAGCC
GCAGGCCCCACCCCGGACGGGGCTTCCACCGTGGATGGTGAGCCACATCAACGGGTGAAGGGCATCCAGCCCATACAGGC
GTACTATTCAGTAGAGGGTAACAAGTTGCACCGGCCAGCCTGGTGTATGTTGCGGTTGCTAGCACGCCTGACCCCTTTGG
AGGGGAAAGGAAAAGAAATCAGAGTAAAGTAGCAAGCTGCAGCGATGTGTATATTTCACTTTGTCCACCTCAGTTTCCCT
CCCAGCTGGGCTGAGATGGCTGTACGAGTAA-TTTACCATGTAATCTATATGTAGCTTGAGTGATGAATTTTCAAGTTTC
CATGATACCCGTCTCTACTGGGNNNNNNNNNNNNNNNNNNNNNNNNNNNNNNN
>T17A 2 reads from T17 mapped to AY747600_A using Geneious
--------------------------------------------------------------------------------
--------------------------------------------------------------------------------
--------------------------------------------------------------------------------
--------------------------------------------------------------------------------
--------------------------------------------------------------------------------
----------------------------------------------------NNNNNNNNNNNNNNNNNNNNNNNNNNNN
NNNNNNNNNNNNNNNNNNNNNNNNNNNNNNNNNNNNNNNNNNNNNNNNNNNNNNNNNNTTGTGGCGAGAG--AATGATTT
GGGG-AAGCAAAATCCGGAGATTCGCACGTACGATCGTTCGACACGTCGACGCCCGGCGGGCCCGGGGTGGGGCATCGTG
TGGCTGCAGGACCGCGGGGCCCCGCAAAGCGGGCCGGGCCAATGGGTGCTCGACAGCGGCTATGCTCCAGACCAGCCCGG
TATTGCATACCGCGCTCGGGGCCAGATCCCTTTAAAAACCCCT-----CCCCCCCTGCCGGAATCCTCGTTTTGGCCTGG
CCATCCTCCCTCTCCTCCCCTCTCTTCCACCTCACGTCCTCACCCAACCACCTGATAGCCATGGCTCCGCCGCCTCGCCT
CCGCCTGCGCCAGTCGGAGTAGCCGTCGCGGTCTGCCGGTGTTGGAGGGTAGGGGCGTAGGGTTGGCCCGGTTCTCGAGC
GGAGATGGGGCGGGGGAAGGTGCAGCTGAAGCGGATCGAGAACAAGATCAACCGGCAGGTGACCTTCTCCAAGCGCCGCT
CGGGGCTTCTCAAGAAGGCGCACGAGATCTCCGTGCTCTGCGACGCCGAGGTCGGCCTCATCATCTTCTCCACCAAGGGA
AAGCTCTACGAGTTCTCCACCGAGTCATGGTAAATNAAGCACGCGCTGTCTTNAAATTTGTTCCCCAATACGCCTTCGAT
TTCGATTTCCTGCGCACCGTTCTGGTCCTGCGAGACGACCCGGCCGACCCCAGGGCCTTCTCCATTTCCGCGCTGCTGTT
TGGTAGATTCCGTTTGCCCGCTCGCTGTTTCCATCCGATTCTGCCGTGGCTGCTTGCTCGTTTTTCTTAGAATCGATGGG
GGAGCTGGCGTTCCGCGCGGCCGCGATTTCTTGCTATGGGGGGTAGGGCGCGCGATGGGTCGCCGGGCTATTTTATGCTC
CGCCAGCGCCGGGAAGGTTGTTCATCTGGCGTATTTTGGGGAAATTTTGGTCCCGGACGCGCCAGGTGGCACCCCAAGTG
GAAGGGTTAAGACGGTAATCTCTTGATATTTCTATCGGGCTGGGGTTATTTACGTAAAAAATATATATGGGGTTAAAGTG
ACATCGCAATTTAGCATGCTACCTCATCTTCTCATTTGGAATCTTAACTAGACGCTACAATACCTTGT-TGTCTCCCTCA
TCAAATCTGTGCTTGCTGCTTGAACAAATGAACCTCGTCATCTCGGTTATTTCCAGAATTTTGTTCCACAGGCTTTGCTA
TCATTCATATTGGTAGCTCCGGCCATGCGGCCATTTTGTTGCTTGCTTGGAGATACTGTCTACGGCACGCACGGAGAAAA
GAGTCACTTGACCAGCTAATGCATGGAATTATTGTCTGCAGCTGATGAAACTCCGGCATGAAGAGTCAAACCAAAAAGTA
GAGAGTTCCTTCCAAATATAAAATAAGAGTTTCTGCATACTTTTTTTCCCTTTCAACCATCATAGTTTGCCCGTGATATT
TGTTGGTGCTGGCGATGGTTCTTCACAAAGTAAAGGAGTCAATAAAATCACGGAGACTGATCCA-TATTTCCCCCACACG
CTGACATTAGTCCATGTTAGTTTCCCATTTCTGTCTGCTTCCATAATTCCCGTCCGGCGAAGTACTAGATCAGCCTCCAC
GGTTTGAAAGTAAGAAATATCATACCGTCGAAAGGATCGCTACTGCTTAGTAAATATCCATTGTTGTTTGTAATCTTGCT
GAGAAAGCAACATTACCATCAGCTTCATGGCAAGGACCTGTATGTTGAGGTGCTAAATCTCTTCTAGTTTTGTACCACTG
AGGGTATGCGCGGCGCTAACGGAAAAGGGTAAGTAAAGTTTTATTGGCTTGCCTTCAGCTTCCTTGGTTGTTTGACGCAT
AGGTGCTTGCATGCATGTATCAAGCTGGTCACGTGATGAAAACGCGTAAGAATCAAAGTCGGTTAAATTAAGATATAAAT
AGATGCAGTCATATTTTAAGCTAGTGCTGCACTGTGAACTTCAGTATCTCAGATCAAAGTACTGAATAAAATTACCCCCT
GTTTCCGTGCTGTTCATTTGGAAAAGACTGCCATGAACATCCGAATTGGTAACCATGCATTAATCAGCTTGCCGGCTTTA
TTTTCTTCTCTGTCGTTCCTTGTCATTTGGTTTGCTTTGCCTACCTCTGCACGATAGGCACGTGTAAGTAGCTCACGGGG
ACAAGTAACTGCTATGCTTTGTCTAGAGCCTATGAGACAGCACGCTGATGCACCACGATATTCCATGGTTTAGGATCGGA
ACTAAAATCTTGAGATCTTACAATATTCTAAAAAGGCATCTATAGCCTGCATATAACCGACTCAGGCACAAAATCAGCAT
TGATCGAGCAGGCATCATATGCATACACTAAAATGCAGCTAATGATGTAGCCTGCTGATTTTCTGGACCTGGCTTGGATA
ATGGTTAATGTACCCAATTGTTATTCACTCTATATCCTCCATCTCCTTATCGGTCGATTAATTTACCACACATAGCAAAG
GTCCAAAGCTGACATTGCAACCAACTTTACTCATCTCTAGACTAGTAAACACGAAGTAAGCTGTTAGGGACTGTGTGATG
GGTCTATGTTACATGCATTTGTTGTCGGTCTAGTACTTAACCAAGTCTGGGAACCAGTTATCCTCTACACCTATTGTGTC
CCTAAACCTATATACTTGAGAGTAAAACAGAAGTTATTCCTAGGAATATCTGACTAAGCTATGGGATAGTCAACTTCCAT
TTTTGCTCCTGCCACATCTTTACTTAGTCCACAAACGACATATAGATGATCAGCTAGAACCGTTATTTAGAGTTTATATC
TGCTCATTACATGTATTAATTCCATGAAATAGAAGAAAAACTGAATAGGCACACAATATAGTTGAAGCTCGGCAGATGAC
TTCATAAGTGTCATATCTATTAACCATTTGACATATTGTTACATTTTTGCTGCAGTGATATTTTGTTAGCTCCCAGTTAC
AAGTTAACTAATATATGGAGATCCTGGGCACGTACATGTAAGCAGATCCTATCGACTTTCGTGGATCCGCTGATGGAATC
ACACCTCAGGATTTCATGGCATAGTCTTGATATGTCACGAACTGGTTGTTACTTTATTTATTTATTTTACACTGTGTTCG
CCCACCCA------------------------------------------------------------------------
--------------------------------------------------------------------------------
-------------------------GATGATAGAAATGTTATGTATTTAAAATATAATCTCACAGTCATTGTTGTTGGTA
TGGACCGTATGCCAAAAAGGGTTTTACCATGAAGTCTATTAATGAATAATTATTTATGTTACAACTTGATTGCTTTACAT
TAGTTAAAATTAGTTATTTTGTACCTTTGTGCCCCCCTTCTTGTTCAACCATTTATCTTACCAAACTATGCATCAACAAA
CATGCACAGTCACTATTCATAAATTTCATATTCTCAAAATTTAAATATTAAGAACAAAAGTTATGTTTCTACTTTTTCCA
ACTGACAATTCTCTGAACTCAAATTTTATAATTTGAAATTTTAATATTAACATTTTATTTTAAAACTTTTTGAATTTCTT
TTTTATTATAAAAAAGTTTGGATGGCATAAATTTATGTATGAACTATTATGAAACCACAAGCAATAACGAAAGTGTGTTT
TTAAGCAAAACCTTATGACCCATCACTCAAATAGTTTGCGTTTGATTTTCAAATTGACGCGCATTAAAGACATATACATG
CAGTCTTCATATCACATGTGTGCTTTTCCTGCTTAAGGTAGTAGGACTATCTCTTTTTTGAGAAACACCGATTACAACGT
AGATGCACACACAAGTGCACATTACCACCACACGTACACACTCACACAATGTTTAGTAAGGACTAAAATTGTGGAGCTTC
AAGATCTCTGGAACGTCAGGAATGTCGCCTCCCACGGAACGAATAATCCGCACAGTGTGTCAAACCATTGGTTCGATCTT
CCTTGGTGGGCTGTGAGTCAAGGTACTAAAAAAGCGGTAGGCGCTAATCTGAATTTTGCCTATGCCTAGTGCAATGACCG
CCTAGGCGCACTTATGCCTTCGTATGACAAAGAAGGAGATTTTACAACAATGAAATCAATGGTGCGGAGCCTAGAGGGAG
GTATCGGTGGTGAGTTGGAGTGAGAAATCCCTCCTCTGATTCAACCTTTCTTGACAACATAGCCCAAACAAGACCGTCCA
TTTTCTTTGCATCCCCCTTTTCCCGTCTCTTTGTATCGTTAGGTCTCTTTCATTCGTCATTTGTATGTAGCGATAATGGT
GGTGTC-TGCAGCTTCTTCCCTGCATTCGCTTCTCCTTTCCTACCGTCGCCGGAAAAAGATCTCATCGGTCATGGAGAAC
ATAGTCGGGCGCCTAAACCTTGGCCTATGGCAAAAGTGAGGCGGTAGTCTGCTTAGCGCCTAAGTGGCTCCTTTTCATTG
TCCTTTTTTCCATGTTGGGAGTACAACCGCACTCCTAACCCACTAACCATAGATTGGTTATCATCTAGTACTTT-----C
TGTACCACGTTTATCTTACAAACGCGAGGGTATTGTGGTGGAGAGCCATGTATTACAACTTTGATAATCAAAATTCAAAA
TTCAAGTCTCTGAAGATCCTTTGAAAAATGTGTTTTGTCAAGGGCAAAAAATATATCTTTGTTTGCCATACCAAGATACT
CCCTCCGTAAAGAAATATAAGAGCGTTTAGGTCACTACTTGAGTGATCTGAACGCTCTTATATTTGTTTACCAGGGAGTA
CAAAAGACCATATTCTTGCACTAATTTTTACTAGTGGTTATGCCCGGGCATATGAGGGTCGGGAAGGAAGGCGCAAGGGA
CATCTAGTAAAAATTAGTGAGAGAATAACCGCAAGGGACATTGTGCACTAATGTTTACCAGGGAGTACAAAAGACCACAT
TGTGCCCGGGCATATGAGGGTCGGGAAGGAAGGCGCAAGGGACATCTATAAGATGGCTAAGATC---GTGAGGAAGGCGA
GGGATGTCAAACAAGTCAAATGCATCAAGGATAGAGCAGATCAACTCCTGGTGAAGGACAATGAGATCAAGCATAGATGA
CAGGAGTACTCCGACAAGCTATTCAATGGAGAGATGAATCTAGGGGTCTGAGATTAGGGAGGCTTTACAAAGAATAATGT
TATAGGAGTCATTGGGCACCACTTAAGAGTAATGGCAAGCGTGACCAAAAATCAGTTTGTTTTCATGCCTGAGAGGTTGA
TCATGGAAGTCATTTTCTTGGTATGAAAACTTATGGAGAAATACAGGGAGCAAAAAGAAGACTTGCATATGATGTTCATT
GACTTGAAAAAGTCCTGCAATAAGATACTGCAAAATGTCATGTGGTGGTCCTTGGAGAAACACAAAGTCCCAATAAAGTA
CATTACTCTCATCAAGGACATGTACGATGATCTCATGACAAGTGTTCAAAAAAGTGATGGCGACACTGATGACCTTCCGC
ATAAAATAGGACAGCACCAAGGGTCAACTTCGAGCCCTTATCTTTTTGCCTTGATGATGGATGAGGTCACAAGGGATATG
CAAGGAGATATTCCATGGTGTATTCTCTTTACGATTGATGTGGTGCTAGTCAATGATAGTAGCTCGAGGCATAATGGAAA
GTTAGAGCTATGGAGACAAACTTTGGATCAAAGTTTTTAGGCTTAGTAGAACTAAAATTGAGTACATGAGGTGCGGTTTG
AGTACTACTTGGCACGAGGAGGTTAGCCTCAATGGGTAGGTGGTACCTCAGAAGGGCACCTTTTGATATTTGGGATCAGT
GTTGGAAAAGGATGCCGATATTGATGAAGATGTGAGCCATTAAATCAAAGTCGGATGGAGGAAATGATGCCAAGTTTCTG
GTGTTCTCTCTTGACAAGATAGTGCCACGAAAGCTAAAAGGCAGGTTCGATAGGACGGCGCCCCGCAATGTTTGGCGCTG
AGTATTGGCCGACTAAAATGAGACATATTCAACAATTGGGTGTAGCAGAAATGCGCATCTTGAGATGGATGTGTGGTCAC
CCAAGAAAGGATCGAGTCCAAAATGATGATATACATGTAGAGTCGGGGTAGCACCGATTGAAGGGAAGCTTGTCGAACAT
CGTCTGAGATGGCTTGGATATATACAAAGTAGGCCTTTAGAAACTTTCGTGCATAGCAGGCGGTTAATACATGCTAATAA
TGTAAGAGAGGTTGGGCTAGACCAAACTTGACATGGAAGGAGTCCGTGAAGAGAGATCTGAAGCACTAAAGTATCACACG
GAACTAGTCATGGACAGGGGTGTGTGGAAGTTAGCTATCCACACGCCAGAACCATTACTTGGTTTTGAGATCTTATGGAT
TTCAGCTCTACCCTATCCAACTTATTTGGGACTAAACGCTTTGTTGTTGTATCTCTTGCCTTGGTCTTAGCAACTTACCA
TGTGCATGTCTTTTCTCAAAAAGGAAAATTGAATGCCAAGTATTTCCTGAAGTTGTACATTGTACAATTTGATGTCCTTG
CTCCACGGTACATCAGATTTCCCATCTCATGATGATGCAACAACTAGGTCTTAGAGCAACTCTAGCAGAGTCTTCATGGC
TTCCGTCGCTATATTTCTTTTATCTCGCTCCATACACAGGTCTCGTGGCCTCCATATTTGGAGGTTGGAGAGGTCCAGTA
AGGAGCTCGCCCCAAAACTAACCGCTAAAGTTTTAAGCTTCCTCCTCGCGCCTCCTGTCGGATTTGAAGCAACCCGCGCC
CTCGGATTCCTATGGCGGTCCATTGGATGACCGCCATGCGGCATCATCTTCTTGCTTGCATGTGAGCAGACTGGAGGTGT
GCGAGTAGGTCGCTGCAGCATTTCTCATAGGGAGGCGCGCCCTTCGACTACCCGCCATTAGCTGCCACCCGCGTCCCCAA
GTGCCTCCCTAATGGCGCCTGCGGTGGCCTGTAAAAGGCCGGCGCCCTCCGCTCTCTAGCTTCAATGCTATCTTCGACGC
CTCTTATTCCAATCTCACACGCCTCCAATCCACCATCCCCTTTGTCGTCCACAGCGCATCCAGAGGAGCTCCCTCTCGCC
TTCAA-TTTTTGGCATAAGGTGGAGGAGTAGCCCGCGGATCCTTTGCCCCCCTTTAGGGACCAGACGGACCTAGTCCTGG
AGGGGGGCTGCGCAGAGCAACTTGTAGCACCCAAGATTCTATCCCGATCACGTGATGAATTCATGATCGGAGCAGAATCG
CATTTCGAGCGCATAGCGAGGTGGATATCATTACAACATACCATGCACTAAATAGATGAGAATACCAGATAAAGGTTTAC
ACTCGCCACAAGCTACAACATGAATACATCAATACACAACAATCATCATACAGGAGAGCAGGATCCGACTATGGATGAAA
TCAAACAAAAAGAAGAAAGACATCTACCCTGCTAATCCCGGGCTCCTGAACTGGAACCCATCCTATGATCGACGAAGAAG
CAGAAGAAGAACTCCAAAAGCAAACATGCATCGCTCTCACGTCAAGCATTGCTTTATCTATACCTGCACC---TGTTGTA
GTAATCTATGAGCCATGGGGACCCAGCAATCTCATTACCAACGGTAGCAAAACTAGCAAAGATTAATGGGTATGGAAGGG
TTAAGTGGTGAGGAGGCTGGAAGCATTAAGCATTTGTATGGTGGCTAACTTACGAGTACAAGAGTAAGAAGAGTAAACTA
CACATAGCGGTCGCAAACTATTAATGATCAAGAAGTGATCCTGAACTACTTATGAGTCAGTCATAACCCCACCGTGTTCA
CTTCCCGAACTCCTTGGAAAAGAGACGATCACGTAACGCACGCGGTTGGTGTATTTTAATTGGGTTCAGTGTCAAGTTCT
CTAAAATCGGATATTATAAATTTTTAAGTCGCCACATAACCGCGGGCACGGCTTCCGAAAAGATTTAGCCCTGCAGGGGT
GCACCAAGTAGTCCATTATAAATTACCACATGCATCGGATGGAACATCCTCACACCATGATAACACGATGCTTACAATAA
GGAACCCCGGTGGACAAGCCACTCGTCAAAGGCAAAACTAAACCAGCAAGACCACCCGGTGTGTCGTCACCCCGATAAGA
GCCGCGCCTATTTTCTAGGGTTGCCTAACCCTTGGGATCCCTTGGACCACCTTACTATGTGCATGTTTTCTTTTCACACG
GGCATTTATCTGCTTTGGCA-TCAAAGCTTTCATTTGAAAATTTGCTACTACCACCTATATTTGTACTGACAATACCTTT
GCATGGACCCACACATTAGGTTTTAAAATGGTTCTCACATTCGTGTTGTCTTACTTATCTAGGCATGGCTCTTGCCCAGA
TAATTGTTGTTGGTCACACCCTTCTATATTATCGGTTTGTGAGTCTAGCTGATTGGATACGTGAGTTGTTGCACACTCTT
GAACTGATTTTGACTTGATGACCATTGTAACCATTTGCGGGTTATAGGCTAGCACATAGTTCAACACTATAACTAATTGT
TGGTTCATTCCTACTATAGGTTATAGGGTAGCGTTTGACAATTTTCCATGTGTTGTGGGTACT--TGTGACAATTGAGGA
CACGATGTTTGTGGTGACAGAGAACACGTTGACCTCCACAAATAGTTAGGATGCTGGGTAAAGCCTACGGGAAAACAGGG
AGAAGGTATAGGAGGAGAATAACATGAGTAGTAAAAAAGTTAATGACTTAAATACAACATCAAGGAACGTTTCTTAAACT
GAAGCTCTAGCACTATAGTTAAATAATTTGAATCTGG-CAGAAATTATACTAACCTTGCCTAGCACAATTCCACCCCTAA
ACTTCTGTTTTGCAAATTTCGGTAAGTCTATAGACAGAAGAAAAGGGTCACTCTATTTTCCCAACAAAACTTGAACAACA
CCAGAACCTTAATTTGAAGTCAGTTTCGTGCTCTTTCTATCATTTACACGTCACAGTGAAATGCTTTGCAAACTATTTGA
CCAGATGCTGTATACCACATTTGAATCTCATTTGCATATACTGACATGAAACAACGCATTACAGAAAAGCTTCTGATATG
TCAAAATGTATCATATATCAATTCTTGAGATTGTGCATATACTGGACATTAATCTTGTTTACATGTACTTCCAATGACTA
GATATTTCTTTCTCTTATGCAGTATGGACAAAATTCTTGAACGGTATGAGCGCTATTCTTATGCAGAAAAGGTTCTCGTT
TCAAGTGAATCTGAAATTCAGGTAAAAATGAAAAACAAGCGGTTTGCTTTCCTTTAGCTATGAAATAAATTGTTGCCGAT
ATCAGATGTTCTGAAATTTATTTGTAGGCCACTATATTTTGAATGATTTCCATGCGCTATGAAGTTAATTGACTTGCAAC
TATGGATTGTTGGTCTATTTGATTCTCTTGTAACCTATTATCAGTTTTTCTTCGATGAATGCTTAGGCATGGTCGAATAA
TGTAACCAAATACCACTTGACCAATTTACTTTCATGGCTACTGAACTAGACTAGCGTGCTGATTCGTACATACTGCCTTT
GGAAGAACTACAAAAATGTGATCTGACTTTAAGAGTTACTAAATTAGTACGTAGTAAACTGCAATGCATGGCCAGATCAG
CAATTCTGGATTAGCCGGCTGAGTTTTTGAAGGGCTTAGCAACAAAAATTGACAAGCTTATATATTATAATGGCTTTAAA
ATACTTGTGTGCATCAGTGAAAATCACAATATTTTGATTGCAATAACAAAATGCTATCCTAGATTATTAAGACTTGTTAC
TAGATTGGTCATTGATCTTAAGTTCTTAGGATAAACTGTTGAATCTCCAGTCCTTCGGATTGTATTATGCTACTAATGGC
CATTAAGGATAGCCCCATGACATTAGTTCTCATCTCCAATTTTTCTGTATTGTTTGCGATATTGCTGCAGTTTCTTATTA
CAGCTTGTCTAAGGCTAACCATCTAGGATAAAAAGTAGATCCTGCAGACTTAGAAGATCCAGTTAGGCTCAATATTCTTA
TTTTTGTAACTCGGAACTCCAGGACCTCGCTTCAATTTTTTGGCCAATTTTTGCACAAACCAAGTTGTAGCTCCAACTGA
GGGATCCAACCAGTTCTATCTGATTGCTGACAAACAGATTCAGCATGTACGTATGACGAGGACTATTTAAACA---TGTA
ATTACTAACCCAAAAAATATTCCAAATTTTATTTAAATATTTACCTCCGCTGCAGCATTTTTAATATTACGAAATATGA-
TTTTTACATCTGATAGTAACACTTGTTGCAGTGACATAATTGATTTGAAGTTATGAAAATTCAAGTTCACTGCACAGAAC
AATCCTTCCTGATTTATGCCCCCGGGGTAAAGGAGGAGGGTTGTGATAGGCTTGGCGAGCCAACGTAAAAACTCAGCCAC
TCTTATGGAGATGAAACCCAAAAGCCAAAGAGCTAGCTATGGACAGGGGTGCGTGGAAGCTTGCTATCCATGTGCCAGAG
CCATGAGTTGGTTGCGAGATCTTATGGGTTTCACCTCTAGCCTACCCCAACTTGTTTGGGACTAAAGGCTTTGTTGTTGT
TGT---TGGTGGTGGTGGTGTCAATGTTGTTAAAGTCTCTTTGTTCATTTCTGAACTAACTTAGCCTATTTGTAGCATTT
CTGTCATTGTTCCTTCCTGTCCCACCCAAAGTTAGTAATGCGATTGTTATTTGTTTGTGCAGGGAAACTGGTGTCACGAA
TATAGGAAACTGAAGGCGAAGGTTGAGACAATACAGAAATGTCAAAAGTAATTTGTAACGATTTTGGTTGATTGCCAGTA
TATTGTATACACTCTGAAGATAAATGGGACTGAATTTCTACATCCTGCATCTGCAGGCATCTCATGGGAGAGGATCTTGA
ATCTTTGAATCTCAAGGAGTTGCAGCAACTGGAGCAGCAGCTGGAAAGCTCACTGAAACATATCAGATCCAGGAAGGTAC
TGATTTAAATGATTTGATACAGCAGCACAATATATAAAAAAACAAGAAAAACACTTGCAGAGAAGTTCAGCAAAGTATAT
CTGAAATCAGATTCTAGACTGAGATGTTCAAAATATG-TATATGCATTTTAGTCATATGCTCTTCATAGTT-AAAAAAAT
GACTAATTTTTTTCATTTTTTGTACTTGCAGAACCAACTTATGCACGAATCCATTTCTGAGCTTCAGAAGAAGGTAAGCT
GTCAACC-TTGCATACCTTATTCGGTATTCGAACTGGTCAACTTGTCATGAAGCCTTAGCTTGTTTCAAGATTTGTGACA
TTATAACATGTATGCAAGTAACTGGTCTACATGCACGTAACCTCATTACATCGTTCTTGCTGCAGGAGAGGTCACTGCAG
GAGGAGAATAAAGTTCTCCAGAAGGAAGTAAGCCCGTTATATCACCTT-TGGTCCAACCGGTCTAAATTGTTCCGTATAG
CAAATTTTATTGACAGAGGTCCGTGTCCCTTCCCCACAGCTCGTGGAGAAGCAGAAGGCCCATGTGGCGCAGCAAGATCA
AACTCAGCCTCAAACCAGCTCTTCATCTTCTTCCTTCATGCTGAGGGATGCTCCCCCTGCCGCAAATACCAGGTGATGAT
GTACATCACAAGTCTAATCTTATTCAGAGTTCAAGTAACCAT------------------------------CTTTTGAA
TTGGTCGGGTTGTTCCTTGCAGCCCACTTTTGGTCTC--TATGCAGTTCTGTCGGGCCACATTTAAGTAACATAATACTA
ATATGCTTGTGTTCGCTTTGGTTGTGCAGCATTCATCCAGCGGCAACAGGCGAGAGGGCAGAGGATGCGGCAGTGCAGCC
GCAGGCCCCACCCCGGACGGGGCTTCCACCGTGGATGGTGAGCCACATCAACGGGTGAAGGGCATCCAGCCCATACAGGC
GTACTATTCAGTAGAGGGTAACAAGTTGCACCGGCCAGCCTGGTGTATGTTGCGGTTGCTAGCACGCCTGACCCCTTTGG
AGGGGAAAGGAAAAGAAATCAGAGTAAAGTAGCAAGCTGCAGCGATGTGTATATTTCACTTTGTCCACCTCAGTTTCCCT
CCCAGCTGGGCTGA?????????????????-????????????????????????????????????????????????
???????????????????????????????????????????????????--
>T18A 2 reads from T18 mapped to AY747600_A using Geneious
--------------------------------------------------------------------------------
--------------------------------------------------------------------------------
--------------------------------------------------------------------------------
--------------------------------------------------------------------------------
--------------------------------------------------------------------------------
----------------------------------------------------???????????????????NNNNNNNNN
NNNNNNNNNNNNNNNNNNNNNNNNNNNNNNNNNNNNNNNNNNNNNNNNNNNNNNNNNNNNNNNNNNNNNNNNNNNGATTT
GGGG-AAGC-AAATCCGGAGATTCGCACGTACGATCGTTCGACACGTCGACGCCCGGCGGGCCCGGGGTGGGGCATCGTG
TGGCTGCAGGACCGCGGGGCCCCGC-AAGCGGGCCGGGCCAATGGGTGCTCGACAGCGGCTATGCTCCAGACCAGCCCGG
TATTGCATACCGCGCTCGGGGCCAGATCCCTT-AAAACCCCCC----CCCCCCCCTGCCGGAATCCTCGTTTTGGCCTGG
CCATCCT--------------------CACCTCACGTCCTCACCCAACCACCTGATAGCCATGGCTCCGCCGCCTCGCCT
CCGCCTGCGCCAGTCGGAGTAGCCGTCGCGGTCTGCCGGTGTTGGAGGGTAGGGGCGTAGGGTTGGCCCGGTTCTCGAGC
GGAGATGGGGCGGGGGAAGGTGCAGCTGAAGCGGATCGAGAACAAGATCAACCGGCAGGTGACCTTCTCCAAGCGCCGCT
CGGGGCTTCTCAAGAAGGCGCACGAGATCTCCGTGCTCTGCGACGCCGAGGTCGGCCTCATCATCTTCTCCACCAAGGGA
AAGCTCTACGAGTTCTCCACCGAGTCATGGTAAATNAAGCACGCGCTGTCTTTAAATTTGTTCCCCAATACGCCTTCGAT
TTCGATTTCCTGCGCACCGTTCTGGTCCTGCGAGACGACCCGGCCGACCCCAGGGCCTTCTCCATTTCCGCGCTGCTGTT
TGGTAGATTCCGTTTGCCCGCTCGCTGTTTCCATCCGATTCTGCCGTGGCTGCTTGCTCGTTTTTCTTAGAATCGATGGG
GGAGCTGGCGTTCCGCGCGGCCGCGATTTCTTGCTATGGGGGGTAGGGCGCGCGATGGGTCGCCGGGCTATTTTATGCTC
CGCCAGCGCCGGGAAGGTTGTTCATCTGGCGTATTTTGGGGAAATTTTGGTCCCGGATGCGCCAGGTGGCACCCCAAGTG
GAAGGGTTAAGACGGTAATCTCTTGATATTTCTATCGGGCTGGGGTTATTTACGTAAAAAATATATATGGGGTTAAAGTG
ACATCGCAATTTAGCATGCTACCTCATCTTCTCATTTGGAATCTTAACTAGACGCTACAATACCTTGT-TGTCTCCCTCA
TCAAATTTGTGCTTGCTGCTTGAACAAATGAACCTCGTCATCTCGGTTATTTCCAGAATTTTGTTCCACAGGCTTTGCTA
TCATTCATATTGGTAGCTCCGGCCATGCGGCCATTTTGTTGCTTGCTTGGAGATACTGTCTACGGCACGCACGGAGAAAA
GAGTCACTTGACCAGCTAATGCATGGAATTATTGTCTGCAGCTGATGAAACTCCGGCATGAAGAGTCAAACCAAAAAGTA
GAGAGTTCCTTCCAAATATAAAATAAGAGTTTCTGCATACTTTTTTTCCCTTTCAACCATCATAGTTTGCCCGTGATATT
TGTTGGTGCTGGCGATGGTTCTTCACAAAGTAAAGGAGTCAATAAAATCACGGAGACTGATCCATTATTTCCCCCACACG
CTGACATTAGTCCATGTTAGTTTCCCATTTCTGTCTGCTTCCATAATTCCCGTCCGGCGAAGTACTAGATCAGCCTCCAC
GGTTTGAAAGTAAGAAATATCATACCGTCGAAAGGATCGCTACTGCTTAGTAAATATCCATTGTTGTTTGTAATCTTGCT
GAGAAAGCAACATTACCATCAGCTTCATGGCAAGGACCTGTATGTTGAGGTGCTAAATCTCTTCTAGTTTTGTACCACTG
AGGGTATGCGCGGCGCTAACGGAAAAGGGTAAGTAAAGTTTTATTGGCTTGCCTTCAGCTTCCTTGGTTGTTTGACGCAT
AGGTGCTTGCATGCATGTATCAAGCTGGTCACGTGATGAAAACGCGTAAGAATCAAAGTCGGTTAAATTAAGATATAAAT
AGATGCAGTCATATTTTAAGCTAGTGCTGCACTGTGAACTTCAGTATCTCAGATCAAAGTACTGAATAAAATTACCCCCT
GTTTCCGTGCTGTTCATTTGGAAAAGACTGCCATGAACATCCGAATTGGTAACCATGCATTAATCAGCTTGCCGGCTTTA
TTTTCTTCTCTGTCGTTCCTTGTCATTTGGTTTGCTTTGCCTACCTCTGCACGATAGGCACGTGTAAGTAGCTCACGGGG
ACAAGTAACTGCTATGCTTTGTCTAGAGCCTATGAGACAGCACGCTGATGCACCACGATATTCCATGGTTTAGGATCGGA
ACTAAAATCTTGAGATCTTACAATATTCTAAAAAGGCATCTATAGCCTGCATATAACCGACTCAGGCACAAAATCAGCAT
TGATCGAGCAGGCATCATATGCATACACTAAAATGCAGCTAATGATGTAGCCTGCTGATTTTCTGGACCTGGCTTGGATA
ATGGTTAATGTACCCAATTGTTATTCACTCTATATCCTCCATCTCCTTATCGGTCGATTAATTTACCACACATAGCAAAG
GTCCAAAGCTGACATTGCAACCAACTTTACTCATCTCTAGACTAGTAAACACGAAGTAAGCTGTTAGGGACTGTGTGATG
GGTCTATGTTACATGCATTTGTTGTCGGTCTAGTACTTAACCAAGTCTGGGAACCAGTTATCCTCTACACCTATTGTGTC
CCTAAACCTATATACTTGAGAGTAAAACAGAAGTTATTCCTAGGAATATCTGACTAAGCTATGGGATAGTCAACTTCCAT
TTTTGCTCCTGCCACATCTTTACTTAGTCCACAAACGACATATAGATGATCAGCTAGAACCGTTATTTAGAGTTTATATC
TGCTCATTACATGTATTAATTCCATGAAATAGAAGAAAAACTGAATAGGCACACAATATAGTTGAAGCTCGGCAGATGAC
TTCATAAGTGTCATATCTATTAACCATTTCACATATTGTTACATTTTTGCTGCAGTGATATTTTGTTAGCTCCCAGTTAC
AAGTTAACTAATATATGGAGATCCTGGGCACGTACATGTAAGCAGATCCTATCGACTTTCGTGGATCCGCTGATGGAATC
ACACCTCAGGATTTCATGGCATAGTCTTGATATGTCACGAACTGGTTGTTACTTTATTTATTTATTTTACACTGTGTTCG
CCCACCCACAGGCCTGGCGCAGTGGTGAAGTCCTCCCCACTTGTGCCAAGAGGTCCTGGGTTCGAACCAGCCTCTCTGCA
TTGCACTTTGCAGGGGTAAGACTAGGTTCCTATAATCCCTCCCCAGACCCCACCTTGTGTGGGAGCTTCTATGCACTGGG
TCTGTCCTTTGTGTTCGCCCACCTAGATGATAGAAATGTTATGTATTTAAAATGTAATCTCACAGTCATTGTTGTTGGTA
TGGACCGTATGCCAAAAAGGGTTTTACCATGAAGTCTATTAATGAATAATTATTTATGTTACAACTTGATTGCTTTACAT
TAGTTAAAATTAGTTATTTTGTACCTTTGTGCCCCCCTTCTTGTTCAACCATTTATCTTACCAAACTATGCATCAACAAA
CATGCACAGTCACTATTCATAAATTTCATATTCTCAAAATTTAAATATTAAGAACAAAAGTTATGTTTCTACTTTTTCCA
ACTGACAATTCTCTGAACTCAAATTTTATAATTTGAAATTTTAATATTAACATTTTATTTTAAAACTTTTTGAATTTCTT
TTTTATTATAAAAAAGTTTGGATGGCATAAATTTATGTATGAACTATTATGAAACCACAAGCAATAACGAAAGTGTGTTT
TTAAGCAAAACCTTATGACCCATCACTCAAATAGTTTGCGTTTGATTTTCAAATTGACGCGCATTAAAGACATATACATG
CAGTCTTCATATCACATGTGTGCTTTTCCTGCTTAAGGTAGTAGGACTATCTCTTTTTTGAGAAACACCGATTACAACGT
AGATGCACACACAAGTGCACATTACCACCACACGTACACACTCACACAATGTTTAGTAAGGACTAAAATTGTGGAGCTTC
AAGATCTCTGGAACGTCAGGAATGTCGCCTCCCACGGAACGAATAATCCGCACAGTGTGTCAAACCATTGGTTCGATCTT
CCTTGGTGGGCTGTGAGTCAAGGTACTAAAAAAGCGGTAGGCGCTAATCTGAATTTTGCCTATGCCTAGTGCAATGACCG
CCTAGACGCACTTATGCCTTCGTATGACAAAGAAGGAGATTTTACAACAATGAAATCAATGGTGCGGAGCCTAGAGGGAG
GTATCGGTGGTGAGTTGGAGTGAGAAATCCCTCCTCTGATTCAACCTTTCTTGACAACATAGCCCAAACAAGACCGTCCA
TTTTCTTTGCATCCCCCTTTTCCCGTCTCTTTGTATCGTTAGGTCTCTTTCATTCGTCATTTGTATGTAGCGATAATGGT
GGTGTC-TGCAGCTTCTTCCCTGCATTCGCTTCTCCTTTCCTACCGTCGCCGGAAAAAGATCTCATCGGTCATGGAGAAC
ATAGTCGGGCGCCTAAACCTTGGCCTATGGCAAAAGTGAGGCGGTAGTCTGCTTAGCGCCTAAGTGGCTCCTTTTCATTG
TCCTTTTTTCCATGTTGGGAGTACAACCGCACTCCTAACCCACTAATCATAGATTGGTTATCATCTAGTACTTT-----C
TGTACCACTTTTATCTTACAAACGCGAGGGTATTGTGGTGGAGAGCCATGTATTACAACTTTGATAATCAAAATTCAAAA
TTCAAGTCTCTGAAGATCCTTTGAAAAATGTGTTTTGTCAAGGGCAAAAAATATATCTTTGTTTGCCATACCAAGATACT
CCCTCCGTAAAGAAATATAAGAGCGTTTAGGTCACTACTTGAGTGATCTGAACGCTCTTATATTTGTTTACCAGGGAGTA
CAAAAGACCATATTCTTGCACTAATTTTTACTAGTGGTTATGCCCGGGCATATGAGGGTCGGGAAGGAAGGC-CAAGGGA
CATCTAGTAAAAATTAGTGAGAGAATAACCGCAAGGGACATTGTGCACTAATGTTTACCAGGGAGTACAAAAGACCACAT
TGTGCCCGGGCATATGAGGGTCGGGAAGGAAGGCGCAAGGGACATCTATAAGATGGCTAAGATC---GTGAGGAAGGCGA
GGGATGTCAAACAAGTCAAATGCATCAAGGATAGAGCAGATCAACTCCTGGTGAAGGACAAGGAGATCAAGCATAGATGA
CAGGAGTACTCCGACAAGCTATTCAATGGAGAGATGAATCTAGGGGTCTGAGATTAGGGAGGCTTTACAAAGAATAATGT
TATAGGAGTCATTGGGCACCACTTAAGAGTAATGGCAAGCGTCACCAAAAATCAGTTTGTTTTCATGCCTGAGAGGTTGA
TCATGGAAGTCATTTTCTTGGTATGAAAACTTATGGAGAAATACAGGGAGCAAAAAGAAGACTTGCATATGATGTTCATT
GACTTGAAAAAGTCCTGCAATAAGATACTGCAAAATGTCATGTGGTGGTCCTTGGAGAAACACAAAGTCCCAATAAAGTA
CATTACTCTCATCAAGGACATGTACGATGATCTCATGACAAGTGTTCAAAAAAGTGATGGCGACACTGATGACCTTCCGC
ATAAAATAGGACAGCACCAAGGGTCAACTTCGAGCCCTTATCTTTTTGCCTTGATGATGGATGAGGTCACAAGGGATATG
CAAGGAGATATTCCATGGTGTATTCTCTTTACGATTGATGTGGTGCTAGTCAATGATAGTAGCTCGAGGCATAATGGAAA
GTTAGAGCTATGGAGACAAACTTTGGATCAAAGTTTTTAGGCTTAGTAGAACTAAAATTGAGTACATGAGGTGCGGTTTC
AGTACTACTTGGCACGAGGAGGTTAGCCTCAATGGGTAGGTGGTACCTCAGAAGGGCACCTTTTGATATTTGGGATCAGT
GTTGGAAAAGGATGCCGATATTGATGAAGATGTGAGCCATTAAATCAAAGTCGGATGGAGGAAATGATGCCAAGTTTCTG
GTGTTCTCTCTTGACAAGATAGTGCCACGAAAGCTAAAAGGCAGGTTCGATAGGACGGCGCCCCGCAATGTATGGCGCTG
AGTATTGGCCGACTAAAATGAGACATATTCAACAATTGAGTGTAGCAGAAATGCGCATCTTGAGATGGATGTGTGGTCAC
CCAAGAAAGGATCGAGTCCAAAATGATGATATACATGTAGAGTCGGGGTAGCACCGATTGAAGGGAAGCTTGTCGAACAT
CGTCTGAGATGGCTTGGATATATACAAAGTAGGCCTTTAGAAACTTTCGTGCATAGCAGGCGGTTAATACATGCTAATAA
TGTAAGAGAGGTTGGGCTAGACCAAACTTGACATGGAAGGAGTCCGTGAAGAGAGATCTGAAGCACTAAAGTATCACACG
GAACTAGTCATGGACAGGGGTGTGTGGAAGTTAGCTATCCACACGCCAGAACCATTACTTGGTTTTGAGATCTTATGGAT
TTCAGCTCTACCCTATCCAACTTATTTGGGACTAAACGCTTTGTTGTTGTATCTCTTGCCTTGGTCTTAGCAACTTACCA
TGTGCATGTCTTTTCTCAAAAAGGAAAATTGAATGCCAAGTATTTCCTGAAGTTGTACATTGTACAATTTGATGTCCTTG
CTCCACGGTACATCAGATTTCCCATCTCATGATGATGCAACAACTAGGTCTTAGAGCAACTCTAGCAGAGTCTTCATGGC
TTCCGTCGCTATATTTCTTTTATCTCGCTCCATACACAGGTCTCGTGGCCTCCATATTTGGAGGTTGGAGAGGTCCAGTA
AGGAGCTCGCCCCAAAACCAACCGCTAAAGTTTTAAGCTTCCTCCTCGCGCCTCCTGTCGGATTTGAAGCAACCCGCGCC
CTCGGATTCTTATGGCGGTCCATTGGATGACCGCCATGCGGCATCATCTTCTTGCTTGCATGTGAGCAGACTGGAGGTGT
GCGAGTAGGTCGCTGCAGCATTTCTCATAGGGAGGCGCGCCCTTCGACTACCCGCCATTAGCTGCCACCCGCGTCCCCAA
GTGCCTCCCTAATGGCGCCTGCGGTGGCCTGTAAAAGGCCGGCGCCCTCCGCTCTCTAGCTTCAATGCTATCTTCGACGC
CTCTTATTCCAATCTCACACGCCTCCAATCCACCATCCCCTTTGTCGTCCACAGCGCATCCAGAGGAGCTCCCTCTCGCC
TTCAA-TTTTTGGCATAAGGTGGAGGAGTAGCCCGCGGATCCTTTGCCCCCCTTTAGGGACCAGACGGACCTAGTCCTGG
AGGGGGGCTGCGCAGAGCAACTTGTAGCACCCAAGATTCTATCCCGATCACGTGATGAATTCATGATCGGAGCAGAATCG
CATTTCGAGCGCATAGCGAGGTGGATATCATTACAACATACCATGCACTAAATAGATGAGAATACCAGATAAAGGTTTAC
ACTCGCCACAAGCTACAACATGAATACATCAATACACAACAATCATCATACAGGAGAGCAGGATCCGACTATGGATGAAA
TCAAACAAAAAGAAGAACGACATCTACCCTGCTAATCCCGGGCTCCTGAACTGGAACCCATCCTATGATCGACGAAGAAG
CAGAAGAAGAACTCCAAAAGCAAACATGCATCGCTCTCACGTCAAGCATTGCTTTATCTATACCTGCACC---TGTTGTA
GTAATCTATGAGCCATGGGGACCCAGCAATCTCATTACCAAGGGTAGCAAAACTAGCAAAGATTAATGGGTATGGAAGGG
TTAAGTGGTGAGGAGGCTGGAAGCATTAAGCATTTGTATGGTGGCTAACTTACGAGTACAAGAGTAAGAAGAGTAAACTA
CACATAGCGGTCGCAAACTATTAATGATCAAGAAGTGATCCTGAACTACTTATGAGTCAGTCATAACCCCACCGTGTTCA
CTTCCCGAACTCCTTGGAAAAGAGACGATCACGTAACGCACGCGGTTGGTGTATTTTAATTGGGTTCAGTGTCAAGTTCT
CTAAAATCGGATATTATAAATTTTTAAGTCGCCACATAACCGCGGGCACGGCTTCCGAAAAGATTTAGCCCTGCAGGGGT
GCACCAAGTAGTCCATTATAAATTACCACATGCATCCGATGGAACATCCTCACACCATGATAACACGATGCTTACAATAA
GGAACCCCGGTGGACAAGCCACTCGTCAAAGGCAAAACTAAACCAGCAAGACCACCCGGTGTGTCGTCACCCCGATAAGA
GCCGCGCCTATTTTCTAGGGTTGCCTAACCCTTGGGATCCCTTGGACCACCTTACTATGTGCATGTTTTCTTTTCACACG
GGCATTTATCTGCTTTGGCA-TCAAAGCTTTCATTTGAAAATTTGCTACTACCACCTATATTTGTACTGACAATACCTTT
GCATGGACCCACACATTAGGTTTTAAAATGGTTCTCACATTCGTGTTGTCTTACTTATCTAGGCATGGCTCTTGCCCAGA
TAATTGTTGTTGGTCACACCCTTCTATATTATCGGTTTGTGAGTCTAGCTGATTGGATACGTGAGTTGTTGCACACTCTT
GAACTGATTTTGACTTGATGACCATTGTAACCATTTGCGGGTTATAGGCTAGCACATAGTTCAACACTATAACTAATTGT
TGGTTCATTCCTACTATAGGTTATAGGGTAGCGTTTGACAATTTTCCATGTGTTGTGGGTACT--TGTGACAATTGAGGA
CACGATGTTTGTGGTGACAGAGAACACGTTGACCTCCACAAATAGTTAGGATGCTGGGTAAAGCCTACGGGAAAACAGGG
AGAAGGTATAGGAGGAGAATAACATGAGTAGTAAAAAAGTTAATGACTTAAATACAACATCAAGGAACGTTTCTTAAACT
GAAGCTCTAGCACTATAGTTAAATAATTTGAATCTGG-CAGAAATTATACTAACCTTGCCTAGCACAATTCCACCCCTAA
ACTTCTGTTTTGCAAATTTCGTTAAGTCTATAGACAGAAGAAAAGGGTCACTCTATTTTCCCAACAAAACTTGAACAACA
CCAGAACCTTAATTTGAAGTCAGTTTCGTGCTCTTTCTATCATTTACACGTCACAGTGAAATGCTTTGCAAACTATTTGA
CCAGATGCTGTATACCACATTTGGATCTCATTTGCATATACTGACATGAAACAACGCATTACAGAAAAGCTTCTGATATG
TCAAAATGTATCATATATCAATTCTTGAGATTGTGCATATACTGGACATTAATCTTGTTTACATGTACTTCCAATGACTA
GATATTTCTTTCTCTTATGCAGTATGGACAAAATTCTTGAACGGTATGAGCGCTATTCTTATGCAGAAAAGGTTCTTGTT
TCAAGTGAATCTGAAATTCAGGTAAAAATGAAAAACAAGCGGTTTGCTTTCCTTTAGCTATGAAATAAATTGTTGCCGAT
ATCAGATGTTCTGAAATTTATTTGTAGGCCACTATATTTTGAATGATTTCCATGCGCTATGAAGTTAATTGACTTGCAAC
TATGGATTGTTGGTCTATTTGATTCTCTTGTAACCTATTATCAGTTTTTCTTCGATGAATGCTTAGGCATGGTCGAATAA
TGTAACCAAATACCACTTGACCAATTTACTTTCATGGCTACTGAACTAGACTAGCGTGCTGATTCGTACATACTGCCTTT
GGAAGAACTACAAAAATGTGATCTGACTTTAAGAGTTACTAAATTAGTACGTAGTAAACTGCAATGCATGGCCAGATCAG
CAATTCTGGATTAGCCGGCTGAGTTTTTGAAGGGCTTAGCAACAAAAATTGACAAGCTTATATATTATAATGGCTTTAAA
ATACTTGTGTGCATCAGTGAAAATCACAATATTTTGATTGCAATAACAAAATGCTATCCTAGATTATTAAGACTTGTTAC
TAGATTGGTCATTGATCTTAAGTTCTTAGGATAAACTGTTGAATCTCCAGTCCTTCGGATTGTATTATGCTACTAATGGC
CATTAAGGATAGCCCCATGACATTAGTTCTCATCTCCAATTTTTCTGTATTGTTTGCGATATTGCTGCAGTTTCTTATTA
CAGCTTGTCTAAGGCTAACCATCTAGGATAAAAAGTAGATCCTGCAGACTTAGAAGATCCAGTTAGGCTCAATATTCTTA
TTTTTGTAACTCGGAACTCCAGGACCTCGCTTCAATTTTTTGGCCAATTTTTGCACAAACCAAGTTGTAGCTCCAACTGA
GGGATCCAACCAGTTCTATCTGATTGCTGACAAACAGATTCAGCATGTACGTATGACGAGGACTATTTAAACA---TGTA
ATTACTAACCCAAAATATATTCCAAATTTTATTTAAATATTTACCTCCGCTGCAGCATTTTTAATATTACGAAATATGA-
TTTTTACATCTGATAGTAACACTTGTTGCAGTGACATAATTGATTTGAAGTTATGAAAATTCAAGTTCACTGCACAGAAC
AATCCTTCCTGATTTATGCCCCCGGGGTAAAGGAGGAGGGTTGTGATAGGCTTGGCGAGCCAACGTAAAAACTCAGCCAC
TCTTATGGAGATGAAACCCAAAAGCCAAAGAGCTAGCTATGGACAGGGGTGCGTGGAAGCTTGCTATCCATGTGCCAGAG
CCATGAGTTGGTTGCGAGATCTTATGGGTTTCACCTCTAGCCTACCCCAACTTGTTTGGGACTAAAGGCTTTGTTGTTGT
TGG---TGGTGGTGGTGGTGTCAATGTTGTTAAAGTCTCTTTGTTCATTTCTGAACTAACTTAGCCTATTTGTAGCATTT
CTGTCATTGTTCCTTCCTGTCCCACCCAAAGTTAGTAATGCGATTGTTATTTGTTTGTGCAGGGAAACTGGTGTCACGAA
TATAGGAAACTGAAGGCGAAGGTTGAGACAATACAGAAATGTCAAAAGTAATTTGTAACGATTTTGGTTGATTGCCAGTA
TATTGTATACACTCTGAAGATAAATGGGACTGAATTTCTACATCCTGCATCTGCAGGCATCTCATGGGAGAGGATCTTGA
ATCTTTGAATCTCAAGGAGTTGCAGCAACTGGAGCAGCAGCTGGAAAGCTCACTGAAACATATCAGATCCAGGAAGGTAC
TGATTTAAATGATTTGATACAGCAGCACAATATATAAAAAAACAAGAAAAACACTTGCAGAGAAGTTCAGCAAAGTATAT
CTGAAATCAGATTCTAGACTGAGATGTTCAAAATATG-TATATGCATTTTAGTCATATGCTCTTCATAGTT-AAAAAAAT
GACTAATTTTTTTCATTTTTTGTACTTGCAGAACCAACTTATGCACGAATCCATTTCTGAGCTTCAGAAGAAGGTAAGCT
GTCAACC-TTGCATACCTTATTCGGTATTCGAACTGGTCAACTTGTCATGAAGCCTTAGCTTGTTTCAAGATTTGTGACA
TTATAACATGTATGCAAGTAACTGGTCTACATGCACGTAACCTCATTACATCGTTCTTGCTGCAGGAGAGGTCACTGCAG
GAGGAGAATAAAGTTCTCCAGAAGGAAGTAAGCCCGTTATATCACCTTATGGTCCAACCGGTCTAAATTGTTCCGTATAG
CAAATTTTATTGACAGAGGTCCGTGTCCCTTCCCCACAGCTCGTGGAGAAGCAGAAGGCCCATGCGGCGCAGCAAGATCA
AACTCAGCCTCAAACCAGCTCTTCATCTTCTTCCTTCATGCTGAGGGATGCTCCCCCTGCCGCAAATACCAGGTGATGAT
GTACATCACAAGTCTAATCTTATTCAGAGTTCAAGTAACCAT------------------------------CTTTTGAA
TTGGTCGGGTTGTTCCTTGCAGCCCACTTTTGGTCTC--TATGCAGTTCTGTCGGGCCACATTTAAGTAACATAATACTA
ATATGCTTGTGTTCGCTTTGGTTGTGCAGCATTCATCCAGCGGCAACAGGCGAGAGGGCAGAGGATGCGGCAGTGCAGCC
GCAGGCCCCACCCCGGACGGGGCTTCCACCGTGGATGGTGAGCCACATCAACGGGTGAAGGGCATCCAGCCCATACAGGC
GTACTATTCAGTAGAGGGTAACAAGTTGCACCGGCCAGCCTGGTGTATGTTGCGGTTGCTAGCACGCCTGACCCCTTTGG
AGGGGAAAGGAAAAGAAATCAGAGTAAAGTAGCAAGCTGCAGCGATGTGTATATTTCACTTTGTCCACCTCAGTTTCCCT
CCCAGCTGGGCTGAGATGGCTGTACGAGTAA-TTTACCATGTAATCTATATGTAGCTTGA????????????????????
???????????????????????????????????????????????????--
>T19A_ 3 reads from T19 mapped to AY747600_A using Geneious
--------------------------------------------------------------------------------
--------------------------------------------------------------------------------
--------------------------------------------------------------------------------
--------------------------------------------------------------------------------
--------------------------------------------------------------------------------
----------------------------------------------------NNNNNNNNNNNNNNNNNNNNNNNNNNNN
NNNNNNNNNNNNNNNGAAAGGAAAAATTCTGCTCGTTTTTTTGCTCTGTGGTGTGTGTTTGTGGCGAGAGAAAATGATTT
GGGGAAAGCAAAATCCGGAGATTCGCACGTACGATCGTTCGACACGTCGACGCCCGGCGGGCCCGGGGTGGGGCATCGTG
TGGCTGCAGGACCGCGGGGCCCCGCAAAGCGGGCCGGGCCAATGGGTGCTCGACAGCGGCTATGCTCCAGACCAGCCCGG
TATTGCATACCGCGCTCGGGGCCAGATCCCTTTAAAAACCCCT-----CCCCCCCTGCCGGAATCCTCGTTTTGGCCTGG
CCATCCTCCCTCTCCTCCCCTCTCTTCCA--------CCTCACCCAACCACCTGATAGCCATGGCTCCGCCGCCTCGCCT
CCGCCTGCGCCAGTCGGAGTAGCCGTCGCGGTCTGCCGGTGTTGGAGGGTAGGGGCGTAGGGTTGGCCCGGTTCTCGAGC
GGAGATGGGGCGGGGGAAGGTGCAGCTGAAGCGGATCGAGAACAAGATCAACCGGCAGGTGACCTTCTCCAAGCGCCGCT
CGGGACTTCTCAAGAAGGCGCACGAGATCTCCGTGCTCTGCGACGCCGAGGTCGGCCTCATCATCTTCTCCACCAAGGGA
AAGCTCTACGAGTTCTCCACCGAGTCATGGTAAATTAAGCACGCGCTGTCTTTAAATTTGTTCCCCAATACGCCTTCGAT
TTCGATTTCCTGCGCACCGTTCTGGTCCTGCGAGACGACCCGGCCGACCCCAGGGCCTTCTCCATTTCCGCGCTGCTGTT
TGGTAGATTCCGTTTGCCCGCTCGCTGTTTCCATCCGATTCTGCCGTGGCTGCTTGCTCGTTTTTCTTAGAATCGATGGG
GGAGCTGGCGTTCCGCGCGGCCGCGATTTCTTGCTATGGGGGGTAGGGCGCGCGATGGGTCGCCGGGCTATTTTATGCTC
CGCCAGCGCCGGGAAGGTTGTTCATCTGGCCTATTTT-GGGAAATTTTGGTCCCGGACGCGCCAGGTGGCACCCCAAGTG
GAAGGGTTAAGACGGTAATCTCTTGATATTTCTATCGGGCTGGGGTTATTTACGTAAAAAATATATATGGGGTTAAAGTG
ACATCGCAATTTAGCATGCTACCTCATCTTCTCATTTGGAATCTTAACTAGACGCTACAATACCTTGT-TGTCTCCCTCA
TCAAATCTGTGCTTGCTGCTTGAACAAATGAACCTCGTCATCTCGGTTATTTCCAGAATTTTGTTCCACAGGCTTTGCTA
TCATTCGTATTGGTAGCTCCGGCCATGCGGCCATTTTGT-----------------------------------------
--------------------------------------------------------------------------------
-AGAGTTCCTTCCAAATATAAAATAAGAGTTTCTGCATACTTTTTTTCCCTTTCAACCATCATAGTTTGCCCGTGATATT
TGTTGGTGCTGGCGATGGTTCTTCACAAAGTAAAGGAGTCAATAAAATCACGGAGACTGATCCATTATTTCCCCCACACG
CTGACATTAGTCCATGTTAGTTTCCCATTTCTGTCTGCTTCCATAATTCCCGTCCGGCGAAGTACTAGATCAGCCTCCAC
GGTTTGAAAGTAAGAAATATCATACCGTCGAAAGGATCGCTACTGCTTAGTAAATATCCATTGTTGTTTGTAATCTTGCT
GAGAAAGCAACATTACCATCAGCTTCATGGCAAGGACCTGTATGTTGAGGTGCTAAATCTCTTCTAGTTTTGTACCACTG
AGGGTATGCGCGGCGCTAACGGAAAAGGGTAAGTAAAGTTTTATTGGCTTGCCTTCAGCTTCCTTGGTTGTTTGACGCAT
AGGTGCTTGCATGCATGTATCAAGCTGGTCACGTGATGAAAACGCGTAAGAATCAAAGTCGGTTAAATTAAGATATAAAT
AGATGCAGTCATATTTTAAGCTAGTGCTGCACTGTGAACTTCAGTATCTCAGATCAAAGTACTGAATAAAATTACCCCCT
GTTTCCGTGCTGTTCATTTGGAAAAGACTGCCATGAACATCCGAATTGGTAACCATGCATTAATCAGCTTGCCGGCTTTA
TTTTCTTCTCTGTCGTTCCTTGTCATTTGGTTTGCTTTGCCTACCTCTGCACGATAGGCACGTGTAAGTAGCTCACGGGG
ACAAGTAACTGCTATGCTTTGTCTAGAGCCTATGAGACAGCACGCTGATGCACCACGATATTCCATGGTTTAGGATCGGA
ACTAAAATCTTGAGATCTTACAATATTCTAAAAAGGCATCTATAGCCTGCATATAACCGACTCAGGCACAAAATCAGCAT
TGATCGAGCAGGCATCATATGCATACACTAAAATGCAGCTAATGATGTAGCCTGCTGATTTTCTGGACCTGGCTTGGATA
ATGGTTAATGTACCCAATTGTTATTCACTCTATATCCTCCATCTCCTTATCGGTCGATTAATTTACCACACATAGCAAAG
GTCCAAAGCTGACATTGCAACCAACTTTACTCATCTCTAGACTAGTAAACACGAAGTAAGCTGTTAGGGACTGTGTGATG
GGTGTATGTTACATGCATTTGTTGTCGGTCTAGTACTTAACCAAGTCTGGGAACCAGTTATCCTCTACACCTATTGTGTC
CCTAAACCTATATACTTGAGAGTAAAACAGAAGTTATTCCTAGGAATATCTGACTAAGCTATGGGATAGTCAACTTCCAT
TTTTGCTCCTGCCACATCTTTACTTAGTCCACAAACGACATATAGATGATCAGCTAGAACCGTTATTTAGAGTTTATATC
TGCTCATTACATGTATTAATTCCATGAAATAGAAGAAAAACTGAATAGGCACACAATGTAGTTGAAGCTCGGCAGATGAC
TTCATAAGTGTCATATCTATTAACCATTTCACATATTGTTACATTTTTGCTGCAGTGATATTTTGTTAGCTCCCAGTTAC
AAGTTAACTAATATATGGAGATCCTGGGCACGTACATGTAAGCAGATCCTATCGACTTTCGTGGATCCGCTGATGGAATC
ACACCTCAGGATTTCATGGCATAGTCTTGATATGTCACGAACTGGTTGTTACTTTATTTATTTATTTTACACTGTGTTCG
CCCACCCA------------------------------------------------------------------------
--------------------------------------------------------------------------------
-------------------------GATGATAGAAATGTTATGTATTTAAAATGTAATCTCACAGTCATTGTTGTTGGTA
TGGACCGTATGCCAAAAAGGGTTTTACCATGAAGTCTATTAATGAATAATTATTTATGTTACAACTTGATTGCTTTACAT
TAGTTAAAATTAGTTATTTTGTACCTTTGTGCCCCCCTTCTTGTTCAACCATTTATCTTACCAAACTATGCATCAACAAA
CATGCACAGTCACTATTCATAAATTTCATATTCTCAAAATTTAAATATTAAGAACAAAAGTTATGTTTCTACTTTTTCCA
ACTGACAATTCTCTGAACTCAAATTTAATAATTTGAAATTTTAATATTAACATTTTATTTTAAAACTTTTTGAATTTCTT
TTTTATTATAAAAAAGTTTGGATGGCATAAATTTATGTATGAACTATTATGAAACCACAAGCAATAACGAAAGTGTGTTT
TTAAGCAAAACCTTATGACCCATCACTCAAATAGTTTGCGTTTGATTTTCAAATTGACGCGCATTAAAGACATATACATG
CAGTCTTCATATCACATGTGTGCTTTTCCTGCTTAAGGTAGTAGGACTATCTCTTTTTTGAGAAACACCGATTACAACGT
AGATGCACACACAAGTGCACATTACCACCACACGTACACACTCACACAATGTTTAGTAAGGACTAAAATTGTGGAGCTTC
AAGATCTCTGGAACGTCAGGAATGTCGCCTCCCACGGAACGAATAATCCGCACAGTGTGTCAAACCATTGGTTCGATCTT
CCTTGGTGGGCTGTGAGTCAAGGTACTAAAAAAGCGGTAGGTGCTAATCTGAATTTTGCCTATGCCTAGTGCAATGACCG
CCTAGGCGCACTTATGCCTTCGTATGACAAAGAAGGAGATTTTACAACAATG-AATCAATGGTGCGGAG-----------
-----GGTGGTGAGTTGGAGTGAGAAATCCCTCCTCTGATTCAACCTTTCTTGACAACATAGCCCAAACAAGACCGTCCA
TTTTCTTTGCATCCCCCTTTTCCCGTCTCTTTGTATCGTTAGGTCTCTTTCATTCGTCATTTGTATGTAGCGATAATGGT
GGTGTC-TGCAGCTTCTTCCCTGCATTCGCTTTTCCTTTCCTACCGTCGCCGGAAAAAGATCTCATCGGTCATGGAGAAC
ATAGTCGGGCGCCTAAACCTTGGCCTATGGCAAAAGTGAGGCGGTAGTCTGCTTAGCGCCTAAGTGGCTCCTTTTCATTG
TCCTTTTTTCCATGTTGGGAGTACAACCGCACTCCTAACCCACTAACCATAGATTGGTTATCATCTAGTACTTT-----C
TGTACCACTTTTATCTTACAAATGCGAGGGTATTGTGGTGGAGAGCCATGTATTACAACTTTGATAATCAAAATTCAAAA
TTCAAGTCTCTGAAGATCCTTTGAAAAATGTGTTTTGTCAAGGGCAAAAAATATATCTTTGTTTGCCATATCAAGATACT
CCCTCCGTAAAGAAATATAAGAGCGTTTAGGTCACTACTTGAGTGATCTGAACGCTCTTATATTTGTTTACCAGGGAGTA
CAAAAGACCATATTCTTGCACTAATTTTTACTAGTGGTTATGCCCGGGCATATGAGGGTCGGGAAGGAAGGCGCAAGGGA
CATC---TAAAAATTAGTGAGAGAATAACTGCAAGGGACATTGTGCACTAATGTTTACCAGGGAGTACAAAAGACCACAT
TGTGCCCGGGCATATGAGGGTCGGGAAGGAAGGCGCAAGGGACATCTATAAGATGGCTAAGATC---GTGAGGAAGGCGA
GGGATGTCAAACAAGTCAAATGCATCAAGGATAGAGCAGATCAACTCCTGGTGAAGGACAAGGAGATCAAGCATAGATGA
CAGGAGTACTCCGACAAGCTATTCAATGGAGAGATGAATCTAGGGGTCTGAGATTAGGGAGGCTTTACAAAGAATGATGT
TATAGGAGTCATTGGGCACCACTTAAGAGTAATGGCAAGCGTGACCAAAAATCAGTTTGTTTTCATGCCTGAGAGGTTGA
TCATGGAAGCCATTTTCTTGGTATGAAAACTTATGGAGAAATACAGGGAGCAAAAAGAAGACTTGCATATGATGTTCATT
GACTTGAAAAAGTCCTGCAATAAGATACTGCAAAATGTCATGTGGTGGTCCTTGAAGAAACACAAAGTCCCAATAAAGTA
CATTACTCTCATCAAAGACATGTACCATGATCTCATGACAAGTGTTCAAAAAAGTGATGGCGACACTGATGACCTTCCGC
ATAAAATAGGACAGCACCAAGGGTCAACTTCGAGCCCTTATCTTTTTGCCTTGATGATGGATGAGGTCACAAGGGATATG
CAAAGAGATATTCCATGGTGTATTCTCTTTACGATTGATGTGGTGCTAGTCAATGATAGTAGCTCGAGGCATAATGGAAA
GTTAGAGCTATGGAGACAAACTTTGGATCAAAGTTTTTAGGCTTAGTAGAACTAAAATTGAGTACATGAGGTGCGGTTTC
AGTACTACTTGGCACGAGGAGGTTAGCCTCAATGGGTAGGTGGTACCTCAGAAGGGCACCTTTTGATATTTGGGATCAGT
GTTGGAAAAGGATGCCGATATTGATGAAGATGTGAGCCACTAAATCAAAGTCGGATGGAGGAAATGATGCCAAGTTTCTG
GTGTTCTCTCTTGACAAGATAGTGCCACGAAAGCTAAAAGGCAGGTTCGATAGGACGGCGCCCCGCAATGTATGGCGCTG
AGTATTGACCGACTAAAATGAGACATATTCAACAATTGGGTGTAGCAGAAATGCGCATCTTGAGATGGATGTGTGGTCAC
CCAAGAAAGGATCGAGTCCAAAATGATGATATACATGTAGAGTCGGGGTAGCACCGATTGAAGGGAAGCTTGTCGAACAT
CGTCTGAGATGGCTTGGATATATACAAAGTAGGCCTTTAGAAACTTTCGTGCATAGCAGGCGGTTAATACATGCTAATAA
TGTAAGAGAGGTTGGGCTAGACCAAACTTGACATGGAAGGAGTCCGTGAAGAGAGATCTGAAGCACTAAAGTATCACACG
GAACTAGTCATGGGCAGGGGTGTGTGGAAGTTAGCTATCCACACGCCAGAACCATTACTTGGTTTTGAGATCTTATGGAT
TTCAGCTCTACCCTACCCAACTTATTTGGGACTAAACGCTTTGTTGTTGTATCTTTTGCCTTGGTCTTAGCAACTTACCA
TGTGCATGTCTTTTCTCAAAAAGCAAAATTGAATGCCAAGTATTTCCTGAAGTTGTACATTGTACAATTTGATGTCCTTG
CTCCACGGTACATTAGATTTCCCATCTCATGATGATGCAACAACTAGGTCTTAGAGCAACTCTAGCAGAGTCTTCATKGC
TTCCGTCGCTATATTTCTTTTATCTCGCTCCATACACAGGTCTCGTGGCCTCCATATTTGGAGGTTGGAGAGGTCCAGTA
TGGAGCTCGCCCCAAAACCAACCGCTAAAGTTTTAAGCTTCCTCCTCGCGCCTCCTGTCGGATTTGAAGCAACCCGCGCC
CTCGGATTCCTATGGCGGTCCATTGGATGACCGCCATGCGGCATCATCTTCTTGCTTGCGTGTGAGCAGACTGGAGGTGT
GCGAGTAGGTCGCTGCAGCATTTCTCATAGGGAGGCGCGCCCTTCGACTACCCGCCATTAGCTGCCACCCGCGTCCCCAA
GTGCCTCCCTAATGGCGCCTGCGGTGGCCTGTAAAAGGCCGGCGCCCTCCGCTCTCTAGCTTCAATGCTATCTTCGACGC
CTCTTATTCCAATCTCACACGCCTCCAATCCACCATCCCCTTTGTCGTCCACAGCGCATCCAGAGGAGCTCCCTCTCGCC
TTCAA-TTTTTGGCATAAGGTGGAGGAGTAGCCCGCGGATCCTTTGCCCCCCTTTAGGGACCAGACGGACCTAGTCCTGG
AGGGGGGCTGCGCAGAGCAACTTGTAGCACCCAAGATTCTATCCCGATCACGTGATGAATTCATGATCGGAGCAGAATCG
CATTTCGAGCGCATAGCGAGGTGGATATCATTACAACATACCATGCACTAAATAGATGAGAATACTAGATAAAGGTTTAC
ACTCGCCACAAGCTACAACATGAATACATCAATACACAACAATCATCATACAGGAGAGCAGGATCCGACTATGGATGAAA
TCAAACAAAAAGAAGAACGGCATCTACCCTGCTAATCCCGGGCTCCTGAACTGGAACCCATCCTATGATCGACGAAGAAG
CAGAAGAAGAACTCCAAAAGCAAACATGCATCGCTCTCACGTCAAGCATTGCTTTATCTATACCTGCACC---TGTTGTA
GTAATCTATGAGCCATGGGGACCCAGCAATCTCATTACCAAGGGTAGCAAAACTAGCAAAGATTAATGGGTATGGAAGGG
TTAAGTGGTGAGGAGGCTGGAAGCATTAAGCATTTGTATGGTGGCTAACTTACGAGTACAAGAGTAAGAAGAGTAAACTA
CACATAGCGGTCACAAACTATTAATGATCAAGAAGTGATCCTGAACTACTTATGAGTCAGTCATAACCCCACCGTGTTCA
CTTCCCGAACTCCTTGGAAAAGAGACGATCAGGTAACGCACGCGGTTGGTGTATTTTAATTGGGTTCAGTGTCAAGTTCT
CTAAAATCGGATATTATAAATTTTTAAGTCGCCACATAACCGCGGGCACGGCTTCCGAAAAGATTTAGCCCTGCAGGGGT
GCACCAAGTAGTCCATTATAAATTACCACATGCATCCGATGGAACATCCTCACACCATGATAACACGATGCTTACAATAA
GGAACCCCGGTGGACAAGCCACTCGTCAAAGGCAAAACTAAACCAGCAAGACCACCCGGTGTGTCGTCACCCCGATAAGA
GCCGCGCCTATTTTCTAGGGTTGCCTAACCCTTGGGATCCCTTGGACCACCTTACTATGTGCATGTTTTCTTTTCACACG
GGCATTTATCTGCTTTGGCA-TCAAAGCTTTCATTTGAAAATTTGCTACTACCACCTATATTTGTACTGACAATACCTTT
GCATGGACCCACACATTAGGTTTTAAAATGGTTCTCACATTCGTGTTGTCTTACTTATCTAGGCATGGCTCTTGCCCAGA
TAATTGTTGTTGGTCACACCCTTCTATATTATCGGTTTGTGAGTCTAGCTGATTGGATACGTGAGTTGTTGCACACTCTT
GAACTGATTTTGACTTGATGACCATTGTAACCATTTGCGGGTTATAGGCTAGCACATAGTTCAACACTATAACTAATTGT
TGGTTCATTCCTACTATAGGTTATAGGGTAGCGTTTGATAATTTTCCATGTGTTGTGGGTACT--TGTGACAATTGAGGA
CACGATGTTTGTGGTGACAGAGAACACGTTGACCTCCACAAATAGTTAGGATGCTGGGTAAAGCCTACGGGAAAACAGGG
AAAAGGTATAGGAGGAGAATAACATGAGTAGTAAAAAAGTTAATGACTTAAATACAACATCAAGGAACGTTTCTTAAACT
GAAGCTCTAGCACTATAGTTAAATAATTTGAATCTGG-CAGAAATTATACTAACCTTGCCTAGCACAATTCCACCCCTAA
ACTTTTGTTTTGCAAATTTCCTTAAGTCTATAGACAGAAGAAAAGGGTCACTCTATTTTCCCAACAAAACTTGAACAACA
CCAGAACCTTAATTTGAAGTCAGTTTCGTGCTCTTTCTATCATTTACACGTCACAGTGAAATGCTTTGCAAACTATTTGA
CCAGATGCTGTATACCACATTTGAATCTCATTTGCATATACTGACATGAAACAACGCATTACAGAAAAGCTTCTGATATG
TCAAAATGTATCATATATCAATTCTTGAGATTGTGCATATACTGGACATTAATCTTGTTTACATGTACTTCCAATGACTA
GATATTTCTTTCTCTTATGCAGTATGGACAAAATTCTTGAACGGTATGAGCGCTATTCTTATGCAGAAAAGGTTCTCGTT
TCAAGTGAATCTGAAATTCAGGTAAAAATGAAAAACAAACGGTTTGCTTTCCTTTAGCTATGAAATAAATTGTTGCCGAT
ATCAGATGTTCTGAAATTTATTTGTAGGCCACTATATTTTGAATGATTTCCATGCGCTATGAAGTTAATTGACTTGCAAC
TATGGATTGTTGGTCTATTTGATTCTCTTGTAACCTATTATCAGTTTTTCTTCGATGAATGCTTAGGCATGGTCGAATAA
TGTAACCAAATACCACTTGACCAATTTACTTTCATGGCTACTGAACTAGACTAGCGTGCTGATTCGTACATACTGCCTTT
GGAAGAACTACAAAAATGTGATCTGACTTTAAGAGTTACTAAATTAGTACGTAGTAAACTGCAATGCATGGCCAGATCAG
CAATTCTGGATTAGCCGGCTGATTTTTTGAAGGGCTTAGCAACAAAAATTGACAAGCTTATATATTATAATGGCTTTAAA
ATACTTGTGTGCATCAGTGAAAATCACAATATTTTGATTGCAATAACAAAATGCTATCCTAGATTATTAAGACTTGTTAC
TAGATTGGTCATTGATCTTAAGTTCTTAGGATAAACTGTTGAATCTCCAGTCCTTCGGATTGTATTATGCTACTAATGGC
CATTAAGGATAGCCCCATGACATTAGTTCTCATCTCCAATTTTTCTGTATTGTTTGCGATATTGCTGCAGTTTCTTATTA
CAGCTTGTCTAAGGCTAACCATCTAGGATAAAAAGTAGATCCTGCAGACTTAGAAGATCCAGTTAGGCTCAATATTCTTA
TTTTTGTAACTCGGAACTCCAGGACCTCGCTTCAATTTTTTGGCCAATTTTTGCACAAACCAAGTTGTAGCTCCAACTGA
GGGATCCAACCAGTTCTATCTGATTGCTGACAAACAGATTCAGCATGTACGTATGACGAGGACTATTTAAACA---TGTA
ATTACTAACCCAAAAAATATTCCAAATTTTATTTAAATATTTACCTCCGCTGCAGCATTTTTAATATTACGAAATATGAT
TTTTTACATCTGATAGTAACACTTGTTGCAGTGACATAATTGATTTGAAGTTATGAAAATTCAAGTTCACTGCACAGAAC
AATCCTTCCTGATTTATGCCCCCGGGGTAAAGGAGGAGGGTTGTGATAGGCTTGGCGAGCCAACGTAAAAACTCAGCCAC
TCTTATGGAGATGAAACCCAAAAGCCAAAGAGCTAGCTATGGACAGGGGTGCGTGGAAGCTTGCTATCCATGTGCCAGAG
CCATGAGTTGGTTGCGAGATCTTATGGGTTTCACCTCTAGCCTACCCCAACTTGTTTGGGACTAAAGGCTTTGTTGTTGT
TGT---TGGTGGTGGTGGTGTCAATGTTGTTAAAGTCTCTTTGTTCATTTCTGAACTAACTTAGCCTATTTGTAGCATTT
CTGTCATTGTTCCTTCCTGTCCCACCCAAAGTTAGTAATGCGATTGTTATTTGTTTGTGCAGGGAAACTGGTGTCACGAA
TATAGGAAACTGAAGGCGAAGGTTGAGACAATACAGAAATGTCAAAAGTAATTTGTAACGATTTTGGTTGATTGCCAGTA
TATTGTATACACTCTGAAGATAAATGGGACTGAATTTCTACATCCTGCATCTGCAGGCATCTCATGGGAGAGGATCTTGA
ATCTTTGAATCTCAAGGAGTTGCAGCAACTGGAGCAGCAGCTGGAAAGCTCACTGAAACATATCAGATCCAGGAAGGTAC
TGATTTAAATGATTTGATACAGCAGCACAATATATAAAAAAACAAGAAAAACACTTGCAGAGAAGTTCAGCAAAGTATAT
CTGAAATCAGATTCTAGACTGAGATGTTCAAAATATG-TATATGCATTTTAGTCATATGCTCTTCATAGTT-AAAAAAAT
GACTAATTTTTTTCATTTTTTGTACTTGCAGAACCAACTTATGCACGGATCCATTTCTGAGCTTCAGAAGAAGGTAAGCT
GTCAACC-TTGCATACCTTATTCGGTATTCGAACTGGTCAACTTGTCATGAAGCCTTAGCTTGTTTCAAGATTTGTGACA
TTATAACATGTATGCAAGTAACTGGTCTACATGCACGTAACCTCATTACATCGTTCTTGCTGCAGGAGAGGTCACTGCAG
GAGGAGAATAAAGTTCTCCAGAAGGAAGTAAGCCCGTTATATCACCTTATGGTCCAACCGGTCTAAATTGTTCCGTATAG
CAAATTTTATTGACAGAGGTCCGTGTCCCTTCCCCACAGCTCGTGGAGAAGCAGAAGGCCCATGCGGCGCAGCAAGATCA
AACTCAGCCTCAAACCAGCTCTTCTTCTTCTTCCTTCATGCTGAGGGATGCTCCCCCTGCCGCAAATACCAGGTGATGAT
GTACATCACAAGTCTAATCTTATTCAGAGTTCAAGTAACCAT------------------------------CTTTTGAA
TTGGTCGGGTTGTTCCTTGCAGCCCACTTTTGGTCTC--TATGCAGTTCTGTCGGGCCACATTTAAGTAACATAATACTA
ATATGCTTGTGTTCGCTTTGGTTGTGCAGCATTCATCCAGCGGCAACAGGCGAGAGGGCAGAGGATGCGGCAGTGCAGCC
GCAGGCCCCACCCCGGACGGGGCTTCCACCGTGGATGGTGAGCCACATCAACGGGTGAAGGGCATCCAGCCCATACAGGC
GTACTATTCAGTAGAGGGTAACAAGTTGCACCGGCCAGCCTGGTGTATGTTGCGGTTGCTAGCACGCCTGACCCC-TTGG
AGGGGAAAGGAAAAGAAATCAGAGTAAAGTAGCAAGCTGCAGCGATGTGTATATTTCACTTTGTCCACCTCAGTTTCCCT
CCTAGCTGGGCTGAGATGGCTGTACGAGTAA-TTTACCATGTAATCTATATGTAGCTTGAGTGATGAATTTTCAAGTTTC
CATGATACCCGTCTCTACTGGGTGGTTGTTTA????????????????????-
>T20A 2 reads from T20 mapped to AY747600_A using Geneious
--------------------------------------------------------------------------------
--------------------------------------------------------------------------------
--------------------------------------------------------------------------------
--------------------------------------------------------------------------------
--------------------------------------------------------------------------------
----------------------------------------------------NNNNNNNNNNNNNNNNNNNNNNNNNNNN
NNNNNNNNNNNNNNNNNNNNNNNNNNNNNTGCTCGTTTTTTTTCTCTGTGGTGTGTGTTTGTGGCGAGAGAAAATGATTT
GGGGAAAGCAAAATCCGGAGATTCGCACGTACGATCGTTCGACACGTCGACGCCCGGCGGGCCCGGGGTGGGGCATCGTG
TGGCTGCAGGACCGCGGGGCCCCGCAAAGCGGGCCGGGCCAATGGGTGCTCGACAGCGGCTATGCTCCAGACCAGCCCGG
TATTGCATACCGCGCTCGGGGCCAGATCCCTTTAAAAACCCCT-----CCCCCCCTGCCGGAATCCTCGTTTTGGCCTGG
CCATCCTCCCTCTCCTCCCCTCTCTTCCACCTCACGTCCTCACCCAACCACCTGATAGCCATGGCTCCGCCGCCTCGCCT
CCGCCTGCGCCAGTCGGAGTAGCCGTCGCGGTCTGCCGGTGTTGGAGGGTAGGGGCGTAGGGTTGGCCCGGTTCTCGAGC
GGAGATGGGGCGGGGGAAGGTGCAGCTGAAGCGGATCGAGAACAAGATCAACCGGCAGGTGACCTTCTCCAAGCGCCGCT
CGGGGCTTCTCAAGAAGGCGCACGAGATCTCCGTGCTCTGCGACGCCGAGGTCGGCCTCATCATCTTCTCCACCAAGGGA
AAGCTCTACGAGTTCTCCACCGAGTCATGGTAAATTAAGCACGCGCTGTCTTTAAATTTGTTCCCCAATACGCCTTCGAT
TTCGATTTCCTGCGCACCGTTCTGGTCCTGCGAGACGACCCGGCCGACCCCAGGGCCTTCTCCATTTCCGCGCTGCTGTT
TGGTAGATTCCGTTTGCCCGCTCGCTGTTTCCATCCGATTCTGCCGTGGCTGCTTGCTCGTTTTTCTTAGAATCGATGGG
GGAGCTGGCGTTCCGCGCGGCCGCGATTTCTTGCTATGGGGGGTAGGGCGCGCGATGGGTCGCCGGGCTATTTTATGCTC
CGCCAGCGCCGGGAAGGTTGTTCATCTGGCGTATTTTGGGGAAATTTTGGTCCCGGACGCGCCAGGTGGCACCCCAAGTG
GAAGGGTTAAGACGGTAATCTCTTGATATTTCTATCGGGCTGGGGTTATTTACGTAAAAAATATATATGGGGTTAAAGTG
ACATCGCAATTTAGCATGCTACCTCATCTTCTCATTTGGAATCTTAACTAGACGCTACAATACCTTGT-TGTCTCCCTCA
TCAAATCTGTGCTTGCTGCTTGAACAAATGAACCTCGTCATCTCGGTTATTTCCAGAATTTTGTTCCACAGGCTTTGCTA
TCATTCATATTGGTAGCTCCGGCCATGCGGCCATTTTGTTGCTTGCTTGGAGATACTGTCTACGGCACGCACGGAGAAAA
GAGTCACTTGACCAGCTAATGCATGGAATTATTGTCTGCAGCTGATGAAACTCCGGCATGAAGAGTCAAACCAAAAAGTA
GAGAGTTCCTTCCAAATATAAAATAAGAGTTTCTGCATACTTTTTTTCCCTTTCAACCATCATAGTTTGCCCGTGATATT
TGTTGGTGCTGGCGATGGTTCTTCACAAAGTAAAGGAGTCAATAAAATCACGGAGACTGATCCATTATTTCCCCCACACG
CTGACATTAGTCCATGTTAGTTTCCCATTTCTGTCTGCTTCCATAATTCCCGTCCGGCGAAGTACTAGATCAGCCTCCAC
GGTTTGAAAGTAAGAAATATCATACCGTCGAAAGGATCGCTACTGCTTAGTAAATATCCATTGTTGTTTGTAATCTTGCT
GAGAAAGCAACATTACCATCAGCTTCATGGCAAGGACCTGTATGTTGAGGTGCTAAATCTCTTCTAGTTTTGTACCACTG
AGGGTATGCGCGGCGCTAACGGAAAAGGGTAAGTAAAGTTTTATTGGCTTGCCTTCAGCTTCCTTGGTTGTTTGACGCAT
AGGTGCTTGCATGCATGTATCAAGCTGGTCACGTGATGAAAACGCGTAAGAATCAAAGTCGGTTAAATTAAGATATAAAT
AGATGCAGTCATATTTTAAGCTAGTGCTGCACTGTGAACTTCAGTATCTCAGATCAAAGTACTGAATAAAATTACCCCCT
GTTTCCGTGCTGTTCATTTGGAAAAGACTGCCATGAACATCCGAATTGGTAACCATGCATTAATCAGCTTGCCGGCTTTA
TTTTCTTCTCTGTCGTTCCTTGTCATTTGGTTTGCTTTGCCTACCTCTGCACGATAGGCACGTGTAAGTAGCTCACGGGG
ACAAGTAACTGCTATGCTTTGTCTAGAGCCTATGAGACAGCACGCTGATGCACCACGATATTCCATGGTTTAGGATCGGA
ACTAAAATCTTGAGATCTTACAATATTCTAAAAAGGCATCTATAGCCTGCATATAACCGACTCAGGCACAAAATCAGCAT
TGATCGAGCAGGCATCATATGCATACACTAAAATGCAGCTAATGATGTAGCCTGCTGATTTTCTGGACCTGGCTTGGATA
ATGGTTAATGTACCCAATTGTTATTCACTCTATATCCTCCATCTCCTTATCGGTCGATTAATTTACCACACATAGCAAAG
GTCCAAAGCTGACATTGCAACCAACTTTACTCATCTCTAGACTAGTAAACACGAAGTAAGCTGTTAGGGACTGTGTGATG
GGTCTATGTTACATGCATTTGTTGTCGGTCTAGTACTTAACCAAGTCTGGGAACCAGTTATCCTCTACACCTATTGTGTC
CCTAAACCTATATACTTGAGAGTAAAACAGAAGTTATTCCTAGGAATATCTGACTAAGCTATGGGATAGTCAACTTCCAT
TTTTGCTCCTGCCACATCTTTACTTAGTCCACAAACGACATATAGATGATCAGCTAGAACCGTTATTTAGAGTTTATATC
TGCTCATTACATGTATTAATTCCATGAAATAGAAGAAAAACTGAATAGGCACACAATATAGTTGAAGCTCGGCAGATGAC
TTCATAAGTGTCATATCTATTAACCATTTCACATATTGTTACATTTTTGCTGCAGTGATATTTTGTTAGCTCCCAGTTAC
AAGTTAACTAATATATGGAGATCCTGGGCACGTACGTGTAAGCAGATCCTATCGACTTTCGTGGATCCGCTGATGGAATC
ACACCTCAGGATTTCATGGCATAGTCTTGATATGTCACGAACTGGTTGTTACTTTATTTATTTATTTTACACTGTGTTCG
CCCACCCA------------------------------------------------------------------------
--------------------------------------------------------------------------------
-------------------------GATGACAGAAATGTTATGTATTTAAAATGTAATCTCACAGTCATTGTTGTTGGTA
TGGACCGTATGCCAAAAAGGGTTTTACCATGAAGTCTATTAATGAATAATTATTTATGTTACAACTTGATTGCTTTACAT
TAGTTAAAATTAGTTATTTTGTACCTTTGTGCCCCCCTTCTTGTTCAACCATTTATCTTACCAAACTATGCATCAACAAA
CATGCACAGTCACTATTCATAAATTTCATATTCTCAAAATTTAAATATTAAGAACAAAAGTTATGTTTCTACTTTTTCCA
ACTAACAATTCTCTGAACTCAAATTTTATAATTTGAAATTTTAATATTAACATTTTATTTTAAAACTTTTTGAATTTCTT
TTTTATTATAAAAAAGTTTGGATGGCATAAATTTATGTATGAACTATTATGAAACCACAAGCAATAACGAAAGTGTGTTT
TTAAGCAAAACCTTATGACCCATCACTCAAATAGTTTGCGTTTGATTTTCAAATTGACGCGCATTAAAGACATATACATG
CAGTCTTCATATCACATGTGTGCTTTTCCTGCTTAAGGTAGTAGGACTATCTCTTTTTTGATAAACACCGATTACAACGT
AGATGCACACACAAGTGCACATTACCACCACACGTACACACTCACACAATGTTTAGTAAGGACTAAAATTGTGGAGCTTC
AAGATCTCTGGAACGTCAGGAATGTCGCCTCCCACGGAACGAATAATCCGCACAGTGTGTCAAACCATTGGTTCGATCTT
CCTTGGTGGGCTGTGAGTCAAGGTACTAAAAAAGCGGTAGGCGCTAATCTGAATTTTGCCTATGCCTAGTGCAATGACCG
CCTAGGCGCACTTATGCCTTCGTATGACAAAGAAGGAGATTTTACAACAATGAAATCAATGGTGCGGAGCCTAGAGGGAG
GTATCGGTGGTGAGTTGGAGTGAGAAATCCCTCCTCTGATTCAACCTTTCTTGACAACATAGCCCAAACAAGACCGTCCA
TTTTCTTTGCATCCCCCTTTTCCCGTCTCTTTGTATCGTTAGGTCTCTTTCATTCGTCATTTGTATGTAGCGATAATGGT
GGTGTC-TGCAGCTTCTTCCCTGCATTCGCTTCTCCTTTCCTACCGTCGCCGGAAAAAGATCTCATCGGTCATGGAGAAC
ATAGTCGGGCGCCTAAACCTTGGCCTATGGCAAAAGTGAGGCGGTAGTCTGCTTAGCGCCTAAGTGGCTCCTTTTCATTG
TCCTTTTTTCCATGTTGGGAGTACAACCGCACTCCTAACCCACTAACCATAGATTGGTTATCATCTAGTACTTT-----C
TGTACCACTTTTATCTTACAAACGCGAGGGTATTGTGGTGGAGAGCCATGTATTACAACTTTGATAATCAAAATTCAAAA
TTCAAGTCTCTGAAGATCCTTTGAAAAATGTGTTTTGTCAAGGGCAAAAAATATATCTTTGTTTGCCATACCAAGATACT
CCCTCCGTAAAGAAATATAAGAGCGTTTAGGTCACTACTTGAGTGATCTGAACGCTCTTATATTTGTTTACCAGGGAGTA
CAAAAGACCATATTCTTGCACTAATTTTTACTAGTGGTTATGCCCGGGCATATGAGGGTCGGGAAGGAAGGCGCAAGGGA
CATCTAGTAAAAATTAGTGAGAGAATAACCGCAAGGGACATTGTGCACTAATGTTTACCAGGGAGTACAAAAGACCACAT
TGTGCCCGGGCATATGAGGGTCGGGAAGGAAGGCGCAAGGGACATCTATAAGATGGCTAAGATC---GTGAGGAAGGCGA
GGGATGTCAAACAAGTCAAATGCATCAAGGATAGAGCAGATCAACTCCTGGTGAAGGACAAGGAGATCAAGCATAGATGA
CAGGAGTACTCCGACAAGCTATTCAATGGAGAGATGAATCTAGGGGTCTGAGATTAGGGAGGCTTTACAAAGAATAATGT
TATAGGAGTCATTGGGCACCACTTAAGAGTAATGGCAAGCGTGACCAAAAATCAGTTTGTTTTCATGCCTGAGAGGTTGA
TCATGGAAGTCATTTTCTTGGTATGAAAACTTATGGAGAAATACAGGGAGCAAAAAGAAGACTTGCATATGATGTTCATT
GACTTGAAAAAGTCCTGCAATAAGATACTGCAAAATGTCATGTGGTGGTCCTTGGAGAAACACAAAGTCCCAATAAAGTA
CATTACTCTCATCAAGGACATGTACGATGATCTCATGACAAGTGTTCAAAAAAGTGATGGCGACACTGATGACCTTCCGC
ATAAAATAGGACAGCACCAAGGGTCAACTTCGACCCCTTATCTTTTTGCCTTGATGATGGATGAGGTCACAAGGGATATG
CAAGGAGATATTCCATGGTGTATTCTCTTTACGATTGATGTGGTGCTAGTCAATGATAGTAGCTCGAGGCATAATGGAAA
GTTAGAGCTATGGAGACAAACTTTGGATCAAAGTTTTTAGGCTTAGTAGAACTAAAATTGAGTACATGAGGTGCGGTTTC
AGTACTACTTGGCACGAGGAGGTTAGCCTCAATGGGTAGGTGGTACCTCAGAAGGGCACCTTTTGATATTTGGGATCAGT
GTTGGAAAAGGATGCCGATATTGATGAAGATGTGAGCCATTAAATCAAAGTCGGATGGAGGAAATGATGCCAAGTTTCTG
GTGTTCTCTCTTGACAAGATAGTGCCACGAAAGCTAAAAGACAGGTTCGATAGGACGGCGCCCCGCAATGTATGGCGCTG
AGTATTGGCCGACTAAAATGAGACATATTCAACAATTGGGTGTAGCAGAAATGCGCATCTTGAGATGGATGTGTGGTCAC
CCAAGAAAGGATCGAGTCCAAAATGATGATATACATGTAGAGTCGGGGTAGCACCGATTGAAGGGAAGCTTGTCGAACAT
CGTCTGAGATGGCTTGGATATATACAAAGTAGGCCTTTAGAAACTTTCGTGCATAGCAGGCGGTTAATACATGCTAATAA
TGTAAGAGAGGTTGGGCTAGACCAAACTTGACATGGAAGGAGTCCGTGAAGAGAGATCTGAAGCACTAAAGTATCACACG
GAACTAGTCATGGACAGGGGTGTGTGGAAGTTAGCTATCCACACGCCAGAACCATTACTTGGTTTTGAGATCTTATGGAG
TTCAGCTCTACCCTATCCAACTTATTTGGGACTAAACGCTTTGTTGTTGTATCTCTTGCCTTGGTCTTAGCAACTTACCA
TGTGCATGTCTTTTCTCAAAAAGGAAAATTGAATGCCAAGTATTTCCTGAAGTTGTACATTGTACAATTTGATGTCCTTG
CTCCACGGTACATCAGATTTCCCATCTCATGATGATGCAACAACTAGGTCTTAGAGCAACTCTAGCAGAGTCTTCATGGC
TTCCGTCGCTATATTTCTTTTATCTCGCTCCATACACAGGTCTCGTGGCCTCCATATTTGGAGGTTGGAGAGGTCCAGTA
AGGAGCTCGCCCCAAAACCAACCGCTAAAGTTTTAAGCTTCCTCCTCGCGCCTCCTGTCGGATTTGAAGCAACCCGCGCC
CTCGGATTCCTATGGCGGTCCATTGGATGACCGCCATGCGGCATCATCTTCTTGCTTGCATGTGAGCAGACTGGAGGTGT
GCGAGTAGGTCGCTGCAGCATTTCTCATAGGGAGGCGCGCCCTTCGACTACCCGCCATTAGCTGCCACCCGCGTCCCCAA
GTGCCTCCCTAATGGCGCCTGCGGTGGCCTGTAAAAGGCCGGCGCCCTCCGCTCTCTAGCTTCAATGCTATCTTCGACGC
CTCTTATTCCAATCTCACACGCCTCCAATCCACCATCCCCTTTGTCGTCCACAGCGCATCCAGAGGAGCTCCCTCTCGCC
TTCAA-TTTTTGGCATAAGGTGGAGGAGTAGCCCGCGGATCCTTTGCCCCCCTTTAGGGACCAGACGGACCTAGTCCTGG
AGGGGGGCTGCGCAGAGCAACTTGTAGCACCCAAGATTCTATCCCGATCACGTGATGAATTCATGATCGGAGCAGAATCG
CATTTCGAGCGCATAGCGAGCTGGATATCATTACAACATACCATGCACTAAATAGATGAGAATACCAGATAAAGGTTTAC
ACTCGTCACAAGCTACAACATGAATACATCAATACACAACAATCATCATACAGGAGAGCAGGATCCGACTATGGATGAAA
TCAAACAAAAAGAAGAACGACATCTACCCTGCTAATCCCGGGCTCCTGAACTGGAACCCATCCTATGATCGACGAAGAAG
CAGAAGAAGAACTCCAAAAGCAAACATGCATCGCTCTCACGTCAAGCATTGCTTTATCTATACCTGCACC---TGTTGTA
GTAATCTATGAGCCATGGGGA-CCAGCAATCTCATTACCAAGGGTAGCAAAACTAGCAAAGATTAATGGGTATGGAAGGG
TTAAGTGGTGAGGAGGCTGGAAGCATTAAGCATTTGTATGGTGGCTAACTTACGAGTACAAGAGTAAGAAGAGTAAACTA
CACATAGCGGTCGCAAACTATTAATGATCAAGAAGTGATCCTGAACTACTTATGAGTCAGTCATAACCCCACCGTGTTCA
CTTCCCGAACTCCTTGGAAAAGAGACGATCATGTAACGCACGCGGTTGGTGTATTTTAATTGGGTTCAGTGTCAAGTTCT
CTAAAATCGGATATTATAAATTTTTAAGTCGCCACATAACCGCGGGCACGGCTTCCGAAAAGATTTAGCCCTGCAGGGGT
GCACCAAGTAGTCCATTATAAATTACCACATGCATCCGATGGAACATCCTCACACCATGATAACACGATGCTTACAATAA
GGAACCCCGGTGGACAAGCCATTCGTCAAAGGCAAAACTAAACCAGCAAGACCACCCGGTGTGTCGTCACCCCGATAAGA
GCCGCGCCTATTTTCTAGGGTTGCCTAACCCTTGGGATCCCTTGGACCACCTTACTATGTGCATGTTTTCTTTTCACACG
GGCATTTATCTGCTTTGGCA-TCAAAGCTTTCATTTGAAAATTTGCTACTACCACCTATATTTGTACTGACAATACCTTT
GCATGGACCCACACATTAGGTTTTAAAATGGTTCTCACATTCGTGTTGTCTTACTTATCTAGGCATGGCTCTTGCCCAGA
TAATTGTTGTTGGTCACACCCTTCTATATTATCGGTTTGTGAGTCTAGCTGATTGGATACGTGAGTTGTTGCACACTCTT
GAACTGATTTTGACTTGATGACCATTGTAACCATTTGCGGGTTATAGGCTAGCACATAGTTCAACACTATAACTAATTGT
TGGTTCATTCCTACTATAGGTTATAGGGTAGCGTTTGACAATTTTCCATGTGTTGTGGGTACT--TGTGACAATTGAGGA
CACGATGTTTGTGGTGACAGAGAACACGTTGACCTCCACAAATAGTTAGGATGCTGGGTAAAGCCTACGGGAAAACAGGG
AGAAGGTATAGGAGGAGAATAACATGAGTAGTAAAAAAGTTAATGACTTAAATACAACATCAAGGAACGTTTCTTAAACT
GAAGCTCTAGCACTATAGTTAAATAATTTGAATCTGG-CAGAAATTATACTAACCTTGCCTAGCACAATTCCACCCCTAA
ACTTCTGTTTTGCAAATTTCGTTAAGTCTATAGACAGAAGAAAAGGGTCACTCTATTTTCCCAACAAAACTTGAACAACA
CCAGAACCTTAATTTGAAGTCAGTTTCGTGCTCTTTCTATCATTTACACGTCACAGTGAAATGCTTTGCAAACTATTTGA
CCAGATGCTGTATACCACATTTGAATCTCATTTGCATATACTGACATGAAACAACGCATTACAGAAAAGCTTCTGATATG
TCAAAATGTATCATATATCAATTCTTGAGATTGTGCATATACTGGACATTAATCTTGTTTACATGTACTTCCAATGACTA
GATATTTCTTTCTCTTATGCAGTATGGACAAAATTCTTGAACGGTATGAGCGCTATTCTTATGCAGAAAAGGTTCTCGTT
TCAAGTGAATCTGAAATTCAGGTAAAAATGAAAAACAAGCGGTTTGCTTTCCTTTAGCTATGAAATAAATTGTTGCCGAT
ATCAGATGTTCTGAAATTTATTTGTAGGCCACTATATTTTGAATGATTTCCATGCGCTATGAAGTTAATTGACTTGCAAC
TATGGATTGTTGGTCTATTTGATTCTCTTGTAACCTATTATCAGTTTTTCTTCGATGAATGCTTAGGCATGGTCGAATAA
TGTAACCAAATACCACTTGACCAATTTACTTTCATGGCTACTGAACTAGACTAGCATGCTGATTCGTACATACTGCCTTT
GGAAGAACTACAAAAATGTGATCTGACTTTAAGAGTTACTAAATTAGTACGTAGTAAACTGCAATGCATGGCCAGATCAG
CAATTCTGGATTAGCCGGCTGAGTTTTTGAAGGGCTTAGCAACAAAAATTGACAAGCTTATATATTATAATGGCTTTAAA
ATACTTGTGTGCATCAGTGAAAATCACAATATTTTGATTGCAATAACAAAATGCTATCCTAGATTATTAAGACTTGTTAC
TAGATTGGTCATTGATCTTAAGTTCTTAGGATAAACTGTTGAATCTCCAGTCCTTCGGATTGTATTATGCTACTAATGGC
CATTAAGGATAGCCCCATGACATTAGTTCTCATCTCCAATTTTTCTGTATTGTTTGCGATATTGCTGCAGTTTCTTATTA
CAGCTTGTCTAAGGCTAACCATCTAGGATAAAAAGTAGATCCTGCAGACTTAGAAGATCCAGTTAGGCTCAATATTCTTA
TTTTTGTAACTCGGAACTCCAGGACCTCGCTTCAATTTTTTGGCCAATTTTTGCACAAACCAAGTTGTAGCTCCAACTGA
GGGATCCAACCAGTTCTATCTGATTGCTGACAAACAGATTCAGCATGTACGTATGACGAGGACTATTTAAACA---TGTA
ATTACTAACCCAAAAAATATTCCAAATTTTATTTAAATATTTACCTCCGCTGCAGCATTTTTAATATTACGAAATATGA-
TTTTTACATCTGATAGTAACACTTGTTGCAGTGACATAATTGATTTGAAGTTATGAAAATTCAAGTTCACTGCACAGAAC
AATCCTTCCTGATTTATGCCCCCGGGGTAAAGGAGGAGGGTTGTGATAGGCTTGGCGAGCCAACGTAAAAACTCAGCCAC
TCTTATGGAGATGAAACCCAAAAGCCAAAGAGCTAGCTATGGACAGGGGTGCGTGGAAGCTTGCTATCCATGTGCCAGAG
CCATGAGTTGGTTGCGAGATCTTATGGGTTTCACCTCTAGCCTACCCCAACTTGTTTGGGACTAAAGGCTTTGTTGTTGT
TGG---TGGTGGTGGTGGTGTCAATGTTGTTAAAGTCTCTTTGTTCATTTCTGAACTAACTTAGCCTATTTGTAGCATTT
CTGTCATTGTTCCTTCCTGTCCCACCCAAAGTTAGTAATGCGATTGTTATTTGTTTGTGCAGGGAAACTGGTGTCACGAA
TATAGGAAACTGAAGGCGAAGGTTGAGACAATACAGAAATGTCAAAAGTAATTTGTAACGATTTTGGTTGATTGCCAGTA
TATTGTATACACTCTGAAGATAAATGGGACTGAATTTCTACATCCTGCATCTGCAGGCATCTCATGGGAGAGGATCTTGA
ATCTTTGAATCTCAAGGAGTTGCAGCAACTGGAGCAGCAGCTGGAAAGCTCACTGAAACATATCAGATCCAGGAAGGTAC
TGATTTAAATGATTTGATACAGCAGCACAATATATAAAAAG--AAGAAAAACACTTGCAGAGAAGTTCAGCAAAGTATAT
CTGAAATCAGATTCTAGACTGAGATGTTCAAAATATG-TATATGCATTTTAGTCATATGCTCTTCATAGTT-AAAAAAAT
GACTAATTTTTTTCATTTTTTGTACTTGCAGAACCAACTTATGCACGAATCCATTTCTGAGCTTCAGAAGAAGGTAAGCT
GTCAACC-TTGCATACCTTATTCGGTATTCGAACTGGTCAACTTGTCATGAAGCCTTAGCTTGTTTCAAGATTTGTGACA
TTATAACATGTATGCAAGTAACTGGTCTACATGCACGTAACCTCATTACATCGTTCTTGCTGCAGGAGAGGTCACTGCAG
GAGGAGAATAAAGTTCTCCAGAAGGAAGTAAGCCCGTTATATCACCTTATGGTCCAACCGGTCTAAATTGTTCCGTATAG
CAAATTTTATTGACAGAGGTCCGTGTCCCTTCCCCACAGCTCGTGGAGAAGCAGAAGGCCCATGCGGCGCAGCAAGATCA
AACTCAGCCTCAAACCAGCTCTTCATCTTCTTCCTTCATGCTGAGGGATGCTCCCCCTGCCGCAAATACCAGGTGATGAT
GTACATCACAAGTCTAATCTTATTCAGAGTTCAAGTAACCAT------------------------------CTTTTGAA
TTGGTCGGGTTGTTCCTTGCAGCCCACTTTTGGTCTC--TATGCAGTTCTGTCGGGCCACATTTAAGTTACATAATACTA
ATATGCTTGTGTTCGCTTTGGTTGTGCAGCATTCATCCAGCGGCAACAGGCGAGAGGGCAGAGGATGCGGCAGTGCAGCC
GCAGGCCCCACCCCGGACGGGGCTTCCACCGTGGATGGTGAGCCACATCAACGGGTGAAGGGCATCCAGCCCATACAGGC
GTACTATTCAGTAGAGGGTAACAAGTTGCACCGGCCAGCCTGGTGTATGTTGCGGTTGCTAGCACGCCTGACCCCTTTGG
AGGGGAAAGGAAAAGAAATCAGAGTAAAGTAGCAAGCTGCAGCGATGTGTATATTTCACTTTGTCCACCTCAGTTTCCCT
CCCAGCTGGGCTGAGATGGCTGTACGAGTAA-TTTACCATGTAATCTATATGTAGCT???????????????????????
???????????????????????????????????????????????????--
>T21A 2 reads from T21 mapped to AY747600_A using Geneious
--------------------------------------------------------------------------------
--------------------------------------------------------------------------------
--------------------------------------------------------------------------------
--------------------------------------------------------------------------------
--------------------------------------------------------------------------------
----------------------------------------------------NNNNNNNNNNNNNNNNNNNNNNNNNNNN
NNNNNNNNNNNNNNNNNNNNNNNNNNNNNNNNTCGTTTTTTTTCTCTGTGGTGTGTGTTTGTGGCGAGAGAAAATGATTT
GGGGAAAGCAAAATCCGGAGATTCGCACGTACGATCGTTCGACACGTCGACGCCCGGCGGGCCCGGGGTGGGGCATCGTG
TGGCTGCAGGACCGCGGGGCCCCGCAAAGCGGGCCGGGCCAATGGGTGCTCGACAGCGGCTATGCTCCAGACCAGCCCGG
TATTGCATACCGCGCTCGGGGCCAGATCCCTTTAAAAACCCCT-----CCCCCCCTGCCGGAATCCTCGTTTTGGCCTGG
CCATCCTCCCTCTCCTCCCCTCTCTTCCACCTCACGTCCTCACCCAACCACCTGATAGCCATGGCTCCGCCGCCTCGCCT
CCGCCTGCGCCAGTCGGAGTAGCCGTCGCGGTCTGCCGGTGTTGGAGGGTAGGGGCGTAGGGTTGGCCCGGTTCTCGAGC
GGAGATGGGGCGGGGGAAGGTGCAGCTGAAGCGGATCGAGAACAAGATCAACCGGCAGGTGACCTTCTCCAAGCGCCGCT
CGGGGCTTCTCAAGAAGGCGCACGAGATCTCCGTGCTCTGCGACGCCGAGGTCGGCCTCATCATCTTCTCCACCAAGGGA
AAGCTCTACGAGTTCTCCACCGAGTCATGGTAAATTAAGCACGCGCTGTCTTTAAATTTGTTCCCCAATACGCCTTCGAT
TTCGATTTCCTGCGCACCGTTCTGGTCCTGCGAGACGACCCGGCCGACCCCAGGGCCTTCTCCATTTCCGCGCTGCTGTT
TGGTAGATTCCGTTTGCCCGCTCGCTGTTTCCATCCGATTCTGCCGTGGCTGCTTGCTCGTTTTTCTTAGAATCGATGGG
GGAGCTGGCGTTCCGCGCGGCCGCGATTTCTTGCTATGGGGGGTAGGGCGCGCGATGGGTCGCCGGGCTATTTTATGCTC
CGCCAGCGCCGGGAAGGTTGTTCATCTGGCGTATTTTGGGGAAATTTTGGTCCCGGACGCGCCAGGTGGCACCCCAAGTG
GAAGGGTTAAGACGGTAATCTCTTGATATTTCTATCGGGCTGGGGTTATTTACGTAAAAAATATATATGGGGTTAAAGTG
ACATCGCAATTTAGCATGCTACCTCATCTTCTCATTTGGAATCTTAACTAGACGCTACAATACCTTGT-TGTCTCCCTCA
TCAAATCTGTGCTTGCTGCTTGAACAAATGAACCTCGTCATCTCGGTTATTTCCAGAATTTTGTTCCACAGGCTTTGCTA
TCATTCATATTGGTAGCTCCGGCCATGCGGCCATTTTGTTGCTTGCTTGGAGATACTGTCTACGGCACGCACGGAGAAAA
GAGTCACTTGACCAGCTAATGCATGGAATTATTGTCTGCAGCTGATGAAACTCCGGCATGAAGAGTCAAACCAAAAAGTA
GAGAGTTCCTTCCAAATATAAAATAAGAGTTTCTGCATACTTTTTTTCCCTTTCAACCATCATAGTTTGCCCGTGATATT
TGTTGGTGCTGGCGATGGTTCTTCACAAAGTAAAGGAGTCAATAAAATCACGGAGACTGATCCATTATTTCCCCCACACG
CTGACATTAGTCCATGTTAGTTTCCCATTTCTGTCTGCTTCCATAATTCCCGTCCGGCGAAGTACTAGATCAGCCTCCAC
GGTTTGAAAGTAAGAAATATCATACCGTCGAAAGGATCGCTACTGCTTAGTAAATATCCATTGTTGTTTGTAATCTTGCT
GAGAAAGCAACATTACCATCAGCTTCATGGCAAGGACCTGTATGTTGAGGTGCTAAATCTCTTCTAGTTTTGTACCACTG
AGGGTATGCGCGGCGCTAACGGAAAAGGGTAAGTAAAGTTTTATTGGCTTGCCTTCAGCTTCCTTGGTTGTTTGACGCAT
AGGTGCTTGCATGCATGTATCAAGCTGGTCACGTGATGAAAACGCGTAAGAATCAAAGTCGGTTAAATTAAGATATAAAT
AGATGCAGTCATATTTTAAGCTAGTGCTGCACTGTGAACTTCAGTATCTCAGATCAAAGTACTGAATAAAATTACCCCCT
GTTTCCGTGCTGTTCATTTGGAAAAGACTGCCATGAACATCCGAATTGGTAACCATGCATTAATCAGCTTGCCGGCTTTA
TTTTCTTCTCTGTCGTTCCTTGTCATTTGGTTTGCTTTGCCTACCTCTGCACGATAGGCACGTGTAAGTAGCTCACGGGG
ACAAGTAACTGCTATGCTTTGTCTAGAGCCTATGAGACAGCACGCTGATGCACCACGATATTCCATGGTTTAGGATCGGA
ACTAAAATCTTGAGATCTTACAATATTCTAAAAAGGCATCTATAGCCTGCATATAACCGACTCAGGCACAAAATCAGCAT
TGATCGAGCAGGCATCATATGCATACACTAAAATGCAGCTAATGATGTAGCCTGCTGATTTTCTGGACCTGGCTTGGATA
ATGGTTAATGTACCCAATTGTTATTCACTCTATATCCTCCATCTCCTTATCGGTCGATTAATTTACCACACATAGCAAAG
GTCCAAAGCTGACATTGCAACCAACTTTACTCATCTCTAGACTAGTAAACACGAAGTAAGCTGTTAGGGACTGTGTGATG
GGTCTATGTTACATGCATTTGTTGTCGGTCTAGTACTTAACCAAGTCTGGGAACCAGTTATCCTCTACACCTATTGTGTC
CCTAAACCTATATACTTGAGAGTAAAACAGAAGTTATTCCTAGGAATATCTGACTAAGCTATGGGATAGTCAACTTCCAT
TTTTGCTCCTGCCACATCTTTACTTAGTCCACAAACGACATATAGATGATCAGCTAGAACCGTTATTTAGAGTTTATATC
TGCTCATTACATGTATTAATTCCATGAAATAGAAGAAAAACTGAATAGGCACACAATATAGTTGAAGCTCGGCAGATGAC
TTCATAAGTGTCATATCTATTAACCATTTCACATATTGTTACATTTTTGCTGCAGTGATATTTTGTTAGCTCCCAGTTAC
AAGTTAACTAATATATGGAGATCCTGGGCACGTACGTGTAAGCAGATCCTATCGACTTTCGTGGATCCGCTGATGGAATC
ACACCTCAGGATTTCATGGCATAGTCTTGATATGTCACGAACTGGTTGTTACTTTATTTATTTATTTTACACTGTGTTCG
CCCACCCA------------------------------------------------------------------------
--------------------------------------------------------------------------------
-------------------------GATGACAGAAATGTTATGTATTTAAAATGTAATCTCACAGTCATTGTTGTTGGTA
TGGACCGTATGCCAAAAAGGGTTTTACCATGAAGTCTATTAATGAATAATTATTTATGTTACAACTTGATTGCTTTACAT
TAGTTAAAATTAGTTATTTTGTACCTTTGTGCCCCCCTTCTTGTTCAACCATTTATCTTACCAAACTATGCATCAACAAA
CATGCACAGTCACTATTCATAAATTTCATATTCTCAAAATTTAAATATTAAGAACAAAAGTTATGTTTCTACTTTTTCCA
ACTAACAATTCTCTGAACTCAAATTTTATAATTTGAAATTTTAATATTAACATTTTATTTTAAAACTTTTTGAATTTCTT
TTTTATTATAAAAAAGTTTGGATGGCATAAATTTATGTATGAACTATTATGAAACCACAAGCAATAACGAAAGTGTGTTT
TTAAGCAAAACCTTATGACCCATCACTCAAATAGTTTGCGTTTGATTTTCAAATTGACGCGCATTAAAGACATATACATG
CAGTCTTCATATCACATGTGTGCTTTTCCTGCTTAAGGTAGTAGGACTATCTCTTTTTTGATAAACACCGATTACAACGT
AGATGCACACACAAGTGCACATTACCACCACACGTACACACTCACACAATGTTTAGTAAGGACTAAAATTGTGGAGCTTC
AAGATCTCTGGAACGTCAGGAATGTCGCCTCCCACGGAACGAATAATCCGCACAGTGTGTCAAACCATTGGTTCGATCTT
CCTTGGTGGGCTGTGAGTCAAGGTACTAAAAAAGCGGTAGGCGCTAATCTGAATTTTGCCTATGCCTAGTGCAATGACCG
CCTAGGCGCACTTATGCCTTCGTATGACAAAGAAGGAGATTTTACAACAATGAAATCAATGGTGCGGAGCCTAGAGGGAG
GTATCGGTGGTGAGTTGGAGTGAGAAATCCCTCCTCTGATTCAACCTTTCTTGACAACATAGCCCAAACAAGACCGTCCA
TTTTCTTTGCATCCCCCTTTTCCCGTCTCTTTGTATCGTTAGGTCTCTTTCATTCGTCATTTGTATGTAGCGATAATGGT
GGTGTC-TGCAGCTTCTTCCCTGCATTCGCTTCTCCTTTCCTACCGTCGCCGGAAAAAGATCTCATCGGTCATGGAGAAC
ATAGTCGGGCGCCTAAACCTTGGCCTATGGCAAAAGTGAGGCGGTAGTCTGCTTAGCGCCTAAGTGGCTCCTTTTCATTG
TCCTTTTTTCCATGTTGGGAGTACAACCGCACTCCTAACCCACTAACCATAGATTGGTTATCATCTAGTACTTT-----C
TGTACCACTTTTATCTTACAAACGCGAGGGTATTGTGGTGGAGAGCCATGTATTACAACTTTGATAATCAAAATTCAAAA
TTCAAGTCTCTGAAGATCCTTTGAAAAATGTGTTTTGTCAAGGGCAAAAAATATATCTTTGTTTGCCATACCAAGATACT
CCCTCCGTAAAGAAATATAAGAGCGTTTAGGTCACTACTTGAGTGATCTGAACGCTCTTATATTTGTTTACCAGGGAGTA
CAAAAGACCATATTCTTGCACTAATTTTTACTAGTGGTTATGCCCGGGCATATGAGGGTCGGGAAGGAAGGCGCAAGGGA
CATCTAGTAAAAATTAGTGAGAGAATAACCGCAAGGGACATTGTGCACTAATGTTTACCAGGGAGTACAAAAGACCACAT
TGTGCCCGGGCATATGAGGGTCGGGAAGGAAGGCGCAAGGGACATCTATAAGATGGCTAAGATC---GTGAGGAAGGCGA
GGGATGTCAAACAAGTCAAATGCATCAAGGATAGAGCAGATCAACTCCTGGTGAAGGACAAGGAGATCAAGCATAGATGA
CAGGAGTACTCCGACAAGCTATTCAATGGAGAGATGAATCTAGGGGTCTGAGATTAGGGAGGCTTTACAAAGAATAATGT
TATAGGAGTCATTGGGCACCACTTAAGAGTAATGGCAAGCGTGACCAAAAATCAGTTTGTTTTCATGCCTGAGAGGTTGA
TCATGGAAGTCATTTTCTTGGTATGAAAACTTATGGAGAAATACAGGGAGCAAAAAGAAGACTTGCATATGATGTTCATT
GACTTGAAAAAGTCCTGCAATAAGATACTGCAAAATGTCATGTGGTGGTCCTTGGAGAAACACAAAGTCCCAATAAAGTA
CATTACTCTCATCAAGGACATGTACGATGATCTCATGACAAGTGTTCAAAAAAGTGATGGCGACACTGATGACCTTCCGC
ATAAAATAGGACAGCACCAAGGGTCAACTTCGACCCCTTATCTTTTTGCCTTGATGATGGATGAGGTCACAAGGGATATG
CAAGGAGATATTCCATGGTGTATTCTCTTTACGATTGATGTGGTGCTAGTCAATGATAGTAGCTCGAGGCATAATGGAAA
GTTAGAGCTATGGAGACAAACTTTGGATCAAAGTTTTTAGGCTTAGTAGAACTAAAATTGAGTACATGAGGTGCGGTTTC
AGTACTACTTGGCACGAGGAGGTTAGCCTCAATGGGTAGGTGGTACCTCAGAAGGGCACCTTTTGATATTTGGGATCAGT
GTTGGAAAAGGATGCCGATATTGATGAAGATGTGAGCCATTAAATCAAAGTCGGATGGAGGAAATGATGCCAAGTTTCTG
GTGTTCTCTCTTGACAAGATAGTGCCACGAAAGCTAAAAGACAGGTTCGATAGGACGGCGCCCCGCAATGTATGGCGCTG
AGTATTGGCCGACTAAAATGAGACATATTCAACAATTGGGTGTAGCAGAAATGCGCATCTTGAGATGGATGTGTGGTCAC
CCAAGAAAGGATCGAGTCCAAAATGATGATATACATGTAGAGTCGGGGTAGCACCGATTGAAGGGAAGCTTGTCGAACAT
CGTCTGAGATGGCTTGGATATATACAAAGTAGGCCTTTAGAAACTTTCGTGCATAGCAGGCGGTTAATACATGCTAATAA
TGTAAGAGAGGTTGGGCTAGACCAAACTTGACATGGAAGGAGTCCGTGAAGAGAGATCTGAAGCACTAAAGTATCACACG
GAACTAGTCATGGACAGGGGTGTGTGGAAGTTAGCTATCCACACGCCAGAACCATTACTTGGTTTTGAGATCTTATGGAG
TTCAGCTCTACCCTATCCAACTTATTTGGGACTAAACGCTTTGTTGTTGTATCTCTTGCCTTGGTCTTAGCAACTTACCA
TGTGCATGTCTTTTCTCAAAAAGGAAAATTGAATGCCAAGTATTTCCTGAAGTTGTACATTGTACAATTTGATGTCCTTG
CTCCACGGTACATCAGATTTCCCATCTCATGATGATGCAACAACTAGGTCTTAGAGCAACTCTAGCAGAGTCTTCATGGC
TTCCGTCGCTATATTTCTTTTATCTCGCTCCATACACAGGTCTCGTGGCCTCCATATTTGGAGGTTGGAGAGGTCCAGTA
AGGAGCTCGCCCCAAAACCAACCGCTAAAGTTTTAAGCTTCCTCCTCGCGCCTCCTGTCGGATTTGAAGCAACCCGCGCC
CTCGGATTCCTATGGCGGTCCATTGGATGACCGCCATGCGGCATCATCTTCTTGCTTGCATGTGAGCAGACTGGAGGTGT
GCGAGTAGGTCGCTGCAGCATTTCTCATAGGGAGGCGCGCCCTTCGACTACCCGCCATTAGCTGCCACCCGCGTCCCCAA
GTGCCTCCCTAATGGCGCCTGCGGTGGCCTGTAAAAGGCCGGCGCCCTCCGCTCTCTAGCTTCAATGCTATCTTCGACGC
CTCTTATTCCAATCTCACACGCCTCCAATCCACCATCCCCTTTGTCGTCCACAGCGCATCCAGAGGAGCTCCCTCTCGCC
TTCAA-TTTTTGGCATAAGGTGGAGGAGTAGCCCGCGGATCCTTTGCCCCCCTTTAGGGACCAGACGGACCTAGTCCTGG
AGGGGGGCTGCGCAGAGCAACTTGTAGCACCCAAGATTCTATCCCGATCACGTGATGAATTCATGATCGGAGCAGAATCG
CATTTCGAGCGCATAGCGAGCTGGATATCATTACAACATACCATGCACTAAATAGATGAGAATACCAGATAAAGGTTTAC
ACTCGCCACAAGCTACAACATGAATACATCAATACACAACAATCATCATACAGGAGAGCAGGATCCGACTATGGATGAAA
TCAAACAAAAAGAAGAACGACATCTACCCTGCTAATCCCGGGCTCCTGAACTGGAACCCATCCTATGATCGACGAAGAAG
CAGAAGAAGAACTCCAAAAGCAAACATGCATCGCTCTCACGTCAAGCATTGCTTTATCTATACCTGCACC---TGTTGTA
GTAATCTATGAGCCATGGGGA-CCAGCAATCTCATTACCAAGGGTAGCAAAACTAGCAAAGATTAATGGGTATGGAAGGG
TTAAGTGGTGAGGAGGCTGGAAGCATTAAGCATTTGTATGGTGGCTAACTTACGAGTACAAGAGTAAGAAGAGTAAACTA
CACATAGCGGTCGCAAACTATTAATGATCAAGAAGTGATCCTGAACTACTTATGAGTCAGTCATAACCCCACCGTGTTCA
CTTCCCGAACTCCTTGGAAAAGAGACGATCATGTAACGCACGCGGTTGGTGTATTTTAATTGGGTTCAGTGTCAAGTTCT
CTAAAATCGGATATTATAAATTTTTAAGTCGCCACATAACCGCGGGCACGGCTTCCGAAAAGATTTAGCCCTGCAGGGGT
GCACCAAGTAGTCCATTATAAATTACCACATGCATCCGATGGAACATCCTCACACCATGATAACACGATGCTTACAATAA
GGAACCCCGGTGGACAAGCCATTCGTCAAAGGCAAAACTAAACCAGCAAGACCACCCGGTGTGTCGTCACCCCGATAAGA
GCCGCGCCTATTTTCTAGGGTTGCCTAACCCTTGGGATCCCTTGGACCACCTTACTATGTGCATGTTTTCTTTTCACACG
GGCATTTATCTGCTTTGGCA-TCAAAGCTTTCATTTGAAAATTTGCTACTACCACCTATATTTGTACTGACAATACCTTT
GCATGGACCCACACATTAGGTTTTAAAATGGTTCTCACATTCGTGTTGTCTTACTTATCTAGGCATGGCTCTTGCCCAGA
TAATTGTTGTTGGTCACACCCTTCTATATTATCGGTTTGTGAGTCTAGCTGATTGGATACGTGAGTTGTTGCACACTCTT
GAACTGATTTTGACTTGATGACCATTGTAACCATTTGCGGGTTATAGGCTAGCACATAGTTCAACACTATAACTAATTGT
TGGTTCATTCCTACTATAGGTTATAGGGTAGCGTTTGACAATTTTCCATGTGTTGTGGGTACT--TGTGACAATTGAGGA
CACGATGTTTGTGGTGACAGAGAACACGTTGACCTCCACAAATAGTTAGGATGCTGGGTAAAGCCTACGGGAAAACAGGG
AGAAGGTATAGGAGGAGAATAACATGAGTAGTAAAAAAGTTAATGACTTAAATACAACATCAAGGAACGTTTCTTAAACT
GAAGCTCTAGCACTATAGTTAAATAATTTGAATCTGG-CAGAAATTATACTAACCTTGCCTAGCACAATTCCACCCTTAA
ACTTCTGTTTTGCAAATTTCGTTAAGTCTATAGACAGAAGAAAAGGGTCACTCTATTTTCCCAACAAAACTTGAACAACA
CCAGAACCTTAATTTGAAGTCAGTTTCGTGCTCTTTCTATCATTTACACGTCACAGTGAAATGCTTTGCAAACTATTTGA
CCAGATGCTGTATACCACATTTGAATCTCATTTGCATATACTGACATGAAACAACGCATTACAGAAAAGCTTCTGATATG
TCAAAATGTATCATATATCAATTCTTGAGATTGTGCATATACTGGACATTAATCTTGTTTACATGTACTTCCAATGACTA
GATATTTCTTTCTCTTATGCAGTATGGACAAAATTCTTGAACGGTATGAGCGCTATTCTTATGCAGAAAAGGTTCTCGTT
TCAAGTGAATCTGAAATTCAGGTAAAAATGAAAAACAAGCGGTTTGCTTTCCTTTAGCTATGAAATAAATTGTTGCCGAT
ATCAGATGTTCTGAAATTTATTTGTAGGCCACTATATTTTGAATGATTTCCATGCGCTATGAAGTTAATTGACTTGCAAC
TATGGATTGTTGGTCTATTTGATTCTCTTGTAACCTATTATCAGTTTTTCTTCGATGAATGCTTAGGCATGGTCGAATAA
TGTAACCAAATACCACTTGACCAATTTACTTTCATGGCTACTGAACTAGACTAGCATGCTGATTCGTACATACTGCCTTT
GGAAGAACTACAAAAATGTGATCTGACTTTAAGAGTTACTAAATTAGTACGTAGTAAACTGCAATGCATGGCCAGATCAG
CAATTCTGGATTAGCCGGCTGAGTTTTTGAAGGGCTTAGCAACAAAAATTGACAAGCTTATATATTATAATGGCTTTAAA
ATACTTGTGTGCATCAGTGAAAATCACAATATTTTGATTGCAATAACAAAATGCTATCCTAGATTATTAAGACTTGTTAC
TAGATTGGTCATTGATCTTAAGTTCTTAGGATAAACTGTTGAATCTCCAGTCCTTCGGATTGTATTATGCTACTAATGGC
CATTAAGGATAGCCCCATGACATTAGTTCTCATCTCCAATTTTTCTGTATTGTTTGCGATATTGCTGCAGTTTCTTATTA
CAGCTTGTCTAAGGCTAACCATCTAGGATAAAAAGTAGATCCTGCAGACTTAGAAGATCCAGTTAGGCTCAATATTCTTA
TTTTTGTAACTCGGAACTCCAGGACCTCGCTTCAATTTTTTGGCCAATTTTTGCACAAACCAAGTTGTAGCTCCAACTGA
GGGATCCAACCAGTTCTATCTGATTGCTGACAAACAGATTCAGCATGTACGTATGACGAGGACTATTTAAACA---TGTA
ATTACTAACCCAAAAAATATTCCAAATTTTATTTAAATATTTACCTCCGCTGCAGCATTTTTAATATTACGAAATATGA-
TTTTTACATCTGATAGTAACACTTGTTGCAGTGACATAATTGATTTGAAGTTATGAAAATTCAAGTTCACTGCACAGAAC
AATCCTTCCTGATTTATGCCCCCGGGGTAAAGGAGGAGGGTTGTGATAGGCTTGGCGAGCCAACGTAAAAACTCAGCCAC
TCTTATGGAGATGAAACCCAAAAGCCAAAGAGCTAGCTATGGACAGGGGTGCGTGGAAGCTTGCTATCCATGTGCCAGAG
CCATGAGTTGGTTGCGAGATCTTATGGGTTTCACCTCTAGCCTACCCCAACTTGTTTGGGACTAAAGGCTTTGTTGTTGT
TGG---TGGTGGTGGTGGTGTCAATGTTGTTAAAGTCTCTTTGTTCATTTCTGAACTAACTTAGCCTATTTGTAGCATTT
CTGTCATTGTTCCTTCCTGTCCCACCCAAAGTTAGTAATGCGATTGTTATTTGTTTGTGCAGGGAAACTGGTGTCACGAA
TATAGGAAACTGAAGGCGAAGGTTGAGACAATACAGAAATGTCAAAAGTAATTTGTAACGATTTTGGTTGATTGCCAGTA
TATTGTATACACTCTGAAGATAAATGGGACTGAATTTCTACATCCTGCATCTGCAGGCATCTCATGGGAGAGGATCTTGA
ATCTTTGAATCTCAAGGAGTTGCAGCAACTGGAGCAGCAGCTGGAAAGCTCACTGAAACATATCAGATCCAGGAAGGTAC
TGATTTAAATGATTTGATACAGCAGCACAATATATAAAAAG--AAGAAAAACACTTGCAGAGAAGTTCAGCAAAGTATAT
CTGAAATCAGATTCTAGACTGAGATGTTCAAAATATG-TATATGCATTTTAGTCATATGCTCTTCATAGTT-AAAAAAAT
GACTAATTTTTTTCATTTTTTGTACTTGCAGAACCAACTTATGCACGAATCCATTTCTGAGCTTCAGAAGAAGGTAAGCT
GTCAACC-TTGCATACCTTATTCGGTATTCGAACTGGTCAACTTGTCATGAAGCCTTAGCTTGTTTCAAGATTTGTGACA
TTATAACATGTATGCAAGTAACTGGTCTACATGCACGTAACCTCATTACATCGTTCTTGCTGCAGGAGAGGTCACTGCAG
GAGGAGAATAAAGTTCTCCAGAAGGAAGTAAGCCCGTTATATCACCTTATGGTCCAACCGGTCTAAATTGTTCCGTATAG
CAAATTTTATTGACAGAGGTCCGTGTCCCTTCCCCACAGCTCGTGGAGAAGCAGAAGGCCCATGCGGCGCAGCAAGATCA
AACTCAGCCTCAAACCAGCTCTTCATCTTCTTCCTTCATGCTGAGGGATGCTCCCCCTGCCGCAAATACCAGGTGATGAT
GTACATCACAAGTCTAATCTTATTCAGAGTTCAAGTAACCAT------------------------------CTTTTGAA
TTGGTCGGGTTGTTCCTTGCAGCCCACTTTTGGTCTC--TATGCAGTTCTGTCGGGCCACATTTAAGTAACATAATACTA
ATATGCTTGTGTTCGCTTTGGTTGTGCAGCATTCATCCAGCGGCAACAGGCGAGAGGGCAGAGGATGCGGCAGTGCAGCC
GCAGGCCCCACCCCGGACGGGGCTTCCACCGTGGATGGTGAGCCACATCAACGGGTGAAGGGCATCCAGCCCATACAGGC
GTACTATTCAGTAGAGGGTAACAAGTTGCACCGGCCAGCCTGGTGTATGTTGCGGTTGCTAGCACGCCTGACCCCTTTGG
AGGGGAAAGGAAAAGAAATCAGAGTAAAGTAGCAAGCTGCAGCGATGTGTATATTTCACTTTGTCCACCTCAGTTTCCCT
CCCAGCTGGGCTGAGATGGCTGTACGAGTAA-TTTACCATGTAA????????????????????????????????????
???????????????????????????????????????????????????--
>T22A 2 reads from T22 assembled using Geneious
--------------------------------------------------------------------------------
--------------------------------------------------------------------------------
--------------------------------------------------------------------------------
--------------------------------------------------------------------------------
--------------------------------------------------------------------------------
--------------------------------------------------------------------------------
--------------------GAAAAATTCTGCTCGTTTTTTTGCTCTGTGGTGTGTGTTTGTGGCGAGAGAAAATGATTT
GGGGAANGCAAAATCCGGAGATTCGCACGTACGATCGTTCGACACGTCGACGCCCGGCGGGCCCGGGGTGGGGCATCGTG
TGGCTGCAGGACCGCGGGGCCCCGCAAAGCGGGCCGGGCCAATGGGTGCTCGACAGCGGCTATGCTCCAGACCAGCCCGG
TATTGCATACCGCGCTCGGGGCCAGATCCCTTTAAAAACCCCT-----CCCCCCCTGCCGGAATCCTCGTTTTGGCCTGG
CCATCCTCCCTCTCCTCCCCTCTCTTCCA--------CCTCACCCAACCACCTGATAGCCATGGCTCCGCCGCCTCGCCT
CCGCCTGCGCCAGTCGGAGTAGCCGTCGCGGTCTGCCGGTGTTGGAGGGTAGGGGCGTAGGGTTGGCCCGGTTCTCGAGC
GGAGATGGGGCGGGGGAAGGTGCAGCTGAAGCGGATCGAGAACAAGATCAACCGGCAGGTGACCTTCTCCAAGCGCCGCT
CGGGGCTTCTCAAGAAGGCGCACGAGATCTCCGTGCTCTGCGACGCCGAGGTCGGCCTCATCATCTTCTCCACCAAGGGA
AAGCTCTACGAGTTCTCCACCGAGTCATGGTAAATTAAGCACGCGCTGTCTTTAAATTTGTTCCCCAATACGCCTTCGAT
TTCGATTTCCTGCGCACCGTTCTGGTCCTGCGAGACGACCCGGCCGACCCCAGGGCCTTCTCCATTTCCGCGCTGCTGTT
TGGTAGATTCCGTTTGCCCGCTCGCTGTTTCCATCCGATTCTGCCGTGGCTGCTTGCTCGTTTTTCTTAGAATCGATGGG
GGAGCTGGCGTTCCGCGCGGCCGCGATTTCTTGCTATGGGGGGTAGGGCGCGCGATGGGTCGCCGGGCTCTTTTATGCTC
CGCCAGCGCCGGGAAGGTTGTTCATCTGGCGTATTTTGGGGAAATTTTGGTCCCGGACGCGCCAGGTGGCACCCCAAGTG
GAAGGGTTAAGACGGTAATCTCTTGATATTTCTATCGGGCTGGGGTTATTTACGTAAAAAATATATATGGGGTTAAAGTG
ACATCGCAATTTAGCATGCTACCTCATCTTCTCATTTGGAATCTTAACTAGACGCTACAATACCTTGT-TGTCTCCCTCA
TCAAATCTGTGCTTGCTGCTTGAACAAATGAACCTCGTCATCTCGGTTATTTCCAGAATTTTGTTCCACAGGCTTTGCTA
TCATTCGTATTGGTAGCTCCGGCCATGCGGCCATTTTGT-----------------------------------------
--------------------------------------------------------------------------------
-AGAGTTCCTTCCAAATATAAAATAAGAGTTTCTGCATACTTTTTTTCCCTTTCAACCATCATAGTTTGCCCGTGATATT
TGTTGGTGCTGGCGATGGTTCTTCACAAAGTAAAGGAGTCAATAAAATCACGGAGACTGATCCATTATTTCCCCCACACG
CTGACATTAGTCCATGTTAGTTTCCCATTTCTGTCTGCTTCCATAATTCCCGTCCGGCGAAGTACTAGATCAGCCTCCAC
GGTTTGAAAGTAAGAAATATCATACCGTCGAAAGGATCGCTACTGCTTAGTAAATATCCATTGTTGTTTGTAATCTTGCT
GAGAAAGCAACATTACCATCAGCTTCATGGCAAGGACCTGTATGTTGAGGTGCTAAATCTCTTCTAGTTTTGTACCACTG
AGGGTATGCGCGGCGCTAACGGAAAAGGGTAAGTAAAGTTTTATTGGCTTGCCTTCAGCTTCCTTGGTTGTTTGACGCAT
AGGTGCTTGCATGCATGTATCAAGCTGGTCACGTGATGAAAACGCGTAAGAATCAAAGTCGGTTAAATTAAGATATAAAT
AGATGCAGTCATATTTTAAGCTAGTGCTGCACTGTGAACTTCAGTATCTCAGATCAAAGTACTGAATAAAATTACCCCCT
GTTTCCGTGCTGTTCATTTGGAAAAGACTGCCATGAACATCCGAATTGGTAACCATGCATTAATCAGC-TGCCGGCTTTA
TTTTCTTCTCTGTCGTTCCTTGTCATTTGGTTTGCTTTGCCTACCTCTGCACGATAGGCACGTGTAAGTAGCTCACGGGG
ACAAGTAACTGCTATGCTTTGTCTAGAGCCTATGAGACAGCACGCTGATGCACCACGATATTCCATGGTTTAGGATCGGA
ACTAAAATCTTGAGATCTTACAATATTCTAAAAAGGCATCTATAGCCTGCATATAACCGACTCAGGCACAAAATCAGCAT
TGATCGAGCAGGCATCATATGCATACACTAAAATGCAGCTAATGATGTAGCCTGCTGATTTTCTGGACCTGGCTTGGATA
ATGGTTAATGTACCCAATTGTTATTCACTCTATATCCTCCATCTCCTTATCGGTCGATTAATTTACCACACATAGCAAAG
GTCCAAAGCTGACATTGCAACCAACTTTACTCATCTCTAGACTAGTAAACACGAAGTAAGCTGTTAGGGACTGTGTGATG
GGTCTATGTTACATGCATTTGTTGTCGGTCTAGTACTTAACCAAGTCTGGGAACCAGTTATCCTCTACACCTATTGTGTC
CCTAAACCTATATACTTGAGAGTAAAACAGAAGTTATTCCTAGGAATATCTGACTAAGCTATGGGATAGTCAACTTCCAT
TTTTGCTCCTGCCACATCTTTACTTAGTCCACAAACGACATATAGATGATCAGCTAGAACCGTTATTTAGAGTTTATATC
TGCTCATTACATGTATTAATTCCATGAAATAGAAGAAAAACTGAATAGGCACACAATATAGTTGAAGCTCGGCAGATGAC
TTCATAAGTGTCATATCTATTAACCATTTCACATATTGTTACATTTTTGCTGCAGTGATATTTTGTTAGCTCCCAGTTAC
AAGTTAACCAATATATGGAGATCCTGGGCACGTACATGTAAGCAGATCCTATCGACTTTCGTGGATCCGCTGATGGAATC
ACACCTCAGGATTTCATGGCATAGTCTTGATATGTCACGAACTGGTTGTTACTTTATTTATTTATTTTACACTGTGTTCG
CCCACCCA------------------------------------------------------------------------
--------------------------------------------------------------------------------
-------------------------GATGATAGAAATGTTATGTATTTAAAATGTAATCTCACAGTCATTGTTGTTGGTA
TGGACCGTATGCCAAAAAGGGTTTTACCATGAAGTCTATTAATGAATAATTATTTATGTTACAACTTGATTGCTTTACAT
TAGTTAAAATTAGTTATTTTGTACCTTTGTGCCCCCCTTCTTGTTCAACCATTTATCTTACCAAACTATGCATCAACAAA
CATGCACAGTCACTATTCATAAATTTCATATTCTCAAAATTTAAATATTAAGAACAAAAGTTATGTTTCTACTTTTTCCA
ACTGACAATTCTCTGAACTCAAATTTTATAATTTGAAATTTTAATATTAACATTTTATTTTAAAACTTTTTGAATTTCTT
TTTTATTATAAAAAAGTTTGGATGGCATAAATTTATGTATGAACTATTATGAAACCACAAGCAATAACGAAAGTGTGTTT
TTAAGCAAAACCTTATGACCCATCACTCAAATAGTTTGCGTTTGATTTTCAAATTGACGCGCATTAAAGACATATACATG
CAGTCTTCATATCACATGTGTGCTTTTCCTGCTTAAGGTAGTAGGACTATCTCTTTTTTGAGAAACACCGATTACAACGT
AGATGCACACACAAGTGCACATTACCACCACACGTACACACTCACACAATGTTTAGTAAGGACTAAAATTGTGGAGCTTC
AAGATCTCTGGAACGTCAGGAATGTCGCCTCCCATGGAACGAATAATCCGCACAGTGTGTCAAACCATTGGTTCGATCTT
CCTTGGTGGGCTGTGAGTCAAGGTACTAAAAAAGCGGTAGGCGCTAATCTGAATTTTGCCTATGCCTAGTGCAATGACCG
CCTAGGCGCACTTATGCCTTCGTATGACAAAGAAGGAGATTTTACAACAATG-AATCAATGGTGCGGAGCCTAGAGGGAG
GTATCGGTGGTGAGTTGGAGTGAGAAATCCCTCCTCTGATTCAACCTTTCTTGACAACATAGCCCAAACAAGACCGTCCA
TTTTCTTTGCATCCCCCTTTTCCCGTCTCTTTGTATCGTTAGGTCTCTTTCATTCGTCATTTGTATGTAGCGATAATGGT
GGTGTC-TGCAGCTTCTTCCCTGCATTCGCTTCTCCTTTCCTACCGTCGCCGGAAAAAGATCTCATCGGTCATGGAGAAC
ATAGTCGGGCGCCTAAACCTTGGCCTATGGCAAAAGTGAGGCGGTAGTCTGCTTAGCGCCTAAGTGGCTCCTTTTCATTG
TCCTTTTTTCCATGTTGGGAGTACAACCGCACTCCTAACCCACTAACCATAGATTGGTTATCATCTAGTACTTT-----C
TGTACCACTTTTATCTTACAAACGCGAGGGTATTGTGGTGGAGAGCCATGTATTACAACTTTGATAATCAAAATTCAAAA
TTCAAGTCTCTGAAGATCCTTTGAAAAATGTGTTTTGTCAAGGGCAAAAAATATATCTTTGTTTGCCATACCAAGATACT
CCCTCCGTAAAGAAATATAAGAGCGTTTAGGTCACTACTTGAGTGATCTGAACGCTCTTATATTTGTTCACCAGGGAGTA
CAAAAGACCATATTCTTGCACTAATTTTTACTAGTGGTTATGCCCGGGCATATGAGGGTCGGGAAGGAAGGCGCAAGGGA
CATC---TAAAAATTAGTGAGAGAATAACCGCAAGGGACATTGTGCACTAATGTTTACCAGGGAGTACAAAAGACCACAT
TGTGCCCGGGCATATGAGGGTCGGGAAGGAAGGCGCAAGGGACATCTATAAGATGGCTAAGATC---GTGAGGAAGGCGA
GGGATGTCAAACAAGTCAAATGCATCAAGGATAGAGCAGATCAACTCCTGGTGAAGGACAAGGAGATCAAGCATAGATGA
CAGGAGTACTCCGACAAGCTATTCAATGGAGAGATGAATCTAGGGGTCTGAGATTAGGGAGGCTTTACAAAGAATGATGT
TATAGGAGTCATTGGGCACCACTTAAGAGTAATGGCAAGCGTGACCAAAAATCAGTTTGTTTTCATGCCTGAGAGGTTGA
TCATGGAAGTCATTTTCTTGGTATGAAAACTTATGGAGAAATACAGGGAGCAAAAAGAAGACTTGCATATGATGTTCATT
GACTTGAAAAAGTCCTGCAATAAGATACTGCAAAATGTCATGTGGTGGTCCTTGAAGAAACACAAAGTCCCAATAAAGTA
CATTACTCTCATCAAGGACATGTACGATGATCTCATGACAAGTGTTCAAAAAAGTGATGGCGACACTGATGACCTTCCGC
ATAAAATAGGACAGCACCAAGGGTCAACTTCGAGCCCTTATCTTTTTGCCTTGATGATGGATGAGGTCACAAGGGATATG
CAAGGAGATATTCCATGGTGTATTCTCTTTACGATTGATGTGGTGCTAGTCAATGATAGTAGCTCGAGGCATAATGGAAA
GTTAGAGCTATGGAGACAAACTTTGGATCAAAGTTTTTAGGCTTAGTAGAACTAAAATTGAGTACATGAGGTGCGGTTTC
AGTACTACTTGGCACGAGGAGGTTAGCCTCAATGGGTAGGTGGTACCTCAGAAGGGCACCTTTTGATATTTGGGATCAGT
GTTGGAAAAGGATGCCGATATTGATGAAGATGTGAGCCATTAAATCAAAGTCGGATGGAGGAAATGATGCCAAGTTTCTG
GTGTTCTCTCTTGACAAGATAGTGCCACGAAAGCTAAAAGGCAGGTTTGATAGGACGGCGCCCCGCAATGTATGGCGCTG
AGTATTGACCGACTAAAATGAGACATATTCAACAATTGGGTGTAGCAGAAATGCGCATCTTGAGATGGATGTGTGGTCAC
CCAAGAAAGGATTGAGTCCAAAATGATGATATACATGTAGAGTCGGGGTAGCACCGATTGAAGGGAAGCTTGTCGAACAT
CGTCTGAGATGGCTTGGATATATACAAAGTAGGCCTTTAGAAACTTTCGTGCATAGCAGGCGGTTAATACATGCTAATAA
TGTAAGAGAGGTTGGGCTAGACCAAACTTGACATGGAAGGAGTCCGTGAAGAGAGATCTGAAGCACTAAAGTATCACACG
GAACTAGTCATGGACAGGGGTGTGTGGAAGTTAGCTATCCACACGCCAGAACCATTACTTGGTTTTGAGATCTTATGGAT
TTCAGCTCTACCCTACCCAACTTATTTGGGACTAAACGCTTTGTTGTTGTATCTCTTGCCTTGGTCTTAGCAACTTACCA
TGTGCATGTCTTTTCTCAAAAAGCAAAATTGAATGCCAAGTATTTCCTGAAGTTGTACATTGTACAATTTGATGTCCTTG
CTCCACGGTACATTAGATTTCCCATCTCATGATGATGCAACAACTAGGTCTTAGAGCAACTCTAGCAGAGTCTTCATGGC
TTCCGTCGCTATATTTCTTTTATCTCGCTCCATACACAGGTCTTGTGGCCTCCATATTTGGAGGTTGGAGAGGTCCAGTA
TGGAGCTCGCCCCAAAACCAACCGCTAAAGTTTTAAGCTTCCTCCTCGCGCCTCCTGTCGGATTTGAAGCAACCCGCGCC
CTCGGATTCCTATGGCGGTCCATTGGATGACCGCCATGCGGCATCATCTTCTTGCTTGCGTGTGAGCAGACTGGAGGTGT
GCGAGTAGGTCGCTGCAGCATTTCTCATAGGGAGGCGCGCCCTTCGACTACCCGCCATTAGCTGCCACCCGCGTCCCCAA
GTGCCTCCCTAATGGCGCCTGCGGTGGCCTGTAAAAGGCCGGCGCCCTCCGCTCTCTAGCTTCAATGCTATCTTCGACGC
CTCTTATTCCAATCTCACACGCCTCCAATCCACCATCCCCTTTGTCGTCCACAGCGCATCCAGAGGAGCTCCCTCTCGCC
TTCAA-TTTTTGGCATAAGGTGGAGGAGTAGCCCGCGGATCCTTTGCCCCCCTTTAGGGACCAGACGGACCTAGTCCTGG
AGGGGGGCTGCGCAGAGCAACTTGTAGCACCCAAGATTCTATCCCGATCACGTGATGAATTCATGATCGGAGCAGAATCG
CATTTCGAGCGCATAGCGAGGTGGATATCATTACAACATACCATGCACTAAATAGATGAGAATACTAGATAAAGGCTTAC
ACTCGCCACAAGCTACAACATGAATACATCAATACACAACAATCATCATACAGGAGAGCAGGATCCGACTATGGATGAAA
TCAAACAAAAAGAAGAACGACATCTACCCTGCTAATCCCGGGCTCCTGAACTGGAACCCATCCTATGATCGACGAAGAAG
CAGAAGAAGAACTCCAAAAGCAAACATGCATCGCTCTCACGTCAAGCATTGCTTTATCTATACCTGCACC---TGTTGTA
GTAATCTATGAGCCATGGGGACCCAGCAGTCTCATTACCAAGGGTAGCAAAACTAGCAAAGATTAATGGGTATGGAAGGG
TTAAGTGGTGAGGAGGCTGGAAGCATTAAGCATTTGTATGGTGGCTAACTTACGAGTACAAGAGTAAGAAGAGTAAACTA
CATATAGCGGTCGCAAACTATTAATGATCAAGAAGTGATCCTGAACTACTTATGAGTCAGTCATAACCCCACCGTGTTCA
CTTCCCGAACTCCTTGGAAAAGAGACGATCACGTAACGCACGCGGTTGGTGTATTTTAATTGGGTTCAGTGTCAAGTTCT
CTAAAATCGGATATTATAAATTTTTAAGTCGCCACATAACCGCGGGCACGGCTTCCGAAAAGATTTAGCCCTGCAGGGGT
GCACCAAGTAGTCCATTATAAATTACCACATGCATCCGATGGAACATCCTCACACCATGATAACACGATGCTTACAATAA
GGAACCCCGGTGGACAAGCCACTCGTCAAAGGCAAAACTAAACCAGCAAGACCACCCGGTGTGTCGTCACCCCGATAAGA
GCCGCGCCTATTTTCTAGGGTTGCCTAACCCTTGGGATCCCTTGGACCACCTTACTATGTGCATGTTTTCTTTTCACACG
GGCATTTATCTGCTTTGGCA-TCAAAGCTTTCATTTGAAAATTTGCTACTACCACCTATATTTGTACTGACAATACCTTT
GCATGGACCCACACATTAGGTTTTAAAATGGTTCTCACATTTGTGTTGTCTTACTTATCTAGGCATGGCTCTTGCCCAGA
TAATTGTTGTTGGTCACACCCTTCTATATTATCGGTTTGTGAGTCTAGCTGATTGGATACGTGAGTTGTTGCACACTCTT
GAACTGATTTTGACTTGATGACCATTGTAACCATTTGCGGGTTATAGGCTAGCACATAGTTCAACACTATAACTAATTGT
TGGTTCATTCCTACTATAGGTTATAGGGTAGCGTTTGACAATTTTCCATGTGTTGTGGGTACT--TGTGACAATTGAGGA
CACGATGTTTGTGGTGACAGAGAACACGTTGACCTCCACAAATAGTTAGGATGCTGGGTAAAGCCTACGGGAAAACAGGG
AAAAGGTATAGGAGGAGAATAACATGAGTAGTAAAAAAGTTAATGACTTAAATACAACATCAAGGAACGTTTCTTAAACT
GAAGCTCTAGCACTATAGTTAAATAATTTGAATCTGG-CAGAAATTATACTAACCTTGCCTAGCACAATTCCACCCCTAA
ACTTCTGTTTTGCAAATTTCGTTAAGTCTATAGACAGAAGAAAAGGGTCACTCTATTTTCCCAACAAAACTTGAACAACA
CCAGAACCTTAATTTGAAGTCAGTTTCGTGCTCTTTCTATCATTTACACGTCACAGTGAAATGCTTTGCAAACTATTTGA
CCAGATGCTGTATACCACATTTGAATCTCATTTGCATATACTGACATGAAACAACGCATTACAGAAAAGCTTCTGATATG
TCAAAATGTATCATATATCAATTCTTGAGATTGTGCATATACTGGACATTAATCTTGTTTACATGTACTTCCAATGACTA
GATATTTCTTTCTCTTATGCAGTATGGACAAAATTCTTGAACGGTATGAGCGCTATTCTTATGCAGAAAAGGTTCTCGTT
TCTAGTGAATCTGAAATTCAGGTAAAAATGAAAAACAAACGGTTTGCTTTCCTTTAGCTATGAAATAAATTGTTGCCGAT
ATCAGATGTTCTGAAATTTATTTGTAGGCCACTATATTTTGAATGATTTCCATGCGCTATGAAGTTAATTGACTTGCAAC
TATGGATTGTTGGTCTATTTGATTCTCTTGTAACCTATTATCAGTTTTTCTTCGATGAATGCTTAGGCATGGTTGAATAA
TGTAACCAAATACCACTTGACCAATTTACTTTCATGGCTACTGAACTAGACTAGCGTGCTGATTCGTACATACTGCCTTT
GGAAGAACTACAAAAATGTGATCTGACTTTAAGAGTTACTAAATTAGTACGTAGTAAACTGCAATGCATGGCCAGATCAG
CAATTCTGGATTAGCCGGCTGAGTTTTTGAAGGGCTTAGCAACAAAAATTGACAAGCTTATATATTATAATGGCTTTAAA
ATACTTGTGTGCATCAGTGAAAATCACAATATTTTGATTGCAATAACAAAATGCTATCCTAGATTATTAAGACTTGTTAC
TAGATTGGTCATTGATCTTAAGTTCTTAGGATAAACTGTTGAATCTCCAGTCCTTCGGATTGTATTATGCTACTAATGGC
CATTAAGGATAGCCCCATGACATTAGTTCTCATCTCCAATTTTTCTGTATTGTTTGCGATATTGCTGCAGTTTCTTATTA
CAGCTTGTCTAAGGCTAACCATCTAGGATAAAAAGTAGATCCTGCAGACTTAGAAGATCCAGTTAGGCTCAATATTCTTA
TTTTTGTAACTCGGAACTCCAGGACCTCGCTTCAATTTTTTGGCCAATTTTTGCACAAACCAAGTTGTAGCTCCAACTGA
GGGATCCAACCAGTTCTATCTGATTGCTGACAAACAGATTCAGCATGTACGTATGACGAGGACTATTTAAACA---TGTA
ATTACTAACCCAAAAAATATTCCAAATTTTATTTAAATATTTACCTCCGCTGCAGCATTTTTAATATTACGAAATATGA-
TTTTTACATCTGATAGTAACACTTGTTGCAGTGACATAATTGATTTGAAGTTATGAAAATTCAAGTTCACTGCACAGAAC
AATCCTTCCTGATTTATGCCCCCGGGGTAAAGGAGGAGGGTTGTGATAGGCTTGGCGAGCCAACGTAAAAACTCAGCCAC
TCTTATGGAGATGAAACCCAAAAGCCAAAGAGCTAGCTATGGACAGGGGTGCGTGGAAGCTTGCTATCCATGTGCCAGAG
CCATGAGTTGGTTGCGAGATCTTATGGGTTTCACCTCTAGCCTACTCCAACTTGTTTGGGACTAAAGGCTTTGTTGTTGT
TGT---TGTTGGTGGTGGTGTCAATGTTGTTAAAGTCTCTTTGTTCATTTCTGAACTAACTTAGCCTATTTGTAGCATTT
CTGTCATTGTTCCTTCCTGTCCCACCCAAAGTTAGTAATGCGATTGTTATTTGTTTGTGCAGGGAAACTGGTGTCACGAA
TATAGGAAACTGAAGGCGAAGGTTGAGACAATACAGAAATGTCAAAAGTAATTTGTAACGATTTTGGTTGATTGCCAGTA
TATTGTATACACTCTGAAGATAAATGGGACTGAATTTCTACATCCTGCATCTCCAGGCATCTCATGGGAGAGGATCTTGA
ATCTTTGAATCTCAAGGAGTTGCAGCAACTGGAGCAGCAGCTGGAAAGCTCACTGAAACATATCAGATCCAGGAAGGTAC
TGATTTAAATGATTTGATACAGCAGCACAATATATAAAAAAACAAGAAAAACACTTGCAGAGAAGTTCAGCAAAGTATAT
CTGAAATCAGATTCTAGACTGAGATGTTCAAAATATG-TATATGCATTTTAGTCATATGCTCTTCATAGTT-AAAAAAAT
GACTAATTTTTTTCATTTTTTGTACTTGCAGAACCAACTTATGCACGAATCCATTTCTGAGCTTCAGAAGAAGGTAAGCT
GTCAACC-TTGCATACCTTATTCGGTATTCGAACTGGTCAACTTGTCATGAAGCCTTAGCTTGTTTCAAGATTTGTGACA
TTATAACATGTATGCAAGTAACTGGTCTACATGCACGTAACCTCATTACATCGTTCTTGCTGCAGGAGAGGTCACTGCAG
GAGGAGAATAAAGTTCTCCAGAAGGAAGTAAGCCCGTTATATCACCTTATGGTCCAACCGGTCTAAATTGTTCCGTATAG
CAAATTTTATTGACAGAGGTCCGTGTCCCTTCCCCACAGCTCGTGGAGAAGCAGAAGGCCCATGCGGCGCAGCAAGATCA
AACTCAGCCTCAAACCAGCTCTTCTTCTTCTTCCTTCATGCTGAGGGATGCTCCCCCTGCCGCAAATACCAGGTGATGAT
GTACATCACAAGTCTAATCTTATTCAGAGTTCAAGTAACCAT------------------------------CTTTTGAA
TTGGTCGGGTTGTTCCTTGCAGCCCACTTTTGGTCTC--TATGCAGTTCTGTCGGGCCACATTTAAGTAACATAATACTA
ATATGCTTGTGTTCGCTTTGGTTGTGCAGCATTCATCCAGCGGCAAGAGGCGAGAGGGCAGAGGATGCGGCAGTGCAGCC
GCAGGCCCCACCCCGGACGGGGCTTCCACCGTGGATGGTGAGCCACATCAACGGGTGAAGGGCATCCAGCCCATACAGGC
GTACTATTCAGTAGAGGGTAACAAGTTGCACCGGCCAGCCTGGTGTATGTTGCGGTTGCTAGCACGCCTGACCCC-TTGG
AGGGGAAAGGAAAAGAAATCAGAGTAAAGTAGCAAGCTGCAGCGATGTGTATATTTCACTTTGTCCACCTCAGTTTCCCT
CCCAGCTGGGCTGAGATGGCTGCAC-------------------------------------------------------
-----------------------------------------------------
>T23A 2 reads from T23 mapped to AY747600_A using Geneious
--------------------------------------------------------------------------------
--------------------------------------------------------------------------------
--------------------------------------------------------------------------------
--------------------------------------------------------------------------------
--------------------------------------------------------------------------------
----------------------------------------------------NNNNNNNNNNNNNNNNNNNNNNNNNNNN
NNNNNNNNNNNNNNNNNNNNNNNNNNNNCTGCTCGTTTTTTTTCTCTGTGGTGTGTGTTTGTGGCGAGAGAAAATGATTT
GGGGAAAGCAAAATCCGGAGATTCGCACGTACGATCGTTCGACACGTCGACGCCCGGCGGGCCCGGGGTGGGGCATCGTG
TGGCTGCAGGACCGCGGGGCCCCGCAAAGCGGGCCGGGCCAATGGGTGCTCGACAGCGGCTATGCTCCAGACCAGCCCGG
TATTGCATACCGCGCTCGGGGCCAGATCCCTTTAAAAACCCCT-----CCCCCCCTGCCGGAATCCTCGTTTTGGCCTGG
CCATCCTCCCTCTCCTCCCCTCTCTTCCACCTCACGTCCTCACCCAACCACCTGATAGCCATGGCTCCGCCGCCTCGCCT
CCGCCTGCGCCAGTCGGAGTAGCCGTCGCGGTCTGCCGGTGTTGGAGGGTAGGGGCGTAGGGTTGGCCCGGTTCTCGAGC
GGAGATGGGGCGGGGGAAGGTGCAGCTGAAGCGGATCGAGAACAAGATCAACCGGCAGGTGACCTTCTCCAAGCGCCGCT
CGGGGCTTCTCAAGAAGGCGCACGAGATCTCCGTGCTCTGCGACGCCGAGGTCGGCCTCATCATCTTCTCCACCAAGGGA
AAGCTCTACGAGTTCTCCACCGAGTCATGGTAAATTAAGCACGCGCTGTCTTTAAATTTGTTCCCCAATACGCCTTCGAT
TTCGATTTCCTGCGCACCGTTCTGGTCCTGCGAGACGACCCGGCCGACCCCAGGGCCTTCTCCATTTCCGCGCTGCTGTT
TGGTAGATTCCGTTTGCCCGCTCGCTGTTTCCATCCGATTCTGCCGTGGCTGCTTGCTCGTTTTTCTTAGAATCGATGGG
GGAGCTGGCGTTCCGCGCGGCCGCGATTTCTTGCTATGGGGGGTAGGGCGCGCGATGGGTCGCCGGGCTATTTTATGCTC
CGCCAGCGCCGGGAAGGTTGTTCATCTGGCGTATTTTGGGGAAATTTTGGTCCCGGACGCGCCAGGTGGCACCCCAAGTG
GAAGGGTTAAGACGGTAATCTCTTGATATTTCTATCGGGCTGGGGTTATTTACGTAAAAAATATATATGGGGTTAAAGTG
ACATCGCAATTTAGCATGCTACCTCATCTTCTCATTTGGAATCTTAACTAGACGCTACAATACCTTGT-TGTCTCCCTCA
TCAAATCTGTGCTTGCTGCTTGAACAAATGAACCTCGTCATCTCGGTTATTTCCAGAATTTTGTTCCACAGGCTTTGCTA
TCATTCATATTGGTAGCTCCGGCCATGCGGCCATTTTGTTGCTTGCTTGGAGATACTGTCTACGGCACGCACGGAGAAAA
GAGTCACTTGACCAGCTAATGCATGGAATTATTGTCTGCAGCTGATGAAACTCCGGCATGAAGAGTCAAACCAAAAAGTA
GAGAGTTCCTTCCAAATATAAAATAAGAGTTTCTGCATACTTTTTTTCCCTTTCAACCATCATAGTTTGCCCGTGATATT
TGTTGGTGCTGGCGATGGTTCTTCACAAAGTAAAGGAGTCAATAAAATCACGGAGACTGATCCATTATTTCCCCCACACG
CTGACATTAGTCCATGTTAGTTTCCCATTTCTGTCTGCTTCCATAATTCCCGTCCGGCGAAGTACTAGATCAGCCTCCAC
GGTTTGAAAGTAAGAAATATCATACCGTCGAAAGGATCGCTACTGCTTAGTAAATATCCATTGTTGTTTGTAATCTTGCT
GAGAAAGCAACATTACCATCAGCTTCATGGCAAGGACCTGTATGTTGAGGTGCTAAATCTCTTCTAGTTTTGTACCACTG
AGGGTATGCGCGGCGCTAACGGAAAAGGGTAAGTAAAGTTTTATTGGCTTGCCTTCAGCTTCCTTGGTTGTTTGACGCAT
AGGTGCTTGCATGCATGTATCAAGCTGGTCACGTGATGAAAACGCGTAAGAATCAAAGTCGGTTAAATTAAGATATAAAT
AGATGCAGTCATATTTTAAGCTAGTGCTGCACTGTGAACTTCAGTATCTCAGATCAAAGTACTGAATAAAATTACCCCCT
GTTTCCGTGCTGTTCATTTGGAAAAGACTGCCATGAACATCCGAATTGGTAACCATGCATTAATCAGCTTGCCGGCTTTA
TTTTCTTCTCTGTCGTTCCTTGTCATTTGGTTTGCTTTGCCTACCTCTGCACGATAGGCACGTGTAAGTAGCTCACGGGG
ACAAGTAACTGCTATGCTTTGTCTAGAGCCTATGAGACAGCACGCTGATGCACCACGATATTCCATGGTTTAGGATCGGA
ACTAAAATCTTGAGATCTTACAATATTCTAAAAAGGCATCTATAGCCTGCATATAACCGACTCAGGCACAAAATCAGCAT
TGATCGAGCAGGCATCATATGCATACACTAAAATGCAGCTAATGATGTAGCCTGCTGATTTTCTGGACCTGGCTTGGATA
ATGGTTAATGTACCCAATTGTTATTCACTCTATATCCTCCATCTCCTTATCGGTCGATTAATTTACCACACATAGCAAAG
GTCCAAAGCTGACATTGCAACCAACTTTACTCATCTCTAGACTAGTAAACACGAAGTAAGCTGTTAGGGACTGTGTGATG
GGTCTATGTTACATGCATTTGTTGTCGGTCTAGTACTTAACCAAGTCTGGGAACCAGTTATCCTCTACACCTATTGTGTC
CCTAAACCTATATACTTGAGAGTAAAACAGAAGTTATTCCTAGGAATATCTGACTAAGCTATGGGATAGTCAACTTCCAT
TTTTGCTCCTGCCACATCTTTACTTAGTCCACAAACGACATATAGATGATCAGCTAGAACCGTTATTTAGAGTTTATATC
TGCTCATTACATGTATTAATTCCATGAAATAGAAGAAAAACTGAATAGGCACACAATATAGTTGAAGCTCGGCAGATGAC
TTCATAAGTGTCATATCTATTAACCATTTCACATATTGTTACATTTTTGCTGCAGTGATATTTTGTTAGCTCCCAGTTAC
AAGTTAACTAATATATGGAGATCCTGGGCACGTACATGTAAGCAGATCCTATCGACTTTCGTGGATCCGCTGATGGAATC
ACACCTCAGGATTTCATGGCATAGTCTTGATATGTCACGAACTGGTTGTTACTTTATTTATTTATTTTACACTGTGTTCG
CCCACCCA------------------------------------------------------------------------
--------------------------------------------------------------------------------
-------------------------GATGACAGAAATGTTATGTATTTAAAATGTAATCTCACAGTCATTGTTGTTGGTA
TGGACCGTATGCCAAAAAGGGTTTTACCATGAAGTCTATTAATGAATAATTATTTATGTTACAACTTGATTGCTTTACAT
TAGTTAAAATTAGTTATTTTGTACCTTTGTGCCCCCCTTCTTGTTCAACCATTTATCTTACCAAACTATGCATCAACAAA
CATGCACAGTCACTATTCATAAATTTCATATTCTCAAAATTTAAATATTAAGAACAAAAGTTATGTTTCTACTTTTTCCA
ACTAACAATTCTCTGAACTCAAATTTTATAATTTGAAATTTTAATATTAACATTTTATTTTAAAACTTTTTGAATTTCTT
TTTTATTATAAAAAAGTTTGGATGGCATAAATTTATGTATGAACTATTATGAAACCACAAGCAATAACGAAAGTGTGTTT
TTAAGCAAAACCTTATGACCCATCACTCAAATAGTTTGCGTTTGATTTTCAAATTGACGCGCATTAAAGACATATACATG
CAGTCTTCATATCACATGTGTGCTTTTCCTGCTTAAGGTAGTAGGACTATCTCTTTTTTGATAAACACTGATTACAACGT
AGATGCACACACAAGTGCACATTACCACCACACGTACACACTCACACAATGTTTAGTAAGGACTAAAATTGTGGAGCTTC
AAGATCTCTGGAACGTCAGGAATGTCGCCTCCCACGGAACGAATAATCCGCACAGTGTGTCAAACCATTGGTTCGATCTT
CCTTGGTGGGCTGTGAGTCAAGGTACTAAAAAAGCGGTAGGCGCTAATCTGAATTTTGCCTATGCCTAGTGCAATGACCG
CCTAGGCGCACTTATGCCTTCGTATGACAAAGAAGGAGATTTTACAACAATGAAATCAATGGTGCGGAGCCTAGAGGGAG
GTATCGGTGGTGAGTTGGAGTGAGAAATCCCTCCTCTGATTCAACCTTTCTTGACAACATAGCCCAAACAAGACCGTCCA
TTTTCTTTGCATCCCCCTTTTCCCGTCTCTTTGTATCGTTAGGTCTCTTTCATTCGTCATTTGTATGTAGCGATAATGGT
GGTGTC-TGCAGCTTCTTCCCTGCATTCGCTTCTCCTTTCCTACCGTCGCCGGAAAAAGATCTCATCGGTCATGGAGAAC
ATAGTCGGGCGCCTAAACCTTGGCCTATGGCAAAAGTGAGGCGGTAGTCTGCTTAGCGCCTAAGTGGCTCCTTTTCATTG
TCCTTTTTTCCATGTTGGGAGTACAACCGCACTCCTAACCCACTAACCATAGATTGGTTATCATCTAGTACTTT-----C
TGTACCACTTTTATCTTACAAACGCGAGGGTATTGTGGTGGAGAGCCATGTATTACAACTTTGATAATCAAAATTCAAAA
TTCAAGTCTCTGAAGATCCTTTGAAAAATGTGTTTTGTCAAGGGCAAAAAATATATCTTTGTTTGCCATACCAAGATACT
CCCTCCGTAAAGAAATATAAGAGCGTTTAGGTCACTACTTGAGTGATCTGAACGCTCTTATATTTGTTTACCAGGGAGTA
CAAAAGACCATATTCTTGCACTAATTTTTACTAGTGGTTATGCCCGGGCATATGAGGGTCGGGAAGGAAGGCGCAAGGGA
CATCTAGTAAAAATTAGTGAGAGAATAACCGCAAGGGACATTGTGCACTAATGTTTACCAGGGAGTACAAAAGACCACAT
TGTGCCCGGGCATATGAGGGTCGGGAAGGAAGGCGCAAGGGACATCTATAAGATGGCTAAGATC---GTGAGGAAGGCGA
GGGATGTCAAACAAGTCAAATGCATCAACGATAGAGCAGATCAACTCCTGGTGAAGGACAAGGAGATCAAGCATAGATGA
CAGGAGTACTCCGACAAGCTATTCAATGGAGAGATGAATCTAGGGGTCTGAGATTAGGGAGGCTTTACAAAGAATAATGT
TATAGGAGTCATTGGGCACCACTTAAGAGTAATGGCAAGCGTGACCAAAAATCAGTTTGTTTTCATGCCTGAGAGGTTGA
TCATGGAAGTCATTTTCTTGGTATGAAAACTTATGGAGAAATACAGGGAGCAAAAAGAAGACTTGCATATGATGTTCATT
GACTTGAAAAAGTCCTGCAATAAGATACTGCAAAATGTCATGTGGTGGTCCTTGGAGAAACACAAAGTCCCAATAAAGTA
CATTACTCTCATCAAGGACATGTACGATGATCTCATGACAAGTGTTCAAAAAAGTGATGGCGACACTGATGACCTTCCGC
ATAAAATAGGACAGCACCAAGGGTCAACTTCGACCCCTTATCTTTTTGCCTTGATGATGGATGAGGTCACAAGGGATATG
CAAGGAGATATTCCATGGTGTATTCTCTTTACGATTGATGTGGTGCTAGTCAATGATAGTAGCTCGAGGCATAATGGAAA
GTTAGAGCTATGGAGACAAACTTTGGATCAAAGTTTTTAGGCTTAGTAGAACTAAAATTGAGTACATGAGGTGCGGTTTC
AGTACTACTTGGCACGAGGAGGTTAGCCTCAATGGGTAGGTGGTACCTCAGAAGGGCACCTTTTGATATTTGGGATCAGT
GTTGGAAAAGGATGCCGATATTGATGAAGATGTGAGCCATTAAATCAAAGTCGGATGGAGGAAATGATGCCAAGTTTCTG
GTGTTCTCTCTTGACAAGATAGTGCCACGAAAGCTAAAAGACAGGTTCGATAGGACGGCGCCCCGCAATGTATGGCGCTG
AGTATTGGCCGACTAAAATGAGACATATTCAACAATTGGGTGTAGCAGAAATGCGCATCTTGAGATGGATGTGTGGTCAC
CCAAGAAAGGATCGAGTCCAAAATGATGATATACATGTAGAGTCGGGGTAGCACCGATTGAAGGGAAGCTTGTCGAACAT
CGTCTGAGATGGCTTGGATATATACAAAGTAGGCCTTTAGAAACTTTCGTGCATAGCAGGCGGTTAATACATGCTAATAA
TGTAAGAGAGGTTGGGCTAGACCAAACTTGACATGGAAGGAGTCCGTGAAGAGAGATCTGAAGCACTAAAGTATCACACG
GAACTAGTCATGGACAGGGGTGTGTGGAAGTTAGCTATCCACACGCCAGAACCATTACTTGGTTTTGAGATCTTATGGAG
TTCAGCTCTACCCTATCCAACTTATTTGGGACTAAACGCTTTGTTGTTGTATCTCTTGCCTTGGTCTTAGCAACTTACCA
TGTGCATGTCTTTTCTCAAAAAGGAAAATTGAATGCCAAGTATTTCCTGAAGTTGTACATTGTACAATTTGATGTCCTTG
CTCCACGGTACATCAGATTTCCCATCTCATGATGATGCAACAACTAGGTCTTAGAGCAACTCTAGCAGAGTCTTCATGGC
TTCCGTCGCTATATTTCTTTTATCTCGCTCCATACACAGGTCTCGTGGCCTCCATATTTGGAGGTTGGAGAGGTCCAGTA
AGGAGCTCGCCCCAAAACCAACCGCTAAAGTTTTAAGCTTCCTCCTCGCGCCTCCTGTCGGATTTGAAGCAACCCGCGCC
CTCGGATTCCTATGGCGGTCCATTGGATGACCGCCATGCGGCATCATCTTCTTGCTTGCATGTGAGCAGACTGGAGGTGT
GCGAGTAGGTCGCTGCAGCATTTCTCATAGGGAGGCGCGCCCTTCGACTACCCGCCATTAGCTGCCACCCGCGTCCCCAA
GTGCCTCCCTAATGGCGCCTGCGGTGGCCTGTAAAAGGCCGGCGCCCTCCGCTCTCTAGCTTCAATGCTATCTTCGACGC
CTCTTATTCCAATCTCACACGCCTCCAATCCACCATCCCCTTTGTCGTCCACAGCGCATCCAGAGGAGCTCCCTCTCGCC
TTCAA-TTTTTGGCATAAGGTGGAGGAGTAGCCCGCGGATCCTTTGCCCCCCTTTAGGGACCAGACAGACCTAGTCCTGG
AGGGGGGCTGCGCAGAGCAACTTGTAGCACCCAAGATTCTATCCCGATCACGTGATGAATTCATGATCGGAGCAGAATCG
CATTTCGAGCGCATAGCGAGCTGGATATCATTACAACATACCATGCACTAAATAGATGAGAATACCAGATAAAGGTTTAC
ACTCGCCACAAGCTACAACATGAATACATCAATACACAACAATCATCATACAGGAGAGCAGGATCCGACTATGGATGAAA
TCAAACAAAAAGAAGAACGACATCTACCCTGCTAATCCCGGGCTCCTGAACTGGAACCCATCCTATGATCGACGAAGAAG
CAGAAGAAGAACTCCAAAAGCAAACATGCATCGCTCTCACGTCAAGCATTGCTTTATCTATACCTGCACC---TGTTGTA
GTAATCTATGAGCCATGGGGA-CCAGCAATCTCATTACCAAGGGTAGCAAAACTAGCAAAGATTAATGGGTATGGAAGGG
TTAAGTGGTGAGGAGGCTGGAAGCATTAAGCATTTGTATGGTGGCTAACTTACGAGTACAAGAGTAAGAAGAGTAAACTA
CACATAGCGGTCGCAAACTATTAATGATCAAGAAGTGATCCTGAACTACTTATGAGTCAGTCATAACCCCACCGTGTTCA
CTTCCCGAACTCCTTGGAAAAGAGACGATCATGTAACGCACGCGGTTGGTGTATTTTAATTGGGTTCAGTGTCAAGTTCT
CTAAAATCGGATATTATAAATTTTTAAGTCGCCACATAACCGCGGGCACGGCTTCCGAAAAGATTTAGCCCTGCAGGGGT
GCACCAAGTAGTCCATTATAAATTACCACATGCATCCGATGGAACATCCTCACACCATGATAACACGATGCTTACAATAA
GGAACCCCGGTGGACAAGCCATTCGTCAAAGGCAAAACTAAACCAGCAAGACCACCCGGTGTGTCGTCACCCCGATAAGA
GCCGCGCCTATTTTCTAGGGTTGCCTGACCCTTGGGATCCCTTGGACCACCTTACTATGTGCATGTTTTCTTTTCACACG
GGCATTTATCTGCTTTGGCA-TCAAAGCTTTCATTTGAAAATTTGCTACTACCACCTATATTTGTACTGACAATACCTTT
GCATGGACCCACACATTAGGTTTTAAAATGGTTCTCACATTCGTGTTGTCTTACTTATCTAGGCATGGCTCTTGCCCAGA
TAATTGTTGTTGGTCACACCCTTCTATATTATCGGTTTGTGAGTCTAGCTGATTGGATACGTGAGTTGTTGCACACTCTT
GAACTGATTTTGACTTGATGACCATTGTAACCATTTGCGGGTTATAGGCTAGCACATAGTTCAACACTATAACTAATTGT
TGGTTCATTCCTACTATAGGTTATAGGGTAGCGTTTGACAATTTTCCATGTGTTGTGGGTACT--TGTGACAATTGAGGA
CACGATGTTTGTGGTGACAGAGAACACGTTGACCTCCACAAATAGTTAGGATGCTGGGTAAAGCCTACGGGAAAACAGGG
AGAAGGTATAGGAGGAGAATAACATGAGTAGTAAAAAAGTTAATGACTTAAATACAACATCAAGGAACGTTTCTTAAACT
GAAGCTCTAGCACTATAGTTAAATAATTTGAATCTGG-CAGAAATTATACTAACCTTGCCTAGCACAATTCCACCCCTAA
ACTTCTGTTTTGCAAATTTCGTTAAGTCTATAGACAGAAGAAAAGGGTCACTCTATTTTCCCAACAAAACTTGAACAACA
CCAGAACCTTAATTTGAAGTCAGTTTCGTGCTCTTTCTATCATTTACACGTCACAGTGAAATGCTTTGCAAACTATTTGA
CCAGATGCTGTATACCACATTTGAATCTCATTTGCATATACTGACATGAAACAACGCATTACAGAAAAGCTTCTGATATG
TCAAAATGTATCATATATCAATTCTTGAGATTGTGCATATACTGGACATTAATCTTGTTTACATGTACTTCCAATGACTA
GATATTTCTTTCTCTTATGCAGTATGGACAAAATTCTTGAACGGTATGAGCGCTATTCTTATGCAGAAAAGGTTCTCGTT
TCAAGTGAATCTGAAATTCAGGTAAAAATGAAAAACAAGCGGTTTGCTTTCCTTTAGCTATGAAATAAATTGTTGCCGAT
ATCAGATGTTCTGAAATTTATTTGTAGGCCACTATATTTTGAATGATTTCCATGCGCTATGAAGTTAATTGACTTGCAAC
TATGGATTGTTGGTCTATTTGATTCTCTTGTAACCTATTATCAGTTTTTCTTCGATGAATGCTTAGGCATGGTCGAATAA
TGTAACCAAATACCACTTGACCAATTTACTTTCATGGCTACTGAACTAGACTAGCATGCTGATTCGTACATACTGCCTTT
GGAAGAACTACAAAAATGTGATCTGACTTTAAGAGTTACTAAATTAGTACGTAGTAAACTGCAATGCATGGCCAGATCAG
CAATTCTGGATTAGCCGGCTGAGTTTTTGAAGGGCTTAGCAACAAAAATTGACAAGCTTATATATTATAATGGCTTTAAA
ATACTTGTGTGCATCAGTGAAAATCACAATATTTTGATTGCAATAACAAAATGCTATCCTAGATTATTAAGACTTGTTAC
TAGATTGGTCATTGATCTTAAGTTCTTAGGATAAACTGTTGAATCTCCAGTCCTTCGGATTGTATTATGCTACTAATGGC
CATTAAGGATAGCCCCATGACATTAGTTCTCATCTCCAATTTTTCTGTATTGTTTGCGATATTGCTGCAGTTTCTTATTA
CAGCTTGTCTAAGGCTAACCATCTAGGATAAAAAGTAGATCCTGCAGACTTAGAAGATCCAGTTAGGCTCAATATTCTTA
TTTTTGTAACTCGGAACTCCAGGACCTCGCTTCAATTTTTTGGCCAATTTTTGCACAAACCAAGTTGTAGCTCCAACTGA
GGGATCCAACCAGTTCTATCTGATTGCTGACAAACAGATTCAGCATGTACGTATGACGAGGACTATTTAAACA---TGTA
ATTACTAACCCAAAAAATATTCCAAATTTTATTTAAATATTTACCTCCGCTGCAGCATTTTTAATATTACGAAATATGA-
TTTTTACATCTGATAGTAACACTTGTTGCAGTGACATAATTGATTTGAAGTTATGAAAATTCAAGTTCACTGCACAGAAC
AATCCTTCCTGATTTATGCCCCCGGGGTAAAGGAGGAGGGTTGTGATAGGCTTGGCGAGCCAACGTAAAAACTCAGCCAC
TCTTATGGAGATGAAACCCAAAAGCCAAAGAGCTAGCTATGGACAGGGGTGCGTGGAAGCTTGCTATCCATGTGCCAGAG
CCATGAGTTGGTTGCGAGATCTTATGGGTTTCACCTCTAGCCTACCCCAACTTGTTTGGGACTAAAGGCTTTGTTGTTGT
TGG---TGGTGGTGGTGGTGTCAATGTTGTTAAAGTCTCTTTGTTCATTTCTGAACTAACTTAGCCTATTTGTAGCATTT
CTGTCATTGTTCCTTCCTGTCCCACCCAAAGTTAGTAATGCGATTGTTATTTGTTTGTGCAGGGAAACTGGTGTCACGAA
TATAGGAAACTGAAGGCGAAGGTTGAGACAATACAGAAATGTCAAAAGTAATTTGTAACGATTTTGGTTGATTGCCAGTA
TATTGTATACACTCTGAAGATAAATGGGACTGAATTTCTACATCCTGCATCTGCAGGCATCTCATGGGAGAGGATCTTGA
ATCTTTGAATCTCAAGGAGTTGCAGCAACTGGAGCAGCAGCTGGAAAGCTCACTGAAACATATCAGATCCAGGAAGGTAC
TGATTTAAATGATTTGATACAGCAGCACAATATATAAAAAG--AAGAAAAACACTTGCAGAGAAGTTCAGCAAAGTATAT
CTGAAATCAGATTCTAGACTGAGATGTTCAAAATATG-TATATGCATTTTAGTCATATGCTCTTCATAGTT-AAAAAAAT
GACTAATTTTTTTCATTTTTTGTACTTGCAGAACCAACTTATGCACGAATCCATTTCTGAGCTTCAGAAGAAGGTAAGCT
GTCAACC-TTGCATACCTTATTCGGTATTCGAACTGGTCAACTTGTCATGAAGCCTTAGCTTGTTTCAAGATTTGTGACA
TTATAACATGTATGCAAGTAACTGGTCTACATGCACGTAACCTCATTACATCGTTCTTGCTGCAGGAGAGGTCACTGCAG
GAGGAGAATAAAGTTCTCCAGAAGGAAGTAAGCCCGTTATATCACCTTATGGTCCAACCGGTCTAAATTGTTCCGTATAG
CAAATTTTATTGACAGAGGTCCGTGTCCCTTCCCCACAGCTCGTGGAGAAGCAGAAGGCCCATGCGGCGCAGCAAGATCA
AACTCAGCCTCAAACCAGCTCTTCATCTTCTTCCTTCATGCTGAGGGATGCTCCCCCTGCCGCAAATACCAGGTGATGAT
GTACATCACAAGTCTAATCTTATTCAGAGTTCAAGTAACCAT------------------------------CTTTTGAA
TTGGTCGGGTTGTTCCTTGCAGCCCACTTTTGGTCTC--TATGCAGTTCTGTCGGGCCACATTTAAGTAACATAATACTA
ATATGCTTGTGTTCGCTTTGGTTGTGCAGCATTCATCCAGCGGCAACAGGCGAGAGGGCAGAGGATGCGGCAGTGCAGCC
GCAGGCCCCACCCCGGACGGGGCTTCCACCGTGGATGGTGAGCCACATCAACGGGTGAAGGGCATCCAGCCCATACAGGC
GTACTATTCAGTAGAGGGTAACAAGTTGCACCGGCCAGCCTGGTGTATGTTGCGGTTGCTAGCACGCCTGACCCCTTTGG
AGGGGAAAGGAAAAGAAATCAGAGTAAAGTAGCAAGCTGCAGCGATGTGTATATTTCACTTTGTCCACCTCAGTTT????
???????????????????????????????-????????????????????????????????????????????????
???????????????????????????????????????????????????--
>T24A 2 reads from T24 mapped to AY747600_A using Geneious
--------------------------------------------------------------------------------
--------------------------------------------------------------------------------
--------------------------------------------------------------------------------
--------------------------------------------------------------------------------
--------------------------------------------------------------------------------
----------------------------------------------------NNNNNNNNNNNNNNNNNNNNNNNNNNNN
NNNNNNNNNNNNNNNNNNNNNNNNNNNTCTGCTCGTTTTTTTTCTCTGTGGTGTGTGTTTGTGGCGAGAGAAAATGATTT
GGGGAAAGCAAAATCCGGAGATTCGCACGTACGATCGTTCGACACGTCGACGCCCGGCGGGCCCGGGGTGGGGCATCGTG
TGGCTGCAGGACCGCGGGGCCCCGCAAAGCGGGCCGGGCCAATGGGTGCTCGACAGCGGCTATGCTCCAGACCAGCCCGG
TATTGCATACCGCGCTCGGGGCCAGATCCCTTTAAAAACCCCT-----CCCCCCCTGCCGGAATCCTCGTTTTGGCCTGG
CCATCCTCCCTCTCCTCCCCTCTCTTCCACCTCACGTCCTCACCCAACCACCTGATAGCCATGGCTCCGCCGCCTCGCCT
CCGCCTGCGCCAGTCGGAGTAGCCGTCGCGGTCTGCCGGTGTTGGAGGGTAGGGGCGTAGGGTTGGCCCGGTTCTCGAGC
GGAGATGGGGCGGGGGAAGGTGCAGCTGAAGCGGATCGAGAACAAGATCAACCGGCAGGTGACCTTCTCCAAGCGCCGCT
CGGGGCTTCTCAAGAAGGCGCACGAGATCTCCGTGCTCTGCGACGCCGAGGTCGGCCTCATCATCTTCTCCACCAAGGGA
AAGCTCTACGAGTTCTCCACCGAGTCATGGTAAATTAAGCACGCGCTGTCTTTAAATTTGTTCCCCAATACGCCTTCGAT
TTCGATTTCCTGCGCACCGTTCTGGTCCTGCGAGACGACCCGGCCGACCCCAGGGCCTTCTCCATTTCCGCGCTGCTGTT
TGGTAGATTCCGTTTGCCCGCTCGCTGTTTCCATCCGATTCTGCCGTGGCTGCTTGCTCGTTTTTCTTAGAATCGATGGG
GGAGCTGGCGTTCCGCGCGGCCGCGATTTCTTGCTATGGGGGGTAGGGCGCGCGATGGGTCGCCGGGCTATTTTATGCTC
CGCCAGCGCCGGGAAGGTTGTTCATCTGGCGTATTTTGGGGAAATTTTGGTCCCGGACGCGCCAGGTGGCACCCCAAGTG
GAAGGGTTAAGACGGTAATCTCTTGATATTTCTATCGGGCTGGGGTTATTTACGTAAAAAATATATATGGGGTTAAAGTG
ACATCGCAATTTAGCATGCTACCTCATCTTCTCATTTGGAATCTTAACTAGACGCTACAATACCTTGT-TGTCTCCCTCA
TCAAATCTGTGCTTGCTGCTTGAACAAATGAACCTCGTCATCTCGGTTATTTCCAGAATTTTGTTCCACAGGCTTTGCTA
TCATTCATATTGGTAGCTCCGGCCATGCGGCCATTTTGTTGCTTGCTTGGAGATACTGTCTACGGCACGCACGGAGAAAA
GAGTCACTTGACCAGCTAATGCATGGAATTATTGTCTGCAGCTGATGAAACTCCGGCATGAAGAGTCAAACCAAAAAGTA
GAGAGTTCCTTCCAAATATAAAATAAGAGTTTCTGCATACTTTTTTTCCCTTTCAACCATCATAGTTTGCCCGTGATATT
TGTTGGTGCTGGCGATGGTTCTTCACAAAGTAAAGGAGTCAATAAAATCACGGAGACTGATCCATTATTTCCCCCACACG
CTGACATTAGTCCATGTTAGTTTCCCATTTCTGTCTGCTTCCATAATTCCCGTCCGGCGAAGTACTAGATCAGCCTCCAC
GGTTTGAAAGTAAGAAATATCATACCGTCGAAAGGATCGCTACTGCTTAGTAAATATCCATTGTTGTTTGTAATCTTGCT
GAGAAAGCAACATTACCATCAGCTTCATGGCAAGGACCTGTATGTTGAGGTGCTAAATCTCTTCTAGTTTTGTACCACTG
AGGGTATGCGCGGCGCTAACGGAAAAGGGTAAGTAAAGTTTTATTGGCTTGCCTTCAGCTTCCTTGGTTGTTTGACGCAT
AGGTGCTTGCATGCATGTATCAAGCTGGTCACGTGATGAAAACGCGTAAGAATCAAAGTCGGTTAAATTAAGATATAAAT
AGATGCAGTCATATTTTAAGCTAGTGCTGCACTGTGAACTTCAGTATCTCAGATCAAAGTACTGAATAAAATTACCCCCT
GTTTCCGTGCTGTTCATTTGGAAAAGACTGCCATGAACATCCGAATTGGTAACCATGCATTAATCAGCTTGCCGGCTTTA
TTTTCTTCTCTGTCGTTCCTTGTCATTTGGTTTGCTTTGCCTACCTCTGCACGATAGGCACGTGTAAGTAGCTCACGGGG
ACAAGTAACTGCTATGCTTTGTCTAGAGCCTATGAGACAGCACGCTGATGCACCACGATATTCCATGGTTTAGGATCGGA
ACTAAAATCTTGAGATCTTACAATATTCTAAAAAGGCATCTATAGCCTGCATATAACCGACTCAGGCACAAAATCAGCAT
TGATCGAGCAGGCATCATATGCATACACTAAAATGCAGCTAATGATGTAGCCTGCTGATTTTCTGGACCTGGCTTGGATA
ATGGTTAATGTACCCAATTGTTATTCACTCTATATCCTCCATCTCCTTATCGGTCGATTAATTTACCACACATAGCAAAG
GTCCAAAGCTGACATTGCAACCAACTTTACTCATCTCTAGACTAGTAAACACGAAGTAAGCTGTTAGGGACTGTGTGATG
GGTCTATGTTACATGCATTTGTTGTCGGTCTAGTACTTAACCAAGTCTGGGAACCAGTTATCCTCTACACCTATTGTGTC
CCTAAACCTATATACTTGAGAGTAAAACAGAAGTTATTCCTAGGAATATCTGACTAAGCTATGGGATAGTCAACTTCCAT
TTTTGCTCCTGCCACATCTTTACTTAGTCCACAAACGACATATAGATGATCAGCTAGAACCGTTATTTAGAGTTTATATC
TGCTCATTACATGTATTAATTCCATGAAATAGAAGAAAAACTGAATAGGCACACAATATAGTTGAAGCTCGGCAGATGAC
TTCATAAGTGTCATATCTATTAACCATTTCACATATTGTTACATTTTTGCTGCAGTGATATTTTGTTAGCTCCCAGTTAC
AAGTTAACTAATATATGGAGATCCTGGGCACGTACATGTAAGCAGATCCTATCGACTTTCGTGGATCCGCTGATGGAATC
ACACCTCAGGATTTCATGGCATAGTCTTGATATGTCACGAACTGGTTGTTACTTTATTTATTTATTTTACACTGTGTTCG
CCCACCCA------------------------------------------------------------------------
--------------------------------------------------------------------------------
-------------------------GATGACAGAAATGTTATGTATTTAAAATGTAATCTCACAGTCATTGTTGTTGGTA
TGGACCGTATGCCAAAAAGGGTTTTACCATGAAGTCTATTAATGAATAATTATTTATGTTACAACTTGATTGCTTTACAT
TAGTTAAAATTAGTTATTTTGTACCTTTGTGCCCCCCTTCTTGTTCAACCATTTATCTTACCAAACTATGCATCAACAAA
CATGCACAGTCACTATTCATAAATTTCATATTCTCAAAATTTAAATATTAAGAACAAAAGTTATGTTTCTACTTTTTCCA
ACTAACAATTCTCTGAACTCAAATTTTATAATTTGAAATTTTAATATTAACATTTTATTTTAAAACTTTTTGAATTTCTT
TTTTATTATAAAAAAGTTTGGATGGCATAAATTTATGTATGAACTATTATGAAACCACAAGCAATAACGAAAGTGTGTTT
TTAAGCAAAACCTTATGACCCATCACTCAAATAGTTTGCGTTTGATTTTCAAATTGACGCGCATTAAAGACATATACATG
CAGTCTTCATATCACATGTGTGCTTTTCCTGCTTAAGGTAGTAGGACTATCTCTTTTTTGATAAACACTGATTACAACGT
AGATGCACACACAAGTGCACATTACCACCACACGTACACACTCACACAATGTTTAGTAAGGACTAAAATTGTGGAGCTTC
AAGATCTCTGGAACGTCAGGAATGTCGCCTCCCACGGAACGAATAATCCGCACAGTGTGTCAAACCATTGGTTCGATCTT
CCTTGGTGGGCTGTGAGTCAAGGTACTAAAAAAGCGGTAGGCGCTAATCTGAATTTTGCCTATGCCTAGTGCAATGACCG
CCTAGGCGCACTTATGCCTTCGTATGACAAAGAAGGAGATTTTACAACAATGAAATCAATGGTGCGGAGCCTAGAGGGAG
GTATCGGTGGTGAGTTGGAGTGAGAAATCCCTCCTCTGATTCAACCTTTCTTGACAACATAGCCCAAACAAGACCGTCCA
TTTTCTTTGCATCCCCCTTTTCCCGTCTCTTTGTATCGTTAGGTCTCTTTCATTCGTCATTTGTATGTAGCGATAATGGT
GGTGTC-TGCAGCTTCTTCCCTGCATTCGCTTCTCCTTTCCTACCGTCGCCGGAAAAAGATCTCATCGGTCATGGAGAAC
ATAGTCGGGCGCCTAAACCTTGGCCTATGGCAAAAGTGAGGCGGTAGTCTGCTTAGCGCCTAAGTGGCTCCTTTTCATTG
TCCTTTTTTCCATGTTGGGAGTACAACCGCACTCCTAACCCACTAACCATAGATTGGTTATCATCTAGTACTTT-----C
TGTACCACTTTTATCTTACAAACGCGAGGGTATTGTGGTGGAGAGCCATGTATTACAACTTTGATAATCAAAATTCAAAA
TTCAAGTCTCTGAAGATCCTTTGAAAAATGTGTTTTGTCAAGGGCAAAAAATATATCTTTGTTTGCCATACCAAGATACT
CCCTCCGTAAAGAAATATAAGAGCGTTTAGGTCACTACTTGAGTGATCTGAACGCTCTTATATTTGTTTACCAGGGAGTA
CAAAAGACCATATTCTTGCACTAATTTTTACTAGTGGTTATGCCCGGGCATATGAGGGTCGGGAAGGAAGGCGCAAGGGA
CATCTAGTAAAAATTAGTGAGAGAATAACCGCAAGGGACATTGTGCACTAATGTTTACCAGGGAGTACAAAAGACCACAT
TGTGCCCGGGCATATGAGGGTCGGGAAGGAAGGCGCAAGGGACATCTATAAGATGGCTAAGATC---GTGAGGAAGGCGA
GGGATGTCAAACAAGTCAAATGCATCAACGATAGAGCAGATCAACTCCTGGTGAAGGACAAGGAGATCAAGCATAGATGA
CAGGAGTACTCCGACAAGCTATTCAATGGAGAGATGAATCTAGGGGTCTGAGATTAGGGAGGCTTTACAAAGAATAATGT
TATAGGAGTCATTGGGCACCACTTAAGAGTAATGGCAAGCGTGACCAAAAATCAGTTTGTTTTCATGCCTGAGAGGTTGA
TCATGGAAGTCATTTTCTTGGTATGAAAACTTATGGAGAAATACAGGGAGCAAAAAGAAGACTTGCATATGATGTTCATT
GACTTGAAAAAGTCCTGCAATAAGATACTGCAAAATGTCATGTGGTGGTCCTTGGAGAAACACAAAGTCCCAATAAAGTA
CATTACTCTCATCAAGGACATGTACGATGATCTCATGACAAGTGTTCAAAAAAGTGATGGCGACACTGATGACCTTCCGC
ATAAAATAGGACAGCACCAAGGGTCAACTTCGACCCCTTATCTTTTTGCCTTGATGATGGATGAGGTCACAAGGGATATG
CAAGGAGATATTCCATGGTGTATTCTCTTTACGATTGATGTGGTGCTAGTCAATGATAGTAGCTCGAGGCATAATGGAAA
GTTAGAGCTATGGAGACAAACTTTGGATCAAAGTTTTTAGGCTTAGTAGAACTAAAATTGAGTACATGAGGTGCGGTTTC
AGTACTACTTGGCACGAGGAGGTTAGCCTCAATGGGTAGGTGGTACCTCAGAAGGGCACCTTTTGATATTTGGGATCAGT
GTTGGAAAAGGATGCCGATATTGATGAAGATGTGAGCCATTAAATCAAAGTCGGATGGAGGAAATGATGCCAAGTTTCTG
GTGTTCTCTCTTGACAAGATAGTGCCACGAAAGCTAAAAGACAGGTTCGATAGGACGGCGCCCCGCAATGTATGGCGCTG
AGTATTGGCCGACTAAAATGAGACATATTCAACAATTGGGTGTAGCAGAAATGCGCATCTTGAGATGGATGTGTGGTCAC
CCAAGAAAGGATCGAGTCCAAAATGATGATATACATGTAGAGTCGGGGTAGCACCGATTGAAGGGAAGCTTGTCGAACAT
CGTCTGAGATGGCTTGGATATATACAAAGTAGGCCTTTAGAAACTTTCGTGCATAGCAGGCGGTTAATACATGCTAATAA
TGTAAGAGAGGTTGGGCTAGACCAAACTTGACATGGAAGGAGTCCGTGAAGAGAGATCTGAAGCACTAAAGTATCACACG
GAACTAGTCATGGACAGGGGTGTGTGGAAGTTAGCTATCCACACGCCAGAACCATTACTTGGTTTTGAGATCTTATGGAG
TTCAGCTCTACCCTATCCAACTTATTTGGGACTAAACGCTTTGTTGTTGTATCTCTTGCCTTGGTCTTAGCAACTTACCA
TGTGCATGTCTTTTCTCAAAAAGGAAAATTGAATGCCAAGTATTTCCTGAAGTTGTACATTGTACAATTTGATGTCCTTG
CTCCACGGTACATCAGATTTCCCATCTCATGATGATGCAACAACTAGGTCTTAGAGCAACTCTAGCAGAGTCTTCATGGC
TTCCGTCGCTATATTTCTTTTATCTCGCTCCATACACAGGTCTCGTGGCCTCCATATTTGGAGGTTGGAGAGGTCCAGTA
AGGAGCTCGCCCCAAAACCAACCGCTAAAGTTTTAAGCTTCCTCCTCGCGCCTCCTGTCGGATTTGAAGCAACCCGCGCC
CTCGGATTCCTATGGCGGTCCATTGGATGACCGCCATGCGGCATCATCTTCTTGCTTGCATGTGAGCAGACTGGAGGTGT
GCGAGTAGGTCGCTGCAGCATTTCTCATAGGGAGGCGCGCCCTTCGACTACCCGCCATTAGCTGCCACCCGCGTCCCCAA
GTGCCTCCCTAATGGCGCCTGCGGTGGCCTGTAAAAGGCCGGCGCCCTCCGCTCTCTAGCTTCAATGCTATCTTCGACGC
CTCTTATTCCAATCTCACACGCCTCCAATCCACCATCCCCTTTGTCGTCCACAGCGCATCCAGAGGAGCTCCCTCTCGCC
TTCAA-TTTTTGGCATAAGGTGGAGGAGTAGCCCGCGGATCCTTTGCCCCCCTTTAGGGACCAGACAGACCTAGTCCTGG
AGGGGGGCTGCGCAGAGCAACTTGTAGCACCCAAGATTCTATCCCGATCACGTGATGAATTCATGATCGGAGCAGAATCG
CATTTCGAGCGCATAGCGAGCTGGATATCATTACAACATACCATGCACTAAATAGATGAGAATACCAGATAAAGGTTTAC
ACTCGCCACAAGCTACAACATGAATACATCAATACACAACAATCATCATACAGGAGAGCAGGATCCGACTATGGATGAAA
TCAAACAAAAAGAAGAACGACATCTACCCTGCTAATCCCGGGCTCCTGAACTGGAACCCATCCTATGATCGACGAAGAAG
CAGAAGAAGAACTCCAAAAGCAAACATGCATCGCTCTCACGTCAAGCATTGCTTTATCTATACCTGCACC---TGTTGTA
GTAATCTATGAGCCATGGGGA-CCAGCAATCTCATTACCAAGGGTAGCAAAACTAGCAAAGATTAATGGGTATGGAAGGG
TTAAGTGGTGAGGAGGCTGGAAGCATTAAGCATTTGTATGGTGGCTAACTTACGAGTACAAGAGTAAGAAGAGTAAACTA
CACATAGCGGTCGCAAACTATTAATGATCAAGAAGTGATCCTGAACTACTTATGAGTCAGTCATAACCCCACCGTGTTCA
CTTCCCGAACTCCTTGGAAAAGAGACGATCATGTAACGCACGCGGTTGGTGTATTTTAATTGGGTTCAGTGTCAAGTTCT
CTAAAATCGGATATTATAAATTTTTAAGTCGCCACATAACCGCGGGCACGGCTTCCGAAAAGATTTAGCCCTGCAGGGGT
GCACCAAGTAGTCCATTATAAATTACCACATGCATCCGATGGAACATCCTCACACCATGATAACACGATGCTTACAATAA
GGAACCCCGGTGGACAAGCCATTCGTCAAAGGCAAAACTAAACCAGCAAGACCACCCGGTGTGTCGTCACCCCGATAAGA
GCCGCGCCTATTTTCTAGGGTTGCCTGACCCTTGGGATCCCTTGGACCACCTTACTATGTGCATGTTTTCTTTTCACACG
GGCATTTATCTGCTTTGGCA-TCAAAGCTTTCATTTGAAAATTTGCTACTACCACCTATATTTGTACTGACAATACCTTT
GCATGGACCCACACATTAGGTTTTAAAATGGTTCTCACATTCGTGTTGTCTTACTTATCTAGGCATGGCTCTTGCCCAGA
TAATTGTTGTTGGTCACACCCTTCTATATTATCGGTTTGTGAGTCTAGCTGATTGGATACGTGAGTTGTTGCACACTCTT
GAACTGATTTTGACTTGATGACCATTGTAACCATTTGCGGGTTATAGGCTAGCACATAGTTCAACACTATAACTAATTGT
TGGTTCATTCCTACTATAGGTTATAGGGTAGCGTTTGACAATTTTCCATGTGTTGTGGGTACT--TGTGACAATTGAGGA
CACGATGTTTGTGGTGACAGAGAACACGTTGACCTCCACAAATAGTTAGGATGCTGGGTAAAGCCTACGGGAAAACAGGG
AGAAGGTATAGGAGGAGAATAACATGAGTAGTAAAAAAGTTAATGACTTAAATACAACATCAAGGAACGTTTCTTAAACT
GAAGCTCTAGCACTATAGTTAAATAATTTGAATCTGG-CAGAAATTATACTAACCTTGCCTAGCACAATTCCACCCCTAA
ACTTCTGTTTTGCAAATTTCGTTAAGTCTATAGACAGAAGAAAAGGGTCACTCTATTTTCCCAACAAAACTTGAACAACA
CCAGAACCTTAATTTGAAGTCAGTTTCGTGCTCTTTCTATCATTTACACGTCACAGTGAAATGCTTTGCAAACTATTTGA
CCAGATGCTGTATACCACATTTGAATCTCATTTGCATATACTGACATGAAACAACGCATTACAGAAAAGCTTCTGATATG
TCAAAATGTATCATATATCAATTCTTGAGATTGTGCATATACTGGACATTAATCTTGTTTACATGTACTTCCAATGACTA
GATATTTCTTTCTCTTATGCAGTATGGACAAAATTCTTGAACGGTATGAGCGCTATTCTTATGCAGAAAAGGTTCTCGTT
TCAAGTGAATCTGAAATTCAGGTAAAAATGAAAAACAAGCGGTTTGCTTTCCTTTAGCTATGAAATAAATTGTTGCCGAT
ATCAGATGTTCTGAAATTTATTTGTAGGCCACTATATTTTGAATGATTTCCATGCGCTATGAAGTTAATTGACTTGCAAC
TATGGATTGTTGGTCTATTTGATTCTCTTGTAACCTATTATCAGTTTTTCTTCGATGAATGCTTAGGCATGGTCGAATAA
TGTAACCAAATACCACTTGACCAATTTACTTTCATGGCTACTGAACTAGACTAGCATGCTGATTCGTACATACTGCCTTT
GGAAGAACTACAAAAATGTGATCTGACTTTAAGAGTTACTAAATTAGTACGTAGTAAACTGCAATGCATGGCCAGATCAG
CAATTCTGGATTAGCCGGCTGAGTTTTTGAAGGGCTTAGCAACAAAAATTGACAAGCTTATATATTATAATGGCTTTAAA
ATACTTGTGTGCATCAGTGAAAATCACAATATTTTGATTGCAATAACAAAATGCTATCCTAGATTATTAAGACTTGTTAC
TAGATTGGTCATTGATCTTAAGTTCTTAGGATAAACTGTTGAATCTCCAGTCCTTCGGATTGTATTATGCTACTAATGGC
CATTAAGGATAGCCCCATGACATTAGTTCTCATCTCCAATTTTTCTGTATTGTTTGCGATATTGCTGCAGTTTCTTATTA
CAGCTTGTCTAAGGCTAACCATCTAGGATAAAAAGTAGATCCTGCAGACTTAGAAGATCCAGTTAGGCTCAATATTCTTA
TTTTTGTAACTCGGAACTCCAGGACCTCGCTTCAATTTTTTGGCCAATTTTTGCACAAACCAAGTTGTAGCTCCAACTGA
GGGATCCAACCAGTTCTATCTGATTGCTGACAAACAGATTCAGCATGTACGTATGACGAGGACTATTTAAACA---TGTA
ATTACTAACCCAAAAAATATTCCAAATTTTATTTAAATATTTACCTCCGCTGCAGCATTTTTAATATTACGAAATATGA-
TTTTTACATCTGATAGTAACACTTGTTGCAGTGACATAATTGATTTGAAGTTATGAAAATTCAAGTTCACTGCACAGAAC
AATCCTTCCTGATTTATGCCCCCGGGGTAAAGGAGGAGGGTTGTGATAGGCTTGGCGAGCCAACGTAAAAACTCAGCCAC
TCTTATGGAGATGAAACCCAAAAGCCAAAGAGCTAGCTATGGACAGGGGTGCGTGGAAGCTTGCTATCCATGTGCCAGAG
CCATGAGTTGGTTGCGAGATCTTATGGGTTTCACCTCTAGCCTACCCCAACTTGTTTGGGACTAAAGGCTTTGTTGTTGT
TGG---TGGTGGTGGTGGTGTCAATGTTGTTAAAGTCTCTTTGTTCATTTCTGAACTAACTTAGCCTATTTGTAGCATTT
CTGTCATTGTTCCTTCCTGTCCCACCCAAAGTTAGTAATGCGATTGTTATTTGTTTGTGCAGGGAAACTGGTGTCACGAA
TATAGGAAACTGAAGGCGAAGGTTGAGACAATACAGAAATGTCAAAAGTAATTTGTAACGATTTTGGTTGATTGCCAGTA
TATTGTATACACTCTGAAGATAAATGGGACTGAATTTCTACATCCTGCATCTGCAGGCATCTCATGGGAGAGGATCTTGA
ATCTTTGAATCTCAAGGAGTTGCAGCAACTGGAGCAGCAGCTGGAAAGCTCACTGAAACATATCAGATCCAGGAAGGTAC
TGATTTAAATGATTTGATACAGCAGCACAATATATAAAAAG--AAGAAAAACACTTGCAGAGAAGTTCAGCAAAGTATAT
CTGAAATCAGATTCTAGACTGAGATGTTCAAAATATG-TATATGCATTTTAGTCATATGCTCTTCATAGTT-AAAAAAAT
GACTAATTTTTTTCATTTTTTGTACTTGCAGAACCAACTTATGCACGAATCCATTTCTGAGCTTCAGAAGAAGGTAAGCT
GTCAACC-TTGCATACCTTATTCGGTATTCGAACTGGTCAACTTGTCATGAAGCCTTAGCTTGTTTCAAGATTTGTGACA
TTATAACATGTATGCAAGTAACTGGTCTACATGCACGTAACCTCATTACATCGTTCTTGCTGCAGGAGAGGTCACTGCAG
GAGGAGAATAAAGTTCTCCAGAAGGAAGTAAGCCCGTTATATCACCTTATGGTCCAACCGGTCTAAATTGTTCCGTATAG
CAAATTTTATTGACAGAGGTCCGTGTCCCTTCCCCACAGCTCGTGGAGAAGCAGAAGGCCCATGCGGCGCAGCAAGATCA
AACTCAGCCTCAAACCAGCTCTTCATCTTCTTCCTTCATGCTGAGGGATGCTCCCCCTGCCGCAAATACCAGGTGATGAT
GTACATCACAAGTCTAATCTTATTCAGAGTTCAAGTAACCAT------------------------------CTTTTGAA
TTGGTCGGGTTGTTCCTTGCAGCCCACTTTTGGTCTC--TATGCAGTTCTGTCGGGCCACATTTAAGTAACATAATACTA
ATATGCTTGTGTTCGCTTTGGTTGTGCAGCATTCATCCAGCGGCAACAGGCGAGAGGGCAGAGGATGCGGCAGTGCAGCC
GCAGGCCCCACCCCGGACGGGGCTTCCACCGTGGATGGTGAGCCACATCAACGGGTGAAGGGCATCCAGCCCATACAGGC
GTACTATTCAGTAGAGGGTAACAAGTTGCACCGGCCAGCCTGGTGTATGTTGCGGTTGCTAGCACGCCTGACCCCTTTGG
AGGGGAAAGGAAAAGAAATCAGAGTAAAGTAGCAAGCTGCAGCGATGTGTATATTTCACTTTGTCCACCTCAGTTTCCCT
CCCAGCTGGGCTGAGATGGCTGTACGAGTAA-TTTACCATGTAATCTATATGTAGCT???????????????????????
???????????????????????????????????????????????????--
>T25A 2 reads assembled to AY747600_A: AY747600_A, T25_promA, T25_A_NODE_1_length_11248_cov_25.364927 (reversed)
--------------------------------------------------------------------------------
--------------------------------------------------------------------------------
--------------------------------------------------------------------------------
--------------------------------------------------------------------------------
--------------------------------------------------------------------------------
----------------------------------------------------NNNNNNNNNNNNNNNNNNNNNNNNNNNN
NNNNNNNNNNNNNNNNNNNNNNNNNNNNNNGCTCGTTTTTTTTCTCTGTGGTGTGTGTTTGTGGCGAGAGAAAATGATTT
GGGGAAAGCAAAATCCGGAGATTCGCACGTACGATCGTTCGACACGTCGACGCCCGGCGGGCCCGGGGTGGGGCATCGTG
TGGCTGCAGGACCGCGGGGCCCCGCAAAGCGGGCCGGGCCAATGGGTGCTCGACAGCGGCTATGCTCCAGACCAGCCCGG
TATTGCATACCGCGCTCGGGGCCAGATCCCTTTAAAAACCCCT-----CCCCCCCTGCCGGAATCCTCGTTTTGGCCTGG
CCATCCTCCCTCTCCTCCCCTCTCTTCCACCTCACGTCCTCACCCAACCACCTGATAGCCATGGCTCCGCCGCCTCGCCT
CCGCCTGCGCCAGTCGGAGTAGCCGTCGCGGTCTGCCGGTGTTGGAGGGTAGGGGCGTAGGGTTGGCCCGGTTCTCGAGC
GGAGATGGGGCGGGGGAAGGTGCAGCTGAAGCGGATCGAGAACAAGATCAACCGGCAGGTGACCTTCTCCAAGCGCCGCT
CGGGGCTTCTCAAGAAGGCGCACGAGATCTCCGTGCTCTGCGACGCCGAGGTCGGCCTCATCATCTTCTCCACCAAGGGA
AAGCTCTACGAGTTCTCCACCGAGTCATGGTAAATTAAGCACGCGCTGTCTTTAAATTTGTTCCCCAATACGCCTTCGAT
TTCGATTTCCTGCGCACCGTTCTGGTCCTGCGAGACGACCCGGCCGACCCCAGGGCCTTCTCCATTTCCGCGCTGCTGTT
TGGTAGATTCCGTTTGCCCGCTCGCTGTTTCCATCCGATTCTGCCGTGGCTGCTTGCTCGTTTTTCTTAGAATCGATGGG
GGAGCTGGCGTTCCGCGCGGCCGCGATTTCTTGCTATGGGGGGTAGGGCGCGCGATGGGTCGCCGGGCTATTTTATGCTC
CGCCAGCGCCGGGAAGGTTGTTCATCTGGCGTATTTTGGGGAAATTTTGGTCCCGGACGCGCCAGGTGGCACCCCAAGTG
GAAGGGTTAAGACGGTAATCTCTTGATATTTCTATCGGGCTGGGGTTATTTACGTAAAAAATATATATGGGGTTAAAGTG
ACATCGCAATTTAGCATGCTACCTCATCTTCTCATTTGGAATCTTAACTAGACGCTACAATACCTTGT-TGTCTCCCTCA
TCAAATCTGTGCTTGCTGCTTGAACAAATGAACCTCGTCATCTCGGTTATTTCCAGAATTTTGTTCCACAGGCTTTGCTA
TCATTCATATTGGTAGCTCCGGCCATGCGGCCATTTTGTTGCTTGCTTGGAGATACTGTCTACGGCACGCACGGAGAAAA
GAGTCACTTGACCAGCTAATGCATGGAATTATTGTCTGCAGCTGATGAAACTCCGGCATGAAGAGTCAAACCAAAAAGTA
GAGAGTTCCTTCCAAATATAAAATAAGAGTTTCTGCATACTTTTTTTCCCTTTCAACCATCATAGTTTGCCCGTGATATT
TGTTGGTGCTGGCGATGGTTCTTCACAAAGTAAAGGAGTCAATAAAATCACGGAGACTGATCCATTATTTCCCCCACACG
CTGACATTAGTCCATGTTAGTTTCCCATTTCTGTCTGCTTCCATAATTCCCGTCCGGCGAAGTACTAGATCAGCCTCCAC
GGTTTGAAAGTAAGAAATATCATACCGTCGAAAGGATCGCTACTGCTTAGTAAATATCCATTGTTGTTTGTAATCTTGCT
GAGAAAGCAACATTACCATCAGCTTCATGGCAAGGACCTGTATGTTGAGGTGCTAAATCTCTTCTAGTTTTGTACCACTG
AGGGTATGCGCGGCGCTAACGGAAAAGGGTAAGTAAAGTTTTATTGGCTTGCCTTCAGCTTCCTTGGTTGTTTGACGCAT
AGGTGCTTGCATGCATGTATCAAGCTGGTCACGTGATGAAAACGCGTAAGAATCAAAGTCGGTTAAATTAAGATATAAAT
AGATGCAGTCATATTTTAAGCTAGTGCTGCACTGTGAACTTCAGTATCTCAGATCAAAGTACTGAATAAAATTACCCCCT
GTTTCCGTGCTGTTCATTTGGAAAAGACTGCCATGAACATCCGAATTGGTAACCATGCATTAATCAGCTTGCCGGCTTTA
TTTTCTTCTCTGTCGTTCCTTGTCATTTGGTTTGCTTTGCCTACCTCTGCACGATAGGCACGTGTAAGTAGCTCACGGGG
ACAAGTAACTGCTATGCTTTGTCTAGAGCCTATGAGACAGCACGCTGATGCACCACGATATTCCATGGTTTAGGATCGGA
ACTAAAATCTTGAGATCTTACAATATTCTAAAAAGGCATCTATAGCCTGCATATAACCGACTCAGGCACAAAATCAGCAT
TGATCGAGCAGGCATCATATGCATACACTAAAATGCAGCTAATGATGTAGCCTGCTGATTTTCTGGACCTGGCTTGGATA
ATGGTTAATGTACCCAATTGTTATTCACTCTATATCCTCCATCTCCTTATCGGTCGATTAATTTACCACACATAGCAAAG
GTCCAAAGCTGACATTGCAACCAACTTTACTCATCTCTAGACTAGTAAACACGAAGTAAGCTGTTAGGGACTGTGTGATG
GGTCTATGTTACATGCATTTGTTGTCGGTCTAGTACTTAACCAAGTCTGGGAACCAGTTATCCTCTACACCTATTGTGTC
CCTAAACCTATATACTTGAGAGTAAAACAGAAGTTATTCCTAGGAATATCTGACTAAGCTATGGGATAGTCAACTTCCAT
TTTTGCTCCTGCCACATCTTTACTTAGTCCACAAACGACATATAGATGATCAGCTAGAACCGTTATTTAGAGTTTATATC
TGCTCATTACATGTATTAATTCCATGAAATAGAAGAAAAACTGAATAGGCACACAATATAGTTGAAGCTCGGCAGATGAC
TTCATAAGTGTCATATCTATTAACCATTTCACATATTGTTACATTTTTGCTGCAGTGATATTTTGTTAGCTCCCAGTTAC
AAGTTAACTAATATATGGAGATCCTGGGCACGTACGTGTAAGCAGATCCTATCGACTTTCGTGGATCCGCTGATGGAATC
ACACCTCAGGATTTCATGGCATAGTCTTGATATGTCACGAACTGGTTGTTACTTTATTTATTTATTTTACACTGTGTTCG
CCCACCCA------------------------------------------------------------------------
--------------------------------------------------------------------------------
-------------------------GATGACAGAAATGTTATGTATTTAAAATGTAATCTCACAGTCATTGTTGTTGGTA
TGGACCGTATGCCAAAAAGGGTTTTACCATGAAGTCTATTAATGAATAATTATTTATGTTACAACTTGATTGCTTTACAT
TAGTTAAAATTAGTTATTTTGTACCTTTGTGCCCCCCTTCTTGTTCAACCATTTATCTTACCAAACTATGCATCAACAAA
CATGCACAGTCACTATTCATAAATTTCATATTCTCAAAATTTAAATATTAAGAACAAAAGTTATGTTTCTACTTTTTCCA
ACTAACAATTCTCTGAACTCAAATTTTATAATTTGAAATTTTAATATTAACATTTTATTTTAAAACTTTTTGAATTTCTT
TTTTATTATAAAAAAGTTTGGATGGCATAAATTTATGTATGAACTATTATGAAACCACAAGCAATAACGAAAGTGTGTTT
TTAAGCAAAACCTTATGACCCATCACTCAAATAGTTTGCGTTTGATTTTCAAATTGACGCGCATTAAAGACATATACATG
CAGTCTTCATATCACATGTGTGCTTTTCCTGCTTAAGGTAGTAGGACTATCTCTTTTTTGATAAACACCGATTACAACGT
AGATGCACACACAAGTGCACATTACCACCACACGTACACACTCACACAATGTTTAGTAAGGACTAAAATTGTGGAGCTTC
AAGATCTCTGGAACGTCAGGAATGTCGCCTCCCACGGAACGAATAATCCGCACAGTGTGTCAAACCATTGGTTCGATCTT
CCTTGGTGGGCTGTGAGTCAAGGTACTAAAAAAGCGGTAGGCGCTAATCTGAATTTTGCCTATGCCTAGTGCAATGACCG
CCTAGGCGCACTTATGCCTTCGTATGACAAAGAAGGAGATTTTACAACAATGAAATCAATGGTGCGGAGCCTAGAGGGAG
GTATCGGTGGTGAGTTGGAGTGAGAAATCCCTCCTCTGATTCAACCTTTCTTGACAACATAGCCCAAACAAGACCGTCCA
TTTTCTTTGCATCCCCCTTTTCCCGTCTCTTTGTATCGTTAGGTCTCTTTCATTCGTCATTTGTATGTAGCGATAATGGT
GGTGTC-TGCAGCTTCTTCCCTGCATTCGCTTCTCCTTTCCTACCGTCGCCGGAAAAAGATCTCATCGGTCATGGAGAAC
ATAGTCGGGCGCCTAAACCTTGGCCTATGGCAAAAGTGAGGCGGTAGTCTGCTTAGCGCCTAAGTGGCTCCTTTTCATTG
TCCTTTTTTCCATGTTGGGAGTACAACCGCACTCCTAACCCACTAACCATAGATTGGTTATCATCTAGTACTTT-----C
TGTACCACTTTTATCTTACAAACGCGAGGGTATTGTGGTGGAGAGCCATGTATTACAACTTTGATAATCAAAATTCAAAA
TTCAAGTCTCTGAAGATCCTTTGAAAAATGTGTTTTGTCAAGGGCAAAAAATATATCTTTGTTTGCCATACCAAGATACT
CCCTCCGTAAAGAAATATAAGAGCGTTTAGGTCACTACTTGAGTGATCTGAACGCTCTTATATTTGTTTACCAGGGAGTA
CAAAAGACCATATTCTTGCACTAATTTTTACTAGTGGTTATGCCCGGGCATATGAGGGTCGGGAAGGAAGGCGCAAGGGA
CATCTAGTAAAAATTAGTGAGAGAATAACCGCAAGGGACATTGTGCACTAATGTTTACCAGGGAGTACAAAAGACCACAT
TGTGCCCGGGCATATGAGGGTCGGGAAGGAAGGCGCAAGGGACATCTATAAGATGGCTAAGATC---GTGAGGAAGGCGA
GGGATGTCAAACAAGTCAAATGCATCAAGGATAGAGCAGATCAACTCCTGGTGAAGGACAAGGAGATCAAGCATAGATGA
CAGGAGTACTCCGACAAGCTATTCAATGGAGAGATGAATCTAGGGGTCTGAGATTAGGGAGGCTTTACAAAGAATAATGT
TATAGGAGTCATTGGGCACCACTTAAGAGTAATGGCAAGCGTGACCAAAAATCAGTTTGTTTTCATGCCTGAGAGGTTGA
TCATGGAAGTCATTTTCTTGGTATGAAAACTTATGAAGAAATACAGGGAGCAAAAAGAAGACTTGCATATGATGTTCATT
GACTTGAAAAAGTCCTGCAATAAGATACTGCAAAATGTCATGTGGTGGTCCTTGGAGAAACACAAAGTCCCAATAAAGTA
CATTACTCTCATCAAGGACATGTACGATGATCTCATGACAAGTGTTCAAAAAAGTGATGGCGACACTGATGACCTTCCGC
ATAAAATAGGACAGCACCAAGGGTCAACTTCGACCCCTTATCTTTTTGCCTTGATGATGGATGAGGTCACAAGGGATATG
CAAGGAGATATTCCATGGTGTATTCTCTTTACGATTGATGTGGTGCTAGTCAATGATAGTAGCTCGAGGCATAATGGAAA
GTTAGAGCTATGGAGACAAACTTTGGATCAAAGTTTTTAGGCTTAGTAGAACTAAAATTGAGTACATGAGGTGCGGTTTC
AGTACTACTTGGCACGAGGAGGTTAGCCTCAATGGGTAGGTGGTACCTCAGAAGGGCACCTTTTGATATTTGGGATCAGT
GTTGGAAAAGGATGCCGATATTGATGAAGATGTGAGCCATTAAATCAAAGTCGGATGGAGGAAATGATGCCAAGTTTCTG
GTGTTCTCTCTTGACAAGATAGTGCCACGAAAGCTAAAAGACAGGTTCGATAGGACGGCGCCCCGCAATGTATGGCGCTG
AGTATTGGCCGACTAAAATGAGACATATTCAACAATTGGGTGTAGCAGAAATGCGCATCTTGAGATGGATGTGTGGTCAC
CCAAGAAAGGATCGAGTCCAAAATGATGATATACATGTAGAGTCGGGGTAGCACCGATTGAAGGGAAGCTTGTCGAACAT
CGTCTGAGATGGCTTGGATATATACAAAGTAGGCCTTTAGAAACTTTCGTGCATAGCAGGCGGTTAATACATGCTAATAA
TGTAAGAGAGGTTGGGCTAGACCAAACTTGACATGGAAGGAGTCCGTGAAGAGAGATCTGAAGCACTAAAGTATCACACG
GAACTAGTCATGGACAGGGGTGTGTGGAAGTTAGCTATCCACACGCCAGAACCATTACTTGGTTTTGAGATCTTATGGAG
TTCAGCTCTACCCTATCCAACTTATTTGGGACTAAACGCTTTGTTGTTGTATCTCTTGCCTTGGTCTTAGCAACTTACCA
TGTGCATGTCTTTTCTCAAAAAGGAAAATTGAATGCCAAGTATTTCCTGAAGTTGTACATTGTACAATTTGATGTCCTTG
CTCCACGGTACATCAGATTTCCCATCTCATGATGATGCAACAACTAGGTCTTAGAGCAACTCTAGCAGAGTCTTCATGGC
TTCCGTCGCTATATTTCTTTTATCTCGCTCCATACACAGGTCTCGTGGCCTCCATATTTGGAGGTTGGAGAGGTCCAGTA
AGGAGCTCGCCCCAAAACCAACCGCTAAAGTTTTAAGCTTCCTCCTCGCGCCTCCTGTCGGATTTGAAGCAACCCGCGCC
CTCGGATTCCTATGGCGGTCCATTGGATGACCGCCATGCGGCATCATCTTCTTGCTTGCATGTGAGCAGACTGGAGGTGT
GCGAGTAGGTCGCTGCAGCATTTCTCATAGGGAGGCGCGCCCTTCGACTACCCGCCATTAGCTGCCACCCGCGTCCCCAA
GTGCCTCCCTAATGGCGCCTGCGGTGGCCTGTAAAAGGCCGGCGCCCTCCGCTCTCTAGCTTCAATGCTATCTTCGACGC
CTCTTATTCCAATCTCACACGCCTCCAATCCACCATCCCCTTTGTCGTCCACAGCGCATCCAGAGGAGCTCCCTCTCGCC
TTCAA-TTTTTGGCATAAGGTGGAGGAGTAGCCCGCGGATCCTTTGCCCCCCTTTAGGGACCAGACGGACCTAGTCCTGG
AGGGGGGCTGCGCAGAGCAACTTGTAGCACCCAAGATTCTATCCCGATCACGTGATGAATTCATGATCGGAGCAGAATCG
CATTTCGAGCGCATAGCGAGCTGGATATCATTACAACATACCATGCACTAAATAGATGAGAATACCAGATAAAGGTTTAC
ACTCGCCACAAGCTACAACATGAATACATCAATACACAACAATCATCATACAGGAGAGCAGGATCCGACTATGGATGAAA
TCAAACAAAAAGAAGAACGACATCTACCCTGCTAATCCCGGGCTCCTGAACTGGAACCCATCCTATGATCGACGAAGAAG
CAGAAGAAGAACTCCAAAAGCAAACATGCATCGCTCTCACGTCAAGCATTGCTTTATCTATACCTGCACC---TGTTGTA
GTAATCTATGAGCCATGGGGA-CCAGCAATCTCATTACCAAGGGTAGCAAAACTAGCAAAGATTAATGGGTATGGAAGGG
TTAAGTGGTGAGGAGGCTGGAAGCATTAAGCATTTGTATGGTGGCTAACTTACGAGTACAAGAGTAAGAAGAGTAAACTA
CACATAGCGGTCGCAAACTATTAATGATCAAGAAGTGATCCTGAACTACTTATGAGTCAGTCATAACCCCACCGTGTTCA
CTTCCCGAACTCCTTGGAAAAGAGACGATCATGTAACGCACGCGGTTGGTGTATTTTAATTGGGTTCAGTGTCAAGTTCT
CTAAAATCGGATATTATAAATTTTTAAGTCGCCACATAACCGCGGGCACGGCTTCCGAAAAGATTTAGCCCTGCAGGGGT
GCACCAAGTAGTCCATTATAAATTACCACATGCATCCGATGGAACATCCTCACACCATGATAACACGATGCTTACAATAA
GGAACCCCGGTGGACAAGCCATTCGTCAAAGGCAAAACTAAACCAGCAAGACCACCCGGTGTGTCGTCACCCCGATAAGA
GCCGCGCCTATTTTCTAGGGTTGCCTAACCCTTGGGATCCCTTGGACCACCTTACTATGTGCATGTTTTCTTTTCACACG
GGCATTTATCTGCTTTGGCA-TCAAAGCTTTCATTTGAAAATTTGCTACTACCACCTATATTTGTACTGACAATACCTTT
GCATGGACCCACACATTAGGTTTTAAAATGGTTCTCACATTCGTGTTGTCTTACTTATCTAGGCATGGCTCTTGCCCAGA
TAATTGTTGTTGGTCACACCCTTCTATATTATCGGTTTGTGAGTCTAGCTGATTGGATACGTGAGTTGTTGCACACTCTT
GAACTGATTTTGACTTGATGACCATTGTAACCATTTGCGGGTTATAGGCTAGCACATAGTTCAACACTATAACTAATTGT
TGGTTCATTCCTACTATAGGTTATAGGGTAGCGTTTGACAATTTTCCATGTGTTGTGGGTACT--TGTGACAATTGAGGA
CACGATGTTTGTGGTGACAGAGAACACGTTGACCTCCACAAATAGTTAGGATGCTGGGTAAAGCCTACGGGAAAACAGGG
AGAAGGTATAGGAGGAGAATAACATGAGTAGTAAAAAAGTTAATGACTTAAATACAACATCAAGGAACGTTTCTTAAACT
GAAGCTCTAGCACTATAGTTAAATAATTTGAATCTGG-CAGAAATTATACTAACCTTGCCTAGCACAATTCCACCCCTAA
ACTTCTGTTTTGCAAATTTCGTTAAGTCTATAGACAGAAGAAAAGGGTCACTCTATTTTCCCAACAAAACTTGAACAACA
CCAGAACCTTAATTTGAAGTCAGTTTCGTGCTCTTTCTATCATTTACACGTCACAGTGAAATGCTTTGCAAACTATTTGA
CCAGATGCTGTATACCACATTTGAATCTCATTTGCATATACTGACATGAAACAACGCATTACAGAAAAGCTTCTGATATG
TCAAAATGTATCATATATCAATTCTTGAGATTGTGCATATACTGGACATTAATCTTGTTTACATGTACTTCCAATGACTA
GATATTTCTTTCTCTTATGCAGTATGGACAAAATTCTTGAACGGTATGAGCGCTATTCTTATGCAGAAAAGGTTCTCGTT
TCAAGTGAATCTGAAATTCAGGTAAAAATGAAAAACAAGCGGTTTGCTTTCCTTTAGCTATGAAATAAATTGTTGCCGAT
ATCAGATGTTCTGAAATTTATTTGTAGGCCACTATATTTTGAATGATTTCCATGCGCTATGAAGTTAATTGACTTGCAAC
TATGGATTGTTGGTCTATTTGATTCTCTTGTAACCTATTATCAGTTTTTCTTCGATGAATGCTTAGGCATGGTCGAATAA
TGTAACCAAATACCACTTGACCAATTTACTTTCATGGCTACTGAACTAGACTAGCATGCTGATTCGTACATACTGCCTTT
GGAAGAACTACAAAAATGTGATCTGACTTTAAGAGTTACTAAATTAGTACGTAGTAAACTGCAATGCATGGCCAGATCAG
CAATTCTGGATTAGCCGGCTGAGTTTTTGAAGGGCTTAGCAACAAAAATTGACAAGCTTATATATTATAATGGCTTTAAA
ATACTTGTGTGCATCAGTGAAAATCACAATATTTTGATTGCAATAACAAAATGCTATCCTAGATTATTAAGACTTGTTAC
TAGATTGGTCATTGATCTTAAGTTCTTAGGATAAACTGTTGAATCTCCAGTCCTTCGGATTGTATTATGCTACTAATGGC
CATTAAGGATAGCCCCATGACATTAGTTCTCATCTCCAATTTTTCTGTATTGTTTGCGATATTGCTGCAGTTTCTTATTA
CAGCTTGTCTAAGGCTAACCATCTAGGATAAAAAGTAGATCCTGCAGACTTAGAAGATCCAGTTAGGCTCAATATTCTTA
TTTTTGTAACTCGGAACTCCAGGACCTCGCTTCAATTTTTTGGCCAATTTTTGCACAAACCAAGTTGTAGCTCCAACTGA
GGGATCCAACCAGTTCTATCTGATTGCTGACAAACAGATTCAGCATGTACGTATGACGAGGACTATTTAAACA---TGTA
ATTACTAACCCAAAAAATATTCCAAATTTTATTTAAATATTTACCTCCGCTGCAGCATTTTTAATATTACGAAATATGA-
TTTTTACATCTGATAGTAACACTTGTTGCAGTGACATAATTGATTTGAAGTTATGAAAATTCAAGTTCACTGCACAGAAC
AATCCTTCCTGATTTATGCCCCCGGGGTAAAGGAGGAGGGTTGTGATAGGCTTGGCGAGCCAACGTAAAAACTCAGCCAC
TCTTATGGAGATGAAACCCAAAAGCCAAAGAGCTAGCTATGGACAGGGGTGCGTGGAAGCTTGCTATCCATGTGCCAGAG
CCATGAGTTGGTTGCGAGATCTTATGGGTTTCACCTCTAGCCTACCCCAACTTGTTTGGGACTAAAGGCTTTGTTGTTGT
TGG---TGGTGGTGGTGGTGTCAATGTTGTTAAAGTCTCTTTGTTCATTTCTGAACTAACTTAGCCTATTTGTAGCATTT
CTGTCATTGTTCCTTCCTGTCCCACCCAAAGTTAGTAATGCGATTGTTATTTGTTTGTGCAGGGAAACTGGTGTCACGAA
TATAGGAAACTGAAGGCGAAGGTTGAGACAATACAGAAATGTCAAAAGTAATTTGTAACGATTTTGGTTGATTGCCAGTA
TATTGTATACACTCTGAAGATAAATGGGACTGAATTTCTACATCCTGCATCTGCAGGCATCTCATGGGAGAGGATCTTGA
ATCTTTGAATCTCAAGGAGTTGCAGCAACTGGAGCAGCAGCTGGAAAGCTCACTGAAACATATCAGATCCAGGAAGGTAC
TGATTTAAATGATTTGATACAGCAGCACAATATATAAAAAG--AAGAAAAACACTTGCAGAGAAGTTCAGCAAAGTATAT
CTGAAATCAGATTCTAGACTGAGATGTTCAAAATATG-TATATGCATTTTAGTCATATGCTCTTCATAGTT-AAAAAAAT
GACTAATTTTTTTCATTTTTTGTACTTGCAGAACCAACTTATGCACGAATCCATTTCTGAGCTTCAGAAGAAGGTAAGCT
GTCAACC-TTGCATACCTTATTCGGTATTCGAACTGGTCAACTTGTCATGAAGCCTTAGCTTGTTTCAAGATTTGTGACA
TTATAACATGTATGCAAGTAACTGGTCTACATGCACGTAACCTCATTACATCGTTCTTGCTGCAGGAGAGGTCACTGCAG
GAGGAGAATAAAGTTCTCCAGAAGGAAGTAAGCCCGTTATATCACCTTATGGTCCAACCGGTCTAAATTGTTCCGTATAG
CAAATTTTATTGACAGAGGTCCGTGTCCCTTCCCCACAGCTCGTGGAGAAGCAGAAGGCCCATGCGGCGCAGCAAGATCA
AACTCAGCCTCAAACCAGCTCTTCATCTTCTTCCTTCATGCTGAGGGATGCTCCCCCTGCCGCAAATACCAGGTGATGAT
GTACATCACAAGTCTAATCTTATTCAGAGTTCAAGTAACCAT------------------------------CTTTTGAA
TTGGTCGGGTTGTTCCTTGCAGCCCACTTTTGGTCTC--TATGCAGTTCTGTCGGGCCACATTTAAGTAACATAATACTA
ATATGCTTGTGTTCGCTTTGGTTGTGCAGCATTCATCCAGCGGCAACAGGCGAGAGGGCAGAGGATGCGGCAGTGCAGCC
GCAGGCCCCACCCCGGACGGGGCTTCCACCGTGGATGGTGAGCCACATCAACGGGTGAAGGGCATCCAGCCCATACAGGC
GTACTATTCAGTAGAGGGTAACAAGTTGCACCGGCCAGCCTGGTGTATGTTGCGGTTGCTAGCACGCCTGACCCCTTTGG
AGGGGAAAGGAAAAGAAATCAGAGTAAAGTAGCAAGCTGCAGCGATGTGTATATTTCACTTTGTCCACCTCAGTTTCCCT
CCCAGCTGGGCTGAGATGGCTGTACGAGTAA-TTTACCATGTAATCTATATGTAGCTTGAGTGATGAATTTTCAAGTTTC
CATGATACCCGTCTC????????????????????????????????????--
>T26A 2 reads assembled to AY747600_A: AY747600_A, T26_promA, T26_A_NODE_1_length_11086_cov_38.931899
--------------------------------------------------------------------------------
--------------------------------------------------------------------------------
--------------------------------------------------------------------------------
--------------------------------------------------------------------------------
--------------------------------------------------------------------------------
---------------------------------------------------NNNNNNNNNNNNNNNNNNNNNNNNNNNNN
NNNNNNNNNNNNNNNNNNNNNNNNNNTTCTGCTCGTTTTTTTGCTCTGTGGTGTGTGTTTGTGGCGAGAGAAAATGATTT
GGGGAAAGCAAAATCCGGAGATTCGCACGTACGATCGTTCGACACGTCGACGCCCGGCGGGCCCGGGGTGGGGCATCGTG
TGGCTGCAGGACCGCGGGGCCCCGCAAAGCGGGCCGGGCCAATGGGTGCTCGACAGCGGCTATGCTCCAGACCAGCCCGG
TATTGCATACCGCGCTCGGGGCCAGATCCCTTTAAAAACCCCT-----CCCCCCCTGCCGGAATCCTCGTTTTGGCCTGG
CCATCCTCCCTCTCCTCCCCTCTCTTCCA--------CCTCACCCAACCACCTGATAGCCATGGCTCCGCCGCCTCGCCT
CCGCCTGCGCCAGTCGGAGTAGCCGTCGCGGTCTGCCGGTGTTGGAGGGTAGGGGCGTAGGGTTGGCCCGGTTCTCGAGC
GGAGATGGGGCGGGGGAAGGTGCAGCTGAAGCGGATCGAGAACAAGATCAACCGGCAGGTGACCTTCTCCAAGCGCCGCT
CGGGGCTTCTCAAGAAGGCGCACGAGATCTCCGTGCTCTGCGACGCCGAGGTCGGCCTCATCATCTTCTCCACCAAGGGA
AAGCTCTACGAGTTCTCCACCGAGTCATGGTAAATTAAGCACGCGCTGTCTTTAAATTTGTTCCCCAATACGCCTTCGAT
TTCGATTTCCTGCGCACCGTTCTGGTCCTGCGAGACGACCCGGCCGACCCCAGGGCCTTCTCCATTTCCGCGCTGCTGTT
TGGTAGATTCCGTTTGCCCGCTCGCTGTTTCCATCCGATTCTGCCGTGGCTGCTTGCTCGTTTTTCTTAGAATCGATGGG
GGAGCTGGCGTTCCGCGCGGCCGCGATTTCTTGCTATGGGGGGTAGGGCGCGCGATGGGTCGCCGGGCTCTTTTATGCTC
CGCCAGCGCCGGGAAGGTTGTTCATCTGGCGTATTTTGGGGAAATTTTGGTCCCGGACGCGCCAGGTGGCACCCCAAGTG
GAAGGGTTAAGACGGTAATCTCTTGATATTTCTATCGGGCTGGGGTTATTTACGTAAAAAATATATATGGGGTTAAAGTG
ACATCGCAATTTAGCATGCTACCTCATCTTCTCATTTGGAATCTTAACTAGACGCTACAATACCTTGT-TGTCTCCCTCA
TCAAATCTGTGCTTGCTGCTTGAACAAATGAACCTCGTCATCTCGGTTATTTCCAGAATTTTGTTCCACAGGCTTTGCTA
TCATTCGTATTGGTAGCTCCGGCCATGCGGCCATTTTGT-----------------------------------------
--------------------------------------------------------------------------------
-AGAGTTCCTTCCAAATATAAAATAAGAGTTTCTGCATACTTTTTTTCCCTTTCAACCATCATAGTTTGCCCGTGATATT
TGTTGGTGCTGGCGATGGTTCTTCACAAAGTAAAGGAGTCAATAAAATCACGGAGACTGATCCATTATTTCCCCCACACG
CTGACATTAGTCCATGTTAGTTTCCCATTTCTGTCTGCTTCCATAATTCCCGTCCGGCGAAGTACTAGATCAGCCTCCAC
GGTTTGAAAGTAAGAAATATCATACCGTCGAAAGGATCGCTACTGCTTAGTAAATATCCATTGTTGTTTGTAATCTTGCT
GAGAAAGCAACATTACCATCAGCTTCATGGCAAGGACCTGTATGTTGAGGTGCTAAATCTCTTCTAGTTTTGTACCACTG
AGGGTATGCGCGGCGCTAACGGAAAAGGGTAAGTAAAGTTTTATTGGCTTGCCTTCAGCTTCCTTGGTTGTTTGACGCAT
AGGTGCTTGCATGCATGTATCAAGCTGGTCACGTGATGAAAACGCGTAAGAATCAAAGTCGGTTAAATTAAGATATAAAT
AGATGCAGTCATATTTTAAGCTAGTGCTGCACTGTGAACTTCAGTATCTCAGATCAAAGTACTGAATAAAATTACCCCCT
GTTTCCGTGCTGTTCATTTGGAAAAGACTGCCATGAACATCCGAATTGGTAACCATGCATTAATCAGC-TGCCGGCTTTA
TTTTCTTCTCTGTCGTTCCTTGTCATTTGGTTTGCTTTGCCTACCTCTGCACGATAGGCACGTGTAAGTAGCTCACGGGG
ACAAGTAACTGCTATGCTTTGTCTAGAGCCTATGAGACAGCACGCTGATGCACCACGATATTCCATGGTTTAGGATCGGA
ACTAAAATCTTGAGATCTTACAATATTCTAAAAAGGCATCTATAGCCTGCATATAACCGACTCAGGCACAAAATCAGCAT
TGATCGAGCAGGCATCATATGCATACACTAAAATGCAGCTAATGATGTAGCCTGCTGATTTTCTGGACCTGGCTTGGATA
ATGGTTAATGTACCCAATTGTTATTCACTCTATATCCTCCATCTCCTTATCGGTCGATTAATTTACCACACATAGCAAAG
GTCCAAAGCTGACATTGCAACCAACTTTACTCATCTCTAGACTAGTAAACACGAAGTAAGCTGTTAGGGACTGTGTGATG
GGTCTATGTTACATGCATTTGTTGTCGGTCTAGTACTTAACCAAGTCTGGGAACCAGTTATCCTCTACACCTATTGTGTC
CCTAAACCTATATACTTGAGAGTAAAACAGAAGTTATTCCTAGGAATATCTGACTAAGCTATGGGATAGTCAACTTCCAT
TTTTGCTCCTGCCACATCTTTACTTAGTCCACAAACGACATATAGATGATCAGCTAGAACCGTTATTTAGAGTTTATATC
TGCTCATTACATGTATTAATTCCATGAAATAGAAGAAAAACTGAATAGGCACACAATATAGTTGAAGCTCGGCAGATGAC
TTCATAAGTGTCATATCTATTAACCATTTCACATATTGTTACATTTTTGCTGCAGTGATATTTTGTTAGCTCCCAGTTAC
AAGTTAACCAATATATGGAGATCCTGGGCACGTACATGTAAGCAGATCCTATCGACTTTCGTGGATCCGCTGATGGAATC
ACACCTCAGGATTTCATGGCATAGTCTTGATATGTCACGAACTGGTTGTTACTTTATTTATTTATTTTACACTGTGTTCG
CCCACCCA------------------------------------------------------------------------
--------------------------------------------------------------------------------
-------------------------GATGATAGAAATGTTATGTATTTAAAATGTAATCTCACAGTCATTGTTGTTGGTA
TGGACCGTATGCCAAAAAGGGTTTTACCATGAAGTCTATTAATGAATAATTATTTATGTTACAACTTGATTGCTTTACAT
TAGTTAAAATTAGTTATTTTGTACCTTTGTGCCCCCCTTCTTGTTCAACCATTTATCTTACCAAACTATGCATCAACAAA
CATGCACAGTCACTATTCATAAATTTCATATTCTCAAAATTTAAATATTAAGAACAAAAGTTATGTTTCTACTTTTTCCA
ACTGACAATTCTCTGAACTCAAATTTTATAATTTGAAATTTTAATATTAACATTTTATTTTAAAACTTTTTGAATTTCTT
TTTTATTATAAAAAAGTTTGGATGGCATAAATTTATGTATGAACTATTATGAAACCACAAGCAATAACGAAAGTGTGTTT
TTAAGCAAAACCTTATGACCCATCACTCAAATAGTTTGCGTTTGATTTTCAAATTGACGCGCATTAAAGACATATACATG
CAGTCTTCATATCACATGTGTGCTTTTCCTGCTTAAGGTAGTAGGACTATCTCTTTTTTGAGAAACACCGATTACAACGT
AGATGCACACACAAGTGCACATTACCACCACACGTACACACTCACACAATGTTTAGTAAGGACTAAAATTGTGGAGCTTC
AAGATCTCTGGAACGTCAGGAATGTCGCCTCCCACGGAACGAATAATCCGCACAGTGTGTCAAACCATTGGTTCGATCTT
CCTTGGTGGGCTGTGAGTCAAGGTACTAAAAAAGCGGTAGGCGCTAATCTGAATTTTGCCTATGCCTAGTGCAATGACCG
CCTAGGCGCACTTATGCCTTCGTATGACAAAGAAGGAGATTTTACAACAATG-AATCAATGGTGCGGAGCCTAGAGGGAG
GTATCGGTGGTGAGTTGGAGTGAGAAATCCCTCCTCTGATTCAACCTTTCTTGACAACATAGCCCAAACAAGACCGTCCA
TTTTCTTTGCATCCCCCTTTTCCCGTCTCTTTGTATCGTTAGGTCTCTTTCATTCGTCATTTGTATGTAGCGATAATGGT
GGTGTC-TGCAGCTTCTTCCCTGCATTCGCTTCTCCTTTCCTACCGTCGCCGGAAAAAGATCTCATCGGTCATGGAGAAC
ATAGTCGGGCGCCTAAACCTTGGCCTATGGCAAAAGTGAGGCGGTAGTCTGCTTAGCGCCTAAGTGGCTCCTTTTCATTG
TCCTTTTTTCCATGTTGGGAGTACAACCGCACTCCTAACCCACTAACCATAGATTGGTTATCATCTAGTACTTT-----C
TGTACCACTTTTATCTTACAAACGCGAGGGTATTGTGGTGGAGAGCCATGTATTACAACTTTGATAATCAAAATTCAAAA
TTCAAGTCTCTGAAGATCCTTTGAAAAATGTGTTTTGTCAAGGGCAAAAAATATATCTTTGTTTGCCATACCAAGATACT
CCCTCCGTAAAGAAATATAAGAGCGTTTAGGTCACTACTTGAGTGATCTGAACGCTCTTATATTTGTTCACCAGGGAGTA
CAAAAGACCATATTCTTGCACTAATTTTTACTAGTGGTTATGCCCGGGCATATGAGGGTCGGGAAGGAAGGCGCAAGGGA
CATC---TAAAAATTAGTGAGAGAATAACCGCAAGGGACATTGTGCACTAATGTTTACCAGGGAGTACAAAAGACCACAT
TGTGCCCGGGCATATGAGGGTCGGGAAGGAAGGCGCAAGGGACATCTATAAGATGGCTAAGATC---GTGAGGAAGGCGA
GGGATGTCAAACAAGTCAAATGCATCAAGGATAGAGCAGATCAACTCCTGGTGAAGGACAAGGAGATCAAGCATAGATGA
CAGGAGTACTCCGACAAGCTATTCAATGGAGAGATGAATCTAGGGGTCTGAGATTAGGGAGGCTTTACAAAGAATGATGT
TATAGGAGTCATTGGGCACCACTTAAGAGTAATGGCAAGCGTGACCAAAAATCAGTTTGTTTTCATGCCTGAGAGGTTGA
TCATGGAAGTCATTTTCTTGGTATGAAAACTTATGGAGAAATACAGGGAGCAAAAAGAAGACTTGCATATGATGTTCATT
GACTTGAAAAAGTCCTGCAATAAGATACTGCAAAATGTCATGTGGTGGTCCTTGAAGAAACACAAAGTCCCAATAAAGTA
CATTACTCTCATCAAGGACATGTACGATGATCTCATGACAAGTGTTCAAAAAAGTGATGGCGACACTGATGACCTTCCGC
ATAAAATAGGACAGCACCAAGGGTCAACTTCGAGCCCTTATCTTTTTGCCTTGATGATGGATGAGGTCACAAGGGATATG
CAAGGAGATATTCCATGGTGTATTCTCTTTACGATTGATGTGGTGCTAGTCAATGATAGTAGCTCGAGGCATAATGGAAA
GTTAGAGCTATGGAGACAAACTTTGGATCAAAGTTTTTAGGCTTAGTAGAACTAAAATTGAGTACATGAGGTGCGGTTTC
AGTACTACTTGGCACGAGGAGGTTAGCCTCAATGGGTAGGTGGTACCTCAGAAGGGCACCTTTTGATATTTGGGATCAGT
GTTGGAAAAGGATGCCGATATTGATGAAGATGTGAGCCATTAAATCAAAGTCGGATGGAGGAAATGATGCCAAGTTTCTG
GTGTTCTCTCTTGACAAGATAGTGCCACGAAAGCTAAAAGGCAGGTTTGATAGGACGGCGCCCCGCAATGTATGGCGCTG
AGTATTGACCGACTAAAATGAGACATATTCAACAATTGGGTGTAGCAGAAATGCGCATCTTGAGATGGATGTGTGGTCAC
CCAAGAAAGGATTGAGTCCAAAATGATGATATACATGTAGAGTCGGGGTAGCACCGATTGAAGGGAAGCTTGTCGAACAT
CGTCTGAGATGGCTTGGATATATACAAAGTAGGCCTTTAGAAACTTTCGTGCATAGCAGGCGGTTAATACATGCTAATAA
TGTAAGAGAGGTTGGGCTAGACCAAACTTGACATGGAAGGAGTCCGTGAAGAGAGATCTGAAGCACTAAAGTATCACACG
GAACTAGTCATGGACAGGGGTGTGTGGAAGTTAGCTATCCACACGCCAGAACCATTACTTGGTTTTGAGATCTTATGGAT
TTCAGCTCTACCCTACCCAACTTATTTGGGACTAAACGCTTTGTTGTTGTATCTCTTGCCTTGGTCTTAGCAACTTACCA
TGTGCATGTCTTTTCTCAAAAAGCAAAATTGAATGCCAAGTATTTCCTGAAGTTGTACATTGTACAATTTGATGTCCTTG
CTCCACGGTACATTAGATTTCCCATCTCATGATGATGCAACAACTAGGTCTTAGAGCAACTCTAGCAGAGTCTTCATGGC
TTCCGTCGCTATATTTCTTTTATCTCGCTCCATACACAGGTCTTGTGGCCTCCATATTTGGAGGTTGGAGAGGTCCAGTA
TGGAGCTCGCCCCAAAACCAACCGCTAAAGTTTTAAGCTTCCTCCTCGCGCCTCCTGTCGGATTTGAAGCAACCCGCGCC
CTCGGATTCCTATGGCGGTCCATTGGATGACCGCCATGCGGCATCATCTTCTTGCTTGCGTGTGAGCAGACTGGAGGTGT
GCGAGTAGGTCGCTGCAGCATTTCTCATAGGGAGGCGCGCCCTTCGACTACCCGCCATTAGCTGCCACCCGCGTCCCCAA
GTGCCTCCCTAATGGCGCCTGCGGTGGCCTGTAAAAGGCCGGCGCCCTCCGCTCTCTAGCTTCAATGCTATCTTCGACGC
CTCTTATTCCAATCTCACACGCCTCCAATCCACCATCCCCTTTGTCGTCCACAGCGCATCCAGAGGAGCTCCCTCTCGCC
TTCAA-TTTTTGGCATAAGGTGGAGGAGTAGCCCGCGGATCCTTTGCCCCCCTTTAGGGACCAGACGGACCTAGTCCTGG
AGGGGGGCTGCGCAGAGCAACTTGTAGCACCCAAGATTCTATCCCGATCACGTGATGAATTCATGATCGGAGCAGAATCG
CATTTCGAGCGCATAGCGAGGTGGATATCATTACAACATACCATGCACTAAATAGATGAGAATACTAGATAAAGGCTTAC
ACTCGCCACAAGCTACAACATGAATACATCAATACACAACAATCATCATACAGGAGAGCAGGATCCGACTATGGATGAAA
TCAAACAAAAAGAAGAACGACATCTACCCTGCTAATCCCGGGCTCCTGAACTGGAACCCATCCTATGATCGACGAAGAAG
CAGAAGAAGAACTCCAAAAGCAAACATGCATCGCTCTCACGTCAAGCATTGCTTTATCTATACCTGCACC---TGTTGTA
GTAATCTATGAGCCATGGGGACCCAGCAGTCTCATTACCAAGGGTAGCAAAACTAGCAAAGATTAATGGGTATGGAAGGG
TTAAGTGGTGAGGAGGCTGGAAGCATTAAGCATTTGTATGGTGGCTAACTTACGAGTACAAGAGTAAGAAGAGTAAACTA
CATATAGCGGTCGCAAACTATTAATGATCAAGAAGTGATCCTGAACTACTTATGAGTCAGTCATAACCCCACCGTGTTCA
CTTCCCGAACTCCTTGGAAAAGAGACGATCACGTAATGCACGCGGTTGGTGTATTTTAATTGGGTTCAGTGTCAAGTTCT
CTAAAATCGGATATTATAAATTTTTAAGTCGCCACATAACCGCGGGCACGGCTTCCGAAAAGATTTAGCCCTGCAGGGGT
GCACCAAGTAGTCCATTATAAATTACCACATGCATCCGATGGAACATCCTCACACCATGATAACACGATGCTTACAATAA
GGAACCCCGGTGGACAAGCCACTCGTCAAAGGCAAAACTAAACCAGCAAGACCACCCGGTGTGTCGTCACCCCGATAAGA
GCCGCGCCTATTTTCTAGGGTTGCCTAACCCTTGGGATCCCTTGGACCACCTTACTATGTGCATGTTTTCTTTTCACACG
GGCATTTATCTGCTTTGGCA-TCAAAGCTTTCATTTGAAAATTTGCTACTACCACCTATATTTGTACTGACAATACCTTT
GCATGGACCCACACATTAGGTTTTAAAATGGTTCTCACATTTGTGTTGTCTTACTTATCTAGGCATGGCTCTTGCCCAGA
TAATTGTTGTTGGTCACACCCTTCTATATTATCGGTTTGTGAGTCTAGCTGATTGGATACGTGAGTTGTTGCACACTCTT
GAACTGATTTTGACTTGATGACCATTGTAACCATTTGCGGGTTATAGGCTAGCACATAGTTCAACACTATAACTAATTGT
TGGTTCATTCCTACTATAGGTTATAGGGTAGCGTTTGACAATTTTCCATGTGTTGTGGGTACT--TGTGACAATTGAGGA
CACGATGTTTGTGGTGACAGAGAACACGTTGACCTCCACAAATAGTTAGGATGCTGGGTAAAGCCTACGGGAAAACAGGG
AAAAGGTATAGGAGGAGAATAACATGAGTAGTAAAAAAGTTAATGACTTAAATACAACATCAAGGAACGTTTCTTAAACT
GAAGCTCTAGCACTATAGTTAAATAATTTGAATCTGG-CAGAAATTATACTAACCTTGCCTAGCACAATTCCACCCCTAA
ACTTCTGTTTTGCAAATTTCGTTAAGTCTATAGACAGAAGAAAAGGGTCACTCTATTTTCCCAACAAAACTTGAACAACA
CCAGAACCTTAATTTGAAGTCAGTTTCGTGCTCTTTCTATCATTTACACGTCACAGTGAAATGCTTTGCAAACTATTTGA
CCAGATGCTGTATACCACATTTGAATCTCATTTGCATATACTGACATGAAACAACGCATTACAGAAAAGCTTCTGATATG
TCAAAATGTATCATATATCAATTCTTGAGATTGTGCATATACTGGACATTAATCTTGTTTACATGTACTTCCAATGACTA
GATATTTCTTTCTCTTATGCAGTATGGACAAAATTCTTGAACGGTATGAGCGCTATTCTTATGCAGAAAAGGTTCTCGTT
TCTAGTGAATCTGAAATTCAGGTAAAAATGAAAAACAAACGGTTTGCTTTCCTTTAGCTATGAAATAAATTGTTGCCGAT
ATCAGATGTTCTGAAATTTATTTGTAGGCCACTATATTTTGAATGATTTCCATGCGCTATGAAGTTAATTGACTTGCAAC
TATGGATTGTTGGTCTATTTGATTCTCTTGTAACCTATTATCAGTTTTTCTTCGATGAATGCTTAGGCATGGTTGAATAA
TGTAACCAAATACCACTTGACCAATTTACTTTCATGGCTACTGAACTAGACTAGCGTGCTGATTCGTACATACTGCCTTT
GGAAGAACTACAAAAATGTGATCTGACTTTAAGAGTTACTAAATTAGTACGTAGTAAACTGCAATGCATGGCCAGATCAG
CAATTCTGGATTAGCCGGCTGAGTTTTTGAAGGGCTTAGCAACAAAAATTGACAAGCTTATATATTATAATGGCTTTAAA
ATACTTGTGTGCATCAGTGAAAATCACAATATTTTGATTGCAATAACAAAATGCTATCCTAGATTATTAAGACTTGTTAC
TAGATTGGTCATTGATCTTAAGTTCTTAGGATAAACTGTTGAATCTCCAGTCCTTCGGATTGTATTATGCTACTAATGGC
CATTAAGGATAGCCCCATGACATTAGTTCTCATCTCCAATTTTTCTGTATTGTTTGCGATATTGCTGCAGTTTCTTATTA
CAGCTTGTCTAAGGCTAACCATCTAGGATAAAAAGTAGATCCTGCAGACTTAGAAGATCCAGTTAGGCTCAATATTCTTA
TTTTTGTAACTCGGAACTCCAGGACCTCGCTTCAATTTTTTGGCCAATTTTTGCACAAACCAAGTTGTAGCTCCAACTGA
GGGATCCAACCAGTTCTATCTGATTGCTGACAAACAGATTCAGCATGTACGTATGACGAGGACTATTTAAACA---TGTA
ATTACTAACCCAAAAAATATTCCAAATTTTATTTAAATATTTACCTCCGCTGCAGCATTTTTAATATTACGAAATATGA-
TTTTTACATCTGATAGTAACACTTGTTGCAGTGACATAATTGATTTGAAGTTATGAAAATTCAAGTTCACTGCACAGAAC
AATCCTTCCTGATTTATGCCCCCGGGGTAAAGGAGGAGGGTTGTGATAGGCTTGGCGAGCCAACGTAAAAACTCAGCCAC
TCTTATGGAGATGAAACCCAAAAGCCAAAGAGCTAGCTATGGACAGGGGTGCGTGGAAGCTTGCTATCCATGTGCCAGAG
CCATGAGTTGGTTGCGAGATCTTATGGGTTTCACCTCTAGCCTACTCCAACTTGTTTGGGACTAAAGGCTTTGTTGTTGT
TGT---TGTTGGTGGTGGTGTCAATGTTGTTAAAGTCTCTTTGTTCATTTCTGAACTAACTTAGCCTATTTGTAGCATTT
CTGTCATTGTTCCTTCCTGTCCCACCCAAAGTTAGTAATGCGATTGTTATTTGTTTGTGCAGGGAAACTGGTGTCACGAA
TATAGGAAACTGAAGGCGAAGGTTGAGACAATACAGAAATGTCAAAAGTAATTTGTAACGATTTTGGTTGATTGCCAGTA
TATTGTATACACTCTGAAGATAAATGGGACTGAATTTCTACATCCTGCATCTCCAGGCATCTCATGGGAGAGGATCTTGA
ATCTTTGAATCTCAAGGAGTTGCAGCAACTGGAGCAGCAGCTGGAAAGCTCACTGAAACATATCAGATCCAGGAAGGTAC
TGATTTAAATGATTTGATACAGCAGCACAATATATAAAAAAACAAGAAAAACACTTGCAGAGAAGTTCAGCAAAGTATAT
CTGAAATCAGATTCTAGACTGAGATGTTCAAAATATG-TATATGCATTTTAGTCATATGCTCTTCATAGTT-AAAAAAAT
GACTAATTTTTTTCATTTTTTGTACTTGCAGAACCAACTTATGCACGAATCCATTTCTGAGCTTCAGAAGAAGGTAAGCT
GTCAACC-TTGCATACCTTATTCGGTATTCGAACTGGTCAACTTGTCATGAAGCCTTAGCTTGTTTCAAGATTTGTGACA
TTATAACATGTATGCAAGTAACTGGTCTACATGCACGTAACCTCATTACATCGTTCTTGCTGCAGGAGAGGTCACTGCAG
GAGGAGAATAAAGTTCTCCAGAAGGAAGTAAGCCCGTTATATCACCTTATGGTCCAACCGGTCTAAATTGTTCCGTATAG
CAAATTTTATTGACAGAGGTCCGTGTCCCTTCCCCACAGCTCGTGGAGAAGCAGAAGGCCCATGCGGCGCAGCAAGATCA
AACTCAGCCTCAAACCAGCTCTTCTTCTTCTTCCTTCATGCTGAGGGATGCTCCCCCTGCCGCAAATACCAGGTGATGAT
GTACATCACAAGTCTAATCTTATTCAGAGTTCAAGTAACCAT------------------------------CTTTTGAA
TTGGTCGGGTTGTTCCTTGCAGCCCACTTTTGGTCTC--TATGCAGTTCTGTCGGGCCACATTTAAGTAACATAATACTA
ATATGCTTGTGTTCGCTTTGGTTGTGCAGCATTCATCCAGCGGCAACAGGCGAGAGGGCAGAGGATGCGGCAGTGCAGCC
GCAGGCCCCACCCCGGACGGGGCTTCCACCGTGGATGGTGAGCCACATCAACGGGTGAAGGGCATCCAGCCCATACAGGC
GTACTATTCAGTAGAGGGTAACAAGTTGCACCGGCCAGCCTGGTGTATGTTGCGGTTGCTAGCACGCCTGACCCCTTTGG
AGGGGAAAGGAAAAGAAATCAGAGTAAAGTAGCAAGCTGCAGCGATGTGTATATTTCACTTTGTCCACCTCAGTTTCCCT
CCCAGCTGGGCTGAGATGGCTGTACGAGTAA-TTTACCATGTAATCTATATGTAGCTTGAGTGATGAATTTTC???????
???????????????????????????????????????????????????--
>T27A 2 reads from T27 mapped to AY747600_A using Geneious
--------------------------------------------------------------------------------
--------------------------------------------------------------------------------
--------------------------------------------------------------------------------
--------------------------------------------------------------------------------
--------------------------------------------------------------------------------
----------------------------------------------------NNNNNNNNNNNNNNNNNNNNNNNNNNNN
NNNNNNNNNNNNNNNNNNNNNNNNNNNTCTGCTCGTTTTTTTTCTCTGTGGTGTGTGTTTGTGGCGAGAGAAAATGATTT
GGGGAAAGCAAAATCCGGAGATTCGCACGTACGATCGTTCGACACGTCGACGCCCGGCGGGCCCGGGGTGGGGCATCGTG
TGGCTGCAGGACCGCGGGGCCCCGCAAAGCGGGCCGGGCCAATGGGTGCTCGACAGCGGCTATGCTCCAGACCAGCCCGG
TATTGCATACCGCGCTCGGGGCCAGATCCCTTTAAAAACCCCT-----CCCCCCCTGCCGGAATCCTCGTTTTGGCCTGG
CCATCCTCCCTCTCCTCCCCTCTCTTCCACCTCACGTCCTCACCCAACCACCTGATAGCCATGGCTCCGCCGCCTCGCCT
CCGCCTGCGCCAGTCGGAGTAGCCGTCGCGGTCTGCCGGTGTTGGAGGGTAGGGGCGTAGGGTTGGCCCGGTTCTCGAGC
GGAGATGGGGCGGGGGAAGGTGCAGCTGAAGCGGATCGAGAACAAGATCAACCGGCAGGTGACCTTCTCCAAGCGCCGCT
CGGGGCTTCTCAAGAAGGCGCACGAGATCTCCGTGCTCTGCGACGCCGAGGTCGGCCTCATCATCTTCTCCACCAAGGGA
AAGCTCTACGAGTTCTCCACCGAGTCATGGTAAATTAAGCACGCGCTGTCTTTAAATTTGTTCCCCAATACGCCTTCGAT
TTCGATTTCCTGCGCACCGTTCTGGTCCTGCGAGACGACCCGGCCGACCCCAGGGCCTTCTCCATTTCCGCGCTGCTGTT
TGGTAGATTCCGTTTGCCCGCTCGCTGTTTCCATCCGATTCTGCCGTGGCTGCTTGCTCGTTTTTCTTAGAATCGATGGG
GGAGCTGGCGTTCCGCGCGGCCGCGATTTCTTGCTATGGGGGGTAGGGCGCGCGATGGGTCGCCGGGCTATTTTATGCTC
CGCCAGCGCCGGGAAGGTTGTTCATCTGGCGTATTTTGGGGAAATTTTGGTCCCGGACGCGCCAGGTGGCACCCCAAGTG
GAAGGGTTAAGACGGTAATCTCTTGATATTTCTATCGGGCTGGGGTTATTTACGTAAAAAATATATATGGGGTTAAAGTG
ACATCGCAATTTAGCATGCTACCTCATCTTCTCATTTGGAATCTTAACTAGACGCTACAATACCTTGT-TGTCTCCCTCA
TCAAATCTGTGCTTGCTGCTTGAACAAATGAACCTCGTCATCTCGGTTATTTCCAGAATTTTGTTCCACAGGCTTTGCTA
TCATTCATATTGGTAGCTCCGGCCATGCGGCCATTTTGTTGCTTGCTTGGAGATACTGTCTACGGCACGCACGGAGAAAA
GAGTCACTTGACCAGCTAATGCATGGAATTATTGTCTGCAGCTGATGAAACTCCGGCATGAAGAGTCAAACCAAAAAGTA
GAGAGTTCCTTCCAAATATAAAATAAGAGTTTCTGCATACTTTTTTTCCCTTTCAACCATCATAGTTTGCCCGTGATATT
TGTTGGTGCTGGCGATGGTTCTTCACAAAGTAAAGGAGTCAATAAAATCACGGAGACTGATCCATTATTTCCCCCACACG
CTGACATTAGTCCATGTTAGTTTCCCATTTCTGTCTGCTTCCATAATTCCCGTCCGGCGAAGTACTAGATCAGCCTCCAC
GGTTTGAAAGTAAGAAATATCATACCGTCGAAAGGATCGCTACTGCTTAGTAAATATCCATTGTTGTTTGTAATCTTGCT
GAGAAAGCAACATTACCATCAGCTTCATGGCAAGGACCTGTATGTTGAGGTGCTAAATCTCTTCTAGTTTTGTACCACTG
AGGGTATGCGCGGCGCTAACGGAAAAGGGTAAGTAAAGTTTTATTGGCTTGCCTTCAGCTTCCTTGGTTGTTTGACGCAT
AGGTGCTTGCATGCATGTATCAAGCTGGTCACGTGATGAAAACGCGTAAGAATCAAAGTCGGTTAAATTAAGATATAAAT
AGATGCAGTCATATTTTAAGCTAGTGCTGCACTGTGAACTTCAGTATCTCAGATCAAAGTACTGAATAAAATTACCCCCT
GTTTCCGTGCTGTTCATTTGGAAAAGACTGCCATGAACATCCGAATTGGTAACCATGCATTAATCAGCTTGCCGGCTTTA
TTTTCTTCTCTGTCGTTCCTTGTCATTTGGTTTGCTTTGCCTACCTCTGCACGATAGGCACGTGTAAGTAGCTCACGGGG
ACAAGTAACTGCTATGCTTTGTCTAGAGCCTATGAGACAGCACGCTGATGCACCACGATATTCCATGGTTTAGGATCGGA
ACTAAAATCTTGAGATCTTACAATATTCTAAAAAGGCATCTATAGCCTGCATATAACCGACTCAGGCACAAAATCAGCAT
TGATCGAGCAGGCATCATATGCATACACTAAAATGCAGCTAATGATGTAGCCTGCTGATTTTCTGGACCTGGCTTGGATA
ATGGTTAATGTACCCAATTGTTATTCACTCTATATCCTCCATCTCCTTATCGGTCGATTAATTTACCACACATAGCAAAG
GTCCAAAGCTGACATTGCAACCAACTTTACTCATCTCTAGACTAGTAAACACGAAGTAAGCTGTTAGGGACTGTGTGATG
GGTCTATGTTACATGCATTTGTTGTCGGTCTAGTACTTAACCAAGTCTGGGAACCAGTTATCCTCTACACCTATTGTGTC
CCTAAACCTATATACTTGAGAGTAAAACAGAAGTTATTCCTAGGAATATCTGACTAAGCTATGGGATAGTCAACTTCCAT
TTTTGCTCCTGCCACATCTTTACTTAGTCCACAAACGACATATAGATGATCAGCTAGAACCGTTATTTAGAGTTTATATC
TGCTCATTACATGTATTAATTCCATGAAATAGAAGAAAAACTGAATAGGCACACAATATAGTTGAAGCTCGGCAGATGAC
TTCATAAGTGTCATATCTATTAACCATTTCACATATTGTTACATTTTTGCTGCAGTGATATTTTGTTAGCTCCCAGTTAC
AAGTTAACTAATATATGGAGATCCTGGGCACGTACATGTAAGCAGATCCTATCGACTTTCGTGGATCCGCTGATGGAATC
ACACCTCAGGATTTCATGGCATAGTCTTGATATGTCACGAACTGGTTGTTACTTTATTTATTTATTTTACACTGTGTTCG
CCCACCCA------------------------------------------------------------------------
--------------------------------------------------------------------------------
-------------------------GATGACAGAAATGTTATGTATTTAAAATGTAATCTCACAGTCATTGTTGTTGGTA
TGGACCGTATGCCAAAAAGGGTTTTACCATGAAGTCTATTAATGAATAATTATTTATGTTACAACTTGATTGCTTTACAT
TAGTTAAAATTAGTTATTTTGTACCTTTGTGCCCCCCTTCTTGTTCAACCATTTATCTTACCAAACTATGCATCAACAAA
CATGCACAGTCACTATTCATAAATTTCATATTCTCAAAATTTAAATATTAAGAACAAAAGTTATGTTTCTACTTTTTCCA
ACTAACAATTCTCTGAACTCAAATTTTATAATTTGAAATTTTAATATTAACATTTTATTTTAAAACTTTTTGAATTTCTT
TTTTATTATAAAAAAGTTTGGATGGCATAAATTTATGTATGAACTATTATGAAACCACAAGCAATAACGAAAGTGTGTTT
TTAAGCAAAACCTTATGACCCATCACTCAAATAGTTTGCGTTTGATTTTCAAATTGACGCGCATTAAAGACATATACATG
CAGTCTTCATATCACATGTGTGCTTTTCCTGCTTAAGGTAGTAGGACTATCTCTTTTTTGATAAACACCGATTACAACGT
AGATGCACACACAAGTGCACATTACCACCACACGTACACACTCACACAATGTTTAGTAAGGACTAAAATTGTGGAGCTTC
AAGATCTCTGGAACGTCAGGAATGTCGCCTCCCACGGAACGAATAATCCGCACAGTGTGTCAAACCATTGGTTCGATCTT
CCTTGGTGGGCTGTGAGTCAAGGTACTAAAAAAGCGGTAGGCGCTAATCTGAATTTTGCCTATGCCTAGTGCAATGACCG
CCTAGGCGCACTTATGCCTTCGTATGACAAAGAAGGAGATTTTACAACAATGAAATCAATGGTGCGGAGCCTAGAGGGAG
GTATCGGTGGTGAGTTGGAGTGAGAAATCCCTCCTCTGATTCAACCTTTCTTGACAACATAGCCCAAACAAGACCGTCCA
TTTTCTTTGCATCCCCCTTTTCCCGTCTCTTTGTATCGTTAGGTCTCTTTCATTCGTCATTTGTATGTAGCGATAATGGT
[truncated: 823,952 more chars]
