# Supplementary material for: Wild emmer wheat, the progenitor of modern bread wheat, exhibits great diversity in the VERNALIZATION1 gene
Source: Front Plant Sci. 2023 Jan 6;13:1106164. doi: 10.3389/fpls.2022.1106164 (PMC9853909; doi:10.3389/fpls.2022.1106164)
Supplement: Supplementary file 2 [file DataSheet_2.zip › VRN-B1.fasta]

>T12B 2 reads from T12 mapped to AY747604_B + prom AY616453 using Geneious
????????????????????????????????????????????????????????????????????????????????
?????????????????????????????????????????????????????????????????????????-??????
?????????????????????????????ATCATGCACGCACACACGGTAGACGCGGTGCGAACGACCCGTCGTGGCACG
AGCACGCGGTGTCTGCCCGCCCGTCCGCCCCGCAGCCGCCCTCCCAAACGGGACAAGCTAGACGGCCCAAAACAAGAAAG
GAAAGCAGCCTCCTACTGTGGCAGCCCGCCCCCACGACCGTCATCTCGCCTTCCATGCCATTTTCCCTGGACGGACCAGA
CCCGT-CCGAGCCGCCCTGACCTAGCCAGCCAGCCAGCCAGCATTTCCTGTTTCGTCCCCCGCCGCCGTGACCAAAAAAG
CAAAAAAGG-AAAAAGGAAAATGCTAAAGGAAAAACTCTGCTCTTTCCCTTCTACTAGGCCTAGGGTACAGTAGAA---T
AGTATAAAAAGGACAATTGTGCTC--TTTTTTTGCTCTGTGGTGTGCGTTTGTGGCGAGAGAAAATGATTTGGGGAAAGC
AATATC-GGGAGATTCGCACGTAAGATCGTTCGACACGTCGACACCGGGCGGGCCCC-TGGTGGGGCATCGTGTGGCTGC
AGTACCGCGGGGCCCCACGGGTCGGGCTGGGCCAATGGTTGCTCGACAGCGGCTATGCTCCAGACCAGCCCGGTATTGCA
TACCGCGCTCGGGGCCAGATCCCTTTAAAAACCCCTCCCCCCACTTGCCGGAAACCTCGTTTTGGCCT-GGCCATCCTCC
CTCTCCTCCC-TCTCTTCCGCCTCACCCAACCACCTGACANGCCATGG--------------------------------
--------------------------------------------------------------------------------
--------------CTCCGCCCCCCCGCCCCCGCCTGCGCCTGTCGGAGTAGCCGTCGCGGTCTGCCGGTGTTGGA----
---------------------------------???????????????????????????????????????????????
???????????GCTGAAGCGGATCGAGAACAAGATCAACCGGCAGGTGACCTTCTCCAAGCGCCGCTCGGGGCTGCTCAA
GAAGGCGCACGAGATCTCCGTGCTCTGCGACGCCGAGGTCGGCCTCATCATCTTCTCCACCAAGGGAAAGCTCTACGAGT
TCTCCACCGAGTCATGGTAAATTAAGTACGCGCTGTCTTTAAATTTCTCCCCAATCCGCCTTCGATTTCGATTTCCTGCC
CGCCGTTCTGGCCCAGCGAGACGACCCGGCCGACCCCAGGGCCTTCTCCATTTCCGCGCCACTGTTTGGTTGATTCGGTT
CGCTCGGTAGCTGTTTCCATCCGTTTCTGCCGTGGCTGCTTGCTCGTTTTTCTTAGAATCGATGGCGGAGCTGGCGTTCC
GCGCGGCCGCGATTTCTTGCTATGGGGGGTAGGGCGTGCGACGGGTCGCCGAGCTATTTTATGCTCCGCCAGCGCCGGGA
AGGTTGTTCATCTGGCGTATTTTGGGGAAATTTTGGTCCCGGAGGCGCCAGGTGGCACCCCAAGTGGAACGGTTAGGACA
GTAATCTCTTGATATTTTTATCTGGCTGGGGATATTTACGTAAAAAAATTATATGGGGTTAAAGTGACATCGCAATTTAG
CATGCTACCTCATCTTCTCATTTAGAATCTTACTAGACGCTACAATACCTTGTTGTCTGGCTCATCAAATCTGTGCTTGC
TGCTTGAACAAATGAACCTCGTCATCTCGGTTATTTCCAGAATTTTGTTCCACAGGCTTTGCTATCATTCGTATTGCTAG
CTCCGGCCATGCGGCCATTTTGTTGCTTGCCTGGAGATACAGTCTACGGCACGCACGGAGAAAAGAGTCACTTGACTAGC
TAATGCATGGAATAATTGTCTGCAGCTGATGAAACTCCGGCATGAAGAGTCAAACCAAAAAGTAGAGAGTTCCTTCCAAA
TATAAAATGAGAGTTTCTGCAGACTTTTTCCCTTTCAACCATCATAATTTGCCTGTGATATTTGTTGGTGCTGGCGATGG
TTCTTGACAAAGTAAAGGAGTCAATAAAATCACGGAGACTGATCCATTCTTTCCCCCACACGCTGACATTAGTCCATGTT
AGTTTCCCGTTTCTGCCTGCTTCCATAATTCCCGGCCGGCGAAGTACTAGATCAACCTCCACGGTTTCAAAAAGTAGGAA
ATATCATACCATCGGAATGGCCGCTGCTTAGTAAATATCCATTGTTGTTTGTAATCTTGCTGAGAAAGCAACGTTACCAT
TTGCCTCATGGCAAAGACCTGTATGTTGAGGTGCTAAATCTTTTCTAGTTTTGTACCACTGAGGGTATGAGTGGCGCTAA
CGGAAAAGGGTAAGCAAGTTTGATTGGCTTACCTTCAGCCTCCTTGGTTGTTTGAAGCATAGGTGCTTGCATGCATGTAT
CAAGCTGGTCACGTGATGAAAACGCGTAAGAATCAAAGTCAGTTAAATTAAGATATAAACAGATGCAGTCATATTTTAAG
CTAGTGCTGCACTGTGAACTTCAGTATCTCAGATCAAAGAATTGAATAATGCTACCCCCTGTTTCTGCGCTGTTCATTTG
GAAAAGACTGTCATGAACATCCTAATTGGTAGCCATGCATTTATCAGCTTGCCGGCTTTATTTTCTTTGCTCTCATTCCT
TTTCATTTGGTTTGCTTTGCCTACCTCTGCATGATAGGCACGTGTAAATGCCATGCTTTGTCTAGAGCCTATGAGACAGC
ACGCTAATGCACCACGATGATATTCCATGGTTTAGTTTGTCGGAACTATAACTCAGGTAGCTCTGAGGATACTGACTGAA
TCTTGAGATCCTACTATATTCTAAAACGCATCTATAGCTGCATATAACCGACTCAGGCACAAAATCAGCATTGATCGACC
AGGCATCATATGCATACACTAAAATGCAGCTAATGATGTAGCCTGATGATTTTCTGGACCTGGTTTGGATAATGGTTAAT
GTACCCAATTGTTATTTACTCTATGTCCTCAATCTCCTTATCAGTCGGTTAATTTACCACACTTAACAAAGGTCCAAAGC
TGACATTGCAACCAACTTTACTCATCTCTGGACTAGTAAACACGAAGTAAGCTGTTAGGGACTGTGTGATGGGTCTATGT
TACATGCATGTGTTGTCGGTCTATTACTTAACCAGGTCTGGGAACCAGTTATCCTCTACACCTATATATTGTGTCCCTAA
ACCTATATACTTAAGAGTAAAACAGAAGTTATGCCTAGGAATATCTGACTAAGCTATGGGATAGTCAACTTTCATTTTTG
CTCCTGCCACATCTTTACTTAGTCCACAAATGACATATAGACAATCACCTAGAACCATTATTTAGACTTTATATCTGCTC
ATTACATGTATTAAATCCATGAAATAGAGGAAGCTGAATAGGCATACAATATAGTTGAAGCTCGGCAGATGACTTAATAA
GTGTCATATCCATTAACCATTTCACATATTTTTACATTTTTGCTGCAGTGATATTTTGCTAGCTCCCAGTTACAAGTTAA
TTAATATATGGAGATCCTGGGCACGTACATGTAAGCAGATCCTATCGACTTCCGTGGATCCGCTGATGGAATCGCCCTCA
GGATTTCATGCCATAGTCTTGATATGTCACGAACTAGTTGTTAGTTTATTTATTTTTACATTGAGCTTTGCCCATCCAAG
ATGATAGAAATGTTATGTATTTAAAATGTAATCTCACAGTCATTGTTGTTGGTATGGATCGTATGCCAAAAATGTTTTAC
CATGAAGTCTATTAATGAAGAATATTTATGTTACAACTTTCTTGCTTTACGTTAGTTAAAATTGGTAATTTTGTTTCTTT
GTGCCCCCCTTCTTGTACAACCATTTATCTTACCAAACTATGCAGCAACAAATATGCACAGTCTCTATTCACGAATTTCA
TATTCCCAAAAGTTAAATATTAAGAACAAAAGTTATGTTTCTACTTTTTCCAACTCATAATTTTCTGAACTCAAATTTTA
TAATCTGAAAACTTAATAGTAACATTTTATTTGAAAAAATTTTGAATTTCTTTTTTATTATCAAAAAAGTTTGGATGACA
TAAATTTATGTATGAACTATTATGAAAGCACAAGCAACAATGAAAGTGTCTTTTTAGGCAAAACCTTGTGACTCATCACT
CAAAATAGTTTGTGTCTGACTTTCAATATTCAAACTAACACATATTAAAGACGTATACATGTGTCTTTATATCACATGTG
TGCTTTTCCTGCTTAAGGTAGTAGGACTATCTCTTTTTTGAGAAACACCGATTACAACGTAGATGTAGACACAAGCGCAC
ATCACCACCACACATACACACTCACACAATGTTTAGTAAAGACTAAAATTGTGGAGCTTCAAGATCTTTGGAACATCATG
AATGTCACCTCCTACTGAATGAATAATCCGCATAGTGCATCAAACCTTTGGTTTGATCTTCCCTGGTGGGCTGCGAGTCA
AGGTTTT-AAAAAAGCGGTAGGCGCTAATCGTGAATTTTGCTTATGCCTAGTGCAATGACCGCCTAGGCGCACTTATCCC
TTTGTATGATAGAGGTGAAGGAGATTTTACAGCAATGAGATCGATGGCGCGAAGCCCGGAGGGAGGTATCAGTGGTGAGT
TGGAGTGAGAAATCCCTCCTCTGATTCAACCTTCCTTGACAACATAGCCCAAACAAGGCCCACTAAGAAACCCTAATCTT
CTAATGCATCTAAACCGTCCATTTTCTCTGCATTCCCCATCTCTCTCTATCGTTAGGTCTCACTTTCCTTTGTCATTTGT
ATGTAGCGACAATGGTGGCGTGTCTAGCTTCTTCCTTGCATTTGCTTCTCCTTTCCTACCGGCGAAAAAGATCTCATCGG
TCATGGAGAACCTAGTTAGGCGCCTAAACCTCCGCCTATGGAGGCGGTAGTCTGCTCATCGCCTAGGCGCGCTTAAATGG
CTCCTTTTCATTGTCTTTTTTTCTATGTTGGGAGTACAACCGCACTCCTAACCCACTAACCACAGGCTGGTTCTCATCTA
GTACTTTCACAATTGTACCACTTTTATCTCACAAACACGAGGGGATTGTGGTGGAGAGTCATTTATTACAACTTTGATAA
TCAACATTCAAAGAAGTATTCAAGTCTATGAAGATCTTCTGAAAAATGTGTTTTGTCCAAGGCAAAAATATATCTTTGTT
TTTTCATACCGAGATACGAAAGACCATATTCTTGTACCAATTTTTTCTAGTGGTTATGCTATATCATGAATAACACCTAT
AT-TTTTTCTTTCAAAATGGGCACAATGTACTCAAAATTTACGACGTTCATAGGGTTAGGATGGGGTGTACTTAGTATTT
TATGTGAAATATGTAGTAACATGTTTTTTTGGGTATGCATATTCCTTTACACATGGATTAAAGAGTTTTCTACAAGAAAA
AATATTACAAGATGAATATGGTTTGCCATCTAATTGTTTAAGATATTCTTACATTTAGGTAAATTTTGAGTCGCCTATGT
GCTATTTTTCTCCACATAAATAGTTCAA-----------------------CC---------------------------
----CCCCACCCCCCA--------C--------------------------------CCCCACCCACATGATTCTCCACA
TAGTCCCAA--TTTTTTTTCTGGTATGAGATATGATATATTGTCAATAAACATGGGTCTGTAATGCTAATAGTTGTTTCT
TATCTAGTTGAAGCTATTAGATAATTGGGCACATGTATAGACACGATGGATGGGAAATATCGTAGGTACCACTAACCATG
TACTAAACATCTTATATTACTTTACAAATTTAGTAGTTATTACGAAGAAGAAAGATTGTTTCAGATGCCTACACCCATTG
TTTTTAAGGCGTCGCCTAGGCGTCAGGGCGCCCCAGGTCACAAGGCGTCGCCTAGGCGTCAGGGCGCCCCAGGTCACAAG
GCGTCGGCCTTGCCTTAYGCACATGCCTAAAGGTGTCCGCCTTAGTCCATAGGGCGTCCGCCTAGGCGCCATTCTCCCCG
CCTTAGGCAAATGAAGACGCCTTAGATAGGTTGGGAGTTCAGGCGGGAAAAAGAGCTTTGTGCGGGAAGAAAAGGGCGGG
AAACCGAGTCTGGGCGCCAACAGTTACTAGCAGGGGGAGAGAGAGCTCTAACCAGTTTCAGTTTTCCCCACCCCCACCTC
TGGTGGCTGGATCTGAGCTTCTCCCCCTCCTCTCCGGCAGATCCTCCTCTCCTGCGGTTTCTCCTCTCCAGGACAGTAGG
CAGCAACAAGCAACCAGCACCTCTCCTGCAAATGCCTACCAGATTATGCTCAGTTCTACTTCTTAGAACTCTGTAAGGCG
CCGCCTTGCCTATGCATTAGTGCTTAGGCAGTGAGGCACCCCCCCTCCCCCAGCACCTTGCCTCGCCTTACCGCCTTTAA
AACATTGCCTACACCTGCGTAGGAGTGCAAACAACATAGAGAAGTACAAGGTGGCAAAGAAGACCGCAACGCGAGCAGTG
AGTGAATCAAGGGGTCGGGCATATGAAGACCTCTACCAACGCTAAGGGGCCGGGAAGGAAGGTGCAAGGGACATCTATGA
GACGGCCAAGATCCGAGGGAAGAAGACGAGGGATGTCAAACAAGTCAAATGCATCAAGGATAGAGCAGATCAACTCATAG
TGAAGGACAAGGAGATCAAGCATAGATGGCGGGAGTACTCCGACAAGCTATTCAACAGAGAGAATGAGAGCTCTAGCATT
GAGCTCTACGACTCCTTTGATGATGCCCGCAGACATTGTGTGCGATGAATCTAGGAGTCTGAGATTAAGGAGGCTTTACA
AAGAATGATGTTATGGGAGTCATTGAGCACCACTTAAGAGGAATGACATGTGTGACCAAAAATCAGTTTGATTTCATGCC
TGAGAGGTTGATCATGGAAG------------------------------------------------------------
--------------------GCATTTTATTGGTACGACAACTTGTGGAGAAATACAAGGAGCAAAAAAGGGACATGCATA
TGATGTCCATTGACTAGGAAAAGGCATGCGATAAGATACTGAATAATGTCATGTGGTGGGCCTTGGAGAAACACAAAGTC
CCACAAAGTACATTACCCTCATTAATGACATGTATGATAATCCCATGACAGGTGTTCGAACAAGTGATGGCGACACTGAT
GACTTTGCCATAAAATAGGACTGCACCATGGGTCAGCTTTGAGCCCTTATCTTTTTGCCTTGATGATGGATGAGGTAACA
AGGAGATATTCCACGGTATATTCTCTTTACGATTGATGTGGTGCTAGTCAATGATAGTTGCATGGGACTTAATGGAAAGT
TAGACCTATGGAGAGAAACTTCGGAATCAAAGTTTTTAGGCTTAACTAAAATTGAGTACGTGAGGTGCAGTTTCAGTACT
ACTAGGCACGAGGAGGTGGTTAGCCTCAATGGGTAGGTTGTACCTCTTCAAATCAAAGTCGGATGGAGGAAGTGACGCCA
AGTTTTTGGTGTTCTCTGTGACAAGATAGTGCCACAAAGGCTAAAAGACAGGTTCGATAGGACGGTGACTCACAATGTAT
GGCGCATCTTGAGATGGATGTGTGGCCACCCAAGAAAGGATAGAGTTTGAAATGATGATATACATGTAGAGTTGGGGTAG
CACCGATTGAAGGGAAGCTTGTCGAACATCTGAGATGGCTTGGATATATACAAAGTAGGCCTCTAGAAACTTCCGTGCAT
AGCGGACGGTTAAAACATGCTAATAATGTAACAGAGGTTGGGGTAGACCAAATTTCACATGGGAGGAGTCCCTAAAGAAA
GATCGGAAGACTGAAGTATCACAAAGAACTAGTTATGGACAGGGGTGCATGGAAGTTAGCTATCCACGCGCCAAAACCAT
AAGTTGGTTTCGAGATTTTACGGGTTTCAGCTCTACCCAACCAAACTTATTTGGGACTAAATGCTTTGTTGTTGTTGTAT
CTCTTGCCTTGGTCTTAGCAATTTACCATGTGCATGTTTTTTCTGGGAAGGCAAAATTGAATGCCAAGTTTTTCCTGAAG
TTGCACATTGTACAAATTGGTGTCCTTGCTCCATGGCACATCAGTTTTCCCGTCGTATGATGATGCAACAACTAGGTATT
AGAGCAACTCTAGCAGAGAGAGTCTTCA-TGGCTCCCGTCACCATATTTCTTTTAGCTCGCTCCATACACGATCTCGTGG
CCTCCATATTTGGAGGTTCGGGAGGTCTAGTATGGAGCTTGCCCCAAAACCAACTGCCAACGTGGGGCGGAAGTTTTAAG
CTTCCTTCTCCCGCCTCTCATCGGATTTGAAGCAGCTCGGCCTCACACAGACCACCAGCTGGCACCTGACCATTAACGCC
ATGCCTGCGTCCTCAGATTCTTATGGCGGTCCATCGGATGGCTGCCATGCGGCACCATCTCCTTGCTTGCGTGTGAGCAA
ATTGAAGGCATGCGAGTAGGTCGTTGCAACATTTCTCACAGGGAGACGCGCCCTTTGACTAAGAGGAGCCTTGGCGCAGT
GGTAAAGCTGCTGCCTTGTGACCAAGAGGTCACGGGTTCAAGTCCTGAAAACAGCATCTTGTAGAAATGTAGGGAAATGC
TGCGTACAATAGACCCAAAGTGGTCAGACCCTTCCCCGGACCCTGCGCAAGCGGGAGTTACATGCACCGGGGCTGCCCCT
TTAGACGCGCCCTTTGACTACCCCACATTAGCTGCCTCCCGCCTCCCCAAGTGCCTCCCTAGTGGTGTCTGGGGCGGCCT
GTAAAAGGCCGGTACCCTCTGCTCTCTCGCTTCAATCCTATGTTCGATGCCTTTTATTCCAATCTCACATGCCTCCAATC
GAAGGGGAGCCTTGGCGCAGTGGTAAAGCTGCTGCCTTGTGACCATGAGGTCATGGGTTCAAGTCCTGGAAACAGCCTCT
TACAGAAATGTAGGGAAAGGCTGCGTACTATAGACCCAAAGTGGTCGGACCCTTCCCCGACCCTGCGCAAGCGGGAGCTA
CATGCACCGGGCTGCCC--TTTTTTTTCACATGCCTCCAATCCACCACCCCCTTTGTTGTTCATGGCGCATCCGGAGGAG
CTCTCTCTCTCATCTTCAATTTTTGGCATGAGGTGGAGTAGCCCGCGGATCCTTTTCCCCCCTTTAGGGACCAGATGGAC
CTAGTCCTGGAGGAGGCTGCGCAGATGGAAGCGCAAATGGAGCAGCAGATTTGGGCACTAGCACACTCCCGCCGCCGCGG
ATGAATGGCCGGCCTGGGACAACGTCGCTGAGGCGCATTTCCAAGTCATAGTGGCCAACATTGTTGCATTTTACGTAGGT
GGTGGCAGTGGTCGTGGCCGCAACTAGTTTAACTAATTATTAGGTGTTCTATGAATGTAATTCACATGTGACTAGTGTTC
CGCCCCTGTTTAGGAATGAAATCGATGCTTCTGAACCAGTTCAATGTGTTTGTTGGATATTTTTTGGAGAAGAACATGTG
ACCCAATGACAGGTGGGTCCTACTCGTAGGGCACGACTCTCTGTTTGCGCTTTGGATAGGCATCCTCCATATCCATATGG
AGCGCATCAACGTGGTGACTCTGCTAGAGTTGCTCTTACACACCTCGATATGCAACTTTAGCTCACCATGCTTGATATAC
GTTTAGCCATCCAATGATTGAACAATTGGTGTTGGTAGAAGCAGAGTCCATGCCAAACCACTATGTTAAATGCCTGACAA
ACGGGTCTTTATCTAGTTCCTTTTTGAGATGCACCTTAGTGTGTTATTTTCTAGGGTTGCCTCACCATTGGGATCCCTTG
GGATCACCTTACTATGTGCATAATTTCTTTTCACATGGGCATTTATCTGCTTTGGCATTCAAAGCTTTCATTTGAAAATT
TGCTCTACCACCTATATTTGTACCGACAATACCTTTGCATGGGCCCACACATTAGGTTTTAAAATGGTTGTCGTGTTCGT
ATCGTCCTACTTATCTAGGCATGGCTCTTGCCTAGATAACTATTGTTGGTCACACACTTATATATTACCGGTTTGTGAGT
CTAGTTGATTGAATAGGTGAGTTGTTGCACATTCTTGAACTGATTTTGACTTGATGACCATTGTAACCATTTGCAGGTTA
TAGGATAGCACATAGTTCAACACTATAACTAATTGTTGATTCATTCCATGTTGCTTAAAAAATGCCTACTATAGGTTATA
GGGTAGCGTCTGACGGTTTTCCGTGTGTTGTGGGTACTTGTGTGACAATTGAGGACACGATGTTTGTGGTGAAAGAGAAC
ACGTTGACCTCCACAAATAGTTAGGATGCTGGGTGAAGCCTACGGGAAGACAGGGAGAAGGTATAGGAGGAGAATAACAC
GAGGGGTAAAAAGTTAATGACTTAAATACAACAGCAAGGAACGTTTCTTAAACTGAAGCTCTAGCGCTATAGTTACATAA
TTTGAATCTGAGCAGAATTATACTTACCTTGCCTAGCACAATCCCATCCTAAACTTCTGTTTTGCACATTTCGTTGAGTC
TATAGACAGAAGAAAAGGGTCACTCTATTTTCCCAACAAAACTTGAACAACACCAGAACCTTCTTGAAGTCAGTTTCGTG
CTCTTTCTAGCTTTGTTGTACCTTACCTATCATTTACATTATGGTCACAGTGAAATGCTTTGCAAACTATTTGACCAGAT
GCTGTATACCATATTTGAATCTCATTTGCATACGCCGACATGAAACGATGTATTACAGAAAAGCTTCCGATTTGTCAAAA
TTTATCATATATCAATTCTTGAGATTGTGCATATACTGGACATAGTTAATCTTGTTTACATGTACTTCCAATGACTAGAT
ATTTCTTTCTCTTATGCAGTATGGACAAAATTCTTGAACGGTATGAGCGCTACTCTTATGCAGAAAAGGTTCTCGTTTCA
AGTGAATCTGAAATTCAGGTAAAAATGAAAAGAAAACGGTTTGCTTTCCTTTAGCTATGAAGTAAATTGTTGCCGATATC
AGATGATCTGAAATTTATTAGTAGGCCACTATATTTTGAATGATTTCCATGAGCTATGAATTTAATTGACTTGCAACTAT
GGATTGAGGTCCATTTGATTCTCCTGTAACTTATTATTAGTTTGTCTTTGATGAATGCTTAGGCATGGTCGAATAATGTA
ACCAAATACCACTTGACCAATTTACTTTCATGACTACTAAACTAGACTAGCGTGCTGATTCCTACACACTGCCTTTGCGA
GAACTAGAAAAATGTGATCTGACTTTAAGTGTTACTAAATTAGTACGTAGTAAACTGCAATGCATGGCTAGACCAGCAGT
TCTGGATTAGCCGGCTGAGTTTTCGAATGGCTTAGCAACAAAAAATGACAAGTGTATATATTATAATGGGTTTAAAATAC
TATGTGTGCATCAGTGACAATCACAATATTTTGATTGAAATAACAAAATGCTATCCTAGATTATTAAGACTTATTACTAG
ATTGGTCATTGATCTTAAGTTCTTAAGATCAACCGTTGAATCTCCAGACCTTCTGATCGTATTATGCTGCTAATGGCCAT
TAAGGATAACCCCATGACATTAGTTCTCATCTCCCATTTTTCTGTATTGTTTGCGATATTGCTGCAGTTTCTTATTACAG
CTTGTCTAAGGCTAACCATCTAGGATAAAAAGTAGATCCTGCAGACTTAGAAGATCCAGTTAGGCTCAATATTCTTATTT
TTGTAACTCAGAGCTCCAGGACCTCACTTCAATTTTTTGGCCAATTTTTGTACAAACCAAGTTGTAGCTCCAATTGAGAG
ATCCAACCAGTTCTATCTGATTGCTGACAAACAGATTCAGCATGTACATATGACGAGGACTATTGAAACATGTAACTACT
AACCCAAAAAATATTCCTAATGTATTTTGAATATTTACCTCCACTGCAGCTTTTTTAATATTACGAAATATGATTTTTAC
ATCTGATAGTAACACTTGTTGCAGTGACATAATTGATTTTAAGTTATGAAAATTCAAGTTCACTACACAGAACAATCCTT
CCTGATTTATGCCCCCTGGTGTCAATGTTGTTAAAGTCTCTTTGTTCATTTCTGAACTAACTCAGCCTATTTGTAGCATT
TCCGTCATGGTTCCTTCCTGTTCCACTCAAAGTTAGTAATGCAATTGTTATTTGCTTGTGCAGGGAAACTGGTGTCACGA
ATATAGGAAACTGAAGGCGAAGGTTGAGACAATACAGAAATGTCAAAAGTAATTTGTAACGATTTTGGTTGATTGCCAGT
ATATTATATACACTCTGTGAAGATAAATGGGACTGAATTTCTACATCCTGCACCTGCAGGCATCTGATGGGAGAGGATCT
TGAATCTTTGAATCTCAAGGAGTTGCAGCAACTGGAGCAGCAGCTGGAAAGCTCACTGAAACATATCAGATCCAGGAAGG
TACTGATTTAAATGATTTGTACAGCAACACAATTTAAAAAATAAAACAAGAAAAACACTTGCAGAGAAGTTCAGCAAAGT
ATATCTGAAGTCAGATTCTAGACTGAGATATTCACAATATGTATATGCATTTTAGTCATATGCTCTTCACAGTTAAAAAA
TGACCATTTCCTTTTTCTTTTTTTGTACTTGCAGAACCAACTTATGCACGAATCCATTTCTGAGCTTCAGAAGAAGGTAG
GCTGTCAACCTTGCATACCTGAACCGGTATTCGAACTGGTCAACTTGTCAGGAAACCTTAGCTTACTTGTTTCAAGTTTT
GTGACATTATAACATGTATGCAAGTAATTGGCCTACTTGCACGAAACCTCATTACATCGTTCTTGCTGCAGGAGAGGTCA
CTGCAGGAGGAGAATAAAGTTCTCCAGAAGGAAGTAAGCCCGTTGTCACCTTATGGTCCAACCGGTCTAAAATGTTTCCT
ATAGCAAATTTTATTGACACAGATCCCTGTCCCTTCCCCACAGCTCGTCGAGAAGCAGAAGGCCCAGGCGGCGCAACAAG
ATCAGACTCAGCCTCAAACAAGC---TCTTCTTCTTCTTCCTTCATGATGAGGGATGCTCCCCCTGCCGCAACTACCAGG
TGATGATGTACATCACAAGTCCATTCCTATTCAGAGTTCAAGGAACCATCTTTTGAATTGGTCGGGTTGTTCCTTGCAGC
CCACTT-TTGGTCTCAATATGCAGTCCTGTCGGGCCACATTTAAGTAACAAAATACTAATATACTTGTGTCCACTTTGGT
TGTGCAGCATTCATCCAGCGGCATCAGGAGAGAGGGCAGAGGATGCGGCAGTGCAGCCGCAGGCCCCACCCCGGACGGGG
CTTCCACTGTGGATGGTTAGCCACATCAACGGCTGAAGGGCTTCCAGCCCATATAAGCGTACTATTCAGTAGAGAGTAAC
AAGTTGCACCGGCCAGCCTGGTGTATGTTGCGGTTGC???????????????????????????????????????????
????????????????????????????????????????????????????????????????????????????????
????????????????????????????????????????????????????????????????????????????????
???????????
>T28B_partial 2 reads from T28 mapped to AY747604_B + prom AY616453 using Geneious
????????????????????????????????????????????????????????????????????????????????
????????????????????????GGCCAAAAGTAGAAAAATGCACTGCGCCCACCTAACCCACGCAGCGCAC-TGCACA
GTAACGCTTCCTGTCAAAAGTCCAGCTCAATCATGCACGCACACACGGTGGACGCGGTGCGAACGACCCGTCGTGGCACG
AGCACGCGGTGTCTGCCCGCCCGTCCGCCCCGCAGCCGCCCTCCCAAACGGGACAAGCTAGACGGCCCAAAACAAGAAAG
GAAAGCAGCCTCATACTGTGGCAGCCCGCCCCCACGACCGTCATCTCGCCTTCCATTCCATTTTCCCTGGACGGACCAGA
CCCGTCCCGAGCCGCCCTGACCTAGCCAGCCAGCCAGCCAGCATTTCCTGTTTCGTCCCGCGCCGCCGTGACCAAAAAAG
CA--------AAAAAGGAAAATGCTAAAGGAAAAACTCTGCTCTTTCCCTTCTACTAGGCCTAGGGTACAGTAGAA---T
AGTATAAAAAGGACAATTGTGCTC--TTTTTTTGCTCTGTGGTGTGCGTTTGTGGCGAGAGAAAATGATTTGGGGAAAGC
AATATC-GGGAGATTCGCACGTAAGATCGTTCGACACGTCGACACCGGGCGGGCCCG-TGGTGGGGCATCGTGTGGCTGC
AGTACCGCGGGGCCCCGCGGGTCGGGCTGGGCCAATGGTTGCTCGACAGCGGCTATGCTCCAGACCAGCCCGGTATTGCA
TACCGCGCTCGGGGCCAGATCCCTTTAAAAACCCCTCCCCCCACTTGCCGGAAACCTCGTTTTGGCCT-GGCCATCCTCC
CTCTCCTCCC-TCTCTTCCGCCTCACCCAACCACCTGACA-GCCATGG--------------------------------
--------------------------------------------------------------------------------
--------------CTCCGCCCCCCCGCCCCCGCCTGCGCCTGTCGGAGTAGCCGTCGCGGTCTGCCGGTGTTGGA????
????????????????????????????????????????????????????????????????????????????????
????????????????????????????????????????????????????????????????????????????????
????????????????????????????????????????????????????????????????????????????????
????????????????????????????????????????????????????????????????????????????????
????????????????????????????????????????????????????????????????????????????????
????????????????????????????????????????????????????????????????????????????????
????????????????????????????????????????????????????????????????????????????????
????????????????????????????????????????????????????????????????????????????????
????????????????????????????????????????????????????????????????????????????????
????????????????????????????????????????????????????????????????????????????????
????????????????????????????????????????????????????????????????????????????????
????????????????????????????????????????????????????????????????????????????????
????????????????????????????????????????????????????????????????????????????????
????????????????????????????????????????????????????????????????????????????????
????????????????????????????????????????????????????????????????????????????????
????????????????????????????????????????????????????????????????????????????????
????????????????????????????????????????????????????????????????????????????????
????????????????????????????????????????????????????????????????????????????????
????????????????????????????????????????????????????????????????????????????????
????????????????????????????????????????????????????????????????????????????????
????????????????????????????????????????????????????????????????????????????????
????????????????????????????????????????????????????????????????????????????????
????????????????????????????????????????????????????????????????????????????????
????????????????????????????????????????????????????????????????????????????????
????????????????????????????????????????????????????????????????????????????????
????????????????????????????????????????????????????????????????????????????????
????????????????????????????????????????????????????????????????????????????????
????????????????????????????????????????????????????????????????????????????????
????????????????????????????????????????????????????????????????????????????????
????????????????????????????????????????????????????????????????????????????????
????????????????????????????????????????????????????????????????????????????????
????????????????????????????????????????????????????????????????????????????????
????????????????????????????????????????????????????????????????????????????????
????????????????????????????????????????????????????????????????????????????????
????????????????????????????????????????????????????????????????????????????????
????????????????????????????????????????????????????????????????????????????????
????????????????????????????????????????????????????????????????????????????????
????????????????????????????????????????????????????????????????????????????????
????????????????????????????????????????????????????????????????????????????????
????????????????????????????????????????????????????????????????????????????????
????????????????????????????????????????????????????????????????????????????????
????????????????????????????????????????????????????????????????????????????????
????????????????????????????????????????????????????????????????????????????????
????????????????????????????????????????????????????????????????????????????????
????????????????????????????????????????????????????????????????????????????????
???????-????????????????????????????????????????????????????????????????????????
????????????????????????????????????????????????????????????????????????????????
????????????????????????????????????????????????????????????????????????????????
????????????????????????????????????????????????????????????????????????????????
????????????????????????????????????????????????????????????????????????????????
????????????????????????????????????????????????????????????????????????????????
????????????????????????????????????????????????????????????????????????????????
????????????????????????????????????????????????????????????????????????????????
????????????????????????????????????????????????????????????????????????????????
????????????????????????????????????????????????????????????????????????????????
??-?????????????????????????????????????????????????????????????????????????????
????????????????????????????????????????????????????????????????????????????????
????????????????????????????????????????????????????????????????????????????????
????????????????????????????----------------------------------------------------
--------???????????????---------------------------------????????????????????????
?????????--?????????????????????????????????????????????????????????????????????
????????????????????????????????????????????????????????????????????????????????
????????????????????????????????????????????????????????????????????????????????
?????------------------------------------???????????????????????????????????????
????????????????ACGCACATGCCTAAAGGTGTCCGCCTTAGTCCATAGGGCGTCCGCCTAGGCGCCATTCTTCCCG
CCTTAGGCAAATGAAGACGCCTTAGATAGGTTGGGAGTTCAGGCGGGAAAAAGAGCTTTGGGCGGGAAGAAAAGGGCGGG
AAACCGAGTCTGGGCGCCAACAGTTACTAGCAGGGGGAGAGAGAGCTCTAACCAGTTTCAGTTTTCCCCACCCCCACCTC
CGGTGGCTGGATCTGAGCTTCTCCCCCTCCTCTCCGGCAGATCCTCCTCTCCTGCGGTTTCTCCTCTCCAGGACAGTAGG
CAGCAACAAGCAACCATCACCTCTCCTGCAAATGCCTACCAGATTATGCTCAGTTCTACTTCTTAGAACTCTGTAAGGCG
CCGCCTTGCCTATGCATTAGTGCTTAGGCAGTGAGGCA--CCCCCTCCCCCAGCACCTTGCCTCGCCTTACCGCCTTTAA
AACATTGCCTACACCTGCGTAGGAGTGCAAACAACATAGAGAAGTACAAGGTGGCAAAGAAGACCGCAACGCGAGCAGTG
AGTGAATCAAGGGGTCGGGCATATGAAGACCTCTACCAACGCTAAGGGGCCGGGAAGGAAGGTGCAAGGGACATCTATGA
GACGGCCAAGATCCGAGGGAAGAAGACGAGGGATGTCAAACAAGTCAAATGCATCAAGGATAGAGCAGATCAACTCATAG
TGAAGGACAAGGAGATCAAGCATAGATGGCGGGAGTACTCCGACAAGCTATTCAACAGAGAGAATGAGAGCTCTAGCATT
GAGCTCTACGACTCCTTTGATGATGCCCGCAGACATTGTGTGCGATGAATCTAGGAGTCTGAGATTAAGGAGGCTTTACA
AAGAATGATGTTATGGGAGTCATTGAGCACCACTTAAGAGGAATGACATGTGTGACCAAAAATCAGTTTGATTTCATGCC
TGAGAGGTTGATCATGGAAG------------------------------------------------------------
--------------------GCATTTTATTGGTACGACAACTTGTGGAGAAATACAGGGAGCAAAAAAGGGACATGCATA
TGATGTCCATTGACTAGGAAAAGGCATGCGATAAGATACTGAATAATGTCATGTGGCGGGCCTTGGAGAAACACAAAGTC
CCACAAAGTACATTACCCTCATTAAGGACATGTATGATAATCCCATGACAGGTGTTCGAACAAGTGATGGCGACACTGAT
GACTTTGCCATAAAATAGGACTGCACCATGGGTCAGCTTTGAGCCCTTATCTTTTTGCCTTGATGATGGATGAGGTAACA
AGGAGATATTCCACGGTATATTCTCTTTACGATTGATGTGGTGCTAGTCAATGATAGTTGCACGGGACATAATGGAAAGT
TAGACCTATGGAGAGAAACTTCGGAATCAAAGTTTTTAGGCTTAACTAAAATTGAGTACGTGAGGTGCAGTTTCAGTACT
ACTAGGCACGAGGAGGTGGTTAGCCTCAATGGGTAGGTTGTACCTCTTCAAATCAAAGTCGGATGGAGGAAGTGACGCCA
AGTTTTTGGTGTTCTCTGTGACAAGATAGTGCCACAAAGGCTAAAAGACAGGTTCGATAGGACGGTGACTCACAATGTAT
GGCGCATCTTGAGATGGATGTGTGGCCACCCAAGAAAGGATAGAGTTTGAAATGATGATATACATGTAGAGTTGGGGTAG
CACCGATTGAAGGGAAGCTTGTCGAACATCTGAGATGGCTTGGATATATACAAAGTAGGCCTCTAGAAACTTCCGTGCAT
AGCGGACGGTTAAAACATGCTAATAATGTAACAGAGGTTGGGGTAGACCAAATTTCACATGGGAGGAGTCCCTAAAGAAA
GATCGGAAGACTGAAGTATCACAAAGAACTAGTTATGGACAGGGGTGCATGGAAGTTAGCTATCCACGCGCCAAAACCAT
AAGTTGGTTTCGAGATTTTACGGGTTTCAGCTCTACCCAACCAAACTTATTTGGGACTAAATGCTTTGTTGTTGTTGTAT
CTCTTGCCTTGGTCTTAGCAATTTACCATGTGCATGTTTTTTCTGGGAAGGCAAAATTGAATGCCAAGTTTTTCCTGAAG
TTGTACATTGTACAAATTGGTGTCCTTGCTCCATGGCACATCAGTTTTCCCGTCGTATGATGATGCAACAACTAGGTATT
AGAGCAACTCTAGCAGAGAGAGTCTTCA-TGGCTCCCGTCACCATATTTCTTTTAGCTCGCTCCATACACGATCTCGTGG
CCTCCATATTTGGAGGTTCGGGAGGTCTAGTATGGAGCTTGCCCCAAAACCAACTGCCAACGTGGGGCGGAAGTTTTAAG
CTTCCTTCTCCCGCCTCTCATCGGATTTGAAGCAGCTCGGCCTCACACAGACCACCAGCTGGCACCTGACCATTAATGCC
ATGCCTGCGTCCTCAGATTCTTATGGCGGTCCATCGGATGGCTGCCATGCGGCACCATCTCCTTGCTTGCGTGTGAGCAA
ATTGAAGGCATGCGAGTAGGTCGTTGCAACATTTCTCACAGGGAGACGCGCCCTTTGACTAAGAGGAGCCTTGGCGCAGT
GGTAAAGCTGCTGCCTTGTGACCAAGAGGTCACGGGTTCAAGTCCTGAAAACAGCCTCTTGTAGAAATGTAGGGAAAGGC
TGCGTA--------------------------------------------------------------------------
----------CCTTTGACTACCCCACATTAGCTGCCTCCCGCCTCCCCAAGTGCCTCCCTAGTGGTGTCTGGGGCGGCCT
GTAAAAGGCCGGTACCCTCTGCTCTCTCGCTTCAATCCTATGTTCGACGCCTTTTATTCCAATCTCACATGCCTCCAATC
GAAGGGGAGCCTTGGCGCAGTGGTAAAGCTGCTGCCTTGTGACCATGAGGTCACGGGTTCAAGTCCTGGAAACAGCCTCT
TATAGAAATGTAGGGAAAGGCTGTGTACTATAGACCCAAAGTGGTCGGACCCTTCCCCGACCCTGCGCAAGCGGGAGCTA
CATGCACCGGGCTGCCC-TTTTTTTTTCACATGCCTCCAATCCACCACCCCCTTTGTTGTTCATGGCGCATCCGAAGGAG
----CTCTCTCATCTTCAATTTTTGGCATGAGGTGGAGTAGCCCGCGGATCCTTTTCCCCCCTTTAGGGACCAGATGGAC
CTAGTCCTGGAGGAGGCTGCGCAGATGGAAGCGCAAATGGAGCAGCAGATTTGGGCACTAGCACACTCCCGCCGCCGCGG
ATGAATGGCCGGCCTGGGACAACGTCGCTGAGGCGCATTTCCAAGTCATAGTGGCCAACATTGTTGCATTTTACGTAGGT
GGTGGCAGTGGTCGTGGCCGCAACTAGTTTAACTAATTATTAGGTGTTCTATGAATGTAATTCACATGTGACTAGTGTTC
CGCCCCTGTTTAGGAATGAAATCGATGCTTCTGAACCAGTTCAATGTGTTTGTTGGATATTTTTTGGAGAAGAACATGTG
ACCCAATGACAGGTGGGTCCTACTCGTAGGGCACGACTCTCTGTTTGCGCTTTGGATAGGCATCCTCCATATCCATATGG
AGCGCATCAACGTGGTGACTCTGCTAGAGTTGCTCTTACACACCTCGATATGCAACTTTAGCTCACCATGCTTGATATAC
GTTTAGCCATCCAATGATTGAACAATTGGTGTTGGTAGAAGCAGAGTCCATGCCAAACCACTATGTTAAATGCCTGACAA
ACGGGTCTTTATCTAGTTCCTTTTTGAGATGCACCTTAGTGTGTTATTTTCTAGGGTTGCCTCACCATTGGGATCCCTTG
GGATCACCTTACTATGTGCATAATTTCTTTTCACATGGGCATTTATCTGCTTTGGCATTCAAAGCTTTCATTTGAAAATT
TGCTCTACCACCTATATTTGTACCGACAATACCTTTGAATGGGCCCACACATTAGGTTTTAAAATGGTTGTCGTGTTCGT
ATCGTCCTACTTATCTAGGCATGGCTCTTGCCTAGATAACTATTGTTGGTCACACACTTATATATTACCGGTTTGTGAGT
CTAGTTGATTGAATAGGTGAGTTGTTGCACATTCTTGAACTGATTTTGACTTGATGACCATTGTAACCATTTGCAGGTTA
TAGGATAGCACATAGTTCAACACTATAACTAATTGTTGATTCATTCCATGTTGCTTAAAAAATGCCTACTATAGGTTATA
GGGTAGCGTCTGACGGTTTTCCGTGTGTTGTGGGTACTTGTGTGACAATTGAGGACACGATGTTTGTGGTGAAAGAGAAC
ACGTTGACCTCCACAAATAGTTAGGATGCTGGGTGAAGCCTACGGGAAGACAGGGAGAAGGTATAGGAGGAGAATAACAC
GAGGGGTAAAAAGTTAATGACTTAAATACAACAGCAAGGAACGTTTCTTAAACTGAAGCTCTAGCGCTATAGTTACATAA
TTTGAATCTGAGCAGAATTATACTTACCTTGCCTAGCACAATCCCATCCTAAACTTCTGTTTTGCACATTTCGTTGAGTC
TATAGACAGAAGAAAAGGGTCACTCTATTTTCCCAACAAAACTTGAACAACACCAGAACCTTATTGAAGTCAGTTTCGTG
CTCTTTCTAGCTTTGTTGTACCTTACCTATCATTTACATTATGGTCACAGTGAAATGCTTTGCAAACTATTTGACCAGAT
GCTGTATACCATATTTGAATCTCATTTGCATACGCCGACATGAAACGATGTATTACAGAAAAGCTTCCGATTTGTCAAAA
TTTATCATATATCAATTCTTGAGAATGTGCATATACTGGACATAGTTAATCTTGTTTACATGTACTTCCAATGACTAGAT
ATTTCTTTCTCTTATGCAGTATGGACAAAATTCTTGAACGGTATGAGCGCTACTCTTATGCAGAAAAGGTTCTCGTTTCA
AGTGAATCTGAAATTCAGGTAAAAATGAAAAGAAAACGGTTTGCTTTCCTTTAGCTATGAAGTAAATTGTTGCCGATATC
AGATGATCTGAAATTTATTAGTAGGCCACTATATTTTGAATGATTTCCATGAGCTATGAATTTAATTGACTTGCAACTAT
GGATTGAGGTCCATTTGATTCTCCTGTAACTTATTATTAGTTTGTCTTTGATGAATGCTTAGGCATGGTCGAATAATGTA
ACCAAATACCACTTGACCAATTTACTTTCATGACTACTAAACTAGACTAGCGTGCTGATTCCTACACACTGCCTTTGCGA
GAACTAGAAAAATGTGATCTGACTTTAAGTGTTACTAAATTAGTACGTAGTAAACTGCAATGCATGGCTAGACCAGCAGT
TCTGGATTAGCCGGCTGAGTTTTCGAATGGCTTAGCAACAAAAAATGACAAGTGTATATATTATAATGGGTTTAAAATAC
TATGTGTGCATCAGTGACAATCACAATATTTTGATTGAAATAACAAAATGCTATCCTAGATTATTAAGACTTATTACTAG
ATTGGTCATTGATCTTAAGTTCTTAAGATCAACCGTTGAATCTCCAGACCTTCTGATCGTATTATGCTGCTAATGGCCAT
TAAGGATAACCCCATGACATTAGTTCTCATCTCCCATTTTTCTGTATTGTTTGCGATATTGCTGCAGTTTCTTATTACAG
CTTGTCTAAGGCTAACCATCTAGGATAAAAAGTAGATCCTGCAGACTTAGAAGATCCAGTTAGGCTCAATATTCTTATTT
TTGTAACTCAGAGCTCCAGGACCTCACTTCAATTTTTTGGCCAATTTTTGTACAAACCAAGTTGTAGCTCCAATTGAGAG
ATCCAACCAGTTCTATCTGATTGCTGACAAACAGATTCAGCATGTACATATGACGAGGACTATTGAAACATGTAACTACT
AACCCAAAAAATATTCCTAATGTATTTTGAATATTTACCTCCACTGCAGCATTTTTAATATTACGAAATATGATTTTTAC
ATCTGATAGTAACACTTGTTGCAGTGACATAATTGATTTTAAGTTATGAAAATTCAAGTTCACTACACAGAACAATCCTT
CCTGATTTATGCCCCCTGGTGTCAATGTTGTTAAAGTCTCTTTGTTCATTTCTGAACTAACTCAGCCTATTTGTAGCATT
TCCGTCATGGTTCCTTCCTGTTCCACTCAAAGTTAGTAATGCAATTGTTATTTGCTTGTGCAGGGAAACTGGTGTCACGA
ATATAGGAAACTGAAGGCGAAGGTTGAGACAATACAGAAATGTCAAAAGTAATTTGTAACGATTTTGGTTGATTGCCAGT
ATATTATATACACTCTGTGAAGATAAATGGGACTGAATTTCTACATCCTGCACCTGCAGGCATCTGATGGGAGAGGATCT
TGAATCTTTGAATCTCAAGGAGTTGCAGCAACTGGAGCAGCAGCTGGAAAGCTCACTGAAACATATCAGATCCAGGAAGG
TACTGATTTAAATGATTTGTACAGCAACACAATTTAAAAAATAAAACAAGAAAAACACTTGCAGAGAAGTTCAGCAAAGT
ATATCTGAAGTCAGATTCTAGACTGAGATATTCACAATATGTATATGCATTTTAGTCATATGCTCTTCACAGTTAAAAAA
TGACTATTTCCTTTTTCTTTTTTTGTACTTGCAGAACCAACTTATGCACGAATCCATTTCTGAGCTTCAGAAGAAGGTAG
GCTGTCAACCTTGCATACCTGAACCGGTATTCGAACTGGTCAACTTGTCAGGAAACCTTAGCTTACTTGTTTCAAGTTTT
GTGACATTATAACATGTATGCAAGTAATTGGCCTACTTGCACGAAACCTCATTACATCGTTCTTGCTGCAGGAGAGGTCA
CTGCAGGAGGAGAATAAAGTTCTCCAGAAGGAAGTAAGCCCGTTGTCACCTTATGGTCCAACCGGTCTAAAATGTTTCCT
ATAGCAAATTTTATTGACACAGATCCCTGTCCCTTCCCCACAGCTCGTCGAGAAGCAGAAGGCCCAGGCGGCGCAACAAG
ATCAGACTCAGCCTCAAACAAGC---TCTTCTTCTTCTTCCTTCATGATGAGGGATGCTCCCCCTGCCGCAACTACCAGG
TGATGATGTACATCACAAGTCCATTCCTATTCAGAGTTCAAGGAACCATCTTTTGAATTGGTCGGGTTGTTCCTTGCAGC
CCACTT-TTGGTCTCAATATGCAGTCCTGTCGGGCCACATTTAAGTAACAAAATACTAATATACTTGTGTCCACTTTGGT
TGTGCAGCATTCATCCAGCGGCATCAGGAGAGAGGGCAGAGGATGCGGCAGTGCAGCCGCAGGCCCCACCCCGGACGGGG
CTTCCACTGTGGATGGTTAGCCACATCAACGGCTGAAGGGCTTCCAGCCCATATAAGCGTACTATTCAGTAGAGAGTAAC
AAGTTGCACCGGCCAGCCTGGTGTATGTTGCGGTTGC???????????????????????????????????????????
????????????????????????????????????????????????????????????????????????????????
????????????????????????????????????????????????????????????????????????????????
???????????
>T33_B_NODE_1_length_12577_cov_44.757705
--------------------------------------------------------------------------------
--------------------------------------------------------------------------------
--------------------------------------------------------------------------------
--------------------------------------------------------------------------------
--------------------------------------------------------------------------------
--------------------------------------------------------------------------------
--------------------------------------------------------------------------------
--------------------------------------------------------------------------------
--------------------------------------------------------------------------------
--------------------------------------------------------------------------------
--------------------------------------------------------------------------------
CTCTCCTCCC-TCTCTTCCGCCTCACCCAACCACCTGACA-GCCATGG--------------------------------
--------------------------------------------------------------------------------
--------------CTCCGCCCCCCCGCCCCCGCCTGCGCCTGTCGGAGTAGCCGTCGCGGTCTGCCGGTGTTGGA----
---------------------------------GGCTTGGGGTGTAGGGTTGGCCCCGTTCTCCAGCGGAGATGGGGCGC
GGGAAGGTGCAGCTGAAGCGGATCGAGAACAAGATCAACCGGCAGGTGACCTTCTCCAAGCGCCGCTCGGGGCTGCTCAA
GAAGGCGCACGAGATCTCCGTGCTCTGCGACGCCGAGGTCGGCCTCATCATCTTCTCCACCAAGGGAAAGCTCTACGAGT
TCTCCACCGAGTCATGGTAAATTAAGTACGCGCTGTCTTTAAATTTCTCCCCAATCCGCCTTCGATTTCGATTTCCTGCC
CGCCGTTCTGGCCCAGCGAGACGACCCGGCCGACCCCAGGGCCTTCTCCATTTCCGCGCCACTGTTTGGTTGATTCGGTT
CGCTCGGTAGCTGTTTCCATCCGTTTCTGCCGTGGCTGCTTGCTCGTTTTTCTTAGAATCGATGGCGGAGCTGGCGTTCC
GCGCGGCCGCGATTTCTTGCTATGGGGGGTAGGGCGTGCGACGGGTCGCCGAGCTATTTTATGCTCCGCCAGCGCCGGGA
AGGTTGTTCATCTGGCGTATTTTGGGGAAATTTTGGTCCCGGAGGCGCCAGGTGGCACCCCAAGTGGAACGGTTAGGACA
GTAATCTCTTGATATTTTTATCTGGCTGGGGATATTTACGTAAAAAAATTATATGGGGTTAAAGTGACATCGCAATTTAG
CATGCTACCTCATCTTCTCATTTAGAATCTTACTAGACGCTACAATACCTTGTTGTCTGGCTCATCAAATCTGTGCTTGC
TGCTTGAACAAATGAACCTCGTCATCTCGGTTATTTCCAGAATTTTGTTCCACAGGCTTTGCTATCATTCATATTGCTAG
CTCCGGCCATGCGGCCATTTTGTTGCTTGCCTTGAGATACTGTCTACGGCACGCACGGAGAAAAGAGTCACTTGACTAGC
TAATGCATGGAATAATTGTCTGCAGCTGATGAAACTCCGGCATGAAGAGTCAAACCAAAAAGTAGAGAGTTCCTTCCAAA
TATAAAATGAGAGTTTCTGCAGACTTTTTCCCTTTCAACCATCATAATTTGCCTGTGATATTTGTTGGTGCTGGCGATGG
TTCTTGACAAAGTAAAGGAGTCAATAAAATCACGGAGACTGATCCATTCTTTCCCCCACACGCTGACATTAGTCCATGTT
AGTTTCCCGTTTCTGCCTGCTTCCATAATTCCCGGCCGGCGAAGTACTAGATCAACCTCCACGGTTTCAAAAAGTAGGAA
ATATCATACCATCGGAATGACCGCTGCTTAGTAAATATCCATTGTTGTTTGTAATCTTGCTGAGAAAGCAACGTTACCAT
TTGCCTCATGGCAAAGACCTGTATGTTGAGGTGCTAAATCTTTTCTAGTTTTGTACCACTGAGGGTATGAGTGGCGCTAA
CGGAAAAGGGTAAGCAAGTTTGATTGGCTTACCTTCAGCCTCCTTGGTTGTTTGAAGCATAGGTGCTTGCATGCATGTAT
CAAGCTGGTCACGTGATGAAAACGCGTAAGAATCAAAGTCAGTTAAATTAAGATATAAACAGATGCAGTCATATTTTAAG
CTAGTGCTGCACTGTGAACTTCAGTATCTCAGATCAAAGAATTGAATAATGCTACCCCCTGTTTCTGCGCTGTTCATTTG
GAAAAGACTGTCATGAACATCCTAATTGGTAGCCATGCATTTATCAGCTTGCCGGCTTTATTTTCTTTGCTCTCATTCCT
TTTCATTTGGTTTGCTTTGCCTACCTCTGCATGATAGGCACGTGTAAATGCCATGCTTTGTCTAGAGCCTATGAGACAGC
ACGCTAATGCACCACGATGATATTCCATGGTTTAGTTTGTCGGAACTATAACTCAGGTAGCTCTGAGGATACTGACTGAA
TCTTGAGATCCTACTATATTCTAAAACGCATCTATAGCTGCATATAACCGACTCAGGCACAAAATCAGCATTGATCGACC
AGGCATCATATGCATACACTAAAATGCAGCTAATGATGTAGCCTGATGATTTTCTGGACCTGGTTTGGATAATGGTTAAT
GTACCCAATTGTTATTTACTCTATGTCCTCAATCTCCTTATCAGTCGGTTAATTTACCACACTTAACAAAGGTCCAAAGC
TGACATTGCAACCAACTTTACTCATCTCTGGACTAGTAAACACGAAGTAAGCTGTTAGGGACTGTGTGATGGGTCTATGT
TACATGCATGTGTTGTCGGTCTATTACTTAACCAGGTCTGGGAACCAGTTATCCTCTACACCTATATATTGTGTCCCTAA
ACCTATATACTTAAGAGTAAAACAGAAGTTATGCCTAGGAATATCTGACTAAGCTATGGGATAGTCAACTTTCATTTTTG
CTCCTGCCACATCTTTACTTAGTCCACAAATGACATATAGACAATCACCTAGAACCATTATTTAGACTTTATATCTGCTC
ATTACATGTATTAAATCCATGAAATAGAGGAAGCTGAATAGGCATACAATATAGTTGAAGCTCGACAGATGACTTAATAA
GTGTCATATCCATTAACCATTTCACATATTTTTACATTTTTGCTGCAGTGATATTTTGCTAGCTCCCAGTTACAAGTTAA
TTAATATATGGAGATCCTGGGCACGTACATGTAAGCAGATCCTATCGACTTCCGTGGATCCGCTGATGGAATCGCCCTCA
GGATTTCATGGCATAGTCTTGATATGTCACGAACTAGTTGTTAGTTTATTTATTTTTACATTGAGCTTTGCCCATCCAAG
ATGATAGAAATGTTATGTATTTAAAATGTAATCTCACAGTCATTGTTGTTGGTATGGATCGTATGCCAAAAATGTTTTAC
CGTGAAGTCTATTAATGAAGAATATTTATGTTACAACTTTCTTGCTTTACGTTAGTTAAAATTGGTAATTTTGTTTCTTT
GTGCCCCCCTTCTTGTACAACCATTTATCTTACCAAACTATGCAGCAACAAATATGCACAGTCTCTATTCACGAATTTCA
TATTCCCAAAAGTTAAATATTAAGAACAAAAGTTATGTTTCTACTTTTTCCAACTCATAATTTTCTGAACTCAAATTTTA
TAATCTGAAAACTTAATATTAACATTTTATTTGAAAAAATTTTGAATTTCTTTTTTATTATCAAAAAAGTTTGGATGACA
TAAATTTATGTATGAACTATTATGAAAGCACAAGCAACAATGAAAGTGTCTTTTTAAGCAAAACCTTGTGACTCATCACT
CAAAATAGTTTGTGTCTGACTTTCAATATTCAAACTAACACATATTAAAGACGTATACATGTGTCTTTATATCACATGTG
TGCTTTTCCTGCTTAAGGTAGTAGGACTATCTCTTTTTTGAGAAACACCGATTACAACGTAGATGCAGACACAAGCGCAC
ATCACCACCACACATACACACTCACACAATGTTTAGTAAAGACTAAAATTGTGGAGCTTCAAGATCTTTGGAACATCATG
AATGTCACCTCCTACTGAATGAATAATCCGCATAGTGCATCAAACCTTTGGTTTGATCTTCCCTGGTGGGCTGCGAGTCA
AGGTTTT-AAAAAAGCGGTAGGCGCTAATCGTGAATTTTGCTTATGCCTAGTGCAATGACCGCCTAGGCGCACTTATCCC
TTTGTATGATAGAGGTGAAGGAGATTTTACAGCAATGAGATCGATGGCGCGAAGCCCGGAGGGAGGTATCAGTGGTGAGT
TGGAGTGAGAAATCCCTCCTCTGATTCAACCTTCCTTGACAACATAGCCCAAACAAGGCCCACTAAGAAACCCTAATCTT
CTAATGCATCTAAACCGTCCATTTTCTCTGCATTCCCCATCTCTCTCTATCGTTAGGTCTCACTTTCCTTTGTCATTTGT
ATGTAGCGACAATGGTGGCGTGTCTAGCTTCTTCCTTGCATTTGCTTCTCCTTTCCTACCGGCGAAAAAGATCTCATCGG
TCATGGAGAACCTAGTTAGGCGCCTAAACCTCCGCCTATGGAGGCGGTAGTCTGCTCATCGCCTAGGCGCGCTTAAATGG
CTCCTTTTCATTGTCTTTTTTTCTATGTTGGGAGTACAACCGCACTCCTAACCCACTAACCACAGGCTGGTTCTCATCTA
GTACTTTCACAATTGTACCACTTTTATCTCACAAACACGAGGGGATTGTGGTGGAGAGTCATTTATTACAACTTTGATAA
TCAACATTCAAAGAAGTATTCAAGTCTATGAAGATCTTCTGAAAAATGTGTTTTGTCCAAGGCAAAAATATATCTTTGTT
TTTTCATACCGAGATACGAAAGACCATATTCTTGTACCAATTTTTTCTAGTGGTTATGCTATATCATGAATAACACCTAT
AT-TTTTTCTTTCAAAATGGGCACAATGTACTCAAAATTTACGACGTTCATAGGGTTAGGATGGGGTGTACTTAGTATTT
TATGTGAAATATGTAGTAACATGTTTTTTTGGGTATGCATATTCCTTTACACATGGATTAAAGAGTTTTCTACAAGAAAA
ATTATTACAAGATGCATATGGTTTGCCATCTAATTGTTTAAGATATTCTTACATTTAGGTAAATTTTGAGTCGCCTATGT
GCTATTTTTCTCCACATAAATAGTTCAA-----------------------CC---------------------------
----CCCCACCCCCCACCCCCCACC--------------------------------CCCCACCCACATGATTCTCCACA
TAGTCCCAA-TTTTTTTTTCTGGTATGAGATATGATATATTGTCAATAAACATGGGTCTGTAATGCTAATAGTTGTTTCT
TATCTAGTTGAAGCTATTAGATAATTGGGCACATGTATAGACACGATGGATGGGAAATATCGTAGGTACCACTAACCATG
TACTAAACATCTTATATTACTTTACAAATTTAGTAGTTATTACGAAGAAGAAAGATTGTTTCAGATGCCTACACCCATTG
TTTTTAAGGCGTCGCCTAGGCGTCAGGGCGCCCCAGGTCACAAGGCGTCGCCTAGGCGTCAGGGCGCCCCAGGTCACAAG
GCGTCGGCCTTGCCTTACGCACATGCCTAAAGGTGTCCGCCTTAGTCCATAGGGCGTCCGCCTAGGCGCCATTCTTCCCG
CCTTAGGCAAATGAAGACGCCTTAGATAGGTTGGGAGTTCAGGCGGGAAAAAGAGCTTTGGGCGGGAAGAAAAGGGCGGG
AAACCGAGTCTGGGCGCCAACAGTTACTAGCAGGGGGAGAGAGAGCTCTAACCAGTTTCAGTTTTCCCCACCCCCACCTC
TGGTGGCTGGATCTGAGCTTCTCCCCCTCCTCTCCGGCAGATCCTCCTCTCCTGCGGTTTCTCCTCTCCAGGACAGTAGG
CAGCAACAAGCAACCATCACCTCTCCTGCAAATGCCTACCAGATTATGCTCAGTTCTACTTCTTAGAACTCTGTAAGGCG
CCGCCTTGCCTATGCATTAGTGCTTAGGTAGTGAGGCACCCCCCCTCCCCCAGCACCTTGCCTCGCCTTACCGCCTTTAA
AACATTGCCTACACCTGCGTAGGAGTGCAAACAACATAGAGAAGTACAAGGTGGCAAAGAAGACCGCAACGCGAGCAGTG
AGTGAATCAAGGTGTCGGGCATATGAAGACCTCTACCAACGCTAAGGGGCCGGGAAGGAAGGTGCAAGGGACATCTATGA
GACGGCCAAGATCCGAGGGAAGAAGACGAGGGATGTCAAACAAGTCAAATGCATCAAGGATAGAGCAGATCAACTCATAG
TGAAGGACAAGGAGATCAAGCATAGATGGCGGGAGTACTCCGACAAGCTATTCAACAGAGAGAATGAGAGCTCTAGCATT
GAGCTCTACGACTCCTTTGATGATGCCCGCAGACATTGTGTGCGATGAATCTAGGAGTCTGAGATTAAGGAGGCTTTACA
AAGAATGATGTTATGGGAGTCATTGAGCACCACTTAAGAGGAATGACATGTGTGACCAAAAATCAGTTTGATTTCATGCC
TAAGAGGTTGATCATGGAAG------------------------------------------------------------
--------------------GCATTTTATTGGTACGACAACTTGTGGAGAAATACAGGGAACAAAAAAGGGACATGCATA
TGATGTCCATTGACTAGGAAAAGGCATGCGATAAGATACTGAATAATGTCATGTGGTGGGCCTTGGAGAAACACAAAGTC
CCACAAAGTACATTACCCTCATTAAGGACATGTATGATAATCCCATGACAGGTGTTCGAACAAGTGATGGCGACACTGAT
GACTTTGCCATAAAATAGGACTGCACCATGGGTCAGCTTTGAGCCCTTATCTTTTTGCCTTGATGATGGATGAGGTAACA
AGGAGATATTCCACGGTGTATTCTCTTTACGATTGATGTGGTGCTAGTCAATGATAGTTGCACGGGACTTAATGGAAAGT
TAGACCTATGGAGAGAAACTTCGGAATCAAAGTCTTTAGGCTTAACTAAAATTGAGTACGTGAGGTGCAGTTTCAGTACT
ACTAGGCACGAGGAGGTGGTTAGCCTCAATGGGTAGGTTGTACCTCTTCAAATCAAAGTCGGATGGAGGAAGTGACGCCA
AGTTTTTGGTGTTCCCTGTGACAAGATAGTGCCACAAAGGCTAAAAGACAGGTTCGATAGGACGGTGACTCACAATGTAT
GGCGCATCTTGAGATGGATGTGTGGCCACCCAAGAAAGGATAGAGTTTGAAATGATGATATACATGTAGAGTTGGGGTAG
CACCGATTGAAGGGAAGCTTGTCGAACATCTGAGATGGCTTGGATATATACAAAGTAGGCCTCTAGAAACTTCCGTGCAT
AGCGGACGGTTAAAACATGCTAATAATGTAACAGAGGTTGGGGTAGACCAAATTTCACATGGGAGGAGTCCCTAAAGAAA
GATCGGAAGACTGAAGTATCACAAAGAACTAGTTATGGACAGGGGTGCATGGAAGTTAGCTATCCACGCGCCAAAACCAT
AAGTTGGTTTCGAGATTTTACGGGTTTCAGCTCTACCCAACCAAACTTATTTGGGACTAAATGCTTTGTTGTTGTTGTAT
CTCTTGCCTTGGTCTTAGCAATTTACCATGTGCATGTTTTTTCTGGGAAGGCAAAATTGAATGCCAAGTTTTTCCTGAAG
TTGTACATTGTACAAATTGGTGTCCTTGCTCCATGGCACATCAGTTTTCCCGTCGTATGATGATGCAACAACTAGGTATT
AAAGCAACTCTAGCAGAGAGAGTCTTCA-TGGCTCCCGTCACCATATTTCTTTTAGCTCGCTCCATACACGATCTCGTGG
CCTCCATATTTGGAGGTTCGGGAGGTCTAGTATGGAGCTTGCCCCAAAACCAACTGCCAACGTGGGGCGGAAGTTTTAAG
CTTCCTTCTCCCGCCTCTCATCGGATTTGAAGCAGCTCGGCCTCACACAGACCACCAGCTGGCACCTGACCATTAATGCC
ATGCCTGCGTCCTCAGATTCTTATGGCGGTCCATCGGATGGCTGCCATGCGGCACCATCTCCTTGCTTGCGTGTGAGCAA
ATTGAAGGCATGCGAGTAGGTCGTTGCAACATTTCTCACAGGGAGACGCGCCCTTTGACTAAGAGGAGCCTTGGCGCAGT
GGTAAAGCTGCTGCCCTGTGACCAAGAGGTCACGGGTTCAAGTCCTGAAAACAGCCTCTTGTAGAAATGTAGGGAAATGC
TGCGTACAATAGACCCAAAGTGGTCAGACCCTTCCCCGGACCCTGCGCAAGCGGGAGTTACATGCACCGGGGCTGCCCCT
TTAGACGCGCCCTTTGACTACCCCACATTAGCTGCCTCCCGCCTCCCCAAGTGCCTCCCTAGTGGTGTCTGGGGCGGCCT
GTAAAAGGCCGGTACCCTCTGCTCTCTCGCTTCAATCCTATGTTCGACGCCTTTTATTCCAATCTCACATGCCTCCAATC
GAAGGGGAGCCTTGGCGCAGTGGTAAAGCTGCTGCCTTGTGACCATGAGGTCACGGGTTCAAGTCCTGGAAACAGCCTCT
TACAGAAATGTAGGGAAATGCTGCGTACTATAGACCCAAAGTGGTCGGACCCTTCCCCGACCCTGCGCAAGCGGGAGCTA
CATGCACCGGGCTGCCC-TTTTTTTTTCACATGCCTCCAATCCACCACCCCCTTTGTTGTTCATGGCGCATCCGGAGGAG
CTCTCTCTCTCATCTTCAATTTTTGGCATGAGGTGGAGTAGCCCGCGGATCCTTTTCCCCCCTTTAGGGACCAGATGGAC
CTAGTCCTGGAGGAGGCTGCGCAGATGGAAGCGCAAATGGAGCAGCAGATTTGGGCACTAGCACACTCCCGCCGCCGCGG
ATGAATGGCCGGCCTGGGACAACGTCGCTGAGGCGCATTTCCAAGTCATAGTGGCCAACATTGTTGCATTTTACGTAGGT
GGTGGCAGTGGTCGTGGCCGCAACTAGTTTAACTAATTATTAGGTGTTCTATGAATGTAATTCACATGTGACTAGTGTTC
CGCCCCTGTTTAGGAATGAAATCGATGCTTCTGAACCAGTTCAATGTGTTTGTTGGATATTTTTTGGAGAAGAACATGTG
ACCCAATGACAGGTGGGTCCTACTCGTAGGGCACGACTCTCTGTTTGCGCTTTGGATAGGCATCCTCCATATCCATATGG
AGCGCATCAACGTGGTGACTCTGCTAGAGTTGCTCTTACACACCTCGATATGCAACTTTAGCTCACCATGCTTGATATAC
GTTTAGCCATCCAATGATTGAACAATTGGTGTTGGTAGAAGCAGAGTCCATGCCAAACCACTATGTTAAATGCCTGACAA
ACGGGTCTTTATCTAGTTCCTTTTTGAGATGCACCTTAGTGTGTTATTTTCTAGGGTTGCCTCACCATTGGGATCCCTTG
GGATCACCTTACTATGTGCATAATTTCTTTTCACATGGGCATTTATCTGCTTTGGCATTCAAAGCTTTCATTTGAAAATT
TGCTCTACCACCTATATTTGTACCGACAATACCTTTGCATGGGCCCACACATTAGGTTTTAAAATGGTTGTCGTGTTCGT
ATCGTCCTACTTATCTAGGCATGGCTCTTGCCTAGATAACTATTGTTGGTCACACACTTATATATTACCGGTTTGTGAGT
CTAGTTGATTGAATAGGTGAGTTGTTGCACATTCTTGAACTGATTTTGACTTGATGACCATTGTAACCATTTGCAGGTTA
TAGGATAGCACATAGTTCAACACTATAACTAATTGTTGATTCATTCCATGTTGCTTAAAAAATGCCTACTATAGGTTATA
GGGTAGCGTCTGACGGTTTTCCGTGTGTTGTGGGTACTTGTGTGACAATTGAGGACACGATGTTTGTGGTGAAAGAGAAC
ACGTTGACCTCCACAAATAGTTAGGATGCTGGGTGAAGCCTACGGGAAGACAGGGAGAAGGTATAGGAGGAGAATAACAC
GAGGGGTAAAAAGTTAATGACTTAAATACAACAGCAAGGAACGTTTCTTAAACTGAAGCTCTAGCGCTATAGTTACATAA
TTTGAATCTGAGCAGAATTATACTTACCTTGCCTAGCACAATCCCATCCTAAACTTCTGTTTTGCACATTTCGTTTAGTC
TATAGACAGAAGAAAAGGGTCACTCTATTTTCCCAACAAAACTTGAACAACACCAGAACCTTATTGAAGTCAGTTTCGTG
CTCTTTCTAGCTTTGTTGTACCTTACCTATCATTTACATTATGGTCACAGTGAAATGCTTTGCAAACTATTTGACCAGAT
GCTGTATACCATATTTGAATCTCATTTGCATACGCCGACATGAAACGATGTATTACAGAAAAGCTTCCGATTTGTCAAAA
TTTATCATATATCAATTCTTGAGATTGTGCATATACTGGACATAGTTAATCTTGTTTACATGTACTTCCAATGACTAGAT
ATTTCTTTCTCTTATGCAGTATGGACAAAATTCTTGAACGGTATGAGCGCTACTCTTATGCAGAAAAGGTTCTCGTTTCA
AGTGAATCTGAAATTCAGGTAAAAATGAAAAGAAAACGGTTTGCTTTCCTTTAGCTATGAAGTAAATTGTTGCCGATATC
AGATGATCTGAAATTTATTAGTAGGCCACTATATTTTGAATGATTTCCATGAGCTATGAATTTAATTGACTTGCAACTAT
GGATTGAGGTCCATTTGATTCTCCTGTAACTTATTATTAGTTTGTCTTTGATGAATGCTTAGGCATGGTCGAATAATGTA
ACCAAATACCACTTGACCAATTTACTTTCATGACTACTAAACTAGACTAGCGTGCTGATTCCTACACACTGCCTTTGCGA
GAACTAGAAAAATGTGATCTGACTTTAAGTGTTACTAAATTAGTACGTAGTAAACTGCAATGCATGGCTAGACCAGCAGT
TCTGGATTAGCCGGCTGAGTTTTCGAATGGCTTAGCAACAAAAAATGACAAGTGTATATATTATAATGGGTTTAAAATAC
TATGTGTGCATCAGTGACAATCACAATATTTTGATTGAAATAACAAAATGCTATCCTAGATTATTAAGACTTATTACTAG
ATTGGTCATTGATCTTAAGTTCTTAAGATCAACCGTTGAATCTCCAGACCTTCTGATCGTATTATGCTGCTAATGGCCAT
TAAGGATAACCCCATGACATTAGTTCTCATCTCCCATTTTTCTGTATTGTTTGCGATATTGCTGCAGTTTCTTATTACAG
CTTGTCTAAGGCTAACCATCTAGGATAAAAAGTAGATCCTGCAGACTTAGAAGATCCAGTTAGGCTCAATATTCTTATTT
TTGTAACTCAGAGCTCCAGGACCTCACTTCAATTTTTTGGCCAATTTTTGTACAAACCAAGTTGTAGCTCCAATTGAGAG
ATCCAACCAGTTCTATCTGATTGCTGACAAACAGATTCAGCATGTACATATGACGAGGACTATTGAAACATGTAACTACT
AACCCAAAAAATATTCCTAATGTATTTTGAATATTTACCTCCACTGCAGCATTTTTAATATTACGAAATATGATTTTTAC
ATCTGATAGTAACACTTGTTGCAGTGACATAATTGATTTTAAGTTATGAAAATTCAAGTTCACTACACAGAACAATCCTT
CCTGATTTATGCCCCCTGGTGTCAATGTTGTTAAAGTCTCTTTGTTCATTTCTGAACTAACTCAGCCTATTTGTAGCATT
TCCGTCATGGTTCCTTCCTGTTCCACTCAAAGTTAGTAATGCAATTGTTATTTGCTTGTGCAGGGAAACTGGTGTCACGA
ATATAGGAAACTGAAGGCGAAGGTTGAGACAATACAGAAATGTCAAAAGTAATTTGTAACGATTTTGGTTGATTGCCAGT
ATATTATATACACTCTGTGAAGATAAATGGGACTGAATTTCTACATCCTGCACCTGCAGGCATCTGATGGGAGAGGATCT
TGAATCTTTGAATCTCAAGGAGTTGCAGCAACTGGAGCAGCAGCTGGAAAGCTCACTGAAACATATCAGATCCAGGAAGG
TACTGATTTAAATGATTTGTACAGCAACACAATTTAAAAAATAAAACAAGAAAAACACTTGCAGAGAAGTTCAGCAAAGT
ATATCTGAAGTCAGATTCTAGACTGAGATATTCACAATATGTATATGCATTTTAGTCATATGCTCTTCACAGTTAAAAAA
TGACTATTTCCTTTTTCTTTTTTTGTACTTGCAGAACCAACTTATGCACGAATCCATTTCTGAGCTTCAGAAGAAGGTAG
GCTGTCAACCTTGCATACCTGAACCGGTATTCGAACTGGTCAACTTGTCAGGAAACCTTAGCTTACTTGTTTCAAGTTTT
GTGACATTATAACATGTATGCAAGTAATTGGCCTACTTGCACGAAACCTCATTACATCGTTCTTGCTGCAGGAGAGGTCA
CTGCAGGAGGAGAATAAAGTTCTCCAGAAGGAAGTAAGCCCGTTGTCACCTTATGGTCCAACCGGTCTAAAATGTTTCCT
ATAGCAAATTTTATTGACACAGATCCCTGTCCCTTCCCCACAGCTCGTCGAGAAGCAGAAGGCCCAGGCGGCGCAACAAG
ATCAGACTCAGCCTCAAACAAGC---TCTTCTTCTTCTTCCTTCATGATGAGGGATGCTCCCCCTGCCGCAACTACCAGG
TGATGATGTACATCACAAGTCCATTCCTATTCAGAGTTCAAGGAACCATCTTTTGAATTGGTCGGGTTGTTCCTTGCAGC
CCACTT-TTGGTCTCAATATGCAGTCCTGTCGGGCCACATTTAAGTAACAAAATACTAATATACTTGTGTCCACTTTGGT
TGTGCAGCATTCATCCAGCGGCATCAGGAGAGAGGGCAGAGGATGCGGCAGTGCAGCCGCAGGCCCCACCCCGGACGGGG
CTTCCACTGTGGATGGTTAGCCACATCAACGGCTGAAGGGCTTCCAGCCCATATAAGCGTACTATTCAGTAGAGAGTAAC
AAGTTGCACCGGCCAGCCTGGTGTATGTTGCGGTTGC-------------------------------------------
--------------------------------------------------------------------------------
--------------------------------------------------------------------------------
-----------
>T47B 2 reads assembled to AY747604_B: AY747604_B, T47B assembled to AY747604_B 2021, T47_B assembled to AY747604_B 2020 extraction
--------------------------------------------------------------------------------
--------------------------------------------------------------------------------
--------------------------------------------------------------------------------
--------------------------------------------------------------------------------
--------------------------------------------------------------------------------
--------------------------------------------------------------------------------
---------------------------------------NNNNNNNNNNNNNNNNNNNNNNNNNNNNNNNNNNNNNNNNN
NNNNNNNNNNNNNNNNNNNNNNNNNNNNNNNNNNNNNNNNNNNNNNNNNNNNNNNNNNNNNNNNNNNNNNNNNNNNNNNN
NNNNNN-NNNNNNNNNNNNNNNNNNNNNNNNNNNNNNNNNNNNNNNNNNNNNNNNNN-NNNNNNNNNNNNNNNNNNNNNN
NNNNNNNNNNNNNNNNNNNNNNNNNNNNNNNNNNNNNNNNNNNNNNNNNNNNNNNNNNNNNNNNNNNNNNNNNNNNNNNN
NNNNNNNNNNNNNNNNNNNNNNNNNNNNNNNNNNNNNNNNNNNNNNNNNNNNNNNNNNNNNNNNNNNN-NNNNNNNNNNN
NNNNNNNNNN-NNNNNNNNNNNNNNNNNNNNNNNNNNNNN-NNNNNNN--------------------------------
--------------------------------------------------------------------------------
--------------NNNNNNNNNNNNNNNNNNNNNNNNNNNNNNNNNNNNNNNNNNNNNNNNNNNNNNNNNNNNNN----
---------------------------------NNNNNNNNNNNNNNNNNNNNNNNNNNNNNNNNNNNNNNNNNNNNNNN
NNNNNNNNNNNNNNNNNNNNNNNNGAGAACAAGATCAACCGGCAGGTGACCTTCTCCAAGCGCCGCTCGGGGCTGCTCAA
GAAGGCGCACGAGATCTCCGTGCTCTGCGACGCCGAGGTCGGCCTCATCATCTTCTCCACCAAGGGAAAGCTCTACGAGT
TCTCCACCGAGTCATGGTAAATTAAGTACGCGCTGTCTTTAAATTTCTCCCCAATCCGCCTTCGATTTCGATTTCCTGCC
CGCCGTTCTGGCCCAGCGAGACGACCCGGCCGACCCCAGGGCCTTCTCCATTTCCGCGCCACTGTTTGGTTGATTCGGTT
CGCTCGGTAGCTGTTTCCATCCGTTTCTGCCGTGGCTGCTTGCTCGTTTTTCTTAGAATCGATGGCGGAGCTGGCGTTCC
GCGCGGCCGCGATTTCTTGCTATGGGGGGTAGGGCGTGCGACGGGTCGCCGAGCTATTTTATGCTCCGCCAGCGCCGGGA
AGGTTGTTCATCTGGCGTATTTTGGGGAAATTTTGGTCCCGGAGGCGCCAGGTGGCACCCCAAGTGGAACGGTTAGGACA
GTAATCTCTTGATATTTTTATCTGGCTGGGGATATTTACGTAAAAAAATTATATGGGGTTAAAGTGACATCGCAATTTAG
CATGCTACCTCATCTTCTCATTTAGAATCTTACTAGACGCTACAATACCTTGTTGTCTGGCTCATCAAATCTGTGCTTGC
TGCTTGAACAAATGAACCTCGTCATCTCGGTTATTTCCAGAATTTTGTTCCACAGGCTTTGCTATCATTCGTATTGCTAG
CTCCGGCCATGCGGCCATTTTGTTGCTTGCCTGGAGATACTGTCTACGGCACGCACGGAGAAAAGAGTCACTTGACTAGC
TAATGCATGGAATAATTGTCTGCAGCTGATGAAACTCCGGCATGAAGAGTCAAACCAAAAAGTAGAGAGTTCCTTCCAAA
TATAAAATGAGAGTTTCTGCAGACTTTTTCCCTTTCAACCATCATAATTTGCCTGTGATATTTGTTGGTGCTGGCGATGG
TTCTTGACAAAGTAAAGGAGTCAATAAAATCACGGAGACTGATCCATTCTTTCCCCCACACGCTGACATTAGTCCATGTT
AGTTTCCCGTTTCTGCCTGCTTCCATAATTCCCGGCCGGCGAAGTACTAGATCAACCTCCACGGTTTCAAAAAGTAGGAA
ATATCATACCATCGGAATGACCGCTGCTTAGTAAATATCCATTGTTGTTTGTAATCTTGCTGAGAAAGCAACGTTACCAT
TTGCCTCATGGCAAAGACCTGTATGTTGAGGTGCTAAATCTTTTCTAGTTTTGTACCACTGAGGGTATGAGTGGCGCTAA
CGGAAAAGGGTAAGCAAGTTTGATTGGCTTACCTTCAGCCTCCTTGGTTGTTTGAAGCATAGGTGCTTGCATGCATGTAT
CAAGCTGGTCACGTGATGAAAACGCGTAAGAATCAAAGTCAGTTAAATTAAGATATAAACAGATGCAGTCATATTTTAAG
CTAGTGCTGCACTGTGAACTTCAGTATCTCAGATCAAAGAATTGAATAATGCTACCCCCTGTTTCTGCGCTGTTCATTTG
GAAAAGACTGTCATGAACATCCTAATTGGTAGCCATGCATTTATCAGCTTGCCGGCTTTATTTTCTTTGCTCCCATTCCT
TTTCATTTGGTTTGCTTTGCCTACCTCTGCATGATAGGCACGTGTAAATGCCATGCTTTGTCTAGAGCCTATGAGACAGC
ACGCTAATGCACCACGATGATATTCCATGGTTTAGTTTGTCGGAACTATAACTCAGGTAGCTCTGAGGATACTGACTGAA
TCTTGAGATCCTACTATATTCTAAAACGCATCTATAGCTGCATATAACCGACTCAGGCACAAAATCAGCATTGATCGACC
AGGCATCATATGCATACACTAAAATGCAGCTAATGATGTAGCCTGATGATTTTCTGGACCTGGTTTGGATAATGGTTAAC
GTACCCAATTGTTATTTACTCTATGTCCTCAATCTCCTTATCAGTCGGTTAATTTACCACACTTAACAAAGGTCCAAAGC
TGACATTGCAACCAACTTTACTCATCTCTGGACTAGTAAACACGAAGTAAGCTGTTAGGGACTGTGTGATGGGTCTATGT
TACATGCATGTGTTGTCGGTCTATTACTTAACCAGGTCTGGGAACCAGTTATCCTCTACACCTATATATTGTGTCCCTAA
ACCTATATACTTAAGAGTAAAACAGAAGTTATGCCTAGGAATATCTGACTAAGCTATGGGATAGTCAACTTTCATTTTTG
CTCCTGCCACATCTTTACTTAGTCCACAAATGACATATAGACAATCACCTAGAACCATTATTTAGACTTTATATCTGCTC
ATTACATGTATTAAATCCATGAAATAGAGGAAGCTGAATAGGCATACAATATAGTTGAAGCTCGACAGATGACTTAATAA
GTGTCATATCCATTAACCATTTCACATATTTTTACATTTTTGCTGCAGTGATATTTTGCTAGCTCCCAGTTACAAGTTAA
TTAATATATGGAGATCCTGGGCACGTACATGTAAGCAGATCCTATCGACTTCCGTGGATCCGCTGATGGAATCGCCCTCC
GGATTTCATGGCATAGTCTTGATATGTCACGAACTAGTTGTTAGTTTATTTATTTTTACATTGAGCTTTGCCCATCCAAG
ATGATAGAAATGTTATGTATTTAAAATGTAATCTCACAGTCATTGTTGTTGGTATGGATCGTATGCCAAAAATGTTTTAC
CATGAAGTCTATTAATGAAGAATATTTATGTTACAACTTTCTTGCTTTACGTTAGTTAAAATTGGTAATTTTGTTTCTTT
GTGCCCCCCTTCTTGTACAACCATTTATCTTACCAAACTATGCAGCAACAAATATGCACAGTCTCTATTCACGAATTTCA
TATTCCCAAAAGTTAAATATTAAGAACAAAAGTTATGTTTCTACTTTTTCCAACTTATAATTTTCTGAACNNNNNNNNNN
NNNNNNNNNNNNNNNNNNNNNNCATTTTATTTGAAAAAATTTTGAATTTCTTTTTTATTATCAAAAAAGTTTGGATGACA
TAAATTTATGTATGAACTATTATGAAAGCACAAGCAACAATGAAAGTGTCTTTTTAAGCAAAACCTTGTGACTCATCACT
CAAAATAGTTTGTGTCTGACTTTCAATATTCAAACTAACACATATTAAAGACGTATACATGTGTCTTTATATCACATGTG
TGCTTTTCCTGCTTAAGGTAGTAGGACTATCTCTTTTTTGAGAAACACCGATTACAACGTAGATGCAGACACAAGCGCAC
ATCACCACCACACATACACACTCACACAATGTTTAGTAAAGACTAAAATTGTGGAGCTTCAAGATCTTTGGAACATCATG
AATGTCACCTCCTACTGAATGAATAATCCGCATAGTGCATCAAACCTTTGGTTTGATCTTCCCTGGTGGGCTGCGAGTCA
AGGTTTT-AAAAAAGCGGTAGGCGCTAATCGTGAATTTTGCTTATGCCTAGTGCAATGACCGCCTAGGCGCACTTATCCC
TTTGTATGATAGAGGTGAAGGAGATTTTACAGCAATGAGATCGATGGCGCGAAGCCCGGAGGGAGGTATCAGTGGTGAGT
TGGAGTGAGAAATCCCTCCTCTGATTCAACCTTCCTTGACAACATAGCCCAAACAAGGCCCACTAAGAAACCCTAATCTT
CTAATGCATCTAAACCGTCCATTTTCTCTGCATTCCCCATCTCTCTCTATCGTTAGGTCTCACTTTCCTTTGTCATTTGT
ATGTAGCGACAATGGTGGCGTGTCTAGCTTCTTCCTTGCATTTGCTTCTCCTTTCCTACCGGCGAAAAAGATCTCATCGG
TCATGGAGAACCTAGTTAGGCGCCTAAACCTCCGCCTATGGAGGCGGTAGTCTGCTCATCGCCTAGGCGCGCTTAAATGG
CTCCTTTTCATTGTCTTTTTTTCTATGTTGGGAGTACAACCGCACTCCTAACCCACTAACCACAGGCTGGTTCTCATCTA
GTACTTTCACAATTGTACCACTTTTATCTCACAAACACGAGGGGATTGTGGTGGAGAGTCATTTATTACAACTTTGATAA
TCAACATTCAAAGAAGTATTCAAGTCTATGAAGATCTTCTGAAAAATGTGTTTTGTCCAAGGCAAAAATATATCTTTGTT
TTTTCATACCGAGATACGAAAGACCATATTCTTGTACCAATTTTTTCTAGTGGTTATGCTATATCATGAATAACACCTAT
ATNNNNNNNNNNNNNNNNNNNNNNNNNNNNNNNNNNNNNNNNNNNNNNNNNNNNNNNNNNNNNNNNNNNNNNNNNNNNNN
NNNNNNNNNNNNNNNNNNNNNNNNNNNNNNNNNNNNNNNNNNNNNNNNNNNNNNNNNNNNNNNNNNNNNNNNNNNNNNNN
NNNNNNNNNNNNNNNNNNNNNNNNNNNNNNNNNNNNNNNNNNNNNNNNNNNNNNNNNNNNNNNNNNNNNNNNNNNNNNNN
NNNNNNNNNNNNNNNNNNNNNNNNNNNN-----------------------NN---------------------------
----NNNNNNNNNNNN--------N--------------------------------NNNNNNNNNCATGATTCTCCACA
TAGTCCCAA--TTTTTTTTCTGGTATGAGATATGATATATTGTCAATAAACATGGGTCTGTAATGCTAATAGTTGTTTCT
TATCTAGTTGAAGCTATTAGATAATTGGGCACATGTATAGACACAATGGATGGGAAATATCGTAGGTACCACTAACCATG
TACTAAACATCTTATATTACTTTACAAATTTAGTAGTTATTACGAAGAAGAAAGATTGTTTCAGATGCCTACACCCATTG
TTTTTAAGGCGTCGCCTAGGCGTCAGGGCGCCCCAGGTCACAAGGCGTCGCCTAGGCGTCAGGGCGCCCCAGGTCACAAG
GCGTCGGCCTTGCCTTACGCACATGCCTAAAGGTGTCCGCCTTAGTCCATAGGGCGTCCGCCTAGGCGCCATTCTTCCCG
CCTTAGGCAAATGAAGACGCCTTAGATAGGTTGGGAGTTCAGGCGGGAAAAAGAGCTTTGGGCGGGAAGAAAAGGGCGGG
AAACCGAGTCTGGGCGCCAACAGTTACTAGCAGGGGGAGAGAGAGCTCTAACCAGTTTCAGTTTTCCCCACCCCCACCTC
TGGTGGCTGGATCTGAGCTTCTCCCCCTCCTCTCCGGCAGATCCTCCTCTCCTGCGGTTTCTCCTCTCCAGGACAGTAGG
CAGCAACAAGCAACCATCACCTCTCCTGCAAATGCCTACCAGATTATGCTCAGTTCTACTTCTTAGAACTCTGTAAGGCG
CCGCCTTGCCTATGCATTAGTGCTTAGGCAGTGAGGCACCCCCCCTCCCCCAGCACCTTGCCTCGCCTTACCGCCTTTAA
AACATTGCCTACACCTGCGTAGGAGTGCAAACAACATAGAGAAGTACAAGGTGGCAAAGAAGACCGCAACGCGAGCAGTG
AGTGAATCAAGGGGTCGGGCATATGAAGACCTCTACCAATGCTAAGGGGCCGGGAAGGAAGGTGCAAGGGACATCTATGA
GACGGCCAAGATCCGAGGGAAGAAGACGAGGGATGTCAAACAAATCAAATGCATCAAGGATAGAGCAGATCAACTCATAG
TGAAGGACAAGGAGATCAAGCATAGATGGCGGGAGTACTCCGACAAGCTATTCAACAGAGGGAATGAGAGCTCTAGCATT
GAGCTCTACGACTCCTTTGATGATGCCCGCAGACATTGTGTGCGATGAATCTAGGAGTCTGAGATTAAGGAGGCTTTACA
AAGAATGATGTTATGGGAGTCATTGAGCACCACTTAAGAGGAATGACATGTGTGACCAAAAATCAGTTTGATTTCATGCC
TGAGAGGTTGATCATGGAAG------------------------------------------------------------
--------------------GCATTTTATTGGTACGACAACTTGTGGAGAAATACAGGGAGCAAAAAAGGGACATGCATA
TGATGTCCATTGACTAGGAAAAGGCATGCGATAAGATACTGAATAATGTCATGTGGTGGGCCTTGGAGAAACACAAAGTC
CCACAAAGTACATTACCCTCATTAAGGACATGTATGATAATCCCATGACAGGTGTTCGAACAAGTGATGGCGACACTGAT
GACTTTGCCATAAAATAGGACTGCACCATGGGTCAGCTTTGAGCCCTTATCTTTTTGCCTTGATGATGGATGAGGTAACA
AGGAGATATTCCACGGTATATTCTCTTTACGATTGATGTGGTGCTAGTCAATGATAGTTGCACGGGACATAATGGAAAGT
TAGACCTATGGAGAGAAACTTCGGAATCAAAGTTTTTAGGCTTAACTAAAATTGAGTACGTGAGGTGCAGTTTCAGTACT
ACTAGGCACGAGGAGGTGGTTAGCCTCAATGGGTAGGTTGTACCTCTTCAAATCAAAGTCGGATGGAGGAAGTGACACCA
AGTTTTTGGTGTTCTCTGTGACAAGATAGTGCCACAAAGGCTAAAAGACAGGTTCGATAGGACGGTGACTCACAATGTAT
GGCGCATCTTGAGATGGATGTGTGGCCACCCAAGAAAGGATAGAGTTTGAAATGATGATATACATGTAGAGTTGGGGTAG
CACCGATTGAAGGGAAGCTTGTCGAACATCTGAGATGGCTTGGATATATACAAAGTAGGCCTCTAGAAACTTCTGTGCAT
AGCGGACGGTTAAAACATGCTAATAATGTAACAGAGGTTGGGGTAGACCAAATTTCACATGGGAGGAGTCCCTAAAGAAA
GATCGGAAGACTGAAGTATCACAAAGAACTAGTTATGGACAGGGGTGCATGGAAGTTAGCTATCCACGCGCCAAAACCAT
AAGTTGGTTTCGAGATTTTACGGGTTTCAGCTCTACCCAACCAAACTTATTTGGGACTAAATGCTTTGTTGTTGTTGTAT
CTCTTGCCTTGGTCTTAGCAATTTACCATGTGCATGTTTTTTCTGGGAAGGCAAAATTGAATGCCAAGTTTTTCCTGAAG
TTGTACATTGTACAAATTGGTGTCCTTGCTCCATGGCACATCAGTTTTCCCGTCGTATGATGATGCAACAACTAGGTATT
AGAGCAACTCTAGCAGAGAGAGTCTTCA-TGGCTCCCGTCACCATATTTCTTTTAGCTCGCTCCATACACGATCTCGTGG
CCTCCATATTTGGAGGTTCGGGAGGTCTAGTATGGAGCTTGCCCCAAAACCAACTGCCAACGTGGGGCGGAAGTTTTAAG
CTTCCTTCTCCCGCCTCTCATCGGATTTGAAGCAGCTCGGCCTCACACAGACCACCAGCTGGCACCTGACCATTAATGCC
ATGCCTGCGTCCTCAGATTCTTATGGCGGTCCATCGGATGGCTGCCATGCGGCACCATCTCCTTGCTTGCGTGTGAGCAA
ATTGAAGGCATGCGAGTAGGTCGTTGCAACATTTCTCACAGGGAGACGCGCCCTTTGACTAAGAGGAGCCTTGGCGCAGT
GGTAAAGCTGCTGCCTTGTGACCAAGAGGTCACGGGTTCAAGTCCTGAAAACAGCCTCTTGTAGAAATGTAGGGAAAGGC
TGCGTACAATAGACCCAAAGTGGTCAGACCCTTCCCCGGACCCTGCGCAAGCGGGAGTTACATGCACCGGGGCTGCCCCT
TTAGACGCGCCCTTTGACTACCCCACATTAGCTGCCTCCCGCCTCCCCAAGTGCCTCCCTAGTGGTGTCTGGGGCGGCCT
GTAAAAGGCCGGTACCCTCTGCTCTCTCGCTTCAATCCTATGTTCGACGCCTTTTATTCCAATCTCACATGCCTCCAATC
GAAGGGGAGCCTTGGCGCAGTGGTAAAGCTGTTGCCTTGTGACCATGAGGTCACGGGTTCAAGTCCTGAAAACAGCCTCT
TATAGAAATGTAGGGAAAGGCTGCGTACTATAGACCCAAAGTGGTCGGACCCTTCCCCGACCCTGCGCAAGTGGGAGCTA
CATGCACCGGGCTGCCC-TTTTTTTTTCACGTGCCTCCAATCCACCACCCCCTTTGTTGTTCATGGCGCATCCGGAGGAG
CTCTCTCTCTCATCTTCAATTTTTGGCATGAGGTGGAGTAGCCCGCGGATCCTTTTCCCCCCTTTAGGGACCAGATGGAC
CTAGTCCCGGAGGAGGCTGCGCAGATGGAAGCGCAAATGGAGCAGCAGATTTGGGCACTAGCACACTCCCGCCGCCGCGG
ATGAATGGCCGGCCTGGGACAACGTCGCTGAGGCGCATTTCCAAGTCATAGTGGCCAACATTGTTGCATTTTACGTAGGT
GGTGGCAGTGGTCGTGGCCGCAACTAGTTTAACTAATTATTAGGTGTTCTATGAATGTAATTCACATGTGACTAGTGTTC
CGCCCCTGTTTAGGAATGAAATCGATGCTTCTGAACCAGTTCAATGTGTTTGTTGGATATTTTTTGGAGAAGAACATGTG
ACCCAATGACAGGTGGGTCCTACTCGTAGGGCACGACTCTCTGTTTGCGCTTTGGATAGGCATCCTCCATATCCATATGG
AGCGCATCAACGTGGTGACTCTGCTAGAGTTGCTCTTACACACCTCGATATGCAACTTTAGCTCACCATGCTTGATATAC
GTTTAGCCATCCAATGATTGAACAATTGGTGTTGGTAGAAGCAGAGTCCATGCCAAACCACTATGTTAAATGCCTGACAA
ACGGGTCTTTATCTAGTTCCTTTTTGAGATGCACCTTAGTGTGTTATTTTCTAGGGTTGCCTCACCATTGGGATCCCTTG
GGATCACCTTACTATGTGCATAATTTCTTTTCACATGGGCATTTATCTGCTTTGGCATTCAAAGCTTTCATTTGAAAATT
TGCTCTACCACCTATATTTGTACCGACAATACCTTTGCATGGGCCCACACATTAGGTTTTAAAATGGTTGTCGTGTTCGT
ATCGTCCTACTTATCTAGGCATGGCTCTTGCCTAGATAACTATTGTTGGTCACACACTTATATATTACCGGTTTGTGAGT
CTAGTTGATTGAATAGGTGAGTTGTTGCACATTCTTGAACTGATTTTGACTTGATGACCATTGTAACCATTTGCAGGTTA
TAGGATAGCACATAGTTCAACACTATAACTAATTGTTGATTCATTCCATGTTGCTTAAAAAATGCCTACTATAGGTTATA
GGGTAGCGTCTGACGGTTTTCCGTGTGTTGTGGGTACTTGTGTGACAATTGAGGACACGATGTTTGTGGTGAAAGAGAAC
ACGTTGACCTCCACAAATAGTTAGGATGCTGGGTGAAGCCTACGGGAAGACAGGGAGAAGGTATAGGAGGAGAATAACAC
GAGGGGTAAAAAGTTAATGACTTAAATACAACAGCAAGGAACGTTTCTTAAACTGAAGCTCTAGCGCTATAGTTACATAA
TTTGAATCTGAGCAGAATTATACTTACCTTGCCTAGCACAATCCCATCCTAAACTTCTGTTTTGCACATTTCGTTGAGTC
TATAGACAGAAGAAAAGGGTCACTCTATTTTCCCAACAAAACTTGAACAACACCAGAACCTTATTGAAGTCAGTTTCGTG
CTCTTTCTAGCTTTGTTGTACCTTACCTATCATTTACATTATGGTCACAGTGAAATGCTTTGCAAACTATTTGACCAGAT
GCTGTATACCATATTTGAATCTCATTTGCATACGCCGACATGAAACGATGTATTACAGAAAAGCTTCCGATTTGTCAAAA
TTTATCATATATCAATTCTTGAGATTGTGCATATACTGGACATAGTTAATCTTGTTTACATGTACTTCCAATGACTAGAT
ATTTCTTTCTCTTATGCAGTATGGACAAAATTCTTGAACGGTATGAGCGCTACTCTTATGCAGAAAAGGTTCTCGTTTCA
AGTGAATCTGAAATTCAGGTAAAAATGAAAAGAAAACGGTTTGCTTTCCTTTAGCTATGAAGTAAATTGTTGCCGATATC
AGATGATCTGAAATTTATTAGTAGGCCACTATATTTTGAATGATTTCCATGAGCTATGAATTTAATTGACTTGCAACTAT
GGATTGAGGTCCATTTGATTCTCCTGTAACTTATTATTAGTTTGTCTTTGATGAATGCTTAGGCATGGTCGAATAATGTA
ACCAAATACCACTTGACCAATTTACTTTCATGACTACTAAACTAGACTAGCGTGCTGATTCCTACACACTGCCTTTGCGA
GAACTAGAAAAATGTGATCTGACTTTAAGTGTTACTAAATTAGTACGTAGTAAACTGCAATGCATGGCTAGACCAGCAGT
TCTGGATTAGCCGGCTGAGTTTTCGAATGGCTTAGCAACAAAAAATGACAAGTGTATATATTATAATGGGTTTAAAATAC
TATGTGTGCATCAGTGACAATCACAATATTTTGATTGAAATAACAAAATGCTATCCTAGATTATTAAGACTTATTACTAG
ATTGGTCATTGATCTTAAGTTCTTAAGATCAACCGTTGAATCTCCAGACCTTCTGATCGTATTATGCTGCTAATGGCCAT
TAAGGATAACCCCATGACATTAGTTCTCATCTCCCATTTTTCTGTATTGTTTGCGATATTGCTGCAGTTTCTTATTACAG
CTTGTCTAAGGCTAACCATCTAGGATAAAAAGTAGATCCTGCAGACTTAGAAGATCCAGTTAGGCTCAATATTCTTATTT
TTGTAACTCAGAGCTCCAGGACCTCACTTCAATTTTTTGGCCAATTTTTGTACAAACCAAGTTGTAGCTCCAATTGAGAG
ATCCAACCAGTTCTATCTGATTGCTGACAAACAGATTCAGCATGTACATATGACGAGGACTATTGAAACATGTAACTACT
AACCCAAAAAATATTCCTAATGTATTTTGAATATTTACCTCCACTGCAGCATTTTTAATATTACGAAATATGATTTTTAC
ATCTGATAGTAACACTTGTTGCAGTGACATAATTGATTTTAAGTTATGAAAATTCAAGTTCACTACACAGAACAATCCTT
CCTGATTTATGCCCCCTGGTGTCAATGTTGTTAAAGTCTCTTTGTTCATTTCTGAACTAACTCAGCCTATTTGTAGCATT
TCCGTCATGGTTCCTTCCTGTTCCACTCAAAGTTAGTAATGCAATTGTTATTTGCTTGTGCAGGGAAACTGGTGTCACGA
ATATAGGAAACTGAAGGCGAAGGTTGAGACAATACAGAAATGTCAAAAGTAATTTGTAACGATTTTGGTTGATTGCCAGT
ATATTATATACACTCTGTGAAGATAAATGGGACTGAATTTCTACATCCTGCACCTGCAGGCATCTGATGGGAGAGGATCT
TGAATCTTTGAATCTCAAGGAGTTGCAGCAACTGGAGCAGCAGCTGGAAAGCTCACTGAAACATATCAGATCCAGGAAGG
TACTGATTTAAATGATTTGTACAACAACACAATTTAAAAAATAAAACAAGAAAAACACTTGCAGAGAAGTTCAGCAAAGT
ATATCTGAAGTCAGATTCTAGACTGAGATATTCACAATATGTATATGCATTTTAGTCATATGCTCTTCACAGTTAAAAAA
TGACTATTTCCTTTTTCTTTTTTTGTACTTGCAGAACCAACTTATGCACGAATCCATTTCTGAGCTTCAGAAGAAGGTAG
GCTGTCAACCTTGCATACCTGAACCGGTATTCGAACTGGTCAACTTGTCAGGAAACCTTAGCTTACTTGTTTCAAGTTTT
GTGACATTATAACATGTATGCAAGTAATTGGCCTACTTGCACGAAACCTCATTACATCGTTCTTGCTGCAGGAGAGGTCA
CTGCAGGAGGAGAATAAAGTTCTCCAGAAGGAAGTAAGCCCGTTGTCACCTTATGGTCCAACCGGTCTAAAATGTTTCCT
ATAGCAAATTTTATTGACACAGATCCCTGTCCCTTCCCCACAGCTCGTCGAGAAGCAGAAGGCCCAGGCGGCGCAACAAG
ATCAGACTCAGCCTCAAACAAGCTCTTCTTCTTCTTCTTCCTTCATGATGAGGGATGCTCCCCCTGCCGCAACTACCAGG
TGATGATGTACATCACAAGTCCATTCCTATTCAGAGTTCAAGGAACCATCTTTTGAATTGGTCGGGTTGNNNNNNNNNGC
CCACTT-TTGGTCTCAATATGCAGTCCTGTCGGGCCACATTTAAGTAACAAAATACTAATATACTTGTGTCCACTTTGGT
TGTGCAGCATTCATCCAGCGGCATCAGGAGAGAGGGCAGAGGATGCGGCAGTGCAGCCGCAGGCCCCACCCCGGACGGGG
CTTCCACTGTGGATGGTTAGCCACATCAACGGCTGAAGGGCTTCCAGCCCATATAAGCGTACTATTCAGTAGAGAGTAAC
AAGTTGCACCGGCCAGCCTGGTGTATGTTGCGNNNNNNNNNNNNNNNNNNNNNNNNNNNNNNNNNNNNNNNNNNNNNNNN
NNNNNNNNNNNNNNNNNNNNNNNNNNNNNNNNNNNNNNNNNNNNNNNNNNNNNNNNNNNNNNNNNNNNNNNNNNNNNNNN
NNNNNNNNNNNNNNNNNNNNNNNNNNNNNNNNNNNNNNNNNNNNNNNNNNNNNNNNNNNNNNNNNNNNNNNNNNNNNNNN
NNNNNNNNNNN
>T60_promB 8 reads assembled to AY747604_B + prom AY616453: AY747604_B + prom AY616453, B07_T60_promB_R_MS220218_BS_Vlckob_Analysis_protocol_2022.ab1 (reversed), B07_T60_promB_R_MS220218_BS_Vlckob_Analysis_protocol_2022.ab1 (reversed), B07_T60_promB_F.ab1, B07_T60_promB_F.ab1, D02_T60_promB_F_MS220316_BS_Analysis_protocol_2022.ab1, B07_T60_promB_F.ab1, D09_T60_promB_R_MS220316_BS_Analysis_protocol_2022.ab1 (reversed), D06_T60_promB_F_MS220316_BS_Analysis_protocol_2022.ab1
--------------------------------------------------------------------------------
--------CCGAAATACGCGGGTCGGCCAAAAGTAGAAAAATGCACTGCGCCCACCCAACCCACGCAGCGCAC-TGCACA
GTAACGCTTCCTGTCAAAAGTCCAGCTCAATCATGCACGCACACACGGTAGACGCGGTGCGAACGACCCGTCGTGGCACG
AGCACGCGGTGTCTGCCCGCCCGTCCGCCCCGCAGCCGCCCTCCCAAACGGGACAAGCTAGACGGCCCAAAACAAGAAAG
GAAAGCAGCCTCCTACTGTGGCAGCCCGCCCCCACGACCGTCATCTCGCCTTCCATGCCATTTTCCCTGGACGGACCAGA
CCCGT-CCGAGCCGCCCTGACCTAGCCAGCCAGCCAGCCAGCATTTCCTGTTTCGTCCCCCGCCGCCGTGACCAAAAAAG
CAAAAAAGG-AAAAAGGAAAATGCTAAAGGAAAAACTCTGCTCTTTCCCTTCTACTAGGCCCAAGGTACAGTAGAA---T
AGTATAAAAAGGACAATTGTGCTC--TTTTTTTGCTCTGTGGTGTGCGTTTGTGGCGAGAGAAAATGATTTGGGGAAAGC
AATATC-GGGAGATTCGCACGTAAGATCGTTCGACACGTCGACACCGGGCGGGCCCC-TGGTGGGGCATCGTGTGGCTGC
AGTACTGCGGGGCCCCACGGGTCGGGCTGGGCCAATGGTTGCTCGACAGCGGCTATGCTCCAGACCAGCCCGGTATTGCA
TACCGCGCTCGGGGCCAGATCCCTTTAAAAACCCCTCCCCCCACTTGCCGGAAACCTCGTTTTGGCCT-GGCCATCCTCC
CTCTCCTCCC-TCTCTTCCGCCTCACCCAACCACCTGACA-GCCATGG--------------------------------
--------------------------------------------------------------------------------
--------------CTCCGCCCCCCCGCCCCCGCCTGCGCCTGTCGGAGTAGCCGTCGCGGTCTGCCGGTGTTGGA----
---------------------------------GGCTTGGGGTGTAGGGTTGGCCCCGTTCTCCAGCGGAGATGGGGCGC
GGGAAGGTGCAGCTGAAGCGGATCGAGAACAAGATCAACCGGCAGGTGACCTTCTCCAAGCGCCGCTCGGGGCTGCTCAA
GAAGGCGCACGAGATCTCCGTGCTCTGCGACGCCGAGGTCGGCCTCATCATCTTCTCCACCAAGGGAAAGCTCTACGAGT
TCTCCACCGAGTCATGGTAAATTAAGTACGCGCTGTCTTTAAATTTCTCCCCAATCCGCCTTCGATTTCGATTTCCTGCC
CGCCGTTCTGGCCCAGCGAGACGACCCGGCCGACC---------------------------------------------
--------------------------------------------------------------------------------
--------------------------------------------------------------------------------
--------------------------------------------------------------------------------
--------------------------------------------------------------------------------
--------------------------------------------------------------------------------
--------------------------------------------------------------------------------
--------------------------------------------------------------------------------
--------------------------------------------------------------------------------
--------------------------------------------------------------------------------
--------------------------------------------------------------------------------
--------------------------------------------------------------------------------
--------------------------------------------------------------------------------
--------------------------------------------------------------------------------
--------------------------------------------------------------------------------
--------------------------------------------------------------------------------
--------------------------------------------------------------------------------
--------------------------------------------------------------------------------
--------------------------------------------------------------------------------
--------------------------------------------------------------------------------
--------------------------------------------------------------------------------
--------------------------------------------------------------------------------
--------------------------------------------------------------------------------
--------------------------------------------------------------------------------
--------------------------------------------------------------------------------
--------------------------------------------------------------------------------
--------------------------------------------------------------------------------
--------------------------------------------------------------------------------
--------------------------------------------------------------------------------
--------------------------------------------------------------------------------
--------------------------------------------------------------------------------
--------------------------------------------------------------------------------
--------------------------------------------------------------------------------
--------------------------------------------------------------------------------
--------------------------------------------------------------------------------
--------------------------------------------------------------------------------
--------------------------------------------------------------------------------
--------------------------------------------------------------------------------
--------------------------------------------------------------------------------
--------------------------------------------------------------------------------
--------------------------------------------------------------------------------
--------------------------------------------------------------------------------
--------------------------------------------------------------------------------
--------------------------------------------------------------------------------
--------------------------------------------------------------------------------
--------------------------------------------------------------------------------
--------------------------------------------------------------------------------
--------------------------------------------------------------------------------
--------------------------------------------------------------------------------
--------------------------------------------------------------------------------
--------------------------------------------------------------------------------
--------------------------------------------------------------------------------
--------------------------------------------------------------------------------
--------------------------------------------------------------------------------
--------------------------------------------------------------------------------
--------------------------------------------------------------------------------
--------------------------------------------------------------------------------
--------------------------------------------------------------------------------
--------------------------------------------------------------------------------
--------------------------------------------------------------------------------
--------------------------------------------------------------------------------
--------------------------------------------------------------------------------
--------------------------------------------------------------------------------
--------------------------------------------------------------------------------
--------------------------------------------------------------------------------
--------------------------------------------------------------------------------
--------------------------------------------------------------------------------
--------------------------------------------------------------------------------
--------------------------------------------------------------------------------
--------------------------------------------------------------------------------
--------------------------------------------------------------------------------
--------------------------------------------------------------------------------
--------------------------------------------------------------------------------
--------------------------------------------------------------------------------
--------------------------------------------------------------------------------
--------------------------------------------------------------------------------
--------------------------------------------------------------------------------
--------------------------------------------------------------------------------
--------------------------------------------------------------------------------
--------------------------------------------------------------------------------
--------------------------------------------------------------------------------
--------------------------------------------------------------------------------
--------------------------------------------------------------------------------
--------------------------------------------------------------------------------
--------------------------------------------------------------------------------
--------------------------------------------------------------------------------
--------------------------------------------------------------------------------
--------------------------------------------------------------------------------
--------------------------------------------------------------------------------
--------------------------------------------------------------------------------
--------------------------------------------------------------------------------
--------------------------------------------------------------------------------
--------------------------------------------------------------------------------
--------------------------------------------------------------------------------
--------------------------------------------------------------------------------
--------------------------------------------------------------------------------
--------------------------------------------------------------------------------
--------------------------------------------------------------------------------
--------------------------------------------------------------------------------
--------------------------------------------------------------------------------
--------------------------------------------------------------------------------
--------------------------------------------------------------------------------
--------------------------------------------------------------------------------
--------------------------------------------------------------------------------
--------------------------------------------------------------------------------
--------------------------------------------------------------------------------
--------------------------------------------------------------------------------
--------------------------------------------------------------------------------
--------------------------------------------------------------------------------
--------------------------------------------------------------------------------
--------------------------------------------------------------------------------
--------------------------------------------------------------------------------
--------------------------------------------------------------------------------
--------------------------------------------------------------------------------
--------------------------------------------------------------------------------
--------------------------------------------------------------------------------
--------------------------------------------------------------------------------
--------------------------------------------------------------------------------
--------------------------------------------------------------------------------
--------------------------------------------------------------------------------
--------------------------------------------------------------------------------
--------------------------------------------------------------------------------
--------------------------------------------------------------------------------
--------------------------------------------------------------------------------
--------------------------------------------------------------------------------
--------------------------------------------------------------------------------
--------------------------------------------------------------------------------
--------------------------------------------------------------------------------
--------------------------------------------------------------------------------
--------------------------------------------------------------------------------
--------------------------------------------------------------------------------
--------------------------------------------------------------------------------
--------------------------------------------------------------------------------
--------------------------------------------------------------------------------
--------------------------------------------------------------------------------
--------------------------------------------------------------------------------
--------------------------------------------------------------------------------
--------------------------------------------------------------------------------
--------------------------------------------------------------------------------
--------------------------------------------------------------------------------
--------------------------------------------------------------------------------
--------------------------------------------------------------------------------
--------------------------------------------------------------------------------
--------------------------------------------------------------------------------
--------------------------------------------------------------------------------
--------------------------------------------------------------------------------
--------------------------------------------------------------------------------
--------------------------------------------------------------------------------
--------------------------------------------------------------------------------
--------------------------------------------------------------------------------
--------------------------------------------------------------------------------
--------------------------------------------------------------------------------
--------------------------------------------------------------------------------
--------------------------------------------------------------------------------
--------------------------------------------------------------------------------
--------------------------------------------------------------------------------
--------------------------------------------------------------------------------
-----------
>T65B 2 reads from 2 documents mapped to AY747604_B + prom AY616453 using Geneious
?????NNNNNNNNNNNNNNNNNNNNNNNNNNNNNNNNNNNNNNNNNNNNNNNNNNNNNNNNNNNNNNNNNNNNNNNNNNN
NNNNNNNNNNNNAATACGCGGGTCGGCCAAAAGTAGAAAAATACACTGCGCCCACCCAACCCACGCAGCGCAC-TGCACA
GTAACGCTTCCTGT------------------------------------------------------------------
--------------------------------------------CAAACGGGACAAGCTAGACGGCCCAAAACAAGAAAG
GAAAGCAGCCTCCTACTGTGGCAGCCCGCCCCCACGACCGTCATCTCGCCTTCCATTCCA-TTTCCCTGGATGGACCAGA
CCCGTCCCGAGCCGCCCTGACCTAGCCAGCCAGC--------ATTTCCTGTTTCGTCCCGCGCCGCCGTGACCAAAAAAG
CAAAAAAGGAAAAAAGGAAAATGCTAAAGGAAAAACTCTGCTCTTTCCCTTCTACTAGGCCTAGGGTACAGTAGAA---T
AGTATAAAAAGGACAATTGTGCTC-TTTTTTTTGCTCTGTGGTGTGCGTTTGTGGCGAGAGAAAATGATTTGGGGAAAGC
AATATC-GGGAGATTCGCACGTAAGATCGTTCGACACGTCGACACCGGGCGGGCCCC-TGGTGGGGCATCGTGTGGCTGC
AGTACCGCGGGGCCCCGCGGGTCGGGCTGGGCCAATGGTTGCTCGACAGCGGCTATGCTCCAGACCAGCCCGGTATTGCA
TACCGCGCTCGGGGCCAGATCCCTTTAAAAACCCCTCCCCCCACTTGCCGGAAACCTCGTTTTGGCCT-GGCCATCCTCC
CTCTCCGCCCCTCTCTTCCACCACACCAAACCACCTCACA-GCCATGAATGACATGTGACATTCACAAATCAGGATGAGG
TGGATGCTTTGTGATTTGTGAATGCCACGTGTCATCCATTAGGATGGGTCTCACCTGCTAATCCGTGAGACCTGGTCTCA
TAGAATTTTTTTCCCTCCGCCCTCCCGCCCC-GCCTGCGCCTGTCGGAGTAGCCGTCGCGGTCTGCCGGTGTTGGA----
---------------------------------GGCTTGGGG??????????????????????????????????????
???????????GCTGAAGCGGATCGAGAACAAGATCAACCGGCAGGTGACCTTCTCCAAGCGCCGCTCGGGGCTGCTCAA
GAAGGCGCACGAGATCTCCGTGCTCTGCGACGCCGAGGTCGGCCTCATCATCTTCTCCACCAAGGGAAAGCTCTACGAGT
TCTCCACCGAGTCATGGTAAATTAAGTACGCGCTGTCTTTAAATTTCTCCCCAATCCGCCTTCGATTTCGATTTCCTGCC
CGCCGTTCTGGCCCAGCGAGACGACCCGGCCGACCCCAGGGCCTTCTCCATTTCCGCGCCGCTGTTTGGTTGATTCGGTT
CGCTCGCTAGCTGTTTCCATCCGTTTCTGCCGTGGCTGCTTGCTCGTTTTTCTTAGAATCGATGGCGGAGCTGGCGTTCC
GCGCGGCCGCGATTTCTTGCTATGGGGGGTAGGGCGTGCGACGGGTCGCCGCGCTATTTTATGCTCCGCCAGCGCCGGGA
AGGTTGTTCATCTGGCGTATTTTGGGGAAATTTTGGTCCCGGAGGCGCCAGGTGGCACCCCAAGTGGAACAGTTAGGACG
GTAATCTCTTGATATTTTTATCTGGCTGGGGATATTTACGTAAAAAAATTATATGGGGTTAAAGTGACATCGCAATTTAG
CATGCTACCTCATCTTCTCATTTAGAATCTTACTAGACGCTACAATACCTTGTTGTCTGGCTCATCAAATCTGTGCTTGC
TGCTTGAACAAATGAACCTCGTCATCTCGGTTATTTCCAGAATTTTGTTCCACAGGCTTTGCTATCATTCGTATTGCTAG
CTCCGGCCATGCGGCCATTTTGTTGCTTGCCTGGAGATACTGTCTACGGCACGCACGGAGAAAAGAGTCACTTGACTAGC
TAATGCATGGAATAATTGTCTGCAGCTGATGAAACTCCGGCATGAAGAGTCAAACCAAAAAGTAGAGAGTTCCTTCCAAA
TATAAAATGAGAGTTTCTGCAGACTTTTTCCCTTTCAACCATCATAATTTGCCTGTGATATTTGTTGGTGCTGGCGATGG
TTCTTGACAAAGTAAAGGAGTCAATAAAATCACGGAGACTGATCCATTCTTTCCCCCACACGCTGACATTAGTCCATGTT
AGTTTCCCGTTTCTGCCTGCTTCCATAATTCCCGGCCGGCGAAGTACTAGATCAACCTCCACGGTTTCAAAAAGTAGGAA
ATATCATACCATCGGAATGACCGCTGCTTAGTAAATATCCATTGTTGTTTGTAATCTTGCTGAGAAAGCAACGTTACCAT
TTGCCTCATGGCAAAGACCTGTATGTTGAGGTGCTAAATCTTTTCTAGTTTTGTACCACTGAGGGTATGAGTGGCGCTAA
CGGAAAAGGGTAAGCAAGTTTGATGGGCTTACCTTCAGCCTCCTTGGTTGTTTGAAGCATAGGTGCTTGCATGCATGTAT
CAAGCTGGTCACGTGATGAAAACGCGTAAGAATCAAAGTCAGTTAAATTAAGATATAAACAGATGCAGTCATATTTTAAG
CTAGTGCTGCACTGTGAACTTCAGTATCTCAGATCAAAGAATTGAATAATGCTACCCCCTGTTTCTGCGCTGTTCATTTG
GAAAAGACTGTCATGAACATCCTAATTGGTAGCCATGCATTTATCAGCTTGCTGGCTTTATTTTCTTTGCTCTCGTTCCT
TTTCATTTGGTTTGCTTTGCCTACCTCTGCATGATAGGCACGTGTAAATGCCATGCTTTGTCTAGAGCCTATGAGACAGC
ACGCTAATGCACCACGATGATATTCCATGGTTTAGTTTGTCGGAACTATAACTCAAGTAGCTCTGAGGATACTGACTGAA
TCTTGAGATCCTACTATGTTCTAAAACGCATCTATAGCTTCATATAACCGACTCAGGTACAAAATCAGCATTGATCGACC
AGGCATCATATGCATACACTAAAATGCAGCTAATGATGTAGCCTGATGATTTTCTGGACCTGGTTTGGATAATGGTTAAT
GTACCCAATTGTTATTTACTCTATGTCCT-------CTTATCAGTCGGTTAATTTACCACACTTAACAAAGGTCCAAAGC
TGACATTGCAACCAACTTTACTCATCTCTAGACTAGTAAACACGAAGTAAGCTGTTAGGGACTGTGTGATGGGTCTATGT
TACATGCATGTGTTGTCGGTCTATTACTTAACCAGGTCTGGGAACCAGTTATCCTCTACACCTATATATTGTGTCCCTAA
ACCTATATACTTAAGAGTAAAACAGAAGTTATGCCTAGGAATATCTGACTAAGCTATGGGATAGTCAACTTTCATTTTTG
CTCCTGCCACATCTTTACTTAGTCCACAAACGACATATAGACAATCACCTAGAACCATTATTTAGACTTTATATCTGCTC
ATTACATGTATTAAATCCATGAAATAGAGGAAGCTGAATAGGCATACAATATAGATGAAGCTCGACAGATGACTTAATAA
GTGTCATATCCATTAACCATTTCACATATTTTTACATTTTTGCTGCAGTGATATTTCGCTAGCTCCCAGTTACAAGTTAA
CTAATATATGGAGATCCTGGGCACGTACATGTAAGCAGATCCTATCGACTTCCGTGGATCCGCTGATGGAATCGCCCTCA
GGATTTCATGGCATAGTCTTGATATGTCACGAACTAGTTGTTAGTTTATTTATTTTTACACTGTGCTTTGCCCATCCAAG
ATGATAGAAATGTTATGTATTTAAAATGTAATCTCACAGTCATTGTTGTTGGTATGGATCGTATGCCAAAAATGTTTTAC
CATGAAGTCTATTAATGAAGAATATTTATGTTACAACTTTCTTGCTTTACATTAGTTAAAATTAGTAATTTTGTTTCTTT
GTGCCCTCCTTCTTGTACAACCATTTATGTTACCAAACTATGCAGCAACAAATATGCACAGTCTCTATTCACGAATTTCA
TATT-CCAAAAGTTAAATATTAAGAACAAAAGTTATGTTTCTACTTTTTCCAACTCATAATTTTCTGAACTCAAATTTTA
TAATATGAAAACTTAATATTAACATTTTATTTGAAAACTTTTTGAATTTCTTTTTTATTATCAAAAAAGTTTGGACGACA
TAAATTTATGTATGAACTATTATGAAAGCACAAGCAACAATGAAAGTGTCTTTTTAAGCAAAACCTTGTGACTCATCACT
CAAAATAGTTTGTGTCTGACTTTCAATATTCAAACTAACACATATTAAAGACGTATACATGTGTCTTTATATCACATGTG
TGCTTTTCCTGCTTAAGGTAGTAGGACTATCTCTTTTTTGAGAAACACCGATTACAACGTAGATGCAGACACAAGCGCAC
ATCACCACCACACATACACACTCACGCAATATTTAGTAAAGACTAAAATTGTGGAGCTTCAAGATCTTTGGAACATCATG
AATGTCACCTCCTACTGAATGAATAATCCGCATAGTGCATCAAACCTTTGGTTTGATCTTCCCTAGTGGGCTGCGAGTCA
AGGTTTTAAAAAAAGCGGTAGGCGCAAATCGTGAATTTTGCTTATGCCTAGTGCAATGACCGCCTAGGCGCACTTATCCC
TTTGTATGATAGTGGTGAAGGAGATTTTACAGCAATGAGATCGATGGCGCGAAGACCGGAGGGAGGTATCAGTGGTGAGT
TGGAGTGAGAAATCCCTCCTCTGATTCAACCTTCCTTGACAACATAGCCCAAACAAGGCCCACTAAGAAACCCTAATCTT
CTAATGCATCTAAACCGTCCATTTTCTCTGCATTCCCCATCTCTCTCTATCGTTAGGTCTCACTTTCCTTTGTCATTTGT
ATGTAGCAACAATGGTGGCGTGTCTAGCTTCTTCCTTGCATTTGCTTCTCCTTTCCTACCGGCGAAAAAGATCTCATCGG
TCATGGAGAACCTAGTTAGGCGCCTAAACCTCCGCCTATGGAGGCGGTAGTCTGCTCATCGCCTAGGCGCGCTTAAATGG
CTTCTTTTCATTGTCTTTTTTTCTATGTTGGGAGTACAACCGCACTCCTAACCCACTAACCACAGGTTGGTTCTCATCTA
GTACTTTCACAATTGTACCACTTTTATCTCACAAACACGAGGGGATTGTGGTGGAGAGTCATTTATTACAACTTTGATAA
TCAAAATTCAAAGAAGTATTCAAGTCTATGAAGATCTTCTGAAAAATGTGTTTTGTCCAAGGCAAAAATATATCTTTGTT
TTTTCATACCGAGATACGAAAGACCATATTCTTGTACCAATTTTTTCTAGTGGTTATGCCATATCATGAATAACACCTAT
AT-TTTTTCTTTCAAAATGGGCACAATGTACTCAAAATTTACGACGTTCATAGGGTTAGGATGGGGTGTACTTAGTATTT
TGCGTGAAATATGTAGTAACATGTTTTTTTGGGTATGCATATTCCTTTACACATGGATTAAAGAGTTTTCTACAAGAAAA
ATTATTACAAGATGAATATGGTTTGCCATCTAATTGTTTAAGATATTCTTACATTTAGGTAAATTTTGAGTCATCTATGT
GCTATTTTTCTCCACATAAATAGTTCAA-----------------------CC---------------------------
---------------------------------------------------------CCCCACCCACATGATTCTCCACA
TAGTCCCAA--TTTTTTTTCTGGTGTGAGATATGATATATTGTCAATAAACATGGGTCTGTAATGCTAATAGTTGTTTCT
TATCTAGTTGAAGCTATTAGATAATTGGGCACATGTATAGACACGATGGATGGGAAATATCGTAGGTACCACTAACCATG
TACTAAACATCTTATATTACTTTACAAATTTAGTAGTTATTATGAAGAAGAAAGATTGTTTCAGATGCCTACACCCATTG
TTTTT------------------------------------AAGGCGTCGCCTAGGCATCAGGGTGCCCCAGGTCACAAG
GCATCGGCCTTGCCTTACGCRCATGCCTAAAGGTGTCCGCCTTAGTCCATAGGGCGTCCGCCTAGGCGCCATTCTTCCCG
CCTTAGGCAAATGAAGACGCCTTAGATAGGTTGGGAGTTCAGGCGGGAAAAAGAGCTTTGGGCGGGAAGAAAAGGGCGGG
AAACCGAGTCTGGGCGCCAACAATTACTAGCAGGGGGAGAGAGAGCTCTAACCAGTTTCAGTTTTCCCCACCCCCACCTC
TGGTGGATGGATTTGAGCTTCTCCCCCTCCTCTCCGGCAGATCCTCCTCTCCTGCGGTTTCTCCTCTCCAGGACAGTAGG
CAGCAACAAGCAACCAGCACCTCTCCTGCAATTGCCTACCATATTATGCTCAATTCTACTTCTTAGAACTCTGTAAGGCG
CCGCCTTGCCTATGCATTAGTGCTTAGGCAGTGAGGCAC----CCCCCCCCAGCACCTTGCCTCGCCTTACCGCCTTTAA
AACATTGCCTACACCTGCGTAGGAGTGCAAACAACATAGAGAAGTACAAGGTGGCAAAGAAGACCGCAACGCGAGCAGTG
AGTGAATCAAGGGGTCAGGCATATGAAGACCTCTACCAGCGCTAAGGGGCCGGGAAGGAAGGTGCAAGGGACATCTATGA
GACGGCCAAGATCCGAGGGAAGAAGACGAGGGATGTCAAACAAGTCAAATGCATCAAGGATAGAGCAGATCAACTCATAG
TGAAGGACAAGGAGATCAAGCATAGATGGCGGGAGTACTCCGACAAGCTATTCAACAGAGAGAATGAGAGCTCTAGCATT
GAGCTCTACGACTCCTTTGATGATGCCCGCAGACATTGTGTGCGATGAATCTAGGAGTCTGAGATTAAGGAGGCTTTACA
AAGAATGATGTTATGGGAGTCATTGAGCACCACTTAAGAGGAATGACATGTGTGACTAAAAATCAGTTTGATTTCATGCC
TGAGAGGTTGATCATGGAAG------------------------------------------------------------
--------------------GCATTTTATTGGTACGACAACTTGTGGAGAAATACAGGGAGCAAAAAAGGGACATGCATA
TGATGTCCATTGACTAGGAAAAGGCATGCGATAAGATACTGAATAATGTCATGTGGTGGGCCTGGGAGAAACACAAAGTC
CCACAAAGTACATTACCCTCATTAAGGACATGTATGATAATCCCATGACAGGTGTTCGAACAAGTGATGGCGACACTGAT
GACTTTGCCATAAAATAGGACTGCACCATGGGTCAGCTTTGAGCCCTTATCTTTTTGCCTTGATGATGGATGAGGTAACA
AGGAGATATTCCAGGGTATATTCTCTTTACGATTGATGTGGTGCTAGTCAATGATAGTTGCACGGGACTTAATGGAAAGT
TAGACCTATGGAGACAAACTTCGGAATCAAAGTTTTTAGGCTTAACTAAAATTGAGTACATGAGGTGCAGTTTCAGTACT
ACTAGGCATGAGGAGGTGGTTAGCCTCAATGGGTAGGTTGTACCTCTTCAAATCAAAGTCGGATGGAGGAAGTGACGCCA
AGTTTTTGGTGTTCTCTGTGACAAGATAGTGCCACAAAGGCTAAAGGACAGGTTCGATAGGATGGTGACTCACAATGTAT
GGCGCATCTTGAGATGGATGTGTGGCCACCCAAGAAAGGATAGAGTCTGAAATGATGATATACATGTAGAGTTGGGGTAG
CACCGATTGAAGGGAAGCTTGTCGAACGTCTGAGATGGCTTGGATATATACAAAGTAGGCCTCTAGAAACTTTCGTGCAT
AGCGGACGGTTAAAACATGCTAATAATGTAACAGAGGTTGGGGTAGACCAAATTTCACATGGGAAGAGTCCCTAAAGAGA
GATCGGAAGACTGAAGTATCACAAAGAACTAGTTATGGACAGGGGTGCATGGAAGTTAGCTATCCACGTGCCAAAACCAT
AAGTTGGTTTCGAGATTTTACGGGTTTCAGCTCTACCCAACCAAACTTATTTGGGACTAAATGCTTTGTTGTTGTTGTAT
CTCTTGCCTTGGTCTTAGCAATTTACCATGTGCATGTTTTTTCTGGGAAGGCAAAATTGAATGCCAAGTTTTTCCTGAAG
TTGTACATTGTACAAATTGGTGTCCTTGCTCCATGGCACATCAGTTTTCCCGTCGTATGATGATGCAACAACTAGGTATT
AGAGCAACTCTAGCAGAGAGAGTCTTCATTGGCTCCCGTCGCCATATTTCTTTTAGCTCGCTCCATACATGATCTCGTGG
CCTCCATATTTGGAGGTTCGGGAGGTCTAGTATGGAGCTCGCCCCAAAACCAACTGCCAACGTGGGGCGGAAGTTTTAAG
CTTCCTTCTCCCGCCTCCCATCGGATTTGAAGCAGCTCGGCCTCACACAGACCACCAGCTGGCACCTGACCATTAATGCC
ATGCCTGCGTCCTCAGATTCTTATGGCGGTCCATCGGATGGCTGCCATGTGGCACCATCTCCTTGCTTGCGTGTGAGCAA
ATTGAAGGCATGCGAGTAGGTCGTTGCAACATTTCTCACAGGGAGACGCGC-----------------------------
--------------------------------------------------------------------------------
--------------------------------------------------------------------------------
----------CCTTTGACTACCCCACATTAGCTGCCTCCCACCTCCCCAAGTGCCTCCCTAGTGGTGTCTGGGGCGGCCT
GTAAAAGGCCGGTACCCTCTGCTCTCTCGCTTCAATCCTATGTTCGACGCCTTTTATTCCAATCTCACA-----------
--------------------------------------------------------------------------------
--------------------------------------------------------------------------------
-------------------------------TGCCTCCAATCCACCACTCCCTTTGTTGTTCATGGCGCATCCGGAGGAG
CTCTCTCTCTCATCTTCAATTTTTGGCATGAGGTGGAGTAGCCCGCGGATCCTTTTCCCCCCTTTAGGGACCAGATGGAC
CTAGTCCTGGAGGAGGCTGCGCAGATGGAAGCGCAAGTGGAGCAGCAGATTTGGGCACTAGCACACTCCCGCCGCCGCGG
ATGAATGGCCGGCCTGGGACAACGTCGCTGAGGCACATTTCCAAGTCATAGTGGCCAACATTGTCGCATTTTACGCAGGT
GGTGGCAGTGGTCGTGGCCGAAACTAGTTTAACTAATTATTAGGTGTTCTATGAATGTAATTCACATGTGACTAGTGTTC
CGCCCCTATTTAGGAATGAAATCGATGCTTCTGAACCAGTTCAATGTGTTTGTTGGATATTTTTTGGAGAAGAACATGTG
ACCCAATGACAGGTGGGTCCTACTCGTAGGGCACGGCTCTCTGTTTGCGCTTTGGATAGGCATCCTCCATATCCATATGG
AGCGCATCAACGTGGTGACTCTGCTAGAGTTGCTCTTACACACCTCGATATGCAACTTTAGCTCACCATGCTTGATATAC
GTTTAGCCATCCAATGATTGAACAATTGGTGTTGGTAGAAGCAGAGTCCATGCCAAACCACTATGTTAAATGCCTGACAA
ACGGGTCTTTATCTAGTTCCTTTTTGAGATGCACCTTAGTGTGTTATTTTCTAGGGTTGCCTCACCATTGGGATCCCTTG
GGATCACCTTACTATGTGCATAATTTCTTTTTACATGGGCATTTATCTGCTTTAGCATTCAAAGCTTTCATTTGAAAATT
TGCTCTACCACCTATATTTGTACCGACAATACCTTTGCATGGGCCCACACATTAGGTTTTAAAATGGTTGTCGTGTTCGT
GTCGTCCTACTTATCTAGGCATGGCTCTTGCCTAGATAACTATTGTTGGTCACACACTTATATATTACCGGTTTGTGAGT
CTAGTTGATTGAATAGGTGAGTTGTTGCACATTCTTGAACTGATTTTGACTTGATGACCATTGTAACCATTTGCAGGTTA
TAGGATAGCACATAGTTCAACACTATAACTAATTGTTGGTTCATTCCATGTTGCTTAAAAAATGCCTACTATAGGTTATA
GGGTAGCGTCTGACTGTTTTCCGTGTGTTGTGGGTACTTGTGTGACAATTGAGGACACGATGTTTGTGGTGAAAGAGAAC
ACGTTGACCTCCACAAATAGTTAGGATGCTGGGTGAAGCCTACGGGAAGACAGGGAGAAGGTATAGGAGGAGAATAACAC
GAGGGGTAAAAAGTTAATGACTTAAATACAACAGCAAGGAACGTTTCTTAAACTGAAGCTCTAGCGCTATAGTTACATAA
TTTGAATCTGAGCAGAATTATACTTACCTTGCCTAGCACAATCCCATCCTAAACTTCTGTTTTGCACATTTCGTTGAGTC
TATAGACAGAAGAAAAGGGTCACTCTATTTTCCCAACAAAACTTGAACAACACCAGAACCTTATTGAAGTCAGTTTCGTG
CTCTTTCTAGCTTTGTTGTACCTTACCTATCATTTACATTATGGTCACAGTGAAATGCTTTGCAAACTATTTGACCAGAT
GCTGTATACCATATTTGAATCTCATTTGCATACGCCGACATGAAACAATGTATTACAGAAAAGCTTCCGATTTGTCAAAA
TGTATCATATATCAATTCTTGAGATTGTGCATATACTGGACATAGTTAATCTTGTTTACATGTACTTCCAATGACTAGAT
ATTTCTTTCTCTTATGCAGTATGGACAAAATTCTTGAACGGTATGAGCGCTACTCTTATGCAGAAAAGGTTCTCGTTTCA
AGTGAATCTGAAATTCAGGTAAAAATGAAAAGCAAACGGTTTGCTTTCCTTTAGCTATGAAGTAAATTGTTGCCGATATC
AGATGATCTGAAATTTATTAGTAGGCCACTATATTTTGAATGATTTCCATGAGCTATGAATTTAATTGACTTGCAACTAT
GGATTGAGGTCCATTTGATTCTCCTGTAACTTATTATTAGTTTGTCTTTGATGAATGCTTAGGCATGGTCGAATAATGTA
ACCAAATACCACTTGACCAATTTACTTTCATGACTACTAAACTAGACTAGCGTGCTGATTCCTACACACTGCCTTTGCGA
GAACTAGAAAAATGTGATCTGACTTTAAGTGTTGCTAAATTAGTACGTAGTAAACTGCAATGCATGGCTAGACCAGCAGT
TCTGGATTAGCCGGCTGAGTTTTCGAATGGCTTAGCAACAAAAAATGACAAGTGTATATATTATAATGGGTTTAAGATAC
TATGTGTGCATCAGTGACAATCACAATATTTTGATTGAAATAACGAAATGCTATCCTAGATTATTCAGACTTATTACTAG
ATTGGTCATTGATCTTAAGTTCTTAAGGTCAACCGTTGAATCTCCAGACCTTCTGATCGTATTATGCTGCTAATGGCCAT
TAAGGATAACCCCATGACATTAGTTCTCATCTCCCATTTTTCTGTATTGTTTGCGATATTGCTGCAGTTTCTTATTACAG
CTTGTCTAAGGCTAACCATCTAGGATAAAAAGTAGATCCTGCAGACTTAGAAGATCCAGTTAGGCTCAATATTCTTATTT
TTGTAACTCAGAGCTCCAGGACCTCACTTCAATTTTTTGGCCAATTTTTGTACAAACCAAGTTGTAGCTCCAATTGAGAG
ATCCAACCAGTTCTATCTGATTGCTGACAAACAGATTCAGCATGTACATATGACGAGGACTATTGAAACATGTAACTACT
AACCCAAAAAATATTCCTAATGTATTTTGAATATTTACCTCCACTGCAGCATTTTTAATATTACGAAATATGATTTTTAC
ATCTGATAGTAA------TTGCAGTGACATAATTGATTTTAAGTTATGAAAATTCAAGTTCACTACACAGAACAATCCTT
CCTGATTTATGCCCCCTGGTGTCAATGTTATTAAAGTCTCTTTGTTCATTTCTGAACTAACTCAGCCTATTTGTAGCATT
TCCGTCATGGTTCCTTCCTGTTCCACTCAAAGTTAGTAATGCAATTGTTATTTGCTTGTGCAGGGAAACTGGTGTCACGA
ATATAGGAAACTGAAGGCGAAGGTTGAGACAATACAGAAATGTCAAAAGTAATTTGTAACGATTTTGGTTGATTGCCAGT
ATATTATATACACTCTGTGAAGATAAATGGGACTGAATTTCTACATCCTGCACCTGCAGGCATCTGATGGGAGAGGATCT
TGAATCTTTGAATCTCAAGGAGTTGCAGCAACTGGAGCAGCAGCTGGAAAGCTCACTGAAACATATCAGATCCAGGAAGG
TACTGATTTAAATGATTTGTACAGCAACACAATTTAAAAAATAAAACAAGAAAAACACTTGCAGAGAAGTTCAGCAAAGT
ATATCTGAAGTCAGATTCTAGACTGAGATATTCACAATATGTATATGCATTTTAGTCATATGCTCTTCACAGTTAAAAAA
TGACTATTTTCTTTTTCTTTTTTTGTACTTGCAGAACCAACTTATGCACGAATCCATTTCTGAGCTTCAGAAGAAGGTAA
GCTGTCAACCTTGCATACCTGAACCGGTATTCGAACTGGTCAACTTGTCAGGAAACCTTAGCTTACTTGTTTCAAGTTTT
GTGACATTATAACATGTATGCAAGTAATTGGCCTACTTGCACGAAACCTCATTACATCGTTCTTGCTGCAGGAGAGGTCA
CTGCAGGAGGAGAATAAAGTTCTCCAGAAGGAAGTAAGCCCGTTGTCACCTTATGGTCCAACCGGTCTAAAATGTTTCCT
ATAGCAAATTTTATTGACACAGATCCCTGTCCCTTCCCCACAGCTCGTCGAGAAGCAGAAGGCCCAGGCGGCGCAACAAG
ATCAGACTCAGCCTCAAACAAGC---TCTTCTTCTTCTTCCTTCATGATGAGGGATGCTCCCCCTGCCGCAACTACCAGG
TGATGATGTACATCACAAGTCTATTCCTATTCAGAGTTCAAGGAACCATCTTTTGAATTGGTCGGGTTGTTCCTTGCAG?
????????????????????????????????????????????????????????????????????????????????
????????????????????????????????????????????????????????????????????????????????
????????????????????????????????????????????????????????????????????????????????
????????????????????????????????????????????????????????????????????????????????
????????????????????????????????????????????????????????????????????????????????
????????????????????????????????????????????????????????????????????????????????
??????????-
>T67_B
--------------------------------------------------------------------------------
--------------------------------------------------------------------------------
--------------------------------------------------------------------------------
---------------------------------------------GAACACCAAAAACTTGGCG----------------
--------------------------------------------------------------------------------
--------------------------------------------------------------------------------
--------------------------------------------------------------------------------
--------------------------------------------------------------------------------
--------------------------------------------------------------------------------
--------------------------------------------------------------------------------
--------------------------------------------------------------------------------
-----------TCACTTCCTCCAT--------------------------------------------------------
--------------------------------------------------------------------------------
--------------------------------------------------------------------------------
--------------------------------------------------------------------------------
-----------GCTGAAGCGGATCGAGAACAAGATCAACCGGCAGGTGACCTTCTCCAAGCGCCGCTCGGGGCTGCTCAA
GAAGGCGCACGAGATCTCCGTGCTCTGCGACGCCGAGGTCGGCCTCATCATCTTCTCCACCAAGGGAAAGCTCTACGAGT
TCTCCACCGAGTCATGGTAAATTAAGTACGCGCTGTCTTTAAATTTCTCCCCAATCCGCCTTCGATTTCGATTTCCTGCC
CGCCGTTCTGGCCCAGCGAGACGACCCGGCCGACCACAGGGCCTTCTCCATTTCGGCGCCGCTGTTTGGTTGATTCGGTT
CGCTCGCTAGCTGTTTCCATCCGTTTCTGCCGTGGCTGCTTGCTCGTTTTTCTTAGAATCGATGGCGGAGCTGGCGTTCC
GCGCGGCCGCGATTTCTTGCTATGGGGGGTAGGGCGTGCGACGGGTCGCCGCGCTATTTTATGCTCCGCCAGCGCCGGGA
AGGTTGTTCATCTGGCGTATTTTGGGGAAATTTTGGTCCCGGAGGCGCCAGGTGGCACCCCAAGTGGAACAGTTAGGACG
GTAATCTCTTGATATTTTTATCTGGCTGGGGATATTTACGTAAAAAAATTATATGGGGTTAAAGTGACATCGCAATTTAG
CATGCTACCTCATCTTCTCATTTAGAATCTTACTAGACGCTACAATACCTTGTTGTCTGGCTCATCAAATCTGTGCTTGC
TGCTTGAACAAATGAACCTCGTCATCTCGGTTATTTCCAGAATTTTGTTCCACAGGCTTTGCTATCATTCGTATTGCTAG
ATCCGGCCATGCGGCCATTTTGTTGCTTGCCTGGAGATACTGTCTACGGCACGCACGGAGAAAAGAGTCACTTGACTAGC
TAATGCATGGAATAATTGTCTGCAGCTGATGAAACTCCGGCATGAAGAGTCAAACCAAAAAGTAGAGAGTTCCTTCCAAA
TATAAAATGAGAGTTTCTGCAGACTTTTTCCCTTTCAACCGTCATAATTTGCCTGTGATATTTGTTGGTGCTGGCGATGG
TTCTTGACAAAGTAAAGGAGTCAATAAAATCACGGAGACTGATCCATTCTTTCCCCCACACGCTGACATTAGTCCATGTT
AGTTTCCCGTTTCTGCCTGCTTCCATAATTCCCGGCCGGCGAAGTACTAGATCAACCTCCACGGTTTCAAAAAGTAGGAA
ATATCATACCATCGGAATGACCGCTGCTTAGTAAATATCCATTGTTGTTTGTAATCTTGCTGAGAAAGCAACGTTACCAT
TTGCCTCATGGCAAAGACCTGTATGTTGAGGTGCTAAATCTTTTCTAGTTTTGTACCACTGAGGGTATGAGTGGCGCTAA
CGGAAAAGGGTAAGCAAGTTTGATCGGCTTACCTTCAGCCTCCTTGGTTGTTTGAAGCATAGGTGCTTGCATGCACGTAT
CAAGCTGGTCACGTGATGAAAACGCGTAAGAATCAAAGTCAGTTAAATTAAGATATAAACAGATGCAGTCATATTTTAAG
CTAGTGCTGCACTGTGAACTTCAGTATCTCAGATCAAAGAATTGAATAATGCTACCCCCTGTTTCTGCGCTGTTCATTTG
GAAAAGACTGTCATGAACATCCTAATTGGTAGCCATGCATTTATCAGCTTGCCGGCTTTATTTTCTTTGCTCTCGTTCCT
TTTCATTTGGTTTGCTTTGCCTACCTCTGCATGATAGGCACGTGTAAATGCCATGCTTTGTCTAGAGCCTATGAGACAGC
ACGCTAATGCACCACGATGATATTCCATGGTTTAGTTTGTCGGAACTATAACTCAAGTAGCTCTGAGGATACTGACTGAA
TCTTGAGATCCTACTATGTTCTAAAACGCATCTATAGCTTCATATAACCGACTCAGGCACAAAATCAGCATTGATCGACC
AGGCATCATATGCATACACTAAAATGCAGCTAATGATGTAGCCTGATGATTTTCTGGACCTGGTTTGGATAATGGTTAAT
GTACCCAATTGTTATTTACTCTATGTCCT-------CTTATCAGTCGGTTAATTTACCACACTTAACAAAGGTCCAAAGC
TGACATTGCAACCAACTTTACTCATCTCTAGACTAGTAAACACGAAGTAAGCTGTTAGGGACTGTGTGATGGGTCTATGT
TACATGCATGTGTTGTCGGTCTATTACTTAACCAGGTCTGGGAACCAGTTATCCTCTACACCTATATATTGTGTCCCTAA
ACCTATATACTTAAGAGTAAAACAGAAGTTATGCCTAGGAATATCTGACTAAGCTATGGGATAGTCAACTTTCATTTTTG
CTCCTGCCACATCTTTACTTAGTCCACAAACGACATATAGACAATCACCTAGAACCATTATTTAGACTTTATATCTGCTC
ATTACATGTATTAAATCCATGAAATAGAGGAAGCTGAATAGGCATACAATATAGTTGAAGCTCGACAGATGACTTAATAA
GTGTCATATCCATTAACCATTTCACATATTTTTACATTTTTGCTGCAGTGATATTTCGCTAGCTCCCAGTTACAAGTTAA
CTAATATATGGAGATCCTGGGCACGTACATGTAAGCAGATCCTATCGACTTCCGTGGATCCGCTGATGGAATCGCCCTCA
GGATTTCATGGCATAGTCTTGATATGTCACGAACTAGTTGTTAGTTTATTTATTTTTACACTGTGCTTTGCCCATCCAAG
ATGATAGAAATGTTATGTATTTAAAATGTAATCTCACAGTCATTGTTGTTGGTATGGATCGTATGCCAAAAATGTTTTAC
CATGAAGTCTATTAATGAAGAATATTTATGTTACAACTTTCTTGCTTTACATTAGTTAAAATTAGTAATTTTGTTTCTTT
GTGCCCTCCTTCTTGTACAACCATTTATGTTACCAAACTATGCAGCAACAAATATGCACAGTCTCTATTCACGAATTTCA
TATTCCCAAAAGTTAAATATTAAGAACAAAAGTTATGTTTCTACTTTTTCCAACTCATAATTTTCTGAACTCAAATTTTA
TAATCTGAAAACTTAATATTAACATTTTATTTGAAAACTTTTTGAATTTCTTTTTTA-TATCAAAAAAGTTTGGACGACA
TAAATTTATGTATGAACTATTATGAAAGCACAAGCAACAATGAAAGTGTCTTTTTAAGCAAAACCTTGTGGCTCATCACT
CAAAATAGTTTGTGTCTGACTTTCAATATTCAAACTAACACATATTAAAGACGTATACATGTGTCTTTATATCACATGTG
TGCTTTTCCTGCTTAAGGTAGTAGGACTATCTCTTTTTTGAGAAACACCGATTACAACGTAGATGCAGACACAAGCGCAC
ATCACCACCACACATACACACTCACGCAATGTTTAGTAAAGACTAAAATTGTGGAGCTTCAAGATCTTTGGAACATCATG
AATGTCACCTCCTACTTAATGAATAATCCGCATAGTGCATCAAACCTTTGGTTTGATCTTCCCTGGTGGGCTGCGAGTCA
AGGTTTTAAAAAAAGCGGTAGGCGCAAATCGTGAATTTTGCTTATGCCTAGTGCAATGACCGCCTAGGCGCACTTATCCC
TTTGTATGATAGTGGTGAAGGAGATTTTACAGCAATGAGATCGATGGCGCGAAGCCCGGAGGGAGGTATCAGTGGTGAGT
TGGAGTGAGAAATCCCTCCTCTGATTCAACCTTCCTTGACAACATAGCCCAAACAAGGCCCACTAAGAAACCCTAATCTT
CTAATGCATCTAAACCATCCATTTTCTCTGCATTCCCCATCTCTCTCTATTGTTAGGTCTCACTTTCCTTTGTCATTTGT
ATGTAGCGACAATGGTGGCGTGTCTAGCTTCTTCCTTGCATTTGCTTCTCCTTTCCTACCGGCGAAAAAGATCTCATCGG
TCATGGAGAACCTAGTTAGGCGCCTAAACCTCCGCCTATGGAGGCGGTAGTCTGCTCATCGCCTAGGCGCGCTTAAATGG
CTTCTTTTCATTGTCTTTTTTTCTATGTTGGGAGTACAACCGCACTCCTAACCCACTAACCACAGGTTGGTTCTCATCTA
GTACTTTCACAATTGTACCACTTTTATCTCACAAACACGAGGGGATTGTGGTGGAGAGTCATTTATTACAACTTTGATAA
TCAAAATTCAAAGAAGTATTCAAGTCTATGAAGATCTTCTGAAAAATGTGTTTTGTCCAAGGCAAAAATATATCTTTGTT
TTTTCATACCGAGATATGAAAGACCATATTCTTGTACCAATTTTTTCTAGTGGTTATGCCATATCATGAATAACACCTAT
AT-TTTTTCTTTCAAAATGGGCACAATGTACTCAAAATTTACGACGTTCATAGGGTTAGGATGGGGTGTACTTAGTATTT
TGCGTGAAATATGTAGTAACATGTTTTTTTGGGTATGCATATTCCTTTACACATGGATTAAAGAGTTTTCTACAAGAAAA
ATTATTACAAGATGAATATGGTTTGCCATCTAATTGTTTAAGATATTCTTACATTTAGGTAAATTTTGAGTCATCTATGT
GCTATTTTTCTCCACATAAATAGTTCAA-----------------------CC---------------------------
---------------------------------------------------------CCCCACCCACATGATTCTCCACA
TAGTCCCAA--TTTTTTTTCTGGTGTGAGATATGATATATTGTCAATAAACATGGGTCTGTAATGCTAATAGTTGTTTCT
TATCTAGTTGAAGCTATTAGATAATTGGGCACATGTATAGACACGATGGATGGGAAATATCGTAGGTACCACTAACCATG
TACTAAACATCTTATATTACTTTACAAATTTAGTAGTTATTACGAAGAAGAAAGATTGTTTCAGATGCCTACACCCATTG
TTTTT------------------------------------AAGGCGTCGCCTAGGCATCAGGGTGCCCCAGGTCACAAG
GCGTCGGCCTTGCCTTACGCGCATGCCTAAAGGTGTCCGCCTTAGTCCATAGGGCGTCCGCCTAGGCGCCATTCTTCCCG
CCTTAGGCAAATGAAGACGCCTTAGATAGGTTGGGAGTTCAGGCGGGAAAAAGAGCTTTGGGCGGGAAGAAAAGGGCGGG
AAACCGAGTCTGGGCGCCAACAATTACTAGCAGGGGGAGAGAGAGCTCTAACCAGTTTCAGTTTTCCCCACCCCCACCTC
TGGTGGATGGATCTGAGCTTCTCCCCCTCCTCTCCGGCAGATCCTCCTCTCCTGCGGTTTCTCCTCTCCAGGACAGTAGG
CAGCAACAAGCAACCAGCACCTCTCCTGCAATTGCCTACCAGATTATGCTCAATTCTACTTCTTAGAACTCTGTAAGGCG
CCGCCTTGCCTATGCATTAGTGCTTAGGCAGTGAGGCACCCCTCCTCCCCCAGCACCTTGCCTCGCCTTACCGCCTTTAA
AACATTGCCTACACCTGCGTAGGAGTGCAAAAAACATAGAGAAGTACAAGGTGGCAAAGAAGACCGCAACGCGAGCAGTG
AGTGAATCAAGGGGTCAGGCATATGAAGACCTCTACCAGCACTAAGGGGCCGGGAAGGAAGGTGCAAGGGACATCTATGA
GACGGCCAAGATCCGAGGGAAGAAGACGAGGGATGTCAAACAAGTCAAATGCATCAAGGATAGAGCAGATCAACTCATAG
TGAAGGACAAGGAGATCAAGCATAGATGGCGGGAGTACTCCGACAAGCTATTCAACAGAGAGAATGAGAGCTCTAGCATT
GAGCTCTACGACTCCTTTGATGATGCCCGCAGACATTGTGTGCGATGAATCTAGGAGTCTGAGATTAAGGAGGCTTTACA
AAGAATGATGTTATGGGAGTCATTGAGCACCACTTAAGAGGAATGACATGTGTGACCAAAAATCAGTTTGATTTCATGCC
TGGGAGGTTGATCATGGAAG------------------------------------------------------------
--------------------GCATTTTATTGGTACGACAACTTGTGGAGAAATACAGGGAGCAAAAAAGGGACATGCATA
TGATGTCCATTGACTAGGAAAAGGCATGCGATAAGATACTGAATAATGTCATGTGGTGGGCCCGGGAGAAACACAAAGTC
CCACAAAGTACATTACCCTCATTAAGGACATGTATGATAATCCCATGACAGGTGTTCGAACAAGTGATGGCGACACTGAT
GACTTTGCCATAAAATAGGACTGCACCATGGGTCAGCTTTGAGCCCTTATCTTTTTGCCTTGATGATGGATGAGGTAACA
AGGAGATATTCCAGGGTATATTCTCTTTACGATTGATGTGGTGCTAGTCAATGATAGTTGCACGGGACTTAATGGAAAGT
TAGACCTATGGAGACAAACTTCGGAATCAAAGTTTTTAGGCTTAACTAAAATTGAGTACATGAGGTGCAGTTTCAGTACT
ACTAGGCATGAGGAGGTGGTTAGCCTCAATGGGTAGGTTGTACCTCTTCAAATCAAAGTCGGATGGAGGAAGTGACGCCA
AGTTTTTGGTGTTCTTTGTGACAAGATAGTGCCACAAAGGCTAAAAGACAGGTTCGATAGGATGGTGACTCACAATGTAT
GGCGCATCTTGAGATGGATGTGTGGCCACCCAAGAAAGGATAGAGTCTGAAATGATAATATACATGTAGAGTTGGGGTAG
CACCGATTGAAGGGAAGCTTGTCGAACGTCTGAGATGGCTTGGATATATACAAAGTAGGCCTCTAGAAACTTTCGTGCAT
AGCGGACGGTTAAAACATGCTAATAATGTAACAGAGGTTGGGGTAGACCAAATTTCACATGGGAAGAGTCCCTAAAGAGA
GATCGGAAGACTGAAGTATCACAAAGAACTAGTTATGGATAGGGGTGCATGGAAGTTAGCTATCCACGCGCCAAAACCAT
AAGTTGGTTTCGAGATTTTATGGGTTTCAGCTCTACCCAACCAAACTTATTTGGGACTAAATGCTTTGTTGTTGTTGTAT
CTCTTGCCTTGGTCTTAGCAATTTACCATGTGCATGTTTTTTCTGGGAAGGCAAAATTGAATGCCAAGTTTTTCCTGAAG
TTGTACATTGTACAAATTGGTGTCCTTGCTCCATGGCACATCAGTTTTCCCGTCGTATGATGATGCAACAACTAGGTATT
AGAGCAACTCTAGCAGAGAGAGTCTTCATTGGCTCCCGTCGCCATATTTCTTTTAGCTCGCTCCATACACGATCTCGTGG
CCTCCATATTTGGAGGTTCGGGAGGTCTAGTATGGAGCTCGCCCCAAAACCAACTGCCAACGTGGGGCGGAAGTTTTAAG
CTTCCTTCTCCCGCCTCCCATCGGATTTGAAGCAGCTCGGCCTCACACAGACCACCAGCTGGCACCTGACCATTAATGCC
ATGCCTGCGTCCTCAGATTCTTATGGCGGTCCATCGGATGGCTGCCATGTGGCACCATCTCCTTGCTTGCATGTGAGCAA
ATTGAAGGCATGCGAGTAGGTCGTTGCAACATTTCTCACAGGAAGACGCGC-----------------------------
--------------------------------------------------------------------------------
--------------------------------------------------------------------------------
----------CCTTTGACTACCCCACATTAGCTGCCTCCCGCCTCCCCAAGTGCCTCCCTAGTGGTGTCTGGGGCGGCCT
GTAAAAGGCCGGTACCCTCTGCTCTCTCGCTTCAATCCTATGTTCGACGCCTTTTATTCCAATCTCACA-----------
--------------------------------------------------------------------------------
--------------------------------------------------------------------------------
-------------------------------TGCCTCCAATCCACCACCCCCTTTGTTGTTCATGGCGCATCCGGAGGAG
CTCTCTCTCTCATCTTCAATTTTTGGCATGAGGTGGAGTAGCCCGCGGATCCTTTTCCCCCCTTTAGGGACCAGATGGAC
CTAGTCCTGGAGGAGGCTGCGCAGATGGAAGCGCAAGTGGAGCAGCAGATTTGGGCACTAGCACACTCCCGCCGCCGCGG
ATGAATGGCCGGCCTGGGACAACGTCGCTGAGGCACATTTCCAAGTCATAGTGGCCAACATTGTCACATTTTACGCAGGT
GGTGGCAGTGGTCGTGGCCGCAACTAGTTTAACTAATTATTAGGTGTTCTATGAATGTAATTCACATGTGACTAGTGTTC
CGCCCCTATTTAGGAATGAAATCGATGCTTCTGAACCAGTTCAATGTGTTTGTTGGATATTTTTTGGAGAAGAACATGTG
ACCCAATGACAGGTGGGTCCTACTCGTAGGGCACGGCTCTCTGTTTGCGCTTTGGATAGGCATCCTCCATATCCATATGG
AGCGCATCAACGTGGTGACTCTGCTAGAGTTGCTCTTACACACCTCGATATGCAACTTTAGCTCACCATGCTTGATATAC
GTTTAGCCATCCAATGATTGAACAATTGGTGTTGGTAGAAGCAGAGTCCATGCCAAACCACTATGTTAAATGCCTGACAA
ACGGGTCTTTATCTAGTTCCTTTTTGAGATGCACCTTAGTGTGTTATTTTCTAGGGTTGCCTCACCATTGGGATCCCTTG
GGATCACCTTACTATGTGCATAATTTCTTTTCACATGGGCATTTATCTGCTTTAGCATTCAAAGCTTTCATTTGAAAATT
TGCTCTACCACCTATATTTGTACCGACAATACCTTTGCATGGGCCCACACATTAGGTTTTAAAATGGTTGTCATGTTCGT
GTCGTCCTACTTATCTAGGCATGGCTCTTGCCTAGATAACTATTGTTGGTCACACACTTATATATTACCGGTTTGTGAGT
CTAGTTGATTGAATAGGTGAGTTGTTGCACATTCTTGAACTGATTTTGACTTGATGACCATTGTAACCATTTGCAGGTTA
TAGGATAGCACATAGTTCAACACTATAACTAGTTGTTGGTTCATTCCATGTTGCTTAAAAAATGCCTACTATAGGTTATA
GGGTAGCGTCTGACTGTTTTCCGTGTGTTGTGGGTACTTGTGTGACAATTGAAGACACGATGTTTGTGGTGAAAGAGAAC
ACGTTGACCTCCACAAATAGTTAGGATGCTGGGTGAAGCCTACGGGAAGACAGGGAGAAGGTATAGGAGGAGAATAACAC
GAGGGGTAAAAAGTTAATGACTTAAATACAACAGCAAGGAACGTTTCTTAAACTGAAGCTCTAGCGCTATAGTTACATAA
TTTGAATCTGAGCAGAATTATACTTACCTTGCCTAGCACAATCCCATCCTAAACTTCTGTTTTGCACATTTCGTTGAGTC
TATAGACAGAAGAAAAGGGTCACTCTATTTTCCCAACAAAACTTGAACAACACCAGAACCTTATTGAAGTCAGTTTCGTG
CTCTTTCTAGCTTTGTTGTACCTTACCTATCATTTACATTATGGTCACAGTGAAATGCTTTGCAAACTATTTGACCAGAT
GCTGTATACCATATTTGAATCTCATTTGCATACGCCGACATGAAACAATGTATTACAGAAAAGCTTCCGATTTGTCAAAA
TGTATCATATATCAATTCTTGAGATTGTGCATATACTGGACATAGTTAATCTTGTTTACATGTACTTCCAATGACTAGAT
ATTTCTTTCTCTTATGCAGTATGGACAAAATTCTTGAACGGTATGAGCGCTACTCTTATGCAGAAAAGGTTCTCGTTTCA
AGTGAATCTGAAATTCAGGTAAAAATGAAAAGCAAACGGTTTGCTTTCCTTTAGCTATGAAGTAAATTGTTGCCGATATC
AGATGATCTGAAATTTATTAGTAGGCCACTATATTTTGAATGATTTCCATGAGCTATGAATTTAATTGACTTGCAACTAT
GGATTGAGGTCCATTTGATTCTCCTGTAACTTATTATTAGTTTGTCTTTGATGAATGCTTAGGCATGGTCGAATAATGTA
ACCAAATACCACTTGACCAATTTACTTTCATGACTACTAAACTAGACTAGCGTGCTGATTCCTACCCACTGCCTTTGCGA
GAACTAGAAAAATGTGATCTGACTTTAAGTGTTACTAAATTAGTACGTAGTAAACTGCAATGCATGGCTAGACCAGCAGT
TCTGGATTAGCCGGCTGAGTTTTCGAATGGCTTAGCAACAAAAAATGACAAGTGTATATATTATAATGGGTTTAAAATAC
TATGTGTGCATCAGTGACAATCACAATATTTTGATTGAAATAACAAAATGCTATCCTAGATTATTCAGACTTATTACTAG
ATTGGTCATTGATCTTAAGTTCTTAAGATCAACCGTTGAATCTCCAGACCTTCTGATCGTATTATGCTGCTAATGGCCAT
TAAGGATAACCCCATGACATTAGTTCTCATCTCCCATTTTTCTGTATTGTTTGCGATATTGCTGCAGTTTCTTATTACAG
CTTGTCTAAGGCTAACCATCTAGGATAAAAAGTAGATCCTGCAGACTTAGAAGATCCAGTTAGGCTCAATATTCTTATTT
TTGTAACTCAGAGCTCCAGGACCTCACTTCAATTTTTTGGCCAATTTTTGTACAAACCAAGTTGTAGCTCCAATTGAGAG
ATCCAACCAGTTCTATCTGATTGCTGACAAACAGATTCAGCATGTACATATGACGAGGACTATTGAAACATGTAACTACT
AACCCAAAAAATATTCCTAATGTATTTTGAATATTTACCTCCACTGCAGCATTTTTAATATTACGAAATATGATTTTTAC
ATCTGATAGTAA------TTGCAGTGACATAATTGATTTTAAGTTATGAAAATTCAAGTTCACTACACAGAACAATCCTT
CCTGATTTATGCCCCCTGGTGTCAATGTTATTAAAGTCTCTTTGTTCATTTCTGAACTAACTCAGCCTATTTGTAGCATT
TCCGTCATGGTTCCTTCCTGTTCCACTCAAAGTTAGTAATGCAATTGTTATTTGCTTGTGCAGGGAAACTGGTGTCACGA
ATATAGGAAACTGAAGGCGAAGGTTGAGACAATACAGAAATGTCAAAAGTAATTTGTAACGATTTTGGTTGATTGCCAGT
ATATTATATACACTCTGTGAAGATAAATGGGACTGAATTTCTACATCCTGCACCTGCAGGCATCTGATGGGAGAGGATCT
TGAATCTTTGAATCTCAAGGAGTTGCAGCAACTGGAGCAGCAGCTGGAAAGCTCACTGAAACATATCAGATCCAGGAAGG
TACTGATTTAAATGATTTGTACAGCAACACAATTTAAAAAATAAAACAAGAAAAACACTTGCAGAGAAGTTCAGCAAAGT
ATATCTGAAGTCAGATTCTAGACTGAGATATTCACAATATGTATATGCATTTTAGTCATATGCTCTTCACAGTTAAAAAA
TGACTATTTTCTTTTTCTTTTTTTGTACTTGCAGAACCAACTTATGCACGAATCCATTTCTGAGCTTCAGAAGAAGGTAA
GCTGTCAACCTTGCATACCTGAACCGGTATTCGAACTGGTCAACTTGTCAGGAAACCTTAGCTTACTTGTTTCAAGTTTT
GTGACATTATAACATGTATGCAAGTAATTGGCCTACTTGCACGAAACCTCATTACATCGTTCTTGCTGCAGGAGAGGTCA
CTGCAGGAGGAGAATAAAGTTCTCCAGAAGGAAGTAAGCCCGTTGTCACCTTATGGTCCAACCGGTCTAAAATGTTTCCT
ATAGCAAATTTTATTGACACAGATCCCTGTCCCTTCCCCACAGCTCGTCGAGAAGCAGAAGGCCCAGGCGGCGCAACAAG
ATCAGACTCAGCCTCAAACAAGC---TCTTCTTCTTCTTCCTTCATGATGAGGGATGCTCCCCCTGCCGCAACTACCAGG
TGATGATGTACATCACAAGTCTATTCCTATTCAGAGTTCAAGGAACCATCTTTTGAATTGGTCGGGTTGTTCCTTGCAGG
--------------------------------------------------------------------------------
--------------------------------------------------------------------------------
--------------------------------------------------------------------------------
--------------------------------------------------------------------------------
--------------------------------------------------------------------------------
--------------------------------------------------------------------------------
-----------
>T80B 2 reads from 2 documents assembled using Geneious
--------------------------------------------------------------------------------
------TTCCCGAATACGCGGGTCGGCCAAAAGTAGAAAAATGCACTGCGCCCACCTAACCCACGCAGCGCAC-TGCACA
GTAACGCTTCCTGTCAAAAGTCCAGCTCAATCATGCACGCACACACGGTAGACGCGGTGCGAACGACCCGTCGTGGCACG
AGCACGCGGTGTCTGCCCGCCCGTCCGCCCCGCAGCCGCCCTCCCAAACGGGACAAGCTAGACGGCCCAAAACAAGAAAG
GAAAGCAGCCTCCTACTGTGGCAGCCCGCCCCCACGACCGTCATCTCGCCTTCCATTCCATTTTCCCTGGACGGACCAGA
CCCGT-CCGAGCCGCCCTGACCTAGCCAGCCAGCCAGCCAGCATTTCCTGTTTCGTCCCCCGCCGCCGTGACCAAAAAAG
CAAAAAAGG-AAAAAGGAAAATGCTAAAGGAAAAACTCTGCTCTTTCCCTTCTACTAGGCCTAGGGTACAGTAGAA---T
AGTATAAAAAGGACAATTGTGCTC--TTTTTTTGCTCTGTGGTGTGCGTTTGTGGCGAGAGAAAATGATTTGGGGAAAGC
AATATC-GGGAGATTCGCACGTAAGATCGTTCGACACGTCGACACCGGGCGGGCCCC-TGGTGGGGCATCGTGTGGCTGC
AGTACCGCGGGGCCCCACGGGTCGGGCTGGGCCAATGGTTGCTCGACAGCGGCTATGCTCCAGACCAGCCCGGTATTGCA
TACCGCGCTCGGGGCCAGATCCCTTTAAAAACCCCTCCCCCCACTTGCCGGAAACCTCGTTTTGGCCT-GGCCATCCTCC
CTCTCCTCCC-TCTCTTCCGCCTCACCCAACCACCTGACA-GCCATGG--------------------------------
--------------------------------------------------------------------------------
--------------CTCCGCCCCCCCGCCCCCGCCTGCGCCTGTCGGAGTAGCCGTCGCGGTCTGCCGGTGTTGGA----
---------------------------------GGCTTGGGGTGTAGGGTTGGCCCCGTTCTCCAGCGGAGATGGGGCGC
GGGAAGGTGCAGCTGAAGCGGATCGAGAACAAGATCAACCGGCAGGTGACCTTCTCCAAGCGCCGCTCGGGGCTGCTCAA
GAAGGCGCACGAGATCTCCGTGCTCTGCGACGCCGAGGTCGGCCTCATCATCTTCTCCACCAAGGGAAAGCTCTACGAGT
TCTCCACCGAGTCATGGTAAATTAAGTACGCGCTGTCTTTAAATTTCTCCCCAATCCGCCTTCGATTTCGATTTCCTGCC
CGCCGTTCTGGCCCAGCGAGACGACCCGGCCGACCCCAGGGCCTTCTCCATTTCCGCGCCACTGTTTGGTTGATTCGGTT
CGCTCGGTAGCTGTTTCCATCCGTTTCTGCCGTGGCTGCTTGCTCGTTTTTCTTAGAATCGATGGCGGAGCTGGCGTTCC
GCGCGGCCGCGATTTCTTGCTATGGGGGGTAGGGCGTGCGACGGGTCGCCGAGCTATTTTATGCTCCGCCAGCGCCGGGA
AGGTTGTTCATCTGGCGTATTTTGGGGAAATTTTGGTCCCGGAGGCGCCAGGTGGCACCCCAAGTGGAACGGTTAGGACA
GTAATCTCTTGATATTTTTATCTGGCTGGGGATATTTACGTAAAAAAATTATATGGGGTTAAAGTGACATCGCAATTTAG
CATGCTACCTCATCTTCTCATTTAGAATCTTACTAGACGCTACAATACCTTGTTGTCTGGCTCATCAAATCTGTGCTTGC
TGCTTGAACAAATGAACCTCGTCATCTCGGTTATTTCCAGAATTTTGTTCCACAGGCTTTGCTATCATTCGTATTGCTAG
CTCCGGCCATGCGGCCATTTTGTTGCTTGCCTGGAGATACAGTCTACGGCACGCACGGAGAAAAGAGTCACTTGACTAGC
TAATGCATGGAATAATTGTCTGCAGCTGATGAAACTCCGGCATGAAGAGTCAAACCAAAAAGTAGAGAGTTCCTTCCAAA
TATAAAATGAGAGTTTCTGCAGACTTTTTCCCTTTCAACCATCATAATTTGCCTGTGATATTTGTTGGTGCTGGCGATGG
TTCTTGACAAAGTAAAGGAGTCAATAAAATCACGGAGACTGATCCATTCTTTCCCCCACACGCTGACATTAGTCCATGTT
AGTTTCCCGTTTCTGCCTGCTTCCATAATTCCCGGCCGGCGAAGTACTAGATCAACCTCCACGGTTTCAAAAAGTAGGAA
ATATCATACCATCGGAATGACCGCTGCTTAGTAAATATCCATTGTTGTTTGTAATCTTGCTGAGAAAGCAACGTTACCAT
TTGCCTCATGGCAAAGACCTGTATGTTGAGGTGCTAAATCTTTTCTAGTTTTGTACCACTGAGGGTATGAGTGGCGCTAA
CGGAAAAGGGTAAGCAAGTTTGATTGGCTTACCTTCAGCCTCCTTGGTTGTTTGAAGCATAGGTGCTTGCATGCATGTAT
CAAGCTGGTCACGTGATGAAAACGCGTAAGAATCAAAGTCAGTTAAATTAAGATATAAACAGATGCAGTCATATTTTAAG
CTAGTGCTGCACTGTGAACTTCAGTATCTCAGATCAAAGAATTGAATAATGCTACCCCCTGTTTCTGCGCTGTTCATTTG
GAAAAGACTGTCATGAACATCCTAATTGGTAGCCATGCATTTATCAGCTTGCCGGCTTTATTTTCTTTGCTCTCATTCCT
TTTCATTTGGTTTGCTTTGCCTACCTCTGCATGATAGGCACGTGTAAATGCCATGCTTTGTCTAGAGCCTATGAGACAGC
ACGCTAATGCACCACGATGATATTCCATGGTTTAGTTTGTCGGAACTATAACTCAGGTAGCTCTGAGGATACTGACTGAA
TCTTGAGATCCTACTATATTCTAAAACGCATCTATAGCTGCATATAACCGACTCAGGCACAAAATCAGCATTGATCGACC
AGGCATCATATGCATACACTAAAATGCAGCTAATGATGTAGCCTGATGATTTTCTGGACCTGGTTTGGATAATGGTTAAT
GTACCCAATTGTTATTTACTCTATGTCCTCAATCTCCTTATCAGTCGGTTAATTTACCACACTTAACAAAGGTCCAAAGC
TGACATTGCAACCAACTTTACTCATCTCTGGACTAGTAAACACGAAGTAAGCTGTTAGGGACTGTGTGATGGGTCTATGT
TACATGCATGTGTTGTCGGTCTATTACTTAACCAGGTCTGGGAACCAGTTATCCTCTACACCTATATATTGTGTCCCTAA
ACCTATATACTTAAGAGTAAAACAGAAGTTATGCCTAGGAATATCTGACTAAGCTATGGGATAGTCAACTTTCATTTTTG
CTCCTGCCACATCTTTACTTAGTCCACAAATGACATATAGACAATCACCTAGAACCATTATTTAGACTTTATATCTGCTC
ATTACATGTATTAAATCCATGAAATAGAGGAAGCTGAATAGGCATACAATATAGTTGAAGCTCGGCAGATGACTTAATAA
GTGTCATATCCATTAACCATTTCACATATTTTTACATTTTTGCTGCAGTGATATTTTGCTAGCTCCCAGTTACAAGTTAA
TTAATATATGGAGATCCTGGGCACGTACATGTAAGCAGATCCTATCGACTTCCGTGGATCCGCTGATGGAATCGCCCTCA
GGATTTCATGGCATAGTCTTGATATGTCACGAACTAGTTGTTAGTTTATTTATTTTTACATTGAGCTTTGCCCATCCAAG
ATGATAGAAATGTTATGTATTTAAAATGTAATCTCACAGTCATTGTTGTTGGTATGGATCGTATGCCAAAAATGTTTTAC
CATGAAGTCTATTAATGAAGAATATTTATGTTACAACTTTCTTGCTTTACGTTAGTTAAAATTGGTAATTTTGTTTCTTT
GTGCCCCCCTTCTTGTACAACCATTTATCTTACCAAACTATGCAGCAACAAATATGCACAGTCTCTATTCACGAATTTCA
TATTCCCCAAAGTTAAATATTAAGAACAAAAGTTATGTTTCTACTTTTTCCAACTCATAATTTTCTGAACTCAAATTTTA
TAATCTGAAAACTTAATAGTAACATTTTATTTGAAAAAATTTTGAATTTCTTTTTTATTATCAAAAAAGTTTGGATGACA
TAAATTTATGTATGAACTATTATGAAAGCACAAGCAACAATGAAAGTGTCTTTTTAAGCAAAACCTTGTGACTCATCACT
CAAAATAGTTTGTGTCTGACTTTCAATATTCAAACTAACACATATTAAAGACGTATACATGTGTCTTTATATCACATGTG
TGCTTTTCCTGCTTAAGGTAGTAGGACTATCTCTTTTTTGAGAAACACCGATTACAACGTAGATGTAGACACAAGCGCAC
ATCACCACCACACATACACACTCACACAATGTTTAGTAAAGACTAAAATTGTGGAGCTTCAAGATCTTTGGAACATCATG
AATGTCACCTCCTACTGAATGAATAATCCGCATAGTGCATCAAACCTTTGGTTTGATCTTCCCTGGTGGGCTGCGAGTCA
AGGTTTT-AAAAAAGCGGTAGGCGCTAATCGTGAATTTTGCTTATGCCTAGTGCAATGACCGCCTAGGCGCACTTATCCC
TTTGTATGATAGAGGTGAAGGAGATTTTACAGCAATGAGATCGATGGCGCGAAGCCCGGAGGGAGGTATCAGTGGTGAGT
TGGAGTGAAAAATCCCTCCTCTGATTCAACCTTCCTTGACAACATAGCCCAAACAAGGCCCACTAAGAAACCCTAATCTT
CTAATGCATCTAAACCGTCCATTTTCTCTGCATTCCCCATCTCTCTCTATCGTTAGGTCTCACTTTCCTTTGTCATTTGT
ATGTAGCGACAATGGTGGCGTGTCTAGCTTCTTCCTTGCATTTGCTTCTCCTTTCCTACCGGCGAAAAAGATCTCATCGG
TCATGGAGAACCTAGTTAGGCGCCTAAACCTCCGCCTATGGAGGCGGTAGTCTGCTCATCGCCTAGGCGCGCTTAAATGG
CTCCTTTTCATTGTCTTTTTTTCTATGTTGGGAGTACAACCGCACTCCTAACCCACTAACCACAGGCTGGTTCTCATCTA
GTACTTTCACAATTGTACCACTTTTATCTCACAAACACGAGGGGATTGTGGTGGAGAGTCATTTATTACAACTTTGATAA
TCAACATTCAAAGAAGTATTCAAGTCTATGAAGATCTTCTGAAAAATGTGTTTTGTCCAAGGCAAAAATATATCTTTGTT
TTTTCATACCGAGATACGAAAGACCATATTCTTGTACCAATTTTTTCTAGTGGTTATGCTATATCATGAATAACACCTAT
AT-TTTTTCTTTCAAAATGGGCACAATGTACTCAAAATTTACGACGTTCATAGGGTTAGGATGGGGTGTACTTAGTATTT
TATGTGAAATATGTAGTAACATGTTTTTTTGGGTATGCATATTCCTTTACACATGGATTAAAGAGTTTTCTACAAGAAAA
AATATTACAAGATGAATATGGTTTGCCATCTAATTGTTTAAGATATTCTTACATTTAGGTAAATTTTGAGTCGCCTATGT
GCTATTTTTCTCCACATAAATAGTTCAA-----------------------CC---------------------------
----CCCCACCCCCCA--------C--------------------------------CCCCACCCACATGATTCTCCACA
TAGTCCCAA--TTTTTTTTCTGGTATGAGATATGATATATTGTCAATAAACATGGGTCTGTAATGCTAATAGTTGTTTCT
TATCTAGTTGAAGCTATTAGATAATTGGGCACATGTATAGACACGATGGATGGGAAATATCGTAGGTACCACTAACCATG
TACTAAACATCTTATATTACTTTACAAATTTAGTAGTTATTACGAAGAAGAAAGATTGTTTCAGATGCCTACACCCATTG
TTTTTAAGGCGTCGCCTAGGCGTCAGGGCGCCCCAGGTCACAAGGCGTCGCCTAGGCGTCAGGGCGCCCCAGGTCACAAG
GCGTCGGCCTTGCCTTACGCACATGCCTAAAGGTGTCCGCCTTAGTCCATAGGGCGTCCGCCTAGGCGCCATTCTYCCCG
CCTTAGGCAAATGAAGACGCCTTAGATAGGTTGGGAGTTCAGGCGGGAAAAAGAGCTTTGGGCGGGAAGAAAAGGGCGGG
AAACCGAGTCTGGGCGCCAACAGTTACTAGCAGGGGGAGAGAGAGCTCTAACCAGTTTCAGTTTTCCCCACCCCCACCTC
TGGTGGCTGGATCTGAGCTTCTCCCCCTCCTCTCYGGCAGATCCTCCTCTCCTGCGGTTTCTCCTCTCCAGGACAGTAGG
CAGCAACAAGCAACCAWCACCTCTCCTGCAAATGCCTACCAGATTATGCTCAGTTCTACTTCTTAGAACTCTGTAAGGCG
CCGCCTTGCCTATGCATTAGTGCTTAGGYAGTGAGGCANCCCCCCTCCCCCAGCACCTTGCCTCGCCTTACCGCCTTTAA
AACATTGCCTACACCTGCGTAGGAGTGCAAACAACATAGAGAAGTACAAGGTGGCAAAGAAGACCGCAACGCGAGCAGTG
AGTGAATCAAGGGGTCGGGCATATGAAGACCTCTACCAACGCTAAGGGGCCGGGAAGGAAGGTGCAAGGGACATCTATGA
GACGGCCAAGATCCGAGGGAAGAAGACGAGGGATGTCAAACAAGTCAAATGCATCAAGGATAGAGCAGATCAACTCATAG
TGAAGGACAAGGAGATCAAGCATAGATGGCGGGAGTACTCCGACAAGCTATTCAACAGAGAGAATGAGAGCTCTAGCATT
GAGCTCTACGACTCCTTTGATGATGCCCGCAGACATTGTGTGCGATGAATCTAGGAGTCTGAGATTAAGGAGGCTTTACA
AAGAATGATGTTATGGGAGTCATTGAGCACCACTTAAGAGGAATGACATGTGTGACCAAAAATCARTTTGATTTCATGCC
TRAGAGGTTGATCATGGAAG------------------------------------------------------------
--------------------GCATTTTATTGGTACGACAACTTGTGGAGAAATACARGGARCAAAAAAGGGACATGCATA
TGATGTCCATTGACTAGGAAAAGGCATGCGATAAGATACTGAATAATGTCATGTGGTGGGCCTTGGAGAAACACAAAGTC
CCACAAAGTACATTACCCTCATTAAGGACATGTATGATAATCCCATGACAGGTGTTCGAACAAGTGATGGCGACACTGAT
GACTTTGYCATAAAATAGGACTGCACCATGGGTCAGCTTTGAGCCCTTATCTTTTTGCCTTGATGATGGATGAGGTAACA
AGGAGATATTCCACGGTATATTCTCTTTACGATTGATGTGGTGCTAGTCAATGATAGTTGCACGGGACTTAATGGAAAGT
TAGACCTATGGAGAGAAACTTCGGAATCAAAGTYTTTAGGCTTAACTAAAATTGAGTACGTGAGGTGCAGTTTCAGTACT
ACTAGGCACGAGGAGGTGGTTAGCCTCAATGGGTAGGTTGTACCTCTTCAAATCAAAGTCGGATGGAGGAAGTGACGCCA
AGTTTTTGGTGTTCTCTGTGACAAGATAGTGCCACAAAGGCTAAAAGACAGGTTCGATAGGACGGTGACTCACAATGTAT
GGCGCATCTTGMGATGGATGTGTGGCCACCCAAGAAAGGATAGAGTTTGAAATGATGATATACATGTAGAGTTGGGGTAG
CACCGATTGAAGGGAAGCTTGTCGAACATCTGAGATGGCTTGGATATATACAAAGTAGGCCTCTAGAAACTTYCGTGCAT
AGCGGACGGTTAAAACATGCTAATAATGTAACAGAGGTTGGGGTAGACCAAATTTCACATGGGAGGAGTCCCTAAAGAAA
GATCGGAAGACTGAAGTATCACAAAGAACTAGTTATGGACAGGGGTGCATGGAAGTTAGCTATCCACGCGCCAAAACCAT
AAGTTGGTTTCGAGATTTTACGGGTTTCAGCTCTACCCAACCAAACTTATTTGGGACTAAATGCTTTGTTGTTGTTGTAT
CTCTTGCCTTGGTCTTAGCAATTTACCATGTGCATGTTTTTTCTGGGAAGGCAAAATTGAATGCCAAGTTTTTCCTGAAG
TTGYACATTGTACAAATTGGTGTCCTTGCTCCATGGCACATCAGTTTTCCCGTCGTATGATGATGCAACAACTAGGTATT
ARAGCAACTCTAGCAGAGAGAGTCTTCA-TGGCTCCCGTCACCATATTTCTTTTAGCTCGCTCCATACACGATCTCGTGG
CCTCCATATTTGGAGGTTCGGGAGGTCTAGTATGGAGCTTGCCCCAAAACCAACTGCCAACGTGGGGCGGAAGTTTTAAG
CTTCCTTCTCCCGCCTCTCATCGGATTTGAAGCAGCTCGGCCTCACACAGACCACCAGCTGGCACCTGACCATTAAYGCC
ATGCCTGCGTCCTCAGATTCTTATGGCGGTCCATCGGATGGCTGCCATGCGGCACCATCTCCTTGCTTGCGTGTGAGCAA
ATTGAAGGCATGCGAGTAGGTCGTTGCAACATTTCTCACAGGGAGACGCGCCCTTTGACTAAGAGGAGCCTTGGCGCAGT
GGTAAAGCTGCTGCCTTGTGACCAAGAGGTCACGGGTTYAAGTCCTGAAAACAGCMTCTTGTAGAAATRTAGGGAAAGGC
TGCGTACAATAGAYCCAAAGTGGTCAGACCCTTCCCCGGACCCTGCGCAAGCGGGAGTTACATGCACCGGGGCTGCCCCT
TTAGACGCGCCCTTTGACTACCCCACATTAGCTGCCTCCCGCCTCCCCAAGTGCCTCCCTAGTGGTGTCTGGGGCGGCCT
GTAAAAGGCCGGTACCCTCTGCTCTCTCGCTTCAATCCTATGTTCGAYGCCTTTTATTCCAATCTCACATGCCTCCAATC
GAAGGGGAGCCTTGGCGCAGTGGTAAAGCTGCTGCCTTGTGACCATGAGGTCACGGGTTCAAGTCCTGGAAACAGCCTCT
TACAGAAATGTAGGGAAAGGCTGCGTACTATAGACCCAAAGTGGTCGGACCCTTCCCCGACCCTGCGCAAGCGGGAGCTA
CATGCACCGGGCTGCCC--TTTTTTTTCACATGCCTCCAATCCACCACCCCCTTTGTTGTTCATGGCGCATCCGGRGGAG
CTCTCTCTCTCATCTTCAATTTTTGGCATGAGGTGGAGTAGCCCGCGGATCCTTTTCCCCCCTTTAGGGACCAGATGGAC
CTAGTCCTGGAGGAGGCYGCRCAGATGGAAGCGCAAATGGAGCAGCAGATTTGGGCACTAGCACACTCCCGCCGCCGCGG
ATGAATGGCCGGCCTGGGACAACGTCGCTGAGGCGCATTTCCAAGTCATAGTGGCCAACATTGTTGCATTTTACGTAGGT
GGTGGCAGTGGTCGTGGCCGCAACTAGTTTAACTAATTATTAGGTGTTCTATGAATGTAATTCACATGTGACTAGTGTTC
YGCCCCTGTTTAGGAATGAAATCGATGCTTCTGAACCAGTTCAATGTGTTTGTTGGATATTTTTTGGAGAAGAACATGTG
ACCCAATGACAGGTGGGTCCTACTCGTAGGGCACGACTCTCTGTTTGCGCTTTGGATAGGCATCCTCCATATCCATATGG
AGCGCATCAACGTGGTGACTCTGCTAGAGTTGCTCTTACACACCTCGATATGCAACTTTAGCTCACCATGCTTGATATAC
GTTTAGCCATCCAATGATTGAACAATTGGTGTTGGTAGAAGCAGAGTCCATGCCAAACCACTATGTTAAATGCCTGACAA
ACGGGTCTTTATCTAGTTCCTTTTTGAGATGCACCTTAGTGTGTTATTTTCTAGGGTTGCCTCACCATTGGGATCCCTTG
GGATCACCTTACTATGTGCATAATTTCTTTTCACATGGGCATTTATCTGCTTTGGCATTCAAAGCTTTCATYTGAAAATT
TGCTCTACCACCTATATTTGTACCGACAATACCTTTGCATGGGCCCACACATTAGGTTTTAAAATGGTTGTCGTGTTCGT
ATCGTCCTACTTATCTAGGCATGGCTCTTGCCTAGATAACTATTGTTGGTCACACACTTATATATTACCGGTTTGTGAGT
CTAGTTGATTGAATAGGTGAGTTGTTGCACATTCTTGAACTGATTTTGACTTGATGACCATTGTAACCATTTGCAGGTTA
TAGGATAGCACATAGTTCAACACTATAACTAATTGTTGATTCATTCCATGTTGCTTAAAAAATGCCTACTATAGGTTATA
GGGTAGCGTCTGACGGTTTTCCRTGTGTTGTGGGTACTTGTGTGACAATTGAGGACACGATGTTTGTGGTGAAAGAGAAC
ACGTTGACCTCCACAAATAGTTAGGATGCTGGGTGAAGCCTACGGGAAGACAGGGAGAAGGTATAGGAGGAGAATAACAC
GAGGGGTAAAAAGTTAATGACTTAAATACAACAGCAAGGAMCGTTTCTTAAACTGAAGCTCTAGCGCTATAGTTACATAA
TTTGAATCTGAGCAGAATTATACTTACCTTGCCTAGCACAATCCCATCCTAAACTTCTGTTTTGCACATTTCGTTGAGTC
TATAGACAGAAGAAAAGGGTCACTCTATTTTCCCAACAAAACTTGAACAACACCAGAACCTTMTTGAAGTCAGTTTCGTG
CTCTTTCTAGCTTTGTTGTACCTTACCTATCATTTACATTATGGTCACAGTGAAATGCTTTGCAAACTATTTGACCAGAT
GCTGTATACCATATTTGAATCTCATTTGCATACGCCGACATGAAACGATGTATTACAGAAAAGCTTCCGATTTGTCAAAA
TTTATCATATATCAATTCTTGAGATTGTGCATATACTGGACATAGTTAATCTTGTTTACATGTACTTCCAATGACTAGAT
ATTTCTTTCTCTTATGCAGTATGGACAAAATTCTTGAACGGTATGAGCGCTACTCTTATGCAGAAAAGGTTCTCGTTTCA
AGTGAATCTGAAATTCAGGTAAAAATGAAAAGAAAACGGTTTGCTTTCCTTTAGCTATGAAGTAAATTGTTGCCGATATC
AGATGATCTGAAATTTATTAGTAGGCCACTATATTTTGAATGATTTCCATGAGCTATGAATTTAATTGACTTGCAACTAT
GGATTGAGGTCCATTTGATTCTCCTGTAACTTATTATTAGTTTGTCTTTGATGAATGCTTAGGCATGGTCGAATAATGTA
ACCAAATACCACTTGACCAATTTACTTTCATGACTACTAAACTAGACTAGCGTGCTGATTCCTACACACTGCCTTTGCGA
GAACTAGAAAAATGTGATCTGACTTTAAGTGTTACTAAATTAGTACGTAGTRAACTGCAATGCATGGCTAGACCAGCAGT
TCTGGATTAGCCGGCTGAGTTTTCGAATGGCTTAGCAACAAAAAATGACAAGTGTATATATTATAATGGGTTTAAAATAC
TATGTGTGCATCAGTGACAATCACAATATTTTGATTGAAATAACAAAATGCTATCCTAGATTATTAAGACTTATTACTAG
ATTGGTCATTGATCTTAAGTTCTTAAGATCAACCGTTGAATCTCCAGACCTTCTGATCGTATTATGCTGCTAATGGCCAT
TAAGGATAACCCCATGACATTAGTTCTCATCTCCCATTTTTCTGTATTGTTTGCGATATTGCTGCAGTTTCTTATTACAG
CTTGTCTAAGGCTAACCATCTAGGATAAAAAGTAGATCCTGCAGACTTAGAAGATCCAGTTAGGCTCAATATTCTTATTT
TTGTAACTCAGAGCTCCAGGACCTCACTTCAATTTTTTGGCCAATTTTTGTACAAACCAAGTTGTAGCTCCAATTGAGAG
ATCCAACCAGTTCTATCTGATTGCTGACAAACAGATTCAGCATGTACATATGACGAGGACTATTGAAACATGTAACTACT
AACCCAAAAAATATTCCTAATGTATTTTGAATATTTACCTCCACTGCAGCATTTTTAATATTACGAAATATGATTTTTAC
ATCTGATAGTAACACTTGTTGCAGTGACATAATTGATTTTAAGTTATGAAAATTCAAGTTCACTACACAGAACAATCCTT
CCTGATTTATGCCCCCTGGTGTCAATGTTGTTAAAGTCTCTTTGTTCATTTCTGAACTAACTCAGCCTATTTGTAGCATT
TCCGTCATGGTTCCTTCCTGTTCCACTCAAAGTTAGTAATGCAATTGTTATTTGCTTGTGCAGGGAAACTGGTGTCACGA
ATATAGGAAACTGAAGGCGAAGGTTGAGACAATACAGAAATGTCAAAAGTAATTTGTAACGATTTTGGTTGATTGCCAGT
ATATTATATACACTCTGTGAAGATAAATGRGACTGAATTTCTACATCCTGCACCTGCAGGCATCTGATGGGAGAGGATCT
TGAATCTTTGAATCTCAAGGAGTTGCAGCAACTGGAGCAGCAGCTGGAAAGCTCACTGAAACATATCAGATCCAGGAAGG
TACTGATTTAAATGATTTGTACAGCAACACAATTTAAAAAATAAAACAAGAAAAACACTTGCAGAGAAGTTCAGCAAAGT
ATATCTGAAGTCAGATTCTAGACTGAGATATTCACAATATGTATATGCATTTTAGTCATATGCTCTTCACAGTTAAAAAA
TGACCATTTCCTTTTTCTTTTTTTGTACTTGCAGAACCAACTTATGCACGAATCCATTTCTGAGCTTCAGAAGAAGGTAG
GCTGTCAACCTTGCATACCTGAACCGGTATTCGAACTGGTCAACTTGTCAGGAAACCTTAGCTTACTTGTTTCAAGTTTT
GTGACATTATAACATGTATGCAAGTAATTGGCCTACTTGCACGAAACCTCATTACATCGTTCTTGCTGCAGGAGAGGTCA
CTGCAGGAGGAGAATAAAGTTCTCCAGAAGGAAGTAAGCCCGTTGTCACCTTATGGTCCAACCGGTCTAAAATGTTTCCT
ATAGCAAATTTTATTGACACAGATCCCTGTCCCTTCCCCACAGCTCGTCGAGAAGCAGAAGGCCCAGGCGGCGCAACAAG
ATCAGACTCAGCCTCAAACAAGC---TCTTCTTCTTCTTCCTTCATGATGAGGGATGCTCCCCCTGCCGCAACTRCCAGG
TGATGATGTACATCACAAGTCCATTCCTATTCAGAGTTCAAGGAACCATCTTTTGAATTGGTCGGGTTGTTCCTTGCAGC
CCACTT-TTGGTCTCAATATGCAGTCCTGTCGGGCCACATTTAAGTAACAAAATACTAATATACTTGTGTCCACTTTGGT
TGTGCAGCATTCATCCAGCGGCATCAGGAGAGAGGGCAGAGGATGCGGCAGTGCAGCCGCAGGCCCCACCCCGGACGGGG
CTTCCACTGTGGATGGTTAGCCACATCAACGGCTGAAGGGCTTCCAGCCCATATAAGCGTACTATTCAGTAGAGAGTAAC
AAGTTGCACCGGCCAGCCTGGTGTATGTTGCGGTTGC-------------------------------------------
--------------------------------------------------------------------------------
--------------------------------------------------------------------------------
-----------
>T83B_PARTIAL 2 reads from 2 documents mapped to AY747604_B + prom AY616453 using Geneious
-???????????????????????????????????????????????????????????????????????????????
????????CCCGAATACGCGGGTCGGCCAAAAGTAGAAAAATGCACTGCGCCCACCTAACCCACGCAGCGCAC-TGCACA
GTAACGCTTCCTGTCAAAAGTCCAGCTCAATCATGCACGCACACACGGTGGACGCGGTGCGAACGACCCGTCGTGGCACG
AGCACGCGGTGTCTGCCCGCCCGTCCGCCCCGCAGCCGCCCTCCCAAACGGGACAAGCTAGACGGCCCAAAACAAGAAAG
GAAAGCAGCCTCATACTGTGGCAGCCCGCCCCCACGACCGTCATCTCGCCTTCCATTCCATTTTCCCTGGACGGACCAGA
CCCGTCCCGAGCCGCCCTGACCTAGCCAGCCAGCCAGCCAGCATTTCCTGTTTCGTCCCGCGCCGCCGTGACCAAAAAAG
CA--------AAAAAGGAAAATGCTAAAGGAAAAACTCTGCTCTTTCCCTTCTACTAGGCCTAGGGTACAGTAGAA---T
AGTATAAAAAGGACAATTGTGCTC--TTTTTTTGCTCTGTGGTGTGCGTTTGTGGCGAGAGAAAATGATTTGGGGAAAGC
AATATC-GGGAGATTCGCACGTAAGATCGTTCGACACGTCGACACCGGGCGGGCCCG-TGGTGGGGCATCGTGTGGCTGC
AGTACCGCGGGGCCCCGCGGGTCGGGCTGGGCCAATGGTTGCTCGACAGCGGCTATGCTCCAGACCAGCCCGGTATTGCA
TACCGCGCTCGGGGCCAGATCCCTTTAAAAACCCCTCCCCCCACTTGCCGGAAACCTCGTTTTGGCCT-GGCCATCCTCC
CTCTCCTCCC-TCTCTTCCGCCTCACCCAACCACCTGACA-GCCATGG--------------------------------
--------------------------------------------------------------------------------
--------------CTCCGCCCCCCCGCCCCCGCCTGCGCCTGTCGGAGTAGCCGTCGCGGTCTGCCGGTGTTGGA----
---------------------------------GGCTTGGGGTGTAGGGTTGGCCCCGTTCTCCAGCGGAGATGGGGCGC
GGGAAGGTGCAGCTGAAGCGGATCGAGAACAAGATCAACCGGCAGGTGACCTTCTCCAAGCGCCGCTCGGGGCTGCTCAA
GAAGGCGCACGAGATCTCCGTGCTCTGCGACGCCGAGGTCGGCCTCATCATCTTCTCCACCAAGGGAAAGCTCTACGAGT
TCTCCACCGAGTCATGGTAAATTAAGTACGCGCTGTCTTTAAATTTCTCCCCAATCCGCCTTCGATTTCGATTTCCTGCC
CGCCGTTCTGGCCCAGCGAGACGACCCGGCCGACC?????????????????????????????????????????????
????????????????????????????????????????????????????????????????????????????????
????????????????????????????????????????????????????????????????????????????????
????????????????????????????????????????????????????????????????????????????????
????????????????????????????????????????????????????????????????????????????????
????????????????????????????????????????????????????????????????????????????????
????????????????????????????????????????????????????????????????????????????????
????????????????????????????????????????????????????????????????????????????????
????????????????????????????????????????????????????????????????????????????????
????????????????????????????????????????????????????????????????????????????????
????????????????????????????????????????????????????????????????????????????????
????????????????????????????????????????????????????????????????????????????????
????????????????????????????????????????????????????????????????????????????????
????????????????????????????????????????????????????????????????????????????????
????????????????????????????????????????????????????????????????????????????????
????????????????????????????????????????????????????????????????????????????????
????????????????????????????????????????????????????????????????????????????????
????????????????????????????????????????????????????????????????????????????????
????????????????????????????????????????????????????????????????????????????????
????????????????????????????????????????????????????????????????????????????????
????????????????????????????????????????????????????????????????????????????????
????????????????????????????????????????????????????????????????????????????????
????????????????????????????????????????????????????????????????????????????????
????????????????????????????????????????????????????????????????????????????????
????????????????????????????????????????????????????????????????????????????????
????????????????????????????????????????????????????????????????????????????????
????????????????????????????????????????????????????????????????????????????????
????????????????????????????????????????????????????????????????????????????????
????????????????????????????????????????????????????????????????????????????????
????????????????????????????????????????????????????????????????????????????????
????????????????????????????????????????????????????????????????????????????????
????????????????????????????????????????????????????????????????????????????????
????????????????????????????????????????????????????????????????????????????????
????????????????????????????????????????????????????????????????????????????????
????????????????????????????????????????????????????????????????????????????????
????????????????????????????????????????????????????????????????????????????????
????????????????????????????????????????????????????????????????????????????????
????????????????????????????????????????????????????????????????????????????????
????????????????????????????????????????????????????????????????????????????????
????????????????????????????????????????????????????????????????????????????????
????????????????????????????????????????????????????????????????????????????????
???????-????????????????????????????????????????????????????????????????????????
????????????????????????????????????????????????????????????????????????????????
????????????????????????????????????????????????????????????????????????????????
????????????????????????????????????????????????????????????????????????????????
????????????????????????????????????????????????????????????????????????????????
????????????????????????????????????????????????????????????????????????????????
????????????????????????????????????????????????????????????????????????????????
????????????????????????????????????????????????????????????????????????????????
????????????????????????????????????????????????????????????????????????????????
????????????????????????????????????????????????????????????????????????????????
??-?????????????????????????????????????????????????????????????????????????????
????????????????????????????????????????????????????????????????????????????????
????????????????????????????????????????????????????????????????????????????????
????????????????????????????-----------------------?????????????????????????????
???????????????????????---------------------------------????????????????????????
?????????--?????????????????????????????????????????????????????????????????????
????????????????????????????????????????????????????????????????????????????????
????????????????????????????????????????????????????????????????????????????????
?????------------------------------------???????????????????????????????????????
????????????????ACGCACATGCCTAAAGGTGTCCGCCTTAGTCCATAGGGCGTCCGCCTAGGCGCCATTCTTCCCG
CCTTAGGCAAATGAAGACGCCTTAGATAGGTTGGGAGTTCAGGCGGGAAAAAGAGCTTTGGGCGGGAAGAAAAGGGCGGG
AAACCGAGTCTGGGCGCCAACAGTTACTAGCAGGGGGAGAGAGAGCTCTAACCAGTTTCAGTTTTCCCCACCCCCACCTC
CGGTGGCTGGATCTGAGCTTCTCCCCCTCCTCTCCGGCAGATCCTCCTCTCCTGCGGTTTCTCCTCTCCAGGACAGTAGG
CAGCAACAAGCAACCATCACCTCTCCTGCAAATGCCTACCAGATTATGCTCAGTTCTACTTCTTAGAACTCTGTAAGGCG
CCGCCTTGCCTATGCATTAGTGCTTAGGCAGTGAGGCA--CCCCCTCCCCCAGCACCTTGCCTCGCCTTACCGCCTTTAA
AACATTGCCTACACCTGCGTAGGAGTGCAAACAACATAGAGAAGTACAAGGTGGCAAAGAAGACCGCAACGCGAGCAGTG
AGTGAATCAAGGGGTCGGGCATATGAAGACCTCTACCAACGCTAAGGGGCCGGGAAGGAAGGTGCAAGGGACATCTATGA
GACGGCCAAGATCCGAGGGAAGAAGACGAGGGATGTCAAACAAGTCAAATGCATCAAGGATAGAGCAGATCAACTCATAG
TGAAGGACAAGGAGATCAAGCATAGATGGCGGGAGTACTCCGACAAGCTATTCAACAGAGAGAATGAGAGCTCTAGCATT
GAGCTCTACGACTCCTTTGATGATGCCCGCAGACATTGTGTGCGATGAATCTAGGAGTCTGAGATTAAGGAGGCTTTACA
AAGAATGATGTTATGGGAGTCATTGAGCACCACTTAAGAGGAATGACATGTGTGACCAAAAATCAGTTTGATTTCATGCC
TGAGAGGTTGATCATGGAAG------------------------------------------------------------
--------------------GCATTTTATTGGTACGACAACTTGTGGAGAAATACAGGGAGCAAAAAAGGGACATGCATA
TGATGTCCATTGACTAGGAAAAGGCATGCGATAAGATACTGAATAATGTCATGTGGCGGGCCTTGGAGAAACACAAAGTC
CCACAAAGTACATTACCCTCATTAAGGACATGTATGATAATCCCATGACAGGTGTTCGAACAAGTGATGGCGACACTGAT
GACTTTGCCATAAAATAGGACTGCACCATGGGTCAGCTTTGAGCCCTTATCTTTTTGCCTTGATGATGGATGAGGTAACA
AGGAGATATTCCACGGTATATTCTCTTTACGATTGATGTGGTGCTAGTCAATGATAGTTGCACGGGACATAATGGAAAGT
TAGACCTATGGAGAGAAACTTCGGAATCAAAGTTTTTAGGCTTAACTAAAATTGAGTACGTGAGGTGCAGTTTCAGTACT
ACTAGGCACGAGGAGGTGGTTAGCCTCAATGGGTAGGTTGTACCTCTTCAAATCAAAGTCGGATGGAGGAAGTGACGCCA
AGTTTTTGGTGTTTTCTGTGACAAGATAGTGCCACAAAGGCTAAAAGACAGGTTCGATAGGACGGTGACTCACAATGTAT
GGCGCATCTTGAGATGGATGTGTGGCCACCCAAGAAAGGATAGAGTTTGAAATGATGATATACATGTAGAGTTGGGGTAG
CACCGATTGAAGGGAAGCTTGTCGAACATCTGAGATGGCTTGGATATATACAAAGTAGGCCTCTAGAAACTTCCGTGCAT
AGCGGACGGTTAAAACATGCTAATAATGTAACAGAGGTTGGGGTAGACCAAATTTCACATGGGAGGAGTCCCTAAAGAAA
GATCGGAAGACTGAAGTATCACAAAGAACTAGTTATGGACAGGGGTGCATGGAAGTTAGCTATCCACGCGCCAAAACCAT
AAGTTGGTTTCGAGATTTTACGGGTTTCAGCTCTACCCAACCAAACTTATTTGGGACTAAATGCTTTGTTGTTGTTGTAT
CTCTTGCCTTGGTCTTAGCAATTTACCATGTGCATGTTTTTTCTGGGAAGGCAAAATTGAATGCCAAGTTTTTCCTGAAG
TTGTACATTGTACAAATTGGTGTCCTTGCTCCATGGCACATCAGTTTTCCCGTCGTATGATGATGCAACAACTAGGTATT
AGAGCAACTCTAGCAGAGAGAGTCTTCA-TGGCTCCCGTCACCATATTTCTTTTAGCTCGCTCCATACACGATCTCGTGG
CCTCCATATTTGGAGGTTCGGGAGGTCTAGTATGGAGCTTGCCCCAAAACCAACTGCCAACGTGGGGCGGAAGTTTTAAG
CTTCCTTCTCCCGCCTCTCATCGGATTTGAAGCAGCTCGGCCTCACACAGACCACCAGCTGGCACCTGACCATTAATGCC
ATGCCTGCGTCCTCAGATTCTTATGGCGGTCCATCGGATGGCTGCCATGCGGCACCATCTCCTTGCTTGCGTGTGAGCAA
ATTGAAGGCATGCGAGTAGGTCGTTGCAACATTTCTCACAGGGAGACGCGCCCTTTGACTAAGAGGAGCCTTGGCGCAGT
GGTAAAGCTGCTGCCTTGTGACCAAGAGGTCACGGGTTCAAGTCCTGAAAACAGCCTCTTGTAGAAATGTAGGGAAAGGC
TGCGTACAATAGACCCAAAGTGGTCAGACCCTTCCCCGAACCCTGCGCAAGCGGGAGTTACATGCACCGGGGCTGCCCCT
TTAGACGCGCCCTTTGACTACCCCACATTAGCTGCCTCCCGCCTCCCCAAGTGCCTCCCTAGTGGTGTCTGGGGCGGCCT
GTAAAAGGCCGGTACCCTCTGCTCTCTCGCTTCAATCCTATGTTCGACGCCTTTTATTCCAATCTCACATGCCTCCAATC
GAAGGGGAGCCTTGGCGCAGTGGTAAAGCTGCTGCCTTGTGACCATGAGGTCACGGGTTCAAGTCCTGGAAACAGCCTCT
TATAGAAATGTAGGGAAAGGCTGTGTACTATAGACCCAAAGTGGTCGGACCCTTCCCCGACCCTGCGCAAGCGGGAGCTA
CATGCACCGGGCTGCCC-TTTTTTTTTCACATGCCTCCAATCCACCACCCCCTTTGTTGTTCATGGCGCATCCGAAGGAG
----CTCTCTCATCTTCAATTTTTGGCATGAGGTGGAGTAGCCCGCGGATCCTTTTCCCCCCTTTAGGGACCAGATGGAC
CTAGTCCTGGAGGAGGCTGCGCAGATGGAAGCGCAAATGGAGCAGCAGATTTGGGCACTAGCACACTCCCGCCGCCGCGG
ATGAATGGCCGGCCTGGGACAACGTCGCTGAGGCGCATTTCCAAGTCATAGTGGCCAACATTGTTGCATTTTACGTAGGT
GGTGGCAGTGGTCGTGGCCGCAACTAGTTTAACTAATTATTAGGTGTTCTATGAATGTAATTCACATGTGACTAGTGTTC
CGCCCCTGTTTAGGAATGAAATCGATGCTTCTGAACCAGTTCAATGTGTTTGTTGGATATTTTTTGGAGAAGAACATGTG
ACCCAATGACAGGTGGGTCCTACTCGTAGGGCACGACTCTCTGTTTGCGCTTTGGATAGGCATCCTCCATATCCATATGG
AGCGCATCAACGTGGTGACTCTGCTAGAGTTGCTCTTACACACCTCGATATGCAACTTTAGCTCACCATGCTTGATATAC
GTTTAGCCATCCAATGATTGAACAATTGGTGTTGGTAGAAGCAGAGTCCATGCCAAACCACTATGTTAAATGCCTGACAA
ACGGGTCTTTATCTAGTTCCTTTTTGAGATGCACCTTAGTGTGTTATTTTCTAGGGTTGCCTCACCATTGGGATCCCTTG
GGATCACCTTACTATGTGCATAATTTCTTTTCACATGGGCATTTATCTGCTTTGGCATTCAAAGCTTTCATTTGAAAATT
TGCTCTACCACCTATATTTGTACCGACAATACCTTTGAATGGGCCCACACATTAGGTTTTAAAATGGTTGTCGTGTTCGT
ATCGTCCTACTTATCTAGGCATGGCTCTTGCCTAGATAACTATTGTTGGTCACACACTTATATATTACCGGTTTGTGAGT
CTAGTTGATTGAATAGGTGAGTTGTTGCACATTCTTGAACTGATTTTGACTTGATGACCATTGTAACCATTTGCAGGTTA
TAGGATAGCACATAGTTCAACACTATAACTAATTGTTGATTCATTCCATGTTGCTTAAAAAATGCCTACTATAGGTTATA
GGGTAGCGTCTGACGGTTTTCCGTGTGTTGTGGGTACTTGTGTGACAATTGAGGACACGATGTTTGTGGTGAAAGAGAAC
ACGTTGACCTCCACAAATAGTTAGGATGCTGGGTGAAGCCTACGGGAAGACAGGGAGAAGGTATAGGAGGAGAATAACAC
GAGGGGTAAAAAGTTAATGACTTAAATACAACAGCAAGGAACGTTTCTTAAACTGAAGCTCTAGCGCTATAGTTACATAA
TTTGAATCTGAGCAGAATTATACTTACCTTGCCTAGCACAATCCCATCCTAAACTTCTGTTTTGCACATTTCGTTGAGTC
TATAGACAGAAGAAAAGGGTCACTCTATTTTCCCAACAAAACTTGAACAACACCAGAACCTTATTGAAGTCAGTTTCGTG
CTCTTTCTAGCTTTGTTGTACCTTACCTATCATTTACATTATGGTCACAGTGAAATGCTTTGCAAACTATTTGACCAGAT
GCTGTATACCATATTTGAATCTCATTTGCATACGCCGACATGAAACGATGTATTACAGAAAAGCTTCCGATTTGTCAAAA
TTTATCATATATCAATTCTTGAGAATGTGCATATACTGGACATAGTTAATCTTGTTTACATGTACTTCCAATGACTAGAT
ATTTCTTTCTCTTATGCAGTATGGACAAAATTCTTGAACGGTATGAGCGCTACTCTTATGCAGAAAAGGTTCTCGTTTCA
AGTGAATCTGAAATTCAGGTAAAAATGAAAAGAAAACGGTTTGCTTTCCTTTAGCTATGAAGTAAATTGTTGCCGATATC
AGATGATCTGAAATTTATTAGTAGGCCACTATATTTTGAATGATTTCCATGAGCTATGAATTTAATTGACTTGCAACTAT
GGATTGAGGTCCATTTGATTCTCCTGTAACTTATTATTAGTTTGTCTTTGATGAATGCTTAGGCATGGTCGAATAATGTA
ACCAAATACCACTTGACCAATTTACTTTCATGACTACTAAACTAGACTAGCGTGCTGATTCCTACACACTGCCTTTGCGA
GAACTAGAAAAATGTGATCTGACTTTAAGTGTTACTAAATTAGTACGTAGTAAACTGCAATGCATGGCTAGACCAGCAGT
TCTGGATTAGCCGGCTGAGTTTTCGAATGGCTTAGCAACAAAAAATGACAAGTGTATATATTATAATGGGTTTAAAATAC
TATGTGTGCATCAGTGACAATCACAATATTTTGATTGAAATAACAAAATGCTATCCTAGATTATTAAGACTTATTACTAG
ATTGGTCATTGATCTTAAGTTCTTAAGATCAACCGTTGAATCTCCAGACCTTCTGATCGTATTATGCTGCTAATGGCCAT
TAAGGATAACCCCATGACATTAGTTCTCATCTCCCATTTTTCTGTATTGTTTGCGATATTGCTGCAGTTTCTTATTACAG
CTTGTCTAAGGCTAACCATCTAGGATAAAAAGTAGATCCTGCAGACTTAGAAGATCCAGTTAGGCTCAATATTCTTATTT
TTGTAACTCAGAGCTCCAGGACCTCACTTCAATTTTTTGGCCAATTTTTGTACAAACCAAGTTGTAGCTCCAATTGAGAG
ATCCAACCAGTTCTATCTGATTGCTGACAAACAGATTCAGCATGTACATATGACGAGGACTATTGAAACATGTAACTACT
AACCCAAAAAATATTCCTAATGTATTTTGAATATTTACCTCCACTGCAGCATTTTTAATATTACGAAATATGATTTTTAC
ATCTGATAGTAACACTTGTTGCAGTGACATAATTGATTTTAAGTTATGAAAATTCAAGTTCACTACACAGAACAATCCTT
CCTGATTTATGCCCCCTGGTGTCAATGTTGTTAAAGTCTCTTTGTTCATTTCTGAACTAACTCAGCCTATTTGTAGCATT
TCCGTCATGGTTCCTTCCTGTTCCACTCAAAGTTAGTAATGCAATTGTTATTTGCTTGTGCAGGGAAACTGGTGTCACGA
ATATAGGAAACTGAAGGCGAAGGTTGAGACAATACAGAAATGTCAAAAGTAATTTGTAACGATTTTGGTTGATTGCCAGT
ATATTATATACACTCTGTGAAGATAAATGGGACTGAATTTCTACATCCTGCACCTGCAGGCATCTGATGGGAGAGGATCT
TGAATCTTTGAATCTCAAGGAGTTGCAGCAACTGGAGCAGCAGCTGGAAAGCTCACTGAAACATATCAGATCCAGGAAGG
TACTGATTTAAATGATTTGTACAGCAACACAATTTAAAAAATAAAACAAGAAAAACACTTGCAGAGAAGTTCAGCAAAGT
ATATCTGAAGTCAGATTCTAGACTGAGATATTCACAATATGTATATGCATTTTAGTCATATGCTCTTCACAGTTAAAAAA
TGACTATTTCCTTTTTCTTTTTTTGTACTTGCAGAACCAACTTATGCACGAATCCATTTCTGAGCTTCAGAAGAAGGTAG
GCTGTCAACCTTGCATACCTGAACCGGTATTCGAACTGGTCAACTTGTCAGGAAACCTTAGCTTACTTGTTTCAAGTTTT
GTGACATTATAACATGTATGCAAGTAATTGGCCTACTTGCACGAAACCTCATTACATCGTTCTTGCTGCAGGAGAGGTCA
CTGCAGGAGGAGAATAAAGTTCTCCAGAAGGAAGTAAGCCCGTTGTCACCTTATGGTCCAACCGGTCTAAAATGTTTCCT
ATAGCAAATTTTATTGACACAGATCCCTGTCCCTTCCCCACAGCTCGTCGAGAAGCAGAAGGCCCAGGCGGCGCAACAAG
ATCAGACTCAGCCTCAAACAAGC---TCTTCTTCTTCTTCCTTCATGATGAGGGATGCTCCCCCTGCCGCAACTACCAGG
TGATGATGTACATCACAAGTCCATTCCTATTCAGAGTTCAAGGAACCATCTTTTGAATTGGTCGGGTTGTTCCTTGCAGC
CCACTT-TTGGTCTCAATATGCAGTCCTGTCGGGCCACATTTAAGTAACAAAATACTAATATACTTGTGTCCACTTTGGT
TGTGCAGCATTCATCCAGCGGCATCAGGAGAGAGGGCAGAGGATGCGGCAGTGCAGCCGCAGGCCCCACCCCGGACGGGG
CTTCCACTGTGGATGGTTAGCCACATCAACGGCTGAAGGGCTTCCAGCCCATATAAGCGTACTATTCAGTAGAGAGTAAC
AAGTTGCACCGGCCAGCCTGGTGTATGTTGCGGTTGCTACAGCAACAGCAACAACAACAACAACAACAACATCAACAACA
AC??????????????????????????????????????????????????????????????????????????????
????????????????????????????????????????????????????????????????????????????????
???????????
>T86B_PARTIAL 2 reads from 2 documents mapped to AY747604_B + prom AY616453 using Geneious
????????????????????????????????????????????????????????????????????????????????
????????TCCGAATACGCGGGTCGGCCAAAAGTAGAAAAATGCACTGCGCCCACCTAACCCACGCAGCGCAC-TGCACA
GTAACGCTTCCTGTCAAAAGTCCAGCTCAATCATGCACGCACACACGGTAGACGCGGTGCGAACGACCCGTCGTGGCACG
AGCACGCGGTGTCTGCCCGCCCGTCCGCCCCGCAGCCGCCCTCCCAAACGGGACAAGCTAGACGGCCCAAAACAAGAAAG
GAAAGCAGCCTCCTACTGTGGCAGCCCGCCCCCACGACCGTCATCTCGCCTTCCATKCCATTTTCCCTGGACGGACMNAA
CCSGT-CCAAGCSGCCYKRACYWASCMRGCMRGCCRGCMRSMATTTCYTGTTTCNTCCCCCGCCGCCGTRACCAAAAARN
CAAAAAWTT-AAAAAGGAAANNNNNNNNNNNNNNNNNNNNNNNNNNNNNNNNNNNNNNNNNNNNNNNNNNNNNNNN-NNN
NNNNNNNNNNNNNNNNNNNTGCTCTTTTTTTTTGCTCTGTGGTGTGYGTTTGTGGCGAGAGAAAATGATTTGGGGAAAGC
AATATC-GGGAGATTCGCACGTAAGATCGTTCGACACGTCGACACCGGGCGGGCCCG-TGGTGGGGCATCGTGTGGCTGC
AGTACCGCGGGGCCCCRCGGGTCGGGCTGGGCCAATGGTTGCTCGACAGCGGCTATGCTMCAGACCAGCCCGGTATTGCA
TACCGCGCTCGGGGCCAGATCCCTTTAAAAACCCCTCCCCCCACTTGCCGGAAACCTCGTTTTGGCCT-GGCCATCCTCC
CTCTCCTCCC-TCTCTTCCGCCTCACCCAACCACCTGACA-GCCATGG--------------------------------
--------------------------------------------------------------------------------
--------------CTCCGCCCCCCCGCCCCCGCCTGCGCCTGTCGGAGTAGCCGTCGCGGTCTGCCGGTGTTGGA----
---------------------------------GGCTTGGGGTGTAGGGTTGGCCCCGTTCTCCAGCGGAGATGGGGCGC
GGGAAGGTGCAGCTGAAGCGGATCGAGAACAAGATCAACCGGCAGGTGACCTTCTCCAAGCGCCGCTCGGGGCTGCTCAA
GAAGGCGCACGAGATCTCCGTGCTCTGCGACGCCGAGGTCGGCCTCATCATCTTCTCCACCAAGGGAAAGCTCTACGAGT
TCTCCACCGAGTCATGGTAAATTAAGTACGCGCTGTCTTTAAATTTCTCCCCAATCCGCCTTCGATTTCGATTTCCTGCC
CGCCGTTCTGGCCCAGCGAGACGACCCGGCCGAC??????????????????????????????????????????????
????????????????????????????????????????????????????????????????????????????????
????????????????????????????????????????????????????????????????????????????????
????????????????????????????????????????????????????????????????????????????????
????????????????????????????????????????????????????????????????????????????????
???????????????????????AGAATCTTACTAGACGCTACAATACCTTGTTGTCTGGCTCATCAAATCTGTGCTTGC
TGCTTGAACAAATGAACCTCGTCATCTCGGTTATTTCCAGAATTTTGTTCCACAGGCTTTGCTATCATTCGTATTGCTAG
CTCCGGCCATGCGGCCATTTTGTTGCTTGCCTGGAGATACAGTCTACGGCACGCACGGAGAAAAGAGTCACTTGACTAGC
TAATGCATGGAATAATTGTCTGCAGCTGATGAAACTCCGGCATGAAGAGTCAAACCAAAAAGTAGAGAGTTCCTTCCAAA
TATAAAATGAGAGTTTCTGCAGACTTTTTCCCTTTCAACCATCATAATTTGCCTGTGATATTTGTTGGTGCTGGCGATGG
TTCTTGACAAAGTAAAGGAGTCAATAAAATCACGGAGACTGATCCATTCTTTCCCCCACACGCTGACATTAGTCCATGTT
AGTTTCCCGTTTCTGCCTGCTTCCATAATTCCCGGCCGGCGAAGTACTAGATCAACCTCCACGGTTTCAAAAAGTAGGAA
ATATCATACCATCGGAATGACCGCTGCTTAGTAAATATCCATTGTTGTTTGTAATCTTGCTGAGAAAGCAACGTTACCAT
TTGCCTCATGGCAAAGACCTGTATGTTGAGGTGCTAAATCTTTTCTAGTTTTGTACCACTGAGGGTATGAGTGGCGCTAA
CGGAAAAGGGTAAGCAAGTTTGATTGGCTTACCTTCAGCCTCCTTGGTTGTTTGAAGCATAGGTGCTTGCATGCATGTAT
CAAGCTGGTCACGTGATGAAAACGCGTAAGAATCAAAGTCAGTTAAATTAAGATATAAACAGATGCAGTCATATTTTAAG
CTAGTGCTGCACTGTGAACTTCAGTATCTCAGATCAAAGAATTGAATAATGCTACCCCCTGTTTCTGCGCTGTTCATTTG
GAAAAGACTGTCATGAACATCCTAATTGGTAGCCATGCATTTATCAGCTTGCCGGCTTTATTTTCTTTGCTCTCATTCCT
TTTCATTTGGTTTGCTTTGCCTACCTCTGCATGATAGGCACGTGTAAATGCCATGCTTTGTCTAGAGCCTATGAGACAGC
ACGCTAATGCACCACGATGATATTCCATGGTTTAGTTTGTCGGAACTATAACTCAGGTAGCTCTGAGGATACTGACTGAA
TCTTGAGATCCTACTATATTCTAAAACGCATCTATAGCTGCATATAACCGACTCAGGCACAAAATCAGCATTGATCGACC
AGGCATCATATGCATACACTAAAATGCAGCTAATGATGTAGCCTGATGATTTTCTGGACCTGGTTTGGATAATGGTTAAT
GTACCCAATTGTTATTTACTCTATGTCCTCAATCTCCTTATCAGTCGGTTAATTTACCACACTTAACAAAGGTCCAAAGC
TGACATTGCAACCAACTTTACTCATCTCTGGACTAGTAAACACGAAGTAAGCTGTTAGGGACTGTGTGATGGGTCTATGT
TACATGCATGTGTTGTCGGTCTATTACTTAACCAGGTCTGGGAACCAGTTATCCTCTACACCTATATATTGTGTCCCTAA
ACCTATATACTTAAGAGTAAAACAGAAGTTATGCCTAGGAATATCTGACTAAGCTATGGGATAGTCAACTTTCATTTTTG
CTCCTGCCACATCTTTACTTAGTCCACAAATGACATATAGACAATCACCTAGAACCATTATTTAGACTTTATATCTGCTC
ATTACATGTATTAAATCCATGAAATAGAGGAAGCTGAATAGGCATACAATATAGTTGAAGCTCGGCAGATGACTTAATAA
GTGTCATATCCATTAACCATTTCACATATTTTTACATTTTTGCTGCAGTGATATTTTGCTAGCTCCCAGTTACAAGTTAA
TTAATATATGGAGATCCTGGGCACGTACATGTAAGCAGATCCTATCGACTTCCGTGGATCCGCTGATGGAATCGCCCTCA
GGATTTCATGGCATAGTCTTGATATGTCACGAACTAGTTGTTAGTTTATTTATTTTTACATTGAGCTTTGCCCATCCAAG
ATGATAGAAATGTTATGTATTTAAAATGTAATCTCACAGTCATTGTTGTTGGTATGGATCGTATGCCAAAAATGTTTTAC
CATGAAGTCTATTAATGAAGAATATTTATGTTACAACTTTCTTGCTTTACGTTAGTTAAAATTGGTAATTTTGTTTCTTT
GTGCCCCCCTTCTTGTACAACCATTTATCTTACCAAACTATGCAGCAACAAATATGCACAGTCTCTATTCACGAATTTCA
TATTCCCCAAAGTTAAATATTAAGAACAAAAGTTATGTTTCTACTTTTTCCAACTCATAATTTTCTGAACTCAAATTTTA
TAATCTGAAAACTTAATAGTAACATTTTATTTGAAAAAATTTTGAATTTCTTTTTTATTATCAAAAAAGTTTGGATGACA
TAAATTTATGTATGAACTATTATGAAAGCACAAGCAACAATGAAAGTGTCTTTTTAAGCAAAACCTTGTGACTCATCACT
CAAAATAGTTTGTGTCTGACTTTCAATATTCAAACTAACACATATTAAAGACGTATACATGTGTCTTTATATCACATGTG
TGCTTTTCCTGCTTAAGGTAGTAGGACTATCTCTTTTTTGAGAAACACCGATTACAACGTAGATGTAGACACAAGCGCAC
ATCACCACCACACATACACACTCACACAATGTTTAGTAAAGACTAAAATTGTGGAGCTTCAAGATCTTTGGAACATCATG
AATGTCACCTCCTACTGAATGAATAATCCGCATAGTGCATCAAACCTTTGGTTTGATCTTCCCTGGTGGGCTGCGAGTCA
AGGTTTT-AAAAAAGCGGTAGGCGCTAATCGTGAATTTTGCTTATGCCTAGTGCAATGACCGCCTAGGCGCACTTATCCC
TTTGTATGATAGAGGTGAAGGAGATTTTACAGCAATGAGATCGATGGCGCGAAGCCCGGAGGGAGGTATCAGTGGTGAGT
TGGAGTGAAAAATCCCTCCTCTGATTCAACCTTCCTTGACAACATAGCCCAAACAAGGCCCACTAAGAAACCCTAATCTT
CTAATGCATCTAAACCGTCCATTTTCTCTGCATTCCCCATCTCTCTCTATCGTTAGGTCTCACTTTCCTTTGTCATTTGT
ATGTAGCGACAATGGTGGCGTGTCTAGCTTCTTCCTTGCATTTGCTTCTCCTTTCCTACCGGCGAAAAAGATCTCATCGG
TCATGGAGAACCTAGTTAGGCGCCTAAACCTCCGCCTATGGAGGCGGTAGTCTGCTCATCGCCTAGGCGCGCTTAAATGG
CTCCTTTTCATTGTCTTTTTTTCTATGTTGGGAGTACAACCGCACTCCTAACCCACTAACCACAGGCTGGTTCTCATCTA
GTACTTTCACAATTGTACCACTTTTATCTCACAAACACGAGGGGATTGTGGTGGAGAGTCATTTATTACAACTTTGATAA
TCAACATTCAAAGAAGTATTCAAGTCTATGAAGATCTTCTGAAAAATGTGTTTTGTCCAAGGCAAAAATATATCTTTGTT
TTTTCATACCGAGATACGAAAGACCATATTCTTGTACCAATTTTTTCTAGTGGTTATGCTATATCATGAATAACACCTAT
AT-TTTTTCTTTCAAAATGGGCACAATGTACTCAAAATTTACGACGTTCATAGGGTTAGGATGGGGTGTACTTAGTATTT
TATGTGAAATATGTAGTAACATGTTTTTTTGGGTATGCATATTCCTTTACACATGGATTAAAGAGTTTTCTACAAGAAAA
AATATTACAAGATGAATATGGTTTGCCATCTAATTGTTTAAGATATTCTTACATTTAGGTAAATTTTGAGTCGCCTATGT
GCTATTTTTCTCCACATAAATAGTTCAA-----------------------CC---------------------------
----CCCCACCCCCCAC----------------------------------------CCCCACCCACATGATTCTCCACA
TAGTCCCAA--TTTTTTTTCTGGTATGAGATATGATATATTGTCAATAAACATGGGTCTGTAATGCTAATAGTTGTTTCT
TATCTAGTTGAAGCTATTAGATAATTGGGCACATGTATAGACACGATGGATGGGAAATATCGTAGGTACCACTAACCATG
TACTAAACATCTTATATTACTTTACAAATTTAGTAGTTATTACGAAGAAGAAAGATTGTTTCAGATGCCTACACCCATTG
TTTTTAAGGCGTCGCCTAGGCGTCAGGGCGCCCCAGGTCACAAGGCGTCGCCTAGGCGTCAGGGCGCCCCAGGTCACAAG
GCGTCGGCCTTGCCTTACGCACATGCCTAAAGGTGTCCGCCTTAGTCCATAGGGCGTCCGCCTAGGCGCCATTCTCCCCG
CCTTAGGCAAATGAAGACGCCTTAGATAGGTTGGGAGTTCAGGCGGGAAAAAGAGCTTTGGGCGGGAAGAAAAGGGCGGG
AAACCGAGTCTGGGCGCCAACAGTTACTAGCAGGGGGAGAGAGAGCTCTAACCAGTTTCAGTTTTCCCCACCCCCACCTC
TGGTGGCTGGATCTGAGCTTCTCCCCCTCCTCTCTGGCAGATCCTCCTCTCCTGCGGTTTCTCCTCTCCAGGACAGTAGG
CAGCAACAAGCAACCAACACCTCTCCTGCAAATGCCTACCAGATTATGCTCAATTCTACTTCTTAGAACTCTGTAAGGCG
CCGCCTTGCCTATGCATTAGTGCTTAGGCAGTGAGGCACCCCCCCTCCCCCAGCACCTTGCCTCGCCTTACCGCCTTTAA
AACATTGCCTACACCTGCGTAGGAGTGCAAACAACATAGAGAAGTACAAGGTGGCAAAGAAGACCGCAACGCGAGCAGTG
AGTGAATCAAGGGGTCGGGCATATGAAGACCTCTACCAACGCTAAGGGGCCGGGAAGGAAGGTGCAAGGGACATCTATGA
GACGGCCAAGATCCGAGGGAAGAAGACGAGGGATGTCAAACAAGTCAAATGCATCAAGGATAGAGCAGATCAACTCATAG
TGAAGGACAAGGAGATCAAGCATAGATGGCGGGAGTACTCCGACAAGCTATTCAACAGAGAGAATGAGAGCTCTAGCATT
GAGCTCTACGACTCCTTTGATGATGCCCGCAGACATTGTGTGCGATGAATCTAGGAGTCTGAGATTAAGGAGGCTTTACA
AAGAATGATGTTATGGGAGTCATTGAGCACCACTTAAGAGGAATGACATGTGTGACCAAAAATCAATTTGATTTCATGCC
TGAGAGGTTGATCATGGAAG------------------------------------------------------------
--------------------GCATTTTATTGGTACGACAACTTGTGGAGAAATACAAGGAGCAAAAAAGGGACATGCATA
TGATGTCCATTGACTAGGAAAAGGCATGCGATAAGATACTGAATAATGTCATGTGGTGGGCCTTGGAGAAACACAAAGTC
CCACAAAGTACATTACCCTCATTAAGGACATGTATGATAATCCCATGACAGGTGTTCGAACAAGTGATGGCGACACTGAT
GACTTTGCCATAAAATAGGACTGCACCATGGGTCAGCTTTGAGCCCTTATCTTTTTGCCTTGATGATGGATGAGGTAACA
AGGAGATATTCCACGGTATATTCTCTTTACGATTGATGTGGTGCTAGTCAATGATAGTTGCACGGGACTTAATGGAAAGT
TAGACCTATGGAGAGAAACTTCGGAATCAAAGTTTTTAGGCTTAACTAAAATTGAGTACGTGAGGTGCAGTTTCAGTACT
ACTAGGCACGAGGAGGTGGTTAGCCTCAATGGGTAGGTTGTACCTCTTCAAATCAAAGTCGGATGGAGGAAGTGACGCCA
AGTTTTTGGTGTTCTCTGTGACAAGATAGTGCCACAAAGGCTAAAAGACAGGTTCGATAGGACGGTGACTCACAATGTAT
GGCGCATCTTGCGATGGATGTGTGGCCACCCAAGAAAGGATAGAGTTTGAAATGATGATATACATGTAGAGTTGGGGTAG
CACCGATTGAAGGGAAGCTTGTCGAACATCTGAGATGGCTTGGATATATACAAAGTAGGCCTCTAGAAACTTCCGTGCAT
AGCGGACGGTTAAAACATGCTAATAATGTAACAGAGGTTGGGGTAGACCAAATTTCACATGGGAGGAGTCCCTAAAGAAA
GATCGGAAGACTGAAGTATCACAAAGAACTAGTTATGGACAGGGGTGCATGGAAGTTAGCTATCCACGCGCCAAAACCAT
AAGTTGGTTTCGAGATTTTACGGGTTTCAGCTCTACCCAACCAAACTTATTTGGGACTAAATGCTTTGTTGTTGTTGTAT
CTCTTGCCTTGGTCTTAGCAATTTACCATGTGCATGTTTTTTCTGGGAAGGCAAAATTGAATGCCAAGTTTTTCCTGAAG
TTGCACATTGTACAAATTGGTGTCCTTGCTCCATGGCACATCAGTTTTCCCGTCGTATGATGATGCAACAACTAGGTATT
AGAGCAACTCTAGCAGAGAGAGTCTTCA-TGGCTCCCGTCACCATATTTCTTTTAGCTCGCTCCATACACGATCTCGTGG
CCTCCATATTTGGAGGTTCGGGAGGTCTAGTATGGAGCTTGCCCCAAAACCAACTGCCAACGTGGGGCGGAAGTTTTAAG
CTTCCTTCTCCCGCCTCTCATCGGATTTGAAGCAGCTCGGCCTCACACAGACCACCAGCTGGCACCTGACCATTAACGCC
ATGCCTGCGTCCTCAGATTCTTATGGCGGTCCATCGGATGGCTGCCATGCGGCACCATCTCCTTGCTTGCGTGTGAGCAA
ATTGAAGGCATGCGAGTAGGTCGTTGCAACATTTCTCACAGGGAGACGCGCCCTTTGACTAAGAGGAGCCTTGGCGCAGT
GGTAAAGCTGCTGCCTTGTGACCAAGAGGTCACGGGTTCAAGTCCTGAAAACAGCATCTTGTAGAAATATAGGGAAAGGC
TGCGTACAATAGACCCAAAGTGGTCAGACCCTTCCCCGGACCCTGCGCAAGCGGGAGTTACATGCACCGGGGCTGCCCCT
TTAGACGCGCCCTTTGACTACCCCACATTAGCTGCCTCCCGCCTCCCCAAGTGCCTCCCTAGTGGTGTCTGGGGCGGCCT
GTAAAAGGCCGGTACCCTCTGCTCTCTCGCTTCAATCCTATGTTCGATGCCTTTTATTCCAATCTCACATGCCTCCAATC
GAAGGGGAGCCTTGGCGCAGTGGTAAAGCTGCTGCCTTGTGACCATGAGGTCACGGGTTCAAGTCCTGGAAACAGCCTCT
TACAGAAATGTAGGGAAAGGCTGCGTACTATAGACCCAAAGTGGTCGGACCCTTCCCCGACCCTGCGCAAGCGGGAGCTA
CATGCACCGGGCTGCCC-TTTTTTTTNCACATGCCTCCAATCCACCACCCCCTTTGTTGTTCATGGCGCATCCGGRGGAG
CTCTCTCTCTCATCTTCAATTTTTGGCATGAGGTGGAGTAGCCCGCGGATCCTTTTCCCCCCTTTAGGGACCAGATGGAC
CTAGTCCTGGAGGAGGCYGCRCAGATGGAAGCGCAAATGGAGCAGCAGATTTGGGCACTAGCACACTCCCGCCGCCGCGG
ATGAATGGCCGGCCTGGGACAACGTCGCTGAGGCGCATTTCCAAGTCATAGTGGCCAACATTGTTGCATTTTACGTAGGT
GGTGGCAGTGGTCGTGGCCGCAACTAGTTTAACTAATTATTAGGTGTTCTATGAATGTAATTCACATGTGACTAGTGTTC
YGCCCCTGTTTAGGAATGAAATCGATGCTTCTGAACCAGTTCAATGTGTTTGTTGGATATTTTTTGGAGAAGAACATGTG
ACCCAATGACAGGTGGGTCCTACTCGTAGGGCACGACTCTCTGTTTGCGCTTTGGATAGGCATCCTCCATATCCATATGG
AGCGCATCAACGTGGTGACTCTGCTAGAGTTGCTCTTACACACCTCGATATGCAACTTTAGCTCACCATGCTTGATATAC
GTTTAGCCATCCAATGATTGAACAATTGGTGTTGGTAGAAGCAGAGTCCATGCCAAACCACTATGTTAAATGCCTGACAA
ACGGGTCTTTATCTAGTTCCTTTTTGAGATGCACCTTAGTGTGTTATTTTCTAGGGTTGCCTCACCATTGGGATCCCTTG
GGATCACCTTACTATGTGCATAATTTCTTTTCACATGGGCATTTATCTGCTTTGGCATTCAAAGCTTTCATYTGAAAATT
TGCTCTACCACCTATATTTGTACCGACAATACCTTTGCATGGGCCCACACATTAGGTTTTAAAATGGTTGTCGTGTTCGT
ATCGTCCTACTTATCTAGGCATGGCTCTTGCCTAGATAACTATTGTTGGTCACACACTTATATATTACCGGTTTGTGAGT
CTAGTTGATTGAATAGGTGAGTTGTTGCACATTCTTGAACTGATTTTGACTTGATGACCATTGTAACCATTTGCAGGTTA
TAGGATAGCACATAGTTCAACACTATAACTAATTGTTGATTCATTCCATGTTGCTTAAAAAATGCCTACTATAGGTTATA
GGGTAGCGTCTGACGGTTTTCCRTGTGTTGTGGGTACTTGTGTGACAATTGAGGACACGATGTTTGTGGTGAAAGAGAAC
ACGTTGACCTCCACAAATAGTTAGGATGCTGGGTGAAGCCTACGGGAAGACAGGGAGAAGGTATAGGAGGAGAATAACAC
GAGGGGTAAAAAGTTAATGACTTAAATACAACAGCAAGGAMCGTTTCTTAAACTGAAGCTCTAGCGCTATAGTTACATAA
TTTGAATCTGAGCAGAATTATACTTACCTTGCCTAGCACAATCCCATCCTAAACTTCTGTTTTGCACATTTCGTTGAGTC
TATAGACAGAAGAAAAGGGTCACTCTATTTTCCCAACAAAACTTGAACAACACCAGAACCTTMTTGAAGTCAGTTTCGTG
CTCTTTCTAGCTTTGTTGTACCTTACCTATCATTTACATTATGGTCACAGTGAAATGCTTTGCAAACTATTTGACCAGAT
GCTGTATACCATATTTGAATCTCATTTGCATACGCCGACATGAAACGATGTATTACAGAAAAGCTTCCGATTTGTCAAAA
TTTATCATATATCAATTCTTGAGATTGTGCATATACTGGACATAGTTAATCTTGTTTACATGTACTTCCAATGACTAGAT
ATTTCTTTCTCTTATGCAGTATGGACAAAATTCTTGAACGGTATGAGCGCTACTCTTATGCAGAAAAGGTTCTCGTTTCA
AGTGAATCTGAAATTCAGGTAAAAATGAAAAGAAAACGGTTTGCTTTCCTTTAGCTATGAAGTAAATTGTTGCCGATATC
AGATGATCTGAAATTTATTAGTAGGCCACTATATTTTGAATGATTTCCATGAGCTATGAATTTAATTGACTTGCAACTAT
GGATTGAGGTCCATTTGATTCTCCTGTAACTTATTATTAGTTTGTCTTTGATGAATGCTTAGGCATGGTCGAATAATGTA
ACCAAATACCACTTGACCAATTTACTTTCATGACTACTAAACTAGACTAGCGTGCTGATTCCTACACACTGCCTTTGCGA
GAACTAGAAAAATGTGATCTGACTTTAAGTGTTACTAAATTAGTACGTAGTRAACTGCAATGCATGGCTAGACCAGCAGT
TCTGGATTAGCCGGCTGAGTTTTCGAATGGCTTAGCAACAAAAAATGACAAGTGTATATATTATAATGGGTTTAAAATAC
TATGTGTGCATCAGTGACAATCACAATATTTTGATTGAAATAACAAAATGCTATCCTAGATTATTAAGACTTATTACTAG
ATTGGTCATTGATCTTAAGTTCTTAAGATCAACCGTTGAATCTCCAGACCTTCTGATCGTATTATGCTGCTAATGGCCAT
TAAGGATAACCCCATGACATTAGTTCTCATCTCCCATTTTTCTGTATTGTTTGCGATATTGCTGCAGTTTCTTATTACAG
CTTGTCTAAGGCTAACCATCTAGGATAAAAAGTAGATCCTGCAGACTTAGAAGATCCAGTTAGGCTCAATATTCTTATTT
TTGTAACTCAGAGCTCCAGGACCTCACTTCAATTTTTTGGCCAATTTTTGTACAAACCAAGTTGTAGCTCCAATTGAGAG
ATCCAACCAGTTCTATCTGATTGCTGACAAACAGATTCAGCATGTACATATGACGAGGACTATTGAAACATGTAACTACT
AACCCAAAAAATATTCCTAATGTATTTTGAATATTTACCTCCACTGCAGCATTTTTAATATTACGAAATATGATTTTTAC
ATCTGATAGTAACACTTGTTGCAGTGACATAATTGATTTTAAGTTATGAAAATTCAAGTTCACTACACAGAACAATCCTT
CCTGATTTATGCCCCCTGGTGTCAATGTTGTTAAAGTCTCTTTGTTCATTTCTGAACTAACTCAGCCTATTTGTAGCATT
TCCGTCATGGTTCCTTCCTGTTCCACTCAAAGTTAGTAATGCAATTGTTATTTGCTTGTGCAGGGAAACTGGTGTCACGA
ATATAGGAAACTGAAGGCGAAGGTTGAGACAATACAGAAATGTCAAAAGTAATTTGTAACGATTTTGGTTGATTGCCAGT
ATATTATATACACTCTGTGAAGATAAATGRGACTGAATTTCTACATCCTGCACCTGCAGGCATCTGATGGGAGAGGATCT
TGAATCTTTGAATCTCAAGGAGTTGCAGCAACTGGAGCAGCAGCTGGAAAGCTCACTGAAACATATCAGATCCAGGAAGG
TACTGATTTAAATGATTTGTACAGCAACACAATTTAAAAAATAAAACAAGAAAAACACTTGCAGAGAAGTTCAGCAAAGT
ATATCTGAAGTCAGATTCTAGACTGAGATATTCACAATATGTATATGCATTTTAGTCATATGCTCTTCACAGTTAAAAAA
TGACYATTTCCTTTTTCTTTTTTTGTACTTGCAGAACCAACTTATGCACGAATCCATTTCTGAGCTTCAGAAGAAGGTAG
GCTGTCAACCTTGCATACCTGAACCRGTATTCGAACTGGTCAACTTGTCAGGAAACCTTAGCTTACTTGTTTCAAGTTTT
GTGACATTATAACATGTATGCAAGTAATTGGCCTACTTGCACGAAACCTCATTACATCGTTCTTGCTGCAGGAGAGGTCA
CTGCAGGAGGAGAATAAAGTTCTCCAGAAGGAAGTAAGCCCGTTGTCACCTTATGGTCCAACCGGTCTAAAATGTTTCCT
ATAGCAAATTTTATTGACACAGATCCCTGTCCCTTCCCCACAGCTCGTCGAGAAGCAGAAGGCCCAGGCGGCGCAACAAG
ATCAGACTCAGCCTCAAACAAGC---TCTTCTTCTTCTTCCTTCATGATGAGGGATGCTCCCCCTGCCGCAACTRCCAGG
TGATGATGTACATCACAAGTCCATTCCTATTCAGAGTTCAAGGAACCATCTTTTGAATTGGTCGGGTTGTTCCTTGCAGC
CCACTT-TTGGTCTCAATATGCAGTCCTGTCGGGCCACATTTAAGTAACAAAATACTAATATACTTGTGTCCACTTTGGT
TGTGCAGCATTCATCCAGCGGCATCAGGAGAGAGGGCAGAGGATGCGGCAGTGCAGCCGCAGGCCCCACCCCGGACGGGG
CTTCCACTGTGGATGGTTAGCCACATCAACGGCTGAAGGGCTTCCAGCCCATATAAGCGTACTATTCAGTAGAGAGTAAC
AAGTTGCACCGGCCAGCCTGGTGTATGTTGCGGTTGC???????????????????????????????????????????
????????????????????????????????????????????????????????????????????????????????
????????????????????????????????????????????????????????????????????????????????
???????????
>T95B 2 reads from 2 documents assembled using Geneious
--------------------------------------------------------------------------------
---------CCGAATACGCGGGTCGGCCAAAAGTAGAAAAATGCACTGCGCCCACCTAACCCACGCAGCGCAC-TGCACA
GTAACGCTTCCTGTCAAAAGTCCAGCTCAATCATGCACGCACACACGGTAGACGCGGTGCGAACGACCCGTCGTGGCACG
AGCACGCGGTGTCTGCCCGCCCGTCCGCCCCGCAGCCGCCCTCCCAAACGGGACAAGCTAGACGGCCCAAAACAAGAAAG
GAAAGCAGCCTCCTACTGTGGCAGCCCGCCCCCACGACCGTCATCTCGCCTTCCATTCCATTTTCCCTGGACGGACCAGA
CCCGT-CCGAGCCGCCCTGACCTAGCCAGCCAGCCAGCCAGCATTTCCTGTTTCGTCCCCCGCCGCCGTGACCAAAAAAG
CAAAAAAGG-AAAAAGGAAAATGCTAAAGGAAAAACTCTGCTCTTTCCCTTCTACTAGGCCTAGGGTACAGTAGAA---T
AGTATAAAAAGGACAATTGTGCTC--TTTTTTTGCTCTGTGGTGTGCGTTTGTGGCGAGAGAAAATGATTTGGGGAAAGC
AATATC-GGGAGATTCGCACGTAAGATCGTTCGACACGTCGACACCGGGCGGGCCCC-TGGTGGGGCATCGTGTGGCTGC
AGTACCGCGGGGCCCCACGGGTCGGGCTGGGCCAATGGTTGCTCGACAGCGGCTATGCTCCAGACCAGCCCGGTATTGCA
TACCGCGCTCGGGGCCAGATCCCTTTAAAAACCCCTCCCCCCACTTGCCGGAAACCTCGTTTTGGCCT-GGCCATCCTCC
CTCTCCTCCC-TCTCTTCCGCCTCACCCAACCACCTGACA-GCCATGG--------------------------------
--------------------------------------------------------------------------------
--------------CTCCGCCCCCCCGCCCCCGCCTGCGCCTGTCGGAGTAGCCGTCGCGGTCTGCCGGTGTTGGA----
---------------------------------GGCTTGGGGTGTAGGGTTGGCCCCGTTCTCCAGCGGAGATGGGGCGC
GGGAAGGTGCAGCTGAAGCGGATCGAGAACAAGATCAACCGGCAGGTGACCTTCTCCAAGCGCCGCTCGGGGCTGCTCAA
GAAGGCGCACGAGATCTCCGTGCTCTGCGACGCCGAGGTCGGCCTCATCATCTTCTCCACCAAGGGAAAGCTCTACGAGT
TCTCCACCGAGTCATGGTAAATTAAGTACGCGCTGTCTTTAAATTTCTCCCCAATCCGCCTTCGATTTCGATTTCCTGCC
CGCCGTTCTGGCCCAGCGAGACGACCCGGCCGACCCCAGGGCCTTCTCCATTTCCGCGCCACTGTTTGGTTGATTCGGTT
CGCTCGGTAGCTGTTTCCATCCGTTTCTGCCGTGGCTGCTTGCTCGTTTTTCTTAGAATCGATGGCGGAGCTGGCGTTCC
GCGCGGCCGCGATTTCTTGCTATGGGGGGTAGGGCGTGCGACGGGTCGCCGAGCTATTTTATGCTCCGCCAGCGCCGGGA
AGGTTGTTCATCTGGCGTATTTTGGGGAAATTTTGGTCCCGGAGGCGCCAGGTGGCACCCCAAGTGGAACGGTTAGGACA
GTAATCTCTTGATATTTTTATCTGGCTGGGGATATTTACGTAAAAAAATTATATGGGGTTAAAGTGACATCGCAATTTAG
CATGCTACCTCATCTTCTCATTTAGAATCTTACTAGACGCTACAATACCTTGTTGTCTGGCTCATCAAATCTGTGCTTGC
TGCTTGAACAAATGAACCTCGTCATCTCGGTTATTTCCAGAATTTTGTTCCACAGGCTTTGCTATCATTCGTATTGCTAG
CTCCGGCCATGCGGCCATTTTGTTGCTTGCCTGGAGATACAGTCTACGGCACGCACGGAGAAAAGAGTCACTTGACTAGC
TAATGCATGGAATAATTGTCTGCAGCTGATGAAACTCCGGCATGAAGAGTCAAACCAAAAAGTAGAGAGTTCCTTCCAAA
TATAAAATGAGAGTTTCTGCAGACTTTTTCCCTTTCAACCATCATAATTTGCCTGTGATATTTGTTGGTGCTGGCGATGG
TTCTTGACAAAGTAAAGGAGTCAATAAAATCACGGAGACTGATCCATTCTTTCCCCCACACGCTGACATTAGTCCATGTT
AGTTTCCCGTTTCTGCCTGCTTCCATAATTCCCGGCCGGCGAAGTACTAGATCAACCTCCACGGTTTCAAAAAGTAGGAA
ATATCATACCATCGGAATGACCGCTGCTTAGTAAATATCCATTGTTGTTTGTAATCTTGCTGAGAAAGCAACGTTACCAT
TTGCCTCATGGCAAAGACCTGTATGTTGAGGTGCTAAATCTTTTCTAGTTTTGTACCACTGAGGGTATGAGTGGCGCTAA
CGGAAAAGGGTAAGCAAGTTTGATTGGCTTACCTTCAGCCTCCTTGGTTGTTTGAAGCATAGGTGCTTGCATGCATGTAT
CAAGCTGGTCACGTGATGAAAACGCGTAAGAATCAAAGTCAGTTAAATTAAGATATAAACAGATGCAGTCATATTTTAAG
CTAGTGCTGCACTGTGAACTTCAGTATCTCAGATCAAAGAATTGAATAATGCTACCCCCTGTTTCTGCGCTGTTCATTTG
GAAAAGACTGTCATGAACATCCTAATTGGTAGCCATGCATTTATCAGCTTGCCGGCTTTATTTTCTTTGCTCTCATTCCT
TTTCATTTGGTTTGCTTTGCCTACCTCTGCATGATAGGCACGTGTAAATGCCATGCTTTGTCTAGAGCCTATGAGACAGC
ACGCTAATGCACCACGATGATATTCCATGGTTTAGTTTGTCGGAACTATAACTCAGGTAGCTCTGAGGATACTGACTGAA
TCTTGAGATCCTACTATATTCTAAAACGCATCTATAGCTGCATATAACCGACTCAGGCACAAAATCAGCATTGATCGACC
AGGCATCATATGCATACACTAAAATGCAGCTAATGATGTAGCCTGATGATTTTCTGGACCTGGTTTGGATAATGGTTAAT
GTACCCAATTGTTATTTACTCTATGTCCTCAATCTCCTTATCAGTCGGTTAATTTACCACACTTAACAAAGGTCCAAAGC
TGACATTGCAACCAACTTTACTCATCTCTGGACTAGTAAACACGAAGTAAGCTGTTAGGGACTGTGTGATGGGTCTATGT
TACATGCATGTGTTGTCGGTCTATTACTTAACCAGGTCTGGGAACCAGTTATCCTCTACACCTATATATTGTGTCCCTAA
ACCTATATACTTAAGAGTAAAACAGAAGTTATGCCTAGGAATATCTGACTAAGCTATGGGATAGTCAACTTTCATTTTTG
CTCCTGCCACATCTTTACTTAGTCCACAAATGACATATAGACAATCACCTAGAACCATTATTTAGACTTTATATCTGCTC
ATTACATGTATTAAATCCATGAAATAGAGGAAGCTGAATAGGCATACAATATAGTTGAAGCTCGGCAGATGACTTAATAA
GTGTCATATCCATTAACCATTTCACATATTTTTACATTTTTGCTGCAGTGATATTTTGCTAGCTCCCAGTTACAAGTTAA
TTAATATATGGAGATCCTGGGCACGTACATGTAAGCAGATCCTATCGACTTCCGTGGATCCGCTGATGGAATCGCCCTCA
GGATTTCATGGCATAGTCTTGATATGTCACGAACTAGTTGTTAGTTTATTTATTTTTACATTGAGCTTTGCCCATCCAAG
ATGATAGAAATGTTATGTATTTAAAATGTAATCTCACAGTCATTGTTGTTGGTATGGATCGTATGCCAAAAATGTTTTAC
CATGAAGTCTATTAATGAAGAATATTTATGTTACAACTTTCTTGCTTTACGTTAGTTAAAATTGGTAATTTTGTTTCTTT
GTGCCCCCCTTCTTGTACAACCATTTATCTTACCAAACTATGCAGCAACAAATATGCACAGTCTCTATTCACGAATTTCA
TATTCCCCAAAGTTAAATATTAAGAACAAAAGTTATGTTTCTACTTTTTCCAACTCATAATTTTCTGAACTCAAATTTTA
TAATCTGAAAACTTAATAGTAACATTTTATTTGAAAAAATTTTGAATTTCTTTTTTATTATCAAAAAAGTTTGGATGACA
TAAATTTATGTATGAACTATTATGAAAGCACAAGCAACAATGAAAGTGTCTTTTTAAGCAAAACCTTGTGACTCATCACT
CAAAATAGTTTGTGTCTGACTTTCAATATTCAAACTAACACATATTAAAGACGTATACATGTGTCTTTATATCACATGTG
TGCTTTTCCTGCTTAAGGTAGTAGGACTATCTCTTTTTTGAGAAACACCGATTACAACGTAGATGTAGACACAAGCGCAC
ATCACCACCACACATACACACTCACACAATGTTTAGTAAAGACTAAAATTGTGGAGCTTCAAGATCTTTGGAACATCATG
AATGTCACCTCCTACTGAATGAATAATCCGCATAGTGCATCAAACCTTTGGTTTGATCTTCCCTGGTGGGCTGCGAGTCA
AGGTTTT-AAAAAAGCGGTAGGCGCTAATCGTGAATTTTGCTTATGCCTAGTGCAATGACCGCCTAGGCGCACTTATCCC
TTTGTATGATAGAGGTGAAGGAGATTTTACAGCAATGAGATCGATGGCGCGAAGCCCGGAGGGAGGTATCAGTGGTGAGT
TGGAGTGAAAAATCCCTCCTCTGATTCAACCTTCCTTGACAACATAGCCCAAACAAGGCCCACTAAGAAACCCTAATCTT
CTAATGCATCTAAACCGTCCATTTTCTCTGCATTCCCCATCTCTCTCTATCGTTAGGTCTCACTTTCCTTTGTCATTTGT
ATGTAGCGACAATGGTGGCGTGTCTAGCTTCTTCCTTGCATTTGCTTCTCCTTTCCTACCGGCGAAAAAGATCTCATCGG
TCATGGAGAACCTAGTTAGGCGCCTAAACCTCCGCCTATGGAGGCGGTAGTCTGCTCATCGCCTAGGCGCGCTTAAATGG
CTCCTTTTCATTGTCTTTTTTTCTATGTTGGGAGTACAACCGCACTCCTAACCCACTAACCACAGGCTGGTTCTCATCTA
GTACTTTCACAATTGTACCACTTTTATCTCACAAACACGAGGGGATTGTGGTGGAGAGTCATTTATTACAACTTTGATAA
TCAACATTCAAAGAAGTATTCAAGTCTATGAAGATCTTCTGAAAAATGTGTTTTGTCCAAGGCAAAAATATATCTTTGTT
TTTTCATACCGAGATACGAAAGACCATATTCTTGTACCAATTTTTTCTAGTGGTTATGCTATATCATGAATAACACCTAT
AT-TTTTTCTTTCAAAATGGGCACAATGTACTCAAAATTTACGACGTTCATAGGGTTAGGATGGGGTGTACTTAGTATTT
TATGTGAAATATGTAGTAACATGTTTTTTTGGGTATGCATATTCCTTTACACATGGATTAAAGAGTTTTCTACAAGAAAA
AATATTACAAGATGAATATGGTTTGCCATCTAATTGTTTAAGATATTCTTACATTTAGGTAAATTTTGAGTCGCCTATGT
GCTATTTTTCTCCACATAAATAGTTCAA-----------------------CC---------------------------
----CCCCACCCCCCA--------C--------------------------------CCCCACCCACATGATTCTCCACA
TAGTCCCAA--TTTTTTTTCTGGTATGAGATATGATATATTGTCAATAAACATGGGTCTGTAATGCTAATAGTTGTTTCT
TATCTAGTTGAAGCTATTAGATAATTGGGCACATGTATAGACACGATGGATGGGAAATATCGTAGGTACCACTAACCATG
TACTAAACATCTTATATTACTTTACAAATTTAGTAGTTATTACGAAGAAGAAAGATTGTTTCAGATGCCTACACCCATTG
TTTTTAAGGCGTCGCCTAGGCGTCAGGGCGCCCCAGGTCACAAGGCGTCGCCTAGGCGTCAGGGCGCCCCAGGTCACAAG
GCGTCGGCCTTGCCTTACGCACATGCCTAAAGGTGTCCGCCTTAGTCCATAGGGCGTCCGCCTAGGCGCCATTCTCCCCG
CCTTAGGCAAATGAAGACGCCTTAGATAGGTTGGGAGTTCAGGCGGGAAAAAGAGCTTTGGGCGGGAAGAAAAGGGCGGG
AAACCGAGTCTGGGCGCCAACAGTTACTAGCAGGGGGAGAGAGAGCTCTAACCAGTTTCAGTTTTCCCCACCCCCACCTC
TGGTGGCTGGATCTGAGCTTCTCCCCCTCCTCTCTGGCAGATCCTCCTCTCCTGCGGTTTCTCCTCTCCAGGACAGTAGG
CAGCAACAAGCAACCAACACCTCTCCTGCAAATGCCTACCAGATTATGCTCAGTTCTACTTCTTAGAACTCTGTAAGGCG
CCGCCTTGCCTATGCATTAGTGCTTAGGCAGTGAGGCACCCCCCCTCCCCCAGCACCTTGCCTCGCCTTACCGCCTTTAA
AACATTGCCTACACCTGCGTAGGAGTGCAAACAACATAGAGAAGTACAAGGTGGCAAAGAAGACCGCAACGCGAGCAGTG
AGTGAATCAAGGGGTCGGGCATATGAAGACCTCTACCAACGCTAAGGGGCCGGGAAGGAAGGTGCAAGGGACATCTATGA
GACGGCCAAGATCCGAGGGAAGAAGACGAGGGATGTCAAACAAGTCAAATGCATCAAGGATAGAGCAGATCAACTCATAG
TGAAGGACAAGGAGATCAAGCATAGATGGCGGGAGTACTCCGACAAGCTATTCAACAGAGAGAATGAGAGCTCTAGCATT
GAGCTCTACGACTCCTTTGATGATGCCCGCAGACATTGTGTGCGATGAATCTAGGAGTCTGAGATTAAGGAGGCTTTACA
AAGAATGATGTTATGGGAGTCATTGAGCACCACTTAAGAGGAATGACATGTGTGACCAAAAATCAATTTGATTTCATGCC
TGAGAGGTTGATCATGGAAG------------------------------------------------------------
--------------------GCATTTTATTGGTACGACAACTTGTGGAGAAATACAAGGAGCAAAAAAGGGACATGCATA
TGATGTCCATTGACTAGGAAAAGGCATGCGATAAGATACTGAATAATGTCATGTGGTGGGCCTTGGAGAAACACAAAGTC
CCACAAAGTACATTACCCTCATTAAGGACATGTATGATAATCCCATGACAGGTGTTCGAACAAGTGATGGCGACACTGAT
GACTTTGCCATAAAATAGGACTGCACCATGGGTCAGCTTTGAGCCCTTATCTTTTTGCCTTGATGATGGATGAGGTAACA
AGGAGATATTCCACGGTATATTCTCTTTACGATTGATGTGGTGCTAGTCAATGATAGTTGCACGGGACTTAATGGAAAGT
TAGACCTATGGAGAGAAACTTCGGAATCAAAGTTTTTAGGCTTAACTAAAATTGAGTACGTGAGGTGCAGTTTCAGTACT
ACTAGGCACGAGGAGGTGGTTAGCCTCAATGGGTAGGTTGTACCTCTTCAAATCAAAGTCGGATGGAGGAAGTGACGCCA
AGTTTTTGGTGTTCTCTGTGACAAGATAGTGCCACAAAGGCTAAAAGACAGGTTCGATAGGACGGTGACTCACAATGTAT
GGCGCATCTTGCGATGGATGTGTGGCCACCCAAGAAAGGATAGAGTTTGAAATGATGATATACATGTAGAGTTGGGGTAG
CACCGATTGAAGGGAAGCTTGTCGAACATCTGAGATGGCTTGGATATATACAAAGTAGGCCTCTAGAAACTTCCGTGCAT
AGCGGACGGTTAAAACATGCTAATAATGTAACAGAGGTTGGGGTAGACCAAATTTCACATGGGAGGAGTCCCTAAAGAAA
GATCGGAAGACTGAAGTATCACAAAGAACTAGTTATGGACAGGGGTGCATGGAAGTTAGCTATCCACGCGCCAAAACCAT
AAGTTGGTTTCGAGATTTTACGGGTTTCAGCTCTACCCAACCAAACTTATTTGGGACTAAATGCTTTGTTGTTGTTGTAT
CTCTTGCCTTGGTCTTAGCAATTTACCATGTGCATGTTTTTTCTGGGAAGGCAAAATTGAATGCCAAGTTTTTCCTGAAG
TTGCACATTGTACAAATTGGTGTCCTTGCTCCATGGCACATCAGTTTTCCCGTCGTATGATGATGCAACAACTAGGTATT
AGAGCAACTCTAGCAGAGAGAGTCTTCA-TGGCTCCCGTCACCATATTTCTTTTAGCTCGCTCCATACACGATCTCGTGG
CCTCCATATTTGGAGGTTCGGGAGGTCTAGTATGGAGCTTGCCCCAAAACCAACTGCCAACGTGGGGCGGAAGTTTTAAG
CTTCCTTCTCCCGCCTCTCATCGGATTTGAAGCAGCTCGGCCTCACACAGACCACCAGCTGGCACCTGACCATTAACGCC
ATGCCTGCGTCCTCAGATTCTTATGGCGGTCCATCGGATGGCTGCCATGCGGCACCATCTCCTTGCTTGCGTGTGAGCAA
ATTGAAGGCATGCGAGTAGGTCGTTGCAACATTTCTCACAGGGAGACGCGCCCTTTGACTAAGAGGAGCCTTGGCGCAGT
GGTAAAGCTGCTGCCTTGTGACCAAGAGGTCACGGGTTCAAGTCCTGAAAACAGCATCTTGTAGAAATATAGGGAAAGGC
TGCGTACAATAGACCCAAAGTGGTCAGACCCTTCCCCGGACCCTGCGCAAGCGGGAGTTACATGCACCGGGGCTGCCCCT
TTAGACGCGCCCTTTGACTACCCCACATTAGCTGCCTCCCGCCTCCCCAAGTGCCTCCCTAGTGGTGTCTGGGGCGGCCT
GTAAAAGGCCGGTACCCTCTGCTCTCTCGCTTCAATCCTATGTTCGATGCCTTTTATTCCAATCTCACATGCCTCCAATC
GAAGGGGAGCCTTGGCGCAGTGGTAAAGCTGCTGCCTTGTGACCATGAGGTCACGGGTTCAAGTCCTGGAAACAGCCTCT
TACAGAAATGTAGGGAAAGGCTGCGTACTATAGACCCAAAGTGGTCGGACCCTTCCCCGACCCTGCGCAAGCGGGAGCTA
CATGCACCGGGCTGCCC--TTTTTTTTCACATGCCTCCAATCCACCACCCCCTTTGTTGTTCATGGCGCATCCGGAGGAG
CTCTCTCTCTCATCTTCAATTTTTGGCATGAGGTGGAGTAGCCCGCGGATCCTTTTCCCCCCTTTAGGGACCAGATGGAC
CTAGTCCTGGAGGAGGCTGCACAGATGGAAGCGCAAATGGAGCAGCAGATTTGGGCACTAGCACACTCCCGCCGCCGCGG
ATGAATGGCCGGCCTGGGACAACGTCGCTGAGGCGCATTTCCAAGTCATAGTGGCCAACATTGTTGCATTTTACGTAGGT
GGTGGCAGTGGTCGTGGCCGCAACTAGTTTAACTAATTATTAGGTGTTCTATGAATGTAATTCACATGTGACTAGTGTTC
CGCCCCTGTTTAGGAATGAAATCGATGCTTCTGAACCAGTTCAATGTGTTTGTTGGATATTTTTTGGAGAAGAACATGTG
ACCCAATGACAGGTGGGTCCTACTCGTAGGGCACGACTCTCTGTTTGCGCTTTGGATAGGCATCCTCCATATCCATATGG
AGCGCATCAACGTGGTGACTCTGCTAGAGTTGCTCTTACACACCTCGATATGCAACTTTAGCTCACCATGCTTGATATAC
GTTTAGCCATCCAATGATTGAACAATTGGTGTTGGTAGAAGCAGAGTCCATGCCAAACCACTATGTTAAATGCCTGACAA
ACGGGTCTTTATCTAGTTCCTTTTTGAGATGCACCTTAGTGTGTTATTTTCTAGGGTTGCCTCACCATTGGGATCCCTTG
GGATCACCTTACTATGTGCATAATTTCTTTTCACATGGGCATTTATCTGCTTTGGCATTCAAAGCTTTCATTTGAAAATT
TGCTCTACCACCTATATTTGTACCGACAATACCTTTGCATGGGCCCACACATTAGGTTTTAAAATGGTTGTCGTGTTCGT
ATCGTCCTACTTATCTAGGCATGGCTCTTGCCTAGATAACTATTGTTGGTCACACACTTATATATTACCGGTTTGTGAGT
CTAGTTGATTGAATAGGTGAGTTGTTGCACATTCTTGAACTGATTTTGACTTGATGACCATTGTAACCATTTGCAGGTTA
TAGGATAGCACATAGTTCAACACTATAACTAATTGTTGATTCATTCCATGTTGCTTAAAAAATGCCTACTATAGGTTATA
GGGTAGCGTCTGACGGTTTTCCATGTGTTGTGGGTACTTGTGTGACAATTGAGGACACGATGTTTGTGGTGAAAGAGAAC
ACGTTGACCTCCACAAATAGTTAGGATGCTGGGTGAAGCCTACGGGAAGACAGGGAGAAGGTATAGGAGGAGAATAACAC
GAGGGGTAAAAAGTTAATGACTTAAATACAACAGCAAGGAACGTTTCTTAAACTGAAGCTCTAGCGCTATAGTTACATAA
TTTGAATCTGAGCAGAATTATACTTACCTTGCCTAGCACAATCCCATCCTAAACTTCTGTTTTGCACATTTCGTTGAGTC
TATAGACAGAAGAAAAGGGTCACTCTATTTTCCCAACAAAACTTGAACAACACCAGAACCTTCTTGAAGTCAGTTTCGTG
CTCTTTCTAGCTTTGTTGTACCTTACCTATCATTTACATTATGGTCACAGTGAAATGCTTTGCAAACTATTTGACCAGAT
GCTGTATACCATATTTGAATCTCATTTGCATACGCCGACATGAAACGATGTATTACAGAAAAGCTTCCGATTTGTCAAAA
TTTATCATATATCAATTCTTGAGATTGTGCATATACTGGACATAGTTAATCTTGTTTACATGTACTTCCAATGACTAGAT
ATTTCTTTCTCTTATGCAGTATGGACAAAATTCTTGAACGGTATGAGCGCTACTCTTATGCAGAAAAGGTTCTCGTTTCA
AGTGAATCTGAAATTCAGGTAAAAATGAAAAGAAAACGGTTTGCTTTCCTTTAGCTATGAAGTAAATTGTTGCCGATATC
AGATGATCTGAAATTTATTAGTAGGCCACTATATTTTGAATGATTTCCATGAGCTATGAATTTAATTGACTTGCAACTAT
GGATTGAGGTCCATTTGATTCTCCTGTAACTTATTATTAGTTTGTCTTTGATGAATGCTTAGGCATGGTCGAATAATGTA
ACCAAATACCACTTGACCAATTTACTTTCATGACTACTAAACTAGACTAGCGTGCTGATTCCTACACACTGCCTTTGCGA
GAACTAGAAAAATGTGATCTGACTTTAAGTGTTACTAAATTAGTACGTAGTAAACTGCAATGCATGGCTAGACCAGCAGT
TCTGGATTAGCCGGCTGAGTTTTCGAATGGCTTAGCAACAAAAAATGACAAGTGTATATATTATAATGGGTTTAAAATAC
TATGTGTGCATCAGTGACAATCACAATATTTTGATTGAAATAACAAAATGCTATCCTAGATTATTAAGACTTATTACTAG
ATTGGTCATTGATCTTAAGTTCTTAAGATCAACCGTTGAATCTCCAGACCTTCTGATCGTATTATGCTGCTAATGGCCAT
TAAGGATAACCCCATGACATTAGTTCTCATCTCCCATTTTTCTGTATTGTTTGCGATATTGCTGCAGTTTCTTATTACAG
CTTGTCTAAGGCTAACCATCTAGGATAAAAAGTAGATCCTGCAGACTTAGAAGATCCAGTTAGGCTCAATATTCTTATTT
TTGTAACTCAGAGCTCCAGGACCTCACTTCAATTTTTTGGCCAATTTTTGTACAAACCAAGTTGTAGCTCCAATTGAGAG
ATCCAACCAGTTCTATCTGATTGCTGACAAACAGATTCAGCATGTACATATGACGAGGACTATTGAAACATGTAACTACT
AACCCAAAAAATATTCCTAATGTATTTTGAATATTTACCTCCACTGCAGCATTTTTAATATTACGAAATATGATTTTTAC
ATCTGATAGTAACACTTGTTGCAGTGACATAATTGATTTTAAGTTATGAAAATTCAAGTTCACTACACAGAACAATCCTT
CCTGATTTATGCCCCCTGGTGTCAATGTTGTTAAAGTCTCTTTGTTCATTTCTGAACTAACTCAGCCTATTTGTAGCATT
TCCGTCATGGTTCCTTCCTGTTCCACTCAAAGTTAGTAATGCAATTGTTATTTGCTTGTGCAGGGAAACTGGTGTCACGA
ATATAGGAAACTGAAGGCGAAGGTTGAGACAATACAGAAATGTCAAAAGTAATTTGTAACGATTTTGGTTGATTGCCAGT
ATATTATATACACTCTGTGAAGATAAATGAGACTGAATTTCTACATCCTGCACCTGCAGGCATCTGATGGGAGAGGATCT
TGAATCTTTGAATCTCAAGGAGTTGCAGCAACTGGAGCAGCAGCTGGAAAGCTCACTGAAACATATCAGATCCAGGAAGG
TACTGATTTAAATGATTTGTACAGCAACACAATTTAAAAAATAAAACAAGAAAAACACTTGCAGAGAAGTTCAGCAAAGT
ATATCTGAAGTCAGATTCTAGACTGAGATATTCACAATATGTATATGCATTTTAGTCATATGCTCTTCACAGTTAAAAAA
TGACCATTTCCTTTTTCTTTTTTTGTACTTGCAGAACCAACTTATGCACGAATCCATTTCTGAGCTTCAGAAGAAGGTAG
GCTGTCAACCTTGCATACCTGAACCGGTATTCGAACTGGTCAACTTGTCAGGAAACCTTAGCTTACTTGTTTCAAGTTTT
GTGACATTATAACATGTATGCAAGTAATTGGCCTACTTGCACGAAACCTCATTACATCGTTCTTGCTGCAGGAGAGGTCA
CTGCAGGAGGAGAATAAAGTTCTCCAGAAGGAAGTAAGCCCGTTGTCACCTTATGGTCCAACCGGTCTAAAATGTTTCCT
ATAGCAAATTTTATTGACACAGATCCCTGTCCCTTCCCCACAGCTCGTCGAGAAGCAGAAGGCCCAGGCGGCGCAACAAG
ATCAGACTCAGCCTCAAACAAGC---TCTTCTTCTTCTTCCTTCATGATGAGGGATGCTCCCCCTGCCGCAACTGCCAGG
TGATGATGTACATCACAAGTCCATTCCTATTCAGAGTTCAAGGAACCATCTTTTGAATTGGTCGGGTTGTTCCTTGCAGC
CCACTT-TTGGTCTCAATATGCAGTCCTGTCGGGCCACATTTAAGTAACAAAATACTAATATACTTGTGTCCACTTTGGT
TGTGCAGCATTCATCCAGCGGCATCAGGAGAGAGGGCAGAGGATGCGGCAGTGCAGCCGCAGGCCCCACCCCGGACGGGG
CTTCCACTGTGGATGGTTAGCCACATCAACGGCTGAAGGGCTTCCAGCCCATATAAGCGTACTATTCAGTAGAGAGTAAC
AAGTTGCACCGGCCAGCCTGGTGTATGTTGCGGTTGC-------------------------------------------
--------------------------------------------------------------------------------
--------------------------------------------------------------------------------
-----------
>T1B
--------------------------------------------------------------------------------
-------TCCCGAATACGCGGGTCGGCCAAAAGTAGAAAAATGCACTGCGCCCACCTAACCCACGCAGCGCAC-TGCACA
GTAACGCTTCCTGTCAAAAGTCCAGCTCAATCATGCACGCACACACGGTAGACGCGGTGCGAACGACCCGTCGTGGCACG
AGCACGCGGTGTCTGCCCGCCCGTCCGCCCCGCAGCCGCCCTCCCAAACGGGACAAGCTAGACGGCCCAAAACAAGAAAG
GAAAGCAGCCTCCTACTGTGGCAGCCCGCCCCCACGACCGTCATCTCGCCTTCCATTCCATTTTCCCTGGACGGACCAGA
CCCGT-CCGAGCCGCCCTGACCTAGCCAGCCAGCCAGCCAGCATTTCCTGTTTCGTCCCGCGCCGCCGTGACCAAAAAAG
CAAAAAAGG-AAAAAGGAAAATGCTAAAGGAAAAACTCTGCTCTTTCCCTTCTACTAGGCCTAGGGTACAGTAGAATAGT
AGTATAAAAAGGACAATTGTGCTCTTTTTTTTTGCTCTGTGGTGTGTGTTTGTGGCGAGAGAAAATGATTTGGGGAAAGC
AATATC-GGGAGATTCGCACGTAAGATCGTTCGACACGTCRACACCGGGCGGGCCCG-TGGTGGGGCATCGTGTGGCTGC
AGTACCGCGGGGCCCCGCGGGTCGGGCTGGGCCAATGGTTGCTCGACAGCGGCTATGCTCCAGACCAGCCCGGTATTGCA
TACCGCGCTCGGGGCCAGATCCCTTTAAAAACCCCTCCCCCCACTTGCCGGAAACCTCGTTTTGGCCT-GGCCATCCTCC
CTCTCCTCCC-TCTCTTCCGCCTCACCCAACCACCTGACA-GCCATGG--------------------------------
--------------------------------------------------------------------------------
--------------CTCCGCCCCCCCGCCCCCGCCTGCGCCTGTCGGAGTAGCCGTCGCGGTCTGCCGGTGTTGGA----
---------------------------------GGCTTGGGGTGTAGGGTTGGCCCCGTTCTCCAGCGGAGATGGGGCGC
GGGAAGGTGCAGCTGAAGCGGATCGAGAACAAGATCAACCGGCAGGTGACCTTCTCCAAGCGCCGCTCGGGGCTGCTCAA
GAAGGCGCACGAGATCTCCGTGCTCTGCGACGCCGAGGTCGGCCTCATCATCTTCTCCACCAAGGGAAAGCTCTACGAGT
TCTCCACCGAGTCATGGTAAATTAAGTACGCGCTGTCTTTAAATTTCTCCCCAATCCGCCTTCGATTTCGATTTCCTGCC
CGCCGTTCTGGCCCAGCGAGACGACCCGGCCGACCCCAGGGCCTTCTCCATTTCCGCGCCACTGTTTGGTTGATTCGGTT
CGCTCGGTAGCTGTTTCCATCCGTTTCTGCCGTGGCTGCTTGCTCGTTTTTCTTAGAATCGATGGCGGAGCTGGCGTTCC
GCGCGGCCGCGATTTCTTGCTATGGGGGGTAGGGCGTGCGACGGGTCGCCGAGCTATTTTATGCTCCGCCAGCGCCGGGA
AGGTTGTTCATCTGGCGTATTTTGGGGAAATTTTGGTCCCGGAGGCGCCAGGTGGCACCCCAAGTGGAACGGTTAGGACA
GTAATCTCTTGATATTTTTATCTGGCTGGGGATATTTACGTAAAAAAATTATATGGGGTTAAAGTGACATCGCAATTTAG
CATGCTACCTCATCTTCTCATTTAGAATCTTACTAGACGCTACAATACCTTGTTGTCTGGCTCATCAAATCTGTGCTTGC
TGCTTGAACAAATGAACCTCGTCATCTCGGTTATTTCCAGAATTTTGTTCCACAGGCTTTGCTATCATTCGTATTGCTAG
CTCCGGCCATGCGGCCATTTTGTTGCTTGCCTGGAGATACTGTCTACGGCACGCACGGAGAAAAGAGTCACTTGACTAGC
TAATGCATGGAATAATTGTCTGCAGCTGATGAAACTCCGGCATGAAGAGTCAAACCAAAAAGTAGAGAGTTCCTTCCAAA
TATAAAATGAGAGTTTCTGCAGACTTTTTCCCTTTCAACCATCATAATTTGCCTGTGATATTTGTTGGTGCTGGCGATGG
TTCTTGACAAAGTAAAGGAGTCAATAAAATCACGGAGACTGATCCATTCTTTCCCCCACACGCTGACATTAGTCCATGTT
AGTTTCCCGTTTCTGCCTGCTTCCATAATTCCCGGCCGGCGAAGTACTAGATCAACCTCCACGGTTTCAAAAAGTAGGAA
ATATCATACCATCGGAATGACCGCTGCTTAGTAAATATCCATTGTTGTTTGTAATCTTGCTGAGAAAGCAACGTTACCAT
TTGCCTCATGGCAAAGACCTGTATGTTGAGGTGCTAAATCTTTTCTAGTTTTGTACCACTGAGGGTATGAGTGGCGCTAA
CGGAAAAGGGTAAGCAAGTTTGATTGGCTTACCTTCAGCCTCCTTGGTTGTTTGAAGCATAGGTGCTTGCATGCATGTAT
CAAGCTGGTCACGTGATGAAAACGCGTAAGAATCAAAGTCAGTTAAATTAAGATATAAACAGATGCAGTCATATTTTAAG
CTAGTGCTGCACTGTGAACTTCAGTATCTCAGATCAAAGAATTGAATAATGCTACCCCCTGTTTCTGCGCTGTTCATTTG
GAAAAGACTGTCATGAACATCCTAATTGGTAGCCATGCATTTATCAGCTTGCCGGCTTTATTTTCTTTGCTCCCATTCCT
TTTCATTTGGTTTGCTTTGCCTACCTCTGCATGATAGGCACGTGTAAATGCCATGCTTTGTCTAGAGCCTATGAGACAGC
ACGCTAATGCACCACGATGATATTCCATGGTTTAGTTTGTCGGAACTATAACTCAGGTAGCTCTGAGGATACTGACTGAA
TCTTGAGATCCTACTATATTCTAAAACGCATCTATAGCTGCATATAACCGACTCAGGCACAAAATCAGCATTGATCGACC
AGGCATCATATGCATACACTAAAATGCAGCTAATGATGTAGCCTGATGATTTTCTGGACCTGGTTTGGATAATGGTTAAC
GTACCCAATTGTTATTTACTCTATGTCCTCAATCTCCTTATCAGTCGGTTAATTTACCACACTTAACAAAGGTCCAAAGC
TGACATTGCAACCAACTTTACTCATCTCTGGACTAGTAAACACGAAGTAAGCTGTTAGGGACTGTGTGATGGGTCTATGT
TACATGCATGTGTTGTCGGTCTATTACTTAACCAGGTCTGGGAACCAGTTATCCTCTACACCTATATATTGTGTCCCTAA
ACCTATATACTTAAGAGTAAAACAGAAGTTATGCCTAGGAATATCTGACTAAGCTATGGGATAGTCAACTTTCATTTTTG
CTCCTGCCACATCTTTACTTAGTCCACAAATGACATATAGACAATCACCTAGAACCATTATTTAGACTTTATATCTGCTC
ATTACATGTATTAAATCCATGAAATAGAGGAAGCTGAATAGGCATACAATATAGTTGAAGCTCGACAGATGACTTAATAA
GTGTCATATCCATTAACCATTTCACATATTTTTACATTTTTGCTGCAGTGATATTTTGCTAGCTCCCAGTTACAAGTTAA
TTAATATATGGAGATCCTGGGCACGTACATGTAAGCAGATCCTATCGACTTCCGTGGATCCGCTGATGGAATCGCCCTCC
GGATTTCATGGCATAGTCTTGATATGTCACGAACTAGTTGTTAGTTTATTTATTTTTACATTGAGCTTTGCCCATCCAAG
ATGATAGAAATGTTATGTATTTAAAATGTAATCTCACAGTCATTGTTGTTGGTATGGATCGTATGCCAAAAATGTTTTAC
CATGAAGTCTATTAATGAAGAATATTTATGTTACAACTTTCTTGCTTTACGTTAGTTAAAATTGGTAATTTTGTTTCTTT
GTGCCCCCCTTCTTGTACAACCATTTATCTTACCAAACTATGCAGCAACAAATATGCACAGTCTCTATTCACGAATTTCA
TATTCCCAAAAGTTAAATATTAAGAACAAAAGTTATGTTTCTACTTTTTCCAACTCATAATTTTCTGAACTCAAATTTTA
TAATCTGAAAACTTAATATTAACATTTTATTTGAAAAAATTTTGAATTTCTTTTTTATTATCAAAAAAGTTTGGATGACA
TAAATTTATGTATGAACTATTATGAAAGCACAAGCAACAATGAAAGTGTCTTTTTAAGCAAAACCTTGTGACTCATCACT
CAAAATAGTTTGTGTCTGACTTTCAATATTCAAACTAACACATATTAAAGACGTATACATGTGTCTTTATATCACATGTG
TGCTTTTCCTGCTTAAGGTAGTAGGACTATCTCTTTTTTGAGAAACACCGATTACAACGTAGATGCAGACACAAGCGCAC
ATCACCACCACACATACACACTCACACAATGTTTAGTAAAGACTAAAATTGTGGAGCTTCAAGATCTTTGGAACATCATG
AATGTCACCTCCTACTGAATGAATAATCCGCATAGTGCATCAAACCTTTGGTTTGATCTTCCCTGGTGGGCTGCGAGTCA
AGGTTTT-AAAAAAGCGGTAGGCGCTAATCGTGAATTTTGCTTATGCCTAGTGCAATGACCGCCTAGGCGCACTTATCCC
TTTGTATGATAGAGGTGAAGGAGATTTTACAGCAATGAGATCGATGGCGCGAAGCCCGGAGGGAGGTATCAGTGGTGAGT
TGGAGTGAGAAATCCCTCCTCTGATTCAACCTTCCTTGACAACATAGCCCAAACAAGGCCCACTAAGAAACCCTAATCTT
CTAATGCATCTAAACCGTCCATTTTCTCTGCATTCCCCATCTCTCTCTATCGTTAGGTCTCACTTTCCTTTGTCATTTGT
ATGTAGCGACAATGGTGGCGTGTCTAGCTTCTTCCTTGCATTTGCTTCTCCTTTCCTACCGGCGAAAAAGATCTCATCGG
TCATGGAGAACCTAGTTAGGCGCCTAAACCTCCGCCTATGGAGGCGGTAGTCTGCTCATCGCCTAGGCGCGCTTAAATGG
CTCCTTTTCATTGTCTTTTTTTCTATGTTGGGAGTACAACCGCACTCCTAACCCACTAACCACAGGCTGGTTCTCATCTA
GTACTTTCACAATTGTACCACTTTTATCTCACAAACACGAGGGGATTGTGGTGGAGAGTCATTTATTACAACTTTGATAA
TCAACATTCAAAGAAGTATTCAAGTCTATGAAGATCTTCTGAAAAATGTGTTTTGTCCAAGGCAAAAATATATCTTTGTT
TTTTCATACCGAGATACGAAAGACCATATTCTTGTACCAATTTTTTCTAGTGGTTATGCTATATCATGAATAACACCTAT
AT-TTTTTCTTTCAAAATGGGCACAATGTACTCAAAATTTACGACGTTCATAGGGTTAGGATGGGGTGTACTTAGTATTT
TATGTGAAATATGTAGTAACATGTTTTTTTGGATATGCATATTCCTTTACACATGGATTAAAGAGTTTTCTACAAGAAAA
ATTATTACAAGATGAATATGGTTTGCCATCTAATTGTTTAAGATATTCTTACATTTAGGTAAATTTTGAGTCGCCTATGT
GCTATTTTTCTCCACATAAATAGTTCAA-----------------------CC---------------------------
----CCCCACCCCCCA--------C--------------------------------CCCCACCCACATGATTCTCCACA
TAGTCCCAA--TTTTTTTTCTGGTATGAGATATGATATATTGTCAATAAACATGGGTCTGTAATGCTAATAGTTGTTTCT
TATCTAGTTGAAGCTATTAGATAATTGGGCACATGTATAGACACAATGGATGGGAAATATCGTAGGTACCACTAACCATG
TACTAAACATCTTATATTACTTTACAAATTTAGTAGTTATTACGAAGAAGAAAGATTGTTTCAGATGCCTACACCCATTG
TTTTTAAGGCGTCGCCTAGGCGTCAGGGCGCCCCAGGTCACAAGGCGTCGCCTAGGCGTCAGGGCGCCCCAGGTCACAAG
GCGTCGGCCTTGCCTTACGCACATGCCTAAAGGTGTCCGCCTTAGTCCATAGGGCGTCCGCCTAGGCGCCATTCTTCCCG
CCTTAGGCAAATGAAGACGCCTTAGATAGGTTGGGAGTTCAGGCGGGAAAAAGAGCTTTGGGCGGGAAGAAAAGGGCGGG
AAACCGAGTCTGGGCGCCAACAGTTACTAGCAGGGGGAGAGAGAGCTCTAACCAGTTTCAGTTTTCCCCACCCCCACCTC
TGGTGGCTGGATCTGAGCTTCTCCCCCTCCTCTCCGGCAGATCCTCCTCTCCTGCGGTTTCTCCTCTCCAGGACAGTAGG
CAGCAACAAGCAACCATCACCTCTCCTGCAAATGCCTACCAGATTATGCTCAGTTCTACTTCTTAGAACTCTGTAAGGCG
CCGCCTTGCCTATGCATTAGTGCTTAGGCAGTGAGGCACCCCCCCTCCCCCAGCACCTTGCCTCGCCTTACCGCCTTTAA
AACATTGCCTACACCTGCGTAGGAGTGCAAACAACATAGAGAAGTACAAGGTGGCAAAGAAGACCGCAACGCGAGCAGTG
AGTGAATCAAGGGGTCGGGCATATGAAGACCTCTACCAATGCTAAGGGGCCGGGAAGGAAGGTGCAAGGGACATCTATGA
GACGGCCAAGATCCGAGGGAAGAAGACGAGGGATGTCAAACAAATCAAATGCATCAAGGATAGAGCAGATCAACTCATAG
TGAAGGACAAGGAGATCAAGCATAGATGGCGGGAGTACTCCGACAAGCTATTCAACAGAGGGAATGAGAGCTCTAGCATT
GAGCTCTACGACTCCTTTGATGATGCCCGCAGACATTGTGTGCGATGAATCTAGGAGTCTGAGATTAAGGAGGCTTTACA
AAGAATGATGTTATGGGAGTCATTGAGCACCACTTAAGAGGAATGACATGTGTGACCAAAAATCAGTTTGATTTCATGCC
TGAGAGGTTGATCATGGAAG------------------------------------------------------------
--------------------GCATTTTATTGGTACGACAACTTGTGGAGAAATACAGGGAGCAAAAAAGGGACATGCATA
TGATGTCCATTGACTAGGAAAAGGCATGCGATAAGATACTGAATAATGTCATGTGGTGGGCCTTGGAGAAACACAAAGTC
CCACAAAGTACATTACCCTCATTAAGGACATGTATGATAATCCCATGACAGGTGTTCGAACAAGTGATGGCGACACTGAT
GACTTTGCCATAAAATAGGACTGCACCATGGGTCAGCTTTGAGCCCTTATCTTTTTGCCTTGATGATGGATGAGGTAACA
AGGAGATATTCCACGGTATATTCTCTTTACGATTGATGTGGTGCTAGTCAATGATAGTTGCACGGGACATAATGGAAAGT
TAGACCTATGGAGAGAAACTTCGGAATCAAAGTTTTTAGGCTTAACTAAAATTGAGTACGTGAGGTGCAGTTTCAGTACT
ACTAGGCACGAGGAGGTGGTTAGCCTCAATGGGTAGGTTGTACCTCTTCAAATCAAAGTCGGATGGAGGAAGTGACACCA
AGTTTTTGGTGTTCTCTGTGACAAGATAGTGCCACAAAGGCTAAAAGACAGGTTCGATAGGACGGTGACTCACAATGTAT
GGCGCATCTTGAGATGGATGTGTGGCCACCCAAGAAAGGATAGAGTTTGAAATGATGATATACATGTAGAGTTGGGGTAG
CACCGATTGAAGGGAAGCTTGTCGAACATCTGAGATGGCTTGGATATATACAAAGTAGGCCTCTAGAAACTTCTGTGCAT
AGCGGACGGTTAAAACATGCTAATAATGTAACAGAGGTTGGGGTAGACCAAATTTCACATGGGAGGAGTCCCTAAAGAAA
GATCGGAAGACTGAAGTATCACAAAGAACTAGTTATGGACAGGGGTGCATGGAAGTTAGCTATCCACGCGCCAAAACCAT
AAGTTGGTTTCGAGATTTTACGGGTTTCAGCTCTACCCAACCAAACTTATTTGGGACTAAATGCTTTGTTGTTGTTGTAT
CTCTTGCCTTGGTCTTAGCAATTTACCATGTGCATGTTTTTTCTGGGAAGGCAAAATTGAATGCCAAGTTTTTCCTGAAG
TTGTACATTGTACAAATTGGTGTCCTTGCTCCATGGCACATCAGTTTTCCCGTCGTATGATGATGCAACAACTAGGTATT
AGAGCAACTCTAGCAGAGAGAGTCTTCA-TGGCTCCCGTCACCATATTTCTTTTAGCTCGCTCCATACACGATCTCGTGG
CCTCCATATTTGGAGGTTCGGGAGGTCTAGTATGGAGCTTGCCCCAAAACCAACTGCCAACGTGGGGCGGAAGTTTTAAG
CTTCCTTCTCCCGCCTCTCATCGGATTTGAAGCAGCTCGGCCTCACACAGACCACCAGCTGGCACCTGACCATTAATGCC
ATGCCTGCGTCCTCAGATTCTTATGGCGGTCCATCGGATGGCTGCCATGCGGCACCATCTCCTTGCTTGCGTGTGAGCAA
ATTGAAGGCATGCGAGTAGGTCGTTGCAACATTTCTCACAGGGAGACGCGCCCTTTGACTAAGAGGAGCCTTGGCGCAGT
GGTAAAGCTGCTGCCTTGTGACCAAGAGGTCACGGGTTCAAGTCCTGAAAACAGCCTCTTGTAGAAATGTAGGGAAAGGC
TGCGTACAATAGACCCAAAGTGGTCAGACCCTTCCCCGGACCCTGCGCAAGCGGGAGTTACATGCACCGGGGCTGCCCCT
TTAGACGCGCCCTTTGACTACCCCACATTAGCTGCCTCCCGCCTCCCCAAGTGCCTCCCTAGTGGTGTCTGGGGCGGCCT
GTAAAAGGCCGGTACCCTCTGCTCTCTCGCTTCAATCCTATGTTCGACGCCTTTTATTCCAATCTCACATGCCTCCAATC
GAAGGGGAGCCTTGGCGCAGTGGTAAAGCTGTTGCCTTGTGACCATGAGGTCACGGGTTCAAGTCCTGAAAACAGCCTCT
TATAGAAATGTAGGGAAAGGCTGCGTACTATAGACCCAAAGTGGTCGGACCCTTCCCCGACCCTGCGCAAGTGGGAGCTA
CATGCACCGGGCTGCCC-TTTTTTTTTCACGTGCCTCCAATCCACCACCCCCTTTGTTGTTCATGGCGCATCCGGAGGAG
CTCTCTCTCTCATCTTCAATTTTTGGCATGAGGTGGAGTAGCCCGCGGATCCTTTTCCCCCCTTTAGGGACCAGATGGAC
CTAGTCCCGGAGGAGGCTGCGCAGATGGAAGCGCAAATGGAGCAGCAGATTTGGGCACTAGCACACTCCCGCCGCCGCGG
ATGAATGGCCGGCCTGGGACAACGTCGCTGAGGCGCATTTCCAAGTCATAGTGGCCAACATTGTTGCATTTTACGTAGGT
GGTGGCAGTGGTCGTGGCCGCAACTAGTTTAACTAATTATTAGGTGTTCTATGAATGTAATTCACATGTGACTAGTGTTC
CGCCCCTGTTTAGGAATGAAATCGATGCTTCTGAACCAGTTCAATGTGTTTGTTGGATATTTTTTGGAGAAGAACATGTG
ACCCAATGACAGGTGGGTCCTACTCGTAGGGCACGACTCTCTGTTTGCGCTTTGGATAGGCATCCTCCATATCCATATGG
AGCGCATCAACGTGGTGACTCTGCTAGAGTTGCTCTTACACACCTCGATATGCAACTTTAGCTCACCATGCTTGATATAC
GTTTAGCCATCCAATGATTGAACAATTGGTGTTGGTAGAAGCAGAGTCCATGCCAAACCACTATGTTAAATGCCTGACAA
ACGGGTCTTTATCTAGTTCCTTTTTGAGATGCACCTTAGTGTGTTATTTTCTAGGGTTGCCTCACCATTGGGATCCCTTG
GGATCACCTTACTATGTGCATAATTTCTTTTCACATGGGCATTTATCTGCTTTGGCATTCAAAGCTTTCATTTGAAAATT
TGCTCTACCACCTATATTTGTACCGACAATACCTTTGCATGGGCCCACACATTAGGTTTTAAAATGGTTGTCGTGTTCGT
ATCGTCCTACTTATCTAGGCATGGCTCTTGCCTAGATAACTATTGTTGGTCACACACTTATATATTACCGGTTTGTGAGT
CTAGTTGATTGAATAGGTGAGTTGTTGCACATTCTTGAACTGATTTTGACTTGATGACCATTGTAACCATTTGCAGGTTA
TAGGATAGCACATAGTTCAACACTATAACTAATTGTTGATTCATTCCATGTTGCTTAAAAAATGCCTACTATAGGTTATA
GGGTAGCGTCTGACGGTTTTCCGTGTGTTGTGGGTACTTGTGTGACAATTGAGGACACGATGTTTGTGGTGAAAGAGAAC
ACGTTGACCTCCACAAATAGTTAGGATGCTGGGTGAAGCCTACGGGAAGACAGGGAGAAGGTATAGGAGGAGAATAACAC
GAGGGGTAAAAAGTTAATGACTTAAATACAACAGCAAGGAACGTTTCTTAAACTGAAGCTCTAGCGCTATAGTTACATAA
TTTGAATCTGAGCAGAATTATACTTACCTTGCCTAGCACAATCCCATCCTAAACTTCTGTTTTGCACATTTCGTTGAGTC
TATAGACAGAAGAAAAGGGTCACTCTATTTTCCCAACAAAACTTGAGCAACACCAGAACCTTATTGAAGTCAGTTTCGTG
CTCTTTCTAGCTTTGTTGTACCTTACCTATCATTTACATTATGGTCACAGTGAAATGCTTTGCAAACTATTTGACCAGAT
GCTGTATACCATATTTGAATCTCATTTGCATACGCCGACATGAAACGATGTATTACAGAAAAGCTTCCGATTTGTCAAAA
TTTATCATATATCAATTCTTGAGATTGTGCATATACTGGACATAGTTAATCTTGTTTACATGTACTTCCAATGACTAGAT
ATTTCTTTCTCTTATGCAGTATGGACAAAATTCTTGAACGGTATGAGCGCTACTCTTATGCAGAAAAGGTTCTCGTTTCA
AGTGAATCTGAAATTCAGGTAAAAATGAAAAGAAAACGGTTTGCTTTCCTTTAGCTATGAAGTAAATTGTTGCCGATATC
AGATGATCTGAAATTTATTAGTAGGCCACTATATTTTGAATGATTTCCATGAGCTATGAATTTAATTGACTTGCAACTAT
GGATTGAGGTCCATTTGATTCTCCTGTAACTTATTATTAGTTTGTCTTTGATGAATGCTTAGGCATGGTCGAATAATGTA
ACCAAATACCACTTGACCAATTTACTTTCATGACTACTAAACTAGACTAGCGTGCTGATTCCTACACACTGCCTTTGCGA
GAACTAGAAAAATGTGATCTGACTTTAAGTGTTACTAAATTAGTACGTAGTAAACTGCAATGCATGGCTAGACCAGCAGT
TCTGGATTAGCCGGCTGAGTTTTCGAATGGCTTAGCAACAAAAAATGACAAGTGTATATATTATAATGGGTTTAAAATAC
TATGTGTGCATCAGTGACAATCACAATATTTTGATTGAAATAACAAAATGCTATCCTAGATTATTAAGACTTATTACTAG
ATTGGTCATTGATCTTAAGTTCTTAAGATCAACCGTTGAATCTCCAGACCTTCTGATCGTATTATGCTGCTAATGGCCAT
TAAGGATAACCCCATGACATTAGTTCTCATCTCCCATTTTTCTGTATTGTTTGCGATATTGCTGCAGTTTCTTATTACAG
CTTGTCTAAGGCTAACCATCTAGGATAAAAAGTAGATCCTGCAGACTTAGAAGATCCAGTTAGGCTCAATATTCTTATTT
TTGTAACTCAGAGCTCCAGGACCTCACTTCAATTTTTTGGCCAATTTTTGTACAAACCAAGTTGTAGCTCCAATTGAGAG
ATCCAACCAGTTCTATCTGATTGCTGACAAACAGATTCAGCATGTACATATGACGAGGACTATTGAAACATGTAACTACT
AACCCAAAAAATATTCCTAATGTATTTTGAATATTTACCTCCACTGCAGCATTTTTAATATTACGAAATATGATTTTTAC
ATCTGATAGTAACACTTGTTGCAGTGACATAATTGATTTTAAGTTATGAAAATTCAAGTTCACTACACAGAACAATCCTT
CCTGATTTATGCCCCCTGGTGTCAATGTTGTTAAAGTCTCTTTGTTCATTTCTGAACTAACTCAGCCTATTTGTAGCATT
TCCGTCATGGTTCCTTCCTGTTCCACTCAAAGTTAGTAATGCAATTGTTATTTGCTTGTGCAGGGAAACTGGTGTCACGA
ATATAGGAAACTGAAGGCGAAGGTTGAGACAATACAGAAATGTCAAAAGTAATTTGTAACGATTTTGGTTGATTGCCAGT
ATATTATATACACTCTGTGAAGATAAATGGGACTGAATTTCTACATCCTGCACCTGCAGGCATCTGATGGGAGAGGATCT
TGAATCTTTGAATCTCAAGGAGTTGCAGCAACTGGAGCAGCAGCTGGAAAGCTCACTGAAACATATCAGATCCAGGAAGG
TACTGATTTAAATGATTTGTACAACAACACAATTTAAAAAATAAAACAAGAAAAACACTTGCAGAGAAGTTCAGCAAAGT
ATATCTGAAGTCAGATTCTAGACTGAGATATTCACAATATGTATATGCATTTTAGTCATATGCTCTTCACAGTTAAAAAA
TGACTATTTCCTTTTTCTTTTTTTGTACTTGCAGAACCAACTTATGCACGAATCCATTTCTGAGCTTCAGAAGAAGGTAG
GCTGTCAACCTTGCATACCTGAACCGGTATTCGAACTGGTCAACTTGTCAGGAAACCTTAGCTTACTTGTTTCAAGTTTT
GTGACATTATAACATGTATGCAAGTAATTGGCCTACTTGCACGAAACCTCATTACATCGTTCTTGCTGCAGGAGAGGTCA
CTGCAGGAGGAGAATAAAGTTCTCCAGAAGGAAGTAAGCCCGTTGTCACCTTATGGTCCAACCGGTCTAAAATGTTTCCT
ATAGCAAATTTTATTGACACAGATCCCTGTCCCTTCCCCACAGCTCGTCGAGAAGCAGAAGGCCCAGGCGGCGCAACAAG
ATCAGACTCAGCCTCAAACAAGCTCTTCTTCTTCTTCTTCCTTCATGATGAGGGATGCTCCCCCTGCCGCAACTACCAGG
TGATGATGTACATCACAAGTCCATTCCTATTCAGAGTTCAAGGAACCATCTTTTGAATTGGTCGGGTTGTTCCTTGCAGC
CCACTT-TTGGTCTCAATATGCAGTCCTGTCGGGCCACATTTAAGTAACAAAATACTAATATACTTGTGTCCACTTTGGT
TGTGCAGCATTCATCCAGCGGCATCAGGAGAGAGGGCAGAGGATGCGGCAGTGCAGCCGCAGGCCCCACCCCGGACGGGG
CTTCCACTGTGGATGGTTAGCCACATCAACGGCTGAAGGGCTTCCAGCCCATATAAGCGTACTATTCAGTAGAGAGTAAC
AAGTTGCACCGGCCAGCCTGGTGTATGTTGCGGTTGC-------------------------------------------
--------------------------------------------------------------------------------
--------------------------------------------------------------------------------
-----------
>T2B
--------------------------------------------------------------------------------
------------AATACGCGGGTCGGCCAAAAGTAGAAAAATGCACTGCGCCCACCTAACCCACGCAGCGCAC-TGCACA
GTAACGCTTCCTGTCAAAAGTCCAGCTCAATCATGCACGCACACACGGTAGACGCGGTGCGAACGACCCGTCGTGGCACG
AGCACGCGGTGTCTGCCCGCCCGTCCGCCCCGCAGCCGCCCTCCCAAACGGGACAAGCTAGACGGCCCAAAACAAGAAAG
GAAAGCAGCCTCCTACTGTGGCAGCCCGCCCCCACGACCGTCATCTCGCCTTCCATTCCATTTTCCCTGGACGGACCAGA
CCCGT-CCGAGCCGCCCTGACCTAGCCAGCCAGCCAGCCAGCATTTCCTGTTTCGTCCCCCGCCGCCGTGACCAAAAAAG
CAAAAAAGG-AAAAAGGAAAATGCTAAAGGAAAAACTCTGCTCTTTCCCTTCTACTAGGCCTAGGGTACAGTAGAA---T
AGTATAAAAAGGACAATTGTGCTC--TTTTTTTGCTCTGTGGTGTGCGTTTGTGGCGAGAGAAAATGATTTGGGGAAAGC
AATATC-GGGAGATTCGCACGTAAGATCGTTCGACACGTCGACACCGGGCGGGCCCC-TGGTGGGGCATCGTGTGGCTGC
AGTACCGCGGGGCCCCACGGGTCGGGCTGGGCCAATGGTTGCTCGACAGCGGCTATGCTCCAGACCAGCCCGGTATTGCA
TACCGCGCTCGGGGCCAGATCCCTTTAAAAACCCCTCCCCCCACTTGCCGGAAACCTCGTTTTGGCCT-GGCCATCCTCC
CTCTCCTCCC-TCTCTTCCGCCTCACCCAACCACCTGACA-GCCATGG--------------------------------
--------------------------------------------------------------------------------
--------------CTCCGCCCCCCCGCCCCCGCCTGCGCCTGTCGGAGTAGCCGTCGCGGTCTGCCGGTGTTGGA----
---------------------------------GGCTTGGGGTGTAGGGTTGGCCCCGTTCTCCAGCGGAGATGGGGCGC
GGGAAGGTGCAGCTGAAGCGGATCGAGAACAAGATCAACCGGCAGGTGACCTTCTCCAAGCGCCGCTCGGGGCTGCTCAA
GAAGGCGCACGAGATCTCCGTGCTCTGCGACGCCGAGGTCGGCCTCATCATCTTCTCCACCAAGGGAAAGCTCTACGAGT
TCTCCACCGAGTCATGGTAAATTAAGTACGCGCTGTCTTTAAATTTCTCCCCAATCCGCCTTCGATTTCGATTTCCTGCC
CGCCGTTCTGGCCCAGCGAGACGACCCGGCCGACCCCAGGGCCTTCTCCATTTCCGCGCCACTGTTTGGTTGATTCGGTT
CGCTCGGTAGCTGTTTCCATCCGTTTCTGCCGTGGCTGCTTGCTCGTTTTTCTTAGAATCGATGGCGGAGCTGGCGTTCC
GCGCGGCCGCGATTTCTTGCTATGGGGGGTAGGGCGTGCGACGGGTCGCCGAGCTATTTTATGCTCCGCCAGCGCCGGGA
AGGTTGTTCATCTGGCGTATTTTGGGGAAATTTTGGTCCCGGAGGCGCCAGGTGGCACCCCAAGTGGAACGGTTAGGACA
GTAATCTCTTGATATTTTTATCTGGCTGGGGATATTTACGTAAAAAAATTATATGGGGTTAAAGTGACATCGCAATTTAG
CATGCTACCTCATCTTCTCATTTAGAATCTTACTAGACGCTACAATACCTTGTTGTCTGGCTCATCAAATCTGTGCTTGC
TGCTTGAACAAATGAACCTCGTCATCTCGGTTATTTCCAGAATTTTGTTCCACAGGCTTTGCTATCATTCGTATTGCTAG
CTCCGGCCATGCGGCCATTTTGTTGCTTGCCTGGAGATACAGTCTACGGCACGCACGGAGAAAAGAGTCACTTGACTAGC
TAATGCATGGAATAATTGTCTGCAGCTGATGAAACTCCGGCATGAAGAGTCAAACCAAAAAGTAGAGAGTTCCTTCCAAA
TATAAAATGAGAGTTTCTGCAGACTTTTTCCCTTTCAACCATCATAATTTGCCTGTGATATTTGTTGGTGCTGGCGATGG
TTCTTGACAAAGTAAAGGAGTCAATAAAATCACGGAGACTGATCCATTCTTTCCCCCACACGCTGACATTAGTCCATGTT
AGTTTCCCGTTTCTGCCTGCTTCCATAATTCCCGGCCGGCGAAGTACTAGATCAACCTCCACGGTTTCAAAAAGTAGGAA
ATATCATACCATCGGAATGACCGCTGCTTAGTAAATATCCATTGTTGTTTGTAATCTTGCTGAGAAAGCAACGTTACCAT
TTGCCTCATGGCAAAGACCTGTATGTTGAGGTGCTAAATCTTTTCTAGTTTTGTACCACTGAGGGTATGAGTGGCGCTAA
CGGAAAAGGGTAAGCAAGTTTGATTGGCTTACCTTCAGCCTCCTTGGTTGTTTGAAGCATAGGTGCTTGCATGCATGTAT
CAAGCTGGTCACGTGATGAAAACGCGTAAGAATCAAAGTCAGTTAAATTAAGATATAAACAGATGCAGTCATATTTTAAG
CTAGTGCTGCACTGTGAACTTCAGTATCTCAGATCAAAGAATTGAATAATGCTACCCCCTGTTTCTGCGCTGTTCATTTG
GAAAAGACTGTCATGAACATCCTAATTGGTAGCCATGCATTTATCAGCTTGCCGGCTTTATTTTCTTTGCTCTCATTCCT
TTTCATTTGGTTTGCTTTGCCTACCTCTGCATGATAGGCACGTGTAAATGCCATGCTTTGTCTAGAGCCTATGAGACAGC
ACGCTAATGCACCACGATGATATTCCATGGTTTAGTTTGTCGGAACTATAACTCAGGTAGCTCTGAGGATACTGACTGAA
TCTTGAGATCCTACTATATTCTAAAACGCATCTATAGCTGCATATAACCGACTCAGGCACAAAATCAGCATTGATCGACC
AGGCATCATATGCATACACTAAAATGCAGCTAATGATGTAGCCTGATGATTTTCTGGACCTGGTTTGGATAATGGTTAAT
GTACCCAATTGTTATTTACTCTATGTCCTCAATCTCCTTATCAGTCGGTTAATTTACCACACTTAACAAAGGTCCAAAGC
TGACATTGCAACCAACTTTACTCATCTCTGGACTAGTAAACACGAAGTAAGCTGTTAGGGACTGTGTGATGGGTCTATGT
TACATGCATGTGTTGTCGGTCTATTACTTAACCAGGTCTGGGAACCAGTTATCCTCTACACCTATATATTGTGTCCCTAA
ACCTATATACTTAAGAGTAAAACAGAAGTTATGCCTAGGAATATCTGACTAAGCTATGGGATAGTCAACTTTCATTTTTG
CTCCTGCCACATCTTTACTTAGTCCACAAATGACATATAGACAATCACCTAGAACCATTATTTAGACTTTATATCTGCTC
ATTACATGTATTAAATCCATGAAATAGAGGAAGCTGAATAGGCATACAATATAGTTGAAGCTCGGCAGATGACTTAATAA
GTGTCATATCCATTAACCATTTCACATATTTTTACATTTTTGCTGCAGTGATATTTTGCTAGCTCCCAGTTACAAGTTAA
TTAATATATGGAGATCCTGGGCACGTACATGTAAGCAGATCCTATCGACTTCCGTGGATCCGCTGATGGAATCGCCCTCA
GGATTTCATGGCATAGTCTTGATATGTCACGAACTAGTTGTTAGTTTATTTATTTTTACATTGAGCTTTGCCCATCCAAG
ATGATAGAAATGTTATGTATTTAAAATGTAATCTCACAGTCATTGTTGTTGGTATGGATCGTATGCCAAAAATGTTTTAC
CATGAAGTCTATTAATGAAGAATATTTATGTTACAACTTTCTTGCTTTACGTTAGTTAAAATTGGTAATTTTGTTTCTTT
GTGCCCCCCTTCTTGTACAACCATTTATCTTACCAAACTATGCAGCAACAAATATGCACAGTCTCTATTCACGAATTTCA
TATTCCCCAAAGTTAAATATTAAGAACAAAAGTTATGTTTCTACTTTTTCCAACTCATAATTTTCTGAACTCAAATTTTA
TAATCTGAAAACTTAATAGTAACATTTTATTTGAAAAAATTTTGAATTTCTTTTTTATTATCAAAAAAGTTTGGATGACA
TAAATTTATGTATGAACTATTATGAAAGCACAAGCAACAATGAAAGTGTCTTTTTAAGCAAAACCTTGTGACTCATCACT
CAAAATAGTTTGTGTCTGACTTTCAATATTCAAACTAACACATATTAAAGACGTATACATGTGTCTTTATATCACATGTG
TGCTTTTCCTGCTTAAGGTAGTAGGACTATCTCTTTTTTGAGAAACACCGATTACAACGTAGATGTAGACACAAGCGCAC
ATCACCACCACACATACACACTCACACAATGTTTAGTAAAGACTAAAATTGTGGAGCTTCAAGATCTTTGGAACATCATG
AATGTCACCTCCTACTGAATGAATAATCCGCATAGTGCATCAAACCTTTGGTTTGATCTTCCCTGGTGGGCTGCGAGTCA
AGGTTTT-AAAAAAGCGGTAGGCGCTAATCGTGAATTTTGCTTATGCCTAGTGCAATGACCGCCTAGGCGCACTTATCCC
TTTGTATGATAGAGGTGAAGGAGATTTTACAGCAATGAGATCGATGGCGCGAAGCCCGGAGGGAGGTATCAGTGGTGAGT
TGGAGTGAAAAATCCCTCCTCTGATTCAACCTTCCTTGACAACATAGCCCAAACAAGGCCCACTAAGAAACCCTAATCTT
CTAATGCATCTAAACCGTCCATTTTCTCTGCATTCCCCATCTCTCTCTATCGTTAGGTCTCACTTTCCTTTGTCATTTGT
ATGTAGCGACAATGGTGGCGTGTCTAGCTTCTTCCTTGCATTTGCTTCTCCTTTCCTACCGGCGAAAAAGATCTCATCGG
TCATGGAGAACCTAGTTAGGCGCCTAAACCTCCGCCTATGGAGGCGGTAGTCTGCTCATCGCCTAGGCGCGCTTAAATGG
CTCCTTTTCATTGTCTTTTTTTCTATGTTGGGAGTACAACCGCACTCCTAACCCACTAACCACAGGCTGGTTCTCATCTA
GTACTTTCACAATTGTACCACTTTTATCTCACAAACACGAGGGGATTGTGGTGGAGAGTCATTTATTACAACTTTGATAA
TCAACATTCAAAGAAGTATTCAAGTCTATGAAGATCTTCTGAAAAATGTGTTTTGTCCAAGGCAAAAATATATCTTTGTT
TTTTCATACCGAGATACGAAAGACCATATTCTTGTACCAATTTTTTCTAGTGGTTATGCTATATCATGAATAACACCTAT
AT-TTTTTCTTTCAAAATGGGCACAATGTACTCAAAATTTACGACGTTCATAGGGTTAGGATGGGGTGTACTTAGTATTT
TATGTGAAATATGTAGTAACATGTTTTTTTGGGTATGCATATTCCTTTACACATGGATTAAAGAGTTTTCTACAAGAAAA
AATATTACAAGATGAATATGGTTTGCCATCTAATTGTTTAAGATATTCTTACATTTAGGTAAATTTTGAGTCGCCTATGT
GCTATTTTTCTCCACATAAATAGTTCAA-----------------------CC---------------------------
----CCCCACCCCCCA--------C--------------------------------CCCCACCCACATGATTCTCCACA
TAGTCCCAA--TTTTTTTTCTGGTATGAGATATGATATATTGTCAATAAACATGGGTCTGTAATGCTAATAGTTGTTTCT
TATCTAGTTGAAGCTATTAGATAATTGGGCACATGTATAGACACGATGGATGGGAAATATCGTAGGTACCACTAACCATG
TACTAAACATCTTATATTACTTTACAAATTTAGTAGTTATTACGAAGAAGAAAGATTGTTTCAGATGCCTACACCCATTG
TTTTTAAGGCGTCGCCTAGGCGTCAGGGCGCCCCAGGTCACAAGGCGTCGCCTAGGCGTCAGGGCGCCCCAGGTCACAAG
GCGTCGGCCTTGCCTTACGCACATGCCTAAAGGTGTCCGCCTTAGTCCATAGGGCGTCCGCCTAGGCGCCATTCTCCCCG
CCTTAGGCAAATGAAGACGCCTTAGATAGGTTGGGAGTTCAGGCGGGAAAAAGAGCTTTGGGCGGGAAGAAAAGGGCGGG
AAACCGAGTCTGGGCGCCAACAGTTACTAGCAGGGGGAGAGAGAGCTCTAACCAGTTTCAGTTTTCCCCACCCCCACCTC
TGGTGGCTGGATCTGAGCTTCTCCCCCTCCTCTCTGGCAGATCCTCCTCTCCTGCGGTTTCTCCTCTCCAGGACAGTAGG
CAGCAACAAGCAACCAACACCTCTCCTGCAAATGCCTACCAGATTATGCTCAGTTCTACTTCTTAGAACTCTGTAAGGCG
CCGCCTTGCCTATGCATTAGTGCTTAGGCAGTGAGGCA-CCCCCCTCCCCCAGCACCTTGCCTCGCCTTACCGCCTTTAA
AACATTGCCTACACCTGCGTAGGAGTGCAAACAACATAGAGAAGTACAAGGTGGCAAAGAAGACCGCAACGCGAGCAGTG
AGTGAATCAAGGGGTCGGGCATATGAAGACCTCTACCAACGCTAAGGGGCCGGGAAGGAAGGTGCAAGGGACATCTATGA
GACGGCCAAGATCCGAGGGAAGAAGACGAGGGATGTCAAACAAGTCAAATGCATCAAGGATAGAGCAGATCAACTCATAG
TGAAGGACAAGGAGATCAAGCATAGATGGCGGGAGTACTCCGACAAGCTATTCAACAGAGAGAATGAGAGCTCTAGCATT
GAGCTCTACGACTCCTTTGATGATGCCCGCAGACATTGTGTGCGATGAATCTAGGAGTCTGAGATTAAGGAGGCTTTACA
AAGAATGATGTTATGGGAGTCATTGAGCACCACTTAAGAGGAATGACATGTGTGACCAAAAATCAATTTGATTTCATGCC
TGAGAGGTTGATCATGGAAG------------------------------------------------------------
--------------------GCATTTTATTGGTACGACAACTTGTGGAGAAATACAAGGAGCAAAAAAGGGACATGCATA
TGATGTCCATTGACTAGGAAAAGGCATGCGATAAGATACTGAATAATGTCATGTGGTGGGCCTTGGAGAAACACAAAGTC
CCACAAAGTACATTACCCTCATTAAGGACATGTATGATAATCCCATGACAGGTGTTCGAACAAGTGATGGCGACACTGAT
GACTTTGCCATAAAATAGGACTGCACCATGGGTCAGCTTTGAGCCCTTATCTTTTTGCCTTGATGATGGATGAGGTAACA
AGGAGATATTCCACGGTATATTCTCTTTACGATTGATGTGGTGCTAGTCAATGATAGTTGCACGGGACTTAATGGAAAGT
TAGACCTATGGAGAGAAACTTCGGAATCAAAGTTTTTAGGCTTAACTAAAATTGAGTACGTGAGGTGCAGTTTCAGTACT
ACTAGGCACGAGGAGGTGGTTAGCCTCAATGGGTAGGTTGTACCTCTTCAAATCAAAGTCGGATGGAGGAAGTGACGCCA
AGTTTTTGGTGTTCTCTGTGACAAGATAGTGCCACAAAGGCTAAAAGACAGGTTCGATAGGACGGTGACTCACAATGTAT
GGCGCATCTTGCGATGGATGTGTGGCCACCCAAGAAAGGATAGAGTTTGAAATGATGATATACATGTAGAGTTGGGGTAG
CACCGATTGAAGGGAAGCTTGTCGAACATCTGAGATGGCTTGGATATATACAAAGTAGGCCTCTAGAAACTTCCGTGCAT
AGCGGACGGTTAAAACATGCTAATAATGTAACAGAGGTTGGGGTAGACCAAATTTCACATGGGAGGAGTCCCTAAAGAAA
GATCGGAAGACTGAAGTATCACAAAGAACTAGTTATGGACAGGGGTGCATGGAAGTTAGCTATCCACGCGCCAAAACCAT
AAGTTGGTTTCGAGATTTTACGGGTTTCAGCTCTACCCAACCAAACTTATTTGGGACTAAATGCTTTGTTGTTGTTGTAT
CTCTTGCCTTGGTCTTAGCAATTTACCATGTGCATGTTTTTTCTGGGAAGGCAAAATTGAATGCCAAGTTTTTCCTGAAG
TTGCACATTGTACAAATTGGTGTCCTTGCTCCATGGCACATCAGTTTTCCCGTCGTATGATGATGCAACAACTAGGTATT
AGAGCAACTCTAGCAGAGAGAGTCTTCA-TGGCTCCCGTCACCATATTTCTTTTAGCTCGCTCCATACACGATCTCGTGG
CCTCCATATTTGGAGGTTCGGGAGGTCTAGTATGGAGCTTGCCCCAAAACCAACTGCCAACGTGGGGCGGAAGTTTTAAG
CTTCCTTCTCCCGCCTCTCATCGGATTTGAAGCAGCTCGGCCTCACACAGACCACCAGCTGGCACCTGACCATTAACGCC
ATGCCTGCGTCCTCAGATTCTTATGGCGGTCCATCGGATGGCTGCCATGCGGCACCATCTCCTTGCTTGCGTGTGAGCAA
ATTGAAGGCATGCGAGTAGGTCGTTGCAACATTTCTCACAGGGAGACGCGCCCTTTGACTAAGAGGAGCCTTGGCGCAGT
GGTAAAGCTGCTGCCTTGTGACCAAGAGGTCACGGGTTCAAGTCCTGAAAACAGCATCTTGTAGAAATATAGGGAAAGGC
TGCGTACAATAGACCCAAAGTGGTCAGACCCTTCCCCGGACCCTGCGCAAGCGGGAGTTACATGCACCGGGGCTGCCCCT
TTAGACGCGCCCTTTGACTACCCCACATTAGCTGCCTCCCGCCTCCCCAAGTGCCTCCCTAGTGGTGTCTGGGGCGGCCT
GTAAAAGGCCGGTACCCTCTGCTCTCTCGCTTCAATCCTATGTTCGATGCCTTTTATTCCAATCTCACATGCCTCCAATC
GAAGGGGAGCCTTGGCGCAGTGGTAAAGCTGCTGCCTTGTGACCATGAGGTCACGGGTTCAAGTCCTGGAAACAGCCTCT
TACAGAAATGTAGGGAAAGGCTGCGTACTATAGACCCAAAGTGGTCGGACCCTTCCCCGACCCTGCGCAAGCGGGAGCTA
CATGCACCGGGCTGCCC--TTTTTTTTCACATGCCTCCAATCCACCACCCCCTTTGTTGTTCATGGCGCATCCGGAGGAG
CTCTCTCTCTCATCTTCAATTTTTGGCATGAGGTGGAGTAGCCCGCGGATCCTTTTCCCCCCTTTAGGGACCAGATGGAC
CTAGTCCTGGAGGAGGCTGCACAGATGGAAGCGCAAATGGAGCAGCAGATTTGGGCACTAGCACACTCCCGCCGCCGCGG
ATGAATGGCCGGCCTGGGACAACGTCGCTGAGGCGCATTTCCAAGTCATAGTGGCCAACATTGTTGCATTTTACGTAGGT
GGTGGCAGTGGTCGTGGCCGCAACTAGTTTAACTAATTATTAGGTGTTCTATGAATGTAATTCACATGTGACTAGTGTTC
CGCCCCTGTTTAGGAATGAAATCGATGCTTCTGAACCAGTTCAATGTGTTTGTTGGATATTTTTTGGAGAAGAACATGTG
ACCCAATGACAGGTGGGTCCTACTCGTAGGGCACGACTCTCTGTTTGCGCTTTGGATAGGCATCCTCCATATCCATATGG
AGCGCATCAACGTGGTGACTCTGCTAGAGTTGCTCTTACACACCTCGATATGCAACTTTAGCTCACCATGCTTGATATAC
GTTTAGCCATCCAATGATTGAACAATTGGTGTTGGTAGAAGCAGAGTCCATGCCAAACCACTATGTTAAATGCCTGACAA
ACGGGTCTTTATCTAGTTCCTTTTTGAGATGCACCTTAGTGTGTTATTTTCTAGGGTTGCCTCACCATTGGGATCCCTTG
GGATCACCTTACTATGTGCATAATTTCTTTTCACATGGGCATTTATCTGCTTTGGCATTCAAAGCTTTCATTTGAAAATT
TGCTCTACCACCTATATTTGTACCGACAATACCTTTGCATGGGCCCACACATTAGGTTTTAAAATGGTTGTCGTGTTCGT
ATCGTCCTACTTATCTAGGCATGGCTCTTGCCTAGATAACTATTGTTGGTCACACACTTATATATTACCGGTTTGTGAGT
CTAGTTGATTGAATAGGTGAGTTGTTGCACATTCTTGAACTGATTTTGACTTGATGACCATTGTAACCATTTGCAGGTTA
TAGGATAGCACATAGTTCAACACTATAACTAATTGTTGATTCATTCCATGTTGCTTAAAAAATGCCTACTATAGGTTATA
GGGTAGCGTCTGACGGTTTTCCATGTGTTGTGGGTACTTGTGTGACAATTGAGGACACGATGTTTGTGGTGAAAGAGAAC
ACGTTGACCTCCACAAATAGTTAGGATGCTGGGTGAAGCCTACGGGAAGACAGGGAGAAGGTATAGGAGGAGAATAACAC
GAGGGGTAAAAAGTTAATGACTTAAATACAACAGCAAGGAACGTTTCTTAAACTGAAGCTCTAGCGCTATAGTTACATAA
TTTGAATCTGAGCAGAATTATACTTACCTTGCCTAGCACAATCCCATCCTAAACTTCTGTTTTGCACATTTCGTTGAGTC
TATAGACAGAAGAAAAGGGTCACTCTATTTTCCCAACAAAACTTGAACAACACCAGAACCTTCTTGAAGTCAGTTTCGTG
CTCTTTCTAGCTTTGTTGTACCTTACCTATCATTTACATTATGGTCACAGTGAAATGCTTTGCAAACTATTTGACCAGAT
GCTGTATACCATATTTGAATCTCATTTGCATACGCCGACATGAAACGATGTATTACAGAAAAGCTTCCGATTTGTCAAAA
TTTATCATATATCAATTCTTGAGATTGTGCATATACTGGACATAGTTAATCTTGTTTACATGTACTTCCAATGACTAGAT
ATTTCTTTCTCTTATGCAGTATGGACAAAATTCTTGAACGGTATGAGCGCTACTCTTATGCAGAAAAGGTTCTCGTTTCA
AGTGAATCTGAAATTCAGGTAAAAATGAAAAGAAAACGGTTTGCTTTCCTTTAGCTATGAAGTAAATTGTTGCCGATATC
AGATGATCTGAAATTTATTAGTAGGCCACTATATTTTGAATGATTTCCATGAGCTATGAATTTAATTGACTTGCAACTAT
GGATTGAGGTCCATTTGATTCTCCTGTAACTTATTATTAGTTTGTCTTTGATGAATGCTTAGGCATGGTCGAATAATGTA
ACCAAATACCACTTGACCAATTTACTTTCATGACTACTAAACTAGACTAGCGTGCTGATTCCTACACACTGCCTTTGCGA
GAACTAGAAAAATGTGATCTGACTTTAAGTGTTACTAAATTAGTACGTAGTAAACTGCAATGCATGGCTAGACCAGCAGT
TCTGGATTAGCCGGCTGAGTTTTCGAATGGCTTAGCAACAAAAAATGACAAGTGTATATATTATAATGGGTTTAAAATAC
TATGTGTGCATCAGTGACAATCACAATATTTTGATTGAAATAACAAAATGCTATCCTAGATTATTAAGACTTATTACTAG
ATTGGTCATTGATCTTAAGTTCTTAAGATCAACCGTTGAATCTCCAGACCTTCTGATCGTATTATGCTGCTAATGGCCAT
TAAGGATAACCCCATGACATTAGTTCTCATCTCCCATTTTTCTGTATTGTTTGCGATATTGCTGCAGTTTCTTATTACAG
CTTGTCTAAGGCTAACCATCTAGGATAAAAAGTAGATCCTGCAGACTTAGAAGATCCAGTTAGGCTCAATATTCTTATTT
TTGTAACTCAGAGCTCCAGGACCTCACTTCAATTTTTTGGCCAATTTTTGTACAAACCAAGTTGTAGCTCCAATTGAGAG
ATCCAACCAGTTCTATCTGATTGCTGACAAACAGATTCAGCATGTACATATGACGAGGACTATTGAAACATGTAACTACT
AACCCAAAAAATATTCCTAATGTATTTTGAATATTTACCTCCACTGCAGCATTTTTAATATTACGAAATATGATTTTTAC
ATCTGATAGTAACACTTGTTGCAGTGACATAATTGATTTTAAGTTATGAAAATTCAAGTTCACTACACAGAACAATCCTT
CCTGATTTATGCCCCCTGGTGTCAATGTTGTTAAAGTCTCTTTGTTCATTTCTGAACTAACTCAGCCTATTTGTAGCATT
TCCGTCATGGTTCCTTCCTGTTCCACTCAAAGTTAGTAATGCAATTGTTATTTGCTTGTGCAGGGAAACTGGTGTCACGA
ATATAGGAAACTGAAGGCGAAGGTTGAGACAATACAGAAATGTCAAAAGTAATTTGTAACGATTTTGGTTGATTGCCAGT
ATATTATATACACTCTGTGAAGATAAATGAGACTGAATTTCTACATCCTGCACCTGCAGGCATCTGATGGGAGAGGATCT
TGAATCTTTGAATCTCAAGGAGTTGCAGCAACTGGAGCAGCAGCTGGAAAGCTCACTGAAACATATCAGATCCAGGAAGG
TACTGATTTAAATGATTTGTACAGCAACACAATTTAAAAAATAAAACAAGAAAAACACTTGCAGAGAAGTTCAGCAAAGT
ATATCTGAAGTCAGATTCTAGACTGAGATATTCACAATATGTATATGCATTTTAGTCATATGCTCTTCACAGTTAAAAAA
TGACCATTTCCTTTTTCTTTTTTTGTACTTGCAGAACCAACTTATGCACGAATCCATTTCTGAGCTTCAGAAGAAGGTAG
GCTGTCAACCTTGCATACCTGAACCGGTATTCGAACTGGTCAACTTGTCAGGAAACCTTAGCTTACTTGTTTCAAGTTTT
GTGACATTATAACATGTATGCAAGTAATTGGCCTACTTGCACGAAACCTCATTACATCGTTCTTGCTGCAGGAGAGGTCA
CTGCAGGAGGAGAATAAAGTTCTCCAGAAGGAAGTAAGCCCGTTGTCACCTTATGGTCCAACCGGTCTAAAATGTTTCCT
ATAGCAAATTTTATTGACACAGATCCCTGTCCCTTCCCCACAGCTCGTCGAGAAGCAGAAGGCCCAGGCGGCGCAACAAG
ATCAGACTCAGCCTCAAACAAGC---TCTTCTTCTTCTTCCTTCATGATGAGGGATGCTCCCCCTGCCGCAACTGCCAGG
TGATGATGTACATCACAAGTCCATTCCTATTCAGAGTTCAAGGAACCATCTTTTGAATTGGTCGGGTTGTTCCTTGCAGC
CCACTT-TTGGTCTCAATATGCAGTCCTGTCGGGCCACATTTAAGTAACAAAATACTAATATACTTGTGTCCACTTTGGT
TGTGCAGCATTCATCCAGCGGCATCAGGAGAGAGGGCAGAGGATGCGGCAGTGCAGCCGCAGGCCCCACCCCGGACGGGG
CTTCCACTGTGGATGGTTAGCCACATCAACGGCTGAAGGGCTTCCAGCCCATATAAGCGTACTATTCAGTAGAGAGTAAC
AAGTTGCACCGGCCAGCCTGGTGTATGTTGCGGTTGC-------------------------------------------
--------------------------------------------------------------------------------
--------------------------------------------------------------------------------
-----------
>T3B
--------------------------------------------------------------------------------
---------CCGAATACGCGGGTCGGCCAAAAGTAGAAAAATGCACTGCGCCCACCTAACCCACGCAGCGCAC-TGCACA
GTAACGCTTCCTGTCAAAAGTCCAGCTCAATCATGCACGCACACACGGTAGACGCGGTGCGAACGACCCGTCGTGGCACG
AGCACGCGGTGTCTGCCCGCCCGTCCGCCCCGCAGCCGCCCTCCCAAACGGGACAAGCTAGACGGCCCAAAACAAGAAAG
GAAAGCAGCCTCCTACTGTGGCAGCCCGCCCCCACGACCGTCATCTCGCCTTCCATTCCATTTTCCCTGGACGGACCAGA
CCCGT-CCGAGCCGCCCTGACCTAGCCAGCCAGCCAGCCAGCATTTCCTGTTTCGTCCCCCGCCGCCGTGACCAAAAAAG
CAAAAAAGG-AAAAAGGAAAATGCTAAAGGAAAAACTCTGCTCTTTCCCTTCTACTAGGCCTAGGGTACAGTAGAA---T
AGTATAAAAAGGACAATTGTGCTC--TTTTTTTGCTCTGTGGTGTGCGTTTGTGGCGAGAGAAAATGATTTGGGGAAAGC
AATATC-GGGAGATTCGCACGTAAGATCGTTCGACACGTCGACACCGGGCGGGCCCC-TGGTGGGGCATCGTGTGGCTGC
AGTACCGCGGGGCCCCACGGGTCGGGCTGGGCCAATGGTTGCTCGACAGCGGCTATGCTCCAGACCAGCCCGGTATTGCA
TACCGCGCTCGGGGCCAGATCCCTTTAAAAACCCCTCCCCCCACTTGCCGGAAACCTCGTTTTGGCCTGGGCCATCCTCC
CTCTCCTCCC-TCTCTTCCGCCTCACCCAACMMCMTGACA-GCCATGG--------------------------------
--------------------------------------------------------------------------------
--------------CTCCGCCCCCCCGCCCCCGCCTGCGCCTGTCGGAGTAGCCGTCGCGGTCTGCCGGTGTTGGA----
---------------------------------GGCTTGGGGTGTAGGGTTGGCCCCGTTCTCCAGCGGAGATGGGGCGC
GGGAAGGTGCAGCTGAAGCGGATCGAGAACAAGATCAACCGGCAGGTGACCTTCTCCAAGCGCCGCTCGGGGCTGCTCAA
GAAGGCGCACGAGATCTCCGTGCTCTGCGACGCCGAGGTCGGCCTCATCATCTTCTCCACCAAGGGAAAGCTCTACGAGT
TCTCCACCGAGTCATGGTAAATTAAGTACGCGCTGTCTTTAAATTTCTCCCCAATCCGCCTTCGATTTCGATTTCCTGCC
CGCCGTTCTGGCCCAGCGAGACGACCCGGCCGACCCCAGGGCCTTCTCCATTTCCGCGCCACTGTTTGGTTGATTCGGTT
CGCTCGGTAGCTGTTTCCATCCGTTTCTGCCGTGGCTGCTTGCTCGTTTTTCTTAGAATCGATGGCGGAGCTGGCGTTCC
GCGCGGCCGCGATTTCTTGCTATGGGGGGTAGGGCGTGCGACGGGTCGCCGAGCTATTTTATGCTCCGCCAGCGCCGGGA
AGGTTGTTCATCTGGCGTATTTTGGGGAAATTTTGGTCCCGGAGGCGCCAGGTGGCACCCCAAGTGGAACGGTTAGGACA
GTAATCTCTTGATATTTTTATCTGGCTGGGGATATTTACGTAAAAAAATTATATGGGGTTAAAGTGACATCGCAATTTAG
CATGCTACCTCATCTTCTCATTTAGAATCTTACTAGACGCTACAATACCTTGTTGTCTGGCTCATCAAATCTGTGCTTGC
TGCTTGAACAAATGAACCTCGTCATCTCGGTTATTTCCAGAATTTTGTTCCACAGGCTTTGCTATCATTCGTATTGCTAG
CTCCGGCCATGCGGCCATTTTGTTGCTTGCCTGGAGATACAGTCTACGGCACGCACGGAGAAAAGAGTCACTTGACTAGC
TAATGCATGGAATAATTGTCTGCAGCTGATGAAACTCCGGCATGAAGAGTCAAACCAAAAAGTAGAGAGTTCCTTCCAAA
TATAAAATGAGAGTTTCTGCAGACTTTTTCCCTTTCAACCATCATAATTTGCCTGTGATATTTGTTGGTGCTGGCGATGG
TTCTTGACAAAGTAAAGGAGTCAATAAAATCACGGAGACTGATCCATTCTTTCCCCCACACGCTGACATTAGTCCATGTT
AGTTTCCCGTTTCTGCCTGCTTCCATAATTCCCGGCCGGCGAAGTACTAGATCAACCTCCACGGTTTCAAAAAGTAGGAA
ATATCATACCATCGGAATGACCGCTGCTTAGTAAATATCCATTGTTGTTTGTAATCTTGCTGAGAAAGCAACGTTACCAT
TTGCCTCATGGCAAAGACCTGTATGTTGAGGTGCTAAATCTTTTCTAGTTTTGTACCACTGAGGGTATGAGTGGCGCTAA
CGGAAAAGGGTAAGCAAGTTTGATTGGCTTACCTTCAGCCTCCTTGGTTGTTTGAAGCATAGGTGCTTGCATGCATGTAT
CAAGCTGGTCACGTGATGAAAACGCGTAAGAATCAAAGTCAGTTAAATTAAGATATAAACAGATGCAGTCATATTTTAAG
CTAGTGCTGCACTGTGAACTTCAGTATCTCAGATCAAAGAATTGAATAATGCTACCCCCTGTTTCTGCGCTGTTCATTTG
GAAAAGACTGTCATGAACATCCTAATTGGTAGCCATGCATTTATCAGCTTGCCGGCTTTATTTTCTTTGCTCTCATTCCT
TTTCATTTGGTTTGCTTTGCCTACCTCTGCATGATAGGCACGTGTAAATGCCATGCTTTGTCTAGAGCCTATGAGACAGC
ACGCTAATGCACCACGATGATATTCCATGGTTTAGTTTGTCGGAACTATAACTCAGGTAGCTCTGAGGATACTGACTGAA
TCTTGAGATCCTACTATATTCTAAAACGCATCTATAGCTGCATATAACCGACTCAGGCACAAAATCAGCATTGATCGACC
AGGCATCATATGCATACACTAAAATGCAGCTAATGATGTAGCCTGATGATTTTCTGGACCTGGTTTGGATAATGGTTAAT
GTACCCAATTGTTATTTACTCTATGTCCTCAATCTCCTTATCAGTCGGTTAATTTACCACACTTAACAAAGGTCCAAAGC
TGACATTGCAACCAACTTTACTCATCTCTGGACTAGTAAACACGAAGTAAGCTGTTAGGGACTGTGTGATGGGTCTATGT
TACATGCATGTGTTGTCGGTCTATTACTTAACCAGGTCTGGGAACCAGTTATCCTCTACACCTATATATTGTGTCCCTAA
ACCTATATACTTAAGAGTAAAACAGAAGTTATGCCTAGGAATATCTGACTAAGCTATGGGATAGTCAACTTTCATTTTTG
CTCCTGCCACATCTTTACTTAGTCCACAAATGACATATAGACAATCACCTAGAACCATTATTTAGACTTTATATCTGCTC
ATTACATGTATTAAATCCATGAAATAGAGGAAGCTGAATAGGCATACAATATAGTTGAAGCTCGGCAGATGACTTAATAA
GTGTCATATCCATTAACCATTTCACATATTTTTACATTTTTGCTGCAGTGATATTTTGCTAGCTCCCAGTTACAAGTTAA
TTAATATATGGAGATCCTGGGCACGTACATGTAAGCAGATCCTATCGACTTCCGTGGATCCGCTGATGGAATCGCCCTCA
GGATTTCATGGCATAGTCTTGATATGTCACGAACTAGTTGTTAGTTTATTTATTTTTACATTGAGCTTTGCCCATCCAAG
ATGATAGAAATGTTATGTATTTAAAATGTAATCTCACAGTCATTGTTGTTGGTATGGATCGTATGCCAAAAATGTTTTAC
CATGAAGTCTATTAATGAAGAATATTTATGTTACAACTTTCTTGCTTTACGTTAGTTAAAATTGGTAATTTTGTTTCTTT
GTGCCCCCCTTCTTGTACAACCATTTATCTTACCAAACTATGCAGCAACAAATATGCACAGTCTCTATTCACGAATTTCA
TATTCCCCAAAGTTAAATATTAAGAACAAAAGTTATGTTTCTACTTTTTCCAACTCATAATTTTCTGAACTCAAATTTTA
TAATCTGAAAACTTAATAGTAACATTTTATTTGAAAAAATTTTGAATTTCTTTTTTATTATCAAAAAAGTTTGGATGACA
TAAATTTATGTATGAACTATTATGAAAGCACAAGCAACAATGAAAGTGTCTTTTTAAGCAAAACCTTGTGACTCATCACT
CAAAATAGTTTGTGTCTGACTTTCAATATTCAAACTAACACATATTAAAGACGTATACATGTGTCTTTATATCACATGTG
TGCTTTTCCTGCTTAAGGTAGTAGGACTATCTCTTTTTTGAGAAACACCGATTACAACGTAGATGTAGACACAAGCGCAC
ATCACCACCACACATACACACTCACACAATGTTTAGTAAAGACTAAAATTGTGGAGCTTCAAGATCTTTGGAACATCATG
AATGTCACCTCCTACTGAATGAATAATCCGCATAGTGCATCAAACCTTTGGTTTGATCTTCCCTGGTGGGCTGCGAGTCA
AGGTTTT-AAAAAAGCGGTAGGCGCTAATCGTGAATTTTGCTTATGCCTAGTGCAATGACCGCCTAGGCGCACTTATCCC
TTTGTATGATAGAGGTGAAGGAGATTTTACAGCAATGAGATCGATGGCGCGAAGCCCGGAGGGAGGTATCAGTGGTGAGT
TGGAGTGAAAAATCCCTCCTCTGATTCAACCTTCCTTGACAACATAGCCCAAACAAGGCCCACTAAGAAACCCTAATCTT
CTAATGCATCTAAACCGTCCATTTTCTCTGCATTCCCCATCTCTCTCTATCGTTAGGTCTCACTTTCCTTTGTCATTTGT
ATGTAGCGACAATGGTGGCGTGTCTAGCTTCTTCCTTGCATTTGCTTCTCCTTTCCTACCGGCGAAAAAGATCTCATCGG
TCATGGAGAACCTAGTTAGGCGCCTAAACCTCCGCCTATGGAGGCGGTAGTCTGCTCATCGCCTAGGCGCGCTTAAATGG
CTCCTTTTCATTGTCTTTTTTTCTATGTTGGGAGTACAACCGCACTCCTAACCCACTAACCACAGGCTGGTTCTCATCTA
GTACTTTCACAATTGTACCACTTTTATCTCACAAACACGAGGGGATTGTGGTGGAGAGTCATTTATTACAACTTTGATAA
TCAACATTCAAAGAAGTATTCAAGTCTATGAAGATCTTCTGAAAAATGTGTTTTGTCCAAGGCAAAAATATATCTTTGTT
TTTTCATACCGAGATACGAAAGACCATATTCTTGTACCAATTTTTTCTAGTGGTTATGCTATATCATGAATAACACCTAT
AT-TTTTTCTTTCAAAATGGGCACAATGTACTCAAAATTTACGACGTTCATAGGGTTAGGATGGGGTGTACTTAGTATTT
TATGTGAAATATGTAGTAACATGTTTTTTTGGGTATGCATATTCCTTTACACATGGATTAAAGAGTTTTCTACAAGAAAA
AATATTACAAGATGAATATGGTTTGCCATCTAATTGTTTAAGATATTCTTACATTTAGGTAAATTTTGAGTCGCCTATGT
GCTATTTTTCTCCACATAAATAGTTCAA-----------------------CC---------------------------
----CCCCACCCCCCA--------C--------------------------------CCCCACCCACATGATTCTCCACA
TAGTCCCAA--TTTTTTTTCTGGTATGAGATATGATATATTGTCAATAAACATGGGTCTGTAATGCTAATAGTTGTTTCT
TATCTAGTTGAAGCTATTAGATAATTGGGCACATGTATAGACACGATGGATGGGAAATATCGTAGGTACCACTAACCATG
TACTAAACATCTTATATTACTTTACAAATTTAGTAGTTATTACGAAGAAGAAAGATTGTTTCAGATGCCTACACCCATTG
TTTTTAAGGCGTCGCCTAGGCGTCAGGGCGCCCCAGGTCACAAGGCGTCGCCTAGGCGTCAGGGCGCCCCAGGTCACAAG
GCGTCGGCCTTGCCTTACGCACATGCCTAAAGGTGTCCGCCTTAGTCCATAGGGCGTCCGCCTAGGCGCCATTCTCCCCG
CCTTAGGCAAATGAAGACGCCTTAGATAGGTTGGGAGTTCAGGCGGGAAAAAGAGCTTTGGGCGGGAAGAAAAGGGCGGG
AAACCGAGTCTGGGCGCCAACAGTTACTAGCAGGGGGAGAGAGAGCTCTAACCAGTTTCAGTTTTCCCCACCCCCACCTC
TGGTGGCTGGATCTGAGCTTCTCCCCCTCCTCTCTGGCAGATCCTCCTCTCCTGCGGTTTCTCCTCTCCAGGACAGTAGG
CAGCAACAAGCAACCAACACCTCTCCTGCAAATGCCTACCAGATTATGCTCAGTTCTACTTCTTAGAACTCTGTAAGGCG
CCGCCTTGCCTATGCATTAGTGCTTAGGCAGTGAGGCACCCCCCCTCCCCCAGCACCTTGCCTCGCCTTACCGCCTTTAA
AACATTGCCTACACCTGCGTAGGAGTGCAAACAACATAGAGAAGTACAAGGTGGCAAAGAAGACCGCAACGCGAGCAGTG
AGTGAATCAAGGGGTCGGGCATATGAAGACCTCTACCAACGCTAAGGGGCCGGGAAGGAAGGTGCAAGGGACATCTATGA
GACGGCCAAGATCCGAGGGAAGAAGACGAGGGATGTCAAACAAGTCAAATGCATCAAGGATAGAGCAGATCAACTCATAG
TGAAGGACAAGGAGATCAAGCATAGATGGCGGGAGTACTCCGACAAGCTATTCAACAGAGAGAATGAGAGCTCTAGCATT
GAGCTCTACGACTCCTTTGATGATGCCCGCAGACATTGTGTGCGATGAATCTAGGAGTCTGAGATTAAGGAGGCTTTACA
AAGAATGATGTTATGGGAGTCATTGAGCACCACTTAAGAGGAATGACATGTGTGACCAAAAATCAATTTGATTTCATGCC
TGAGAGGTTGATCATGGAAG------------------------------------------------------------
--------------------GCATTTTATTGGTACGACAACTTGTGGAGAAATACAAGGAGCAAAAAAGGGACATGCATA
TGATGTCCATTGACTAGGAAAAGGCATGCGATAAGATACTGAATAATGTCATGTGGTGGGCCTTGGAGAAACACAAAGTC
CCACAAAGTACATTACCCTCATTAAGGACATGTATGATAATCCCATGACAGGTGTTCGAACAAGTGATGGCGACACTGAT
GACTTTGCCATAAAATAGGACTGCACCATGGGTCAGCTTTGAGCCCTTATCTTTTTGCCTTGATGATGGATGAGGTAACA
AGGAGATATTCCACGGTATATTCTCTTTACGATTGATGTGGTGCTAGTCAATGATAGTTGCACGGGACTTAATGGAAAGT
TAGACCTATGGAGAGAAACTTCGGAATCAAAGTTTTTAGGCTTAACTAAAATTGAGTACGTGAGGTGCAGTTTCAGTACT
ACTAGGCACGAGGAGGTGGTTAGCCTCAATGGGTAGGTTGTACCTCTTCAAATCAAAGTCGGATGGAGGAAGTGACGCCA
AGTTTTTGGTGTTCTCTGTGACAAGATAGTGCCACAAAGGCTAAAAGACAGGTTCGATAGGACGGTGACTCACAATGTAT
GGCGCATCTTGCGATGGATGTGTGGCCACCCAAGAAAGGATAGAGTTTGAAATGATGATATACATGTAGAGTTGGGGTAG
CACCGATTGAAGGGAAGCTTGTCGAACATCTGAGATGGCTTGGATATATACAAAGTAGGCCTCTAGAAACTTCCGTGCAT
AGCGGACGGTTAAAACATGCTAATAATGTAACAGAGGTTGGGGTAGACCAAATTTCACATGGGAGGAGTCCCTAAAGAAA
GATCGGAAGACTGAAGTATCACAAAGAACTAGTTATGGACAGGGGTGCATGGAAGTTAGCTATCCACGCGCCAAAACCAT
AAGTTGGTTTCGAGATTTTACGGGTTTCAGCTCTACCCAACCAAACTTATTTGGGACTAAATGCTTTGTTGTTGTTGTAT
CTCTTGCCTTGGTCTTAGCAATTTACCATGTGCATGTTTTTTCTGGGAAGGCAAAATTGAATGCCAAGTTTTTCCTGAAG
TTGCACATTGTACAAATTGGTGTCCTTGCTCCATGGCACATCAGTTTTCCCGTCGTATGATGATGCAACAACTAGGTATT
AGAGCAACTCTAGCAGAGAGAGTCTTCA-TGGCTCCCGTCACCATATTTCTTTTAGCTCGCTCCATACACGATCTCGTGG
CCTCCATATTTGGAGGTTCGGGAGGTCTAGTATGGAGCTTGCCCCAAAACCAACTGCCAACGTGGGGCGGAAGTTTTAAG
CTTCCTTCTCCCGCCTCTCATCGGATTTGAAGCAGCTCGGCCTCACACAGACCACCAGCTGGCACCTGACCATTAACGCC
ATGCCTGCGTCCTCAGATTCTTATGGCGGTCCATCGGATGGCTGCCATGCGGCACCATCTCCTTGCTTGCGTGTGAGCAA
ATTGAAGGCATGCGAGTAGGTCGTTGCAACATTTCTCACAGGGAGACGCGCCCTTTGACTAAGAGGAGCCTTGGCGCAGT
GGTAAAGCTGCTGCCTTGTGACCAAGAGGTCACGGGTTCAAGTCCTGAAAACAGCATCTTGTAGAAATATAGGGAAAGGC
TGCGTACAATAGACCCAAAGTGGTCAGACCCTTCCCCGGACCCTGCGCAAGCGGGAGTTACATGCACCGGGGCTGCCCCT
TTAGACGCGCCCTTTGACTACCCCACATTAGCTGCCTCCCGCCTCCCCAAGTGCCTCCCTAGTGGTGTCTGGGGCGGCCT
GTAAAAGGCCGGTACCCTCTGCTCTCTCGCTTCAATCCTATGTTCGATGCCTTTTATTCCAATCTCACATGCCTCCAATC
GAAGGGGAGCCTTGGCGCAGTGGTAAAGCTGCTGCCTTGTGACCATGAGGTCACGGGTTCAAGTCCTGGAAACAGCCTCT
TACAGAAATGTAGGGAAAGGCTGCGTACTATAGACCCAAAGTGGTCGGACCCTTCCCCGACCCTGCGCAAGCGGGAGCTA
CATGCACCGGGCTGCCC--TTTTTTTTCACATGCCTCCAATCCACCACCCCCTTTGTTGTTCATGGCGCATCCGGAGGAG
CTCTCTCTCTCATCTTCAATTTTTGGCATGAGGTGGAGTAGCCCGCGGATCCTTTTCCCCCCTTTAGGGACCAGATGGAC
CTAGTCCTGGAGGAGGCTGCACAGATGGAAGCGCAAATGGAGCAGCAGATTTGGGCACTAGCACACTCCCGCCGCCGCGG
ATGAATGGCCGGCCTGGGACAACGTCGCTGAGGCGCATTTCCAAGTCATAGTGGCCAACATTGTTGCATTTTACGTAGGT
GGTGGCAGTGGTCGTGGCCGCAACTAGTTTAACTAATTATTAGGTGTTCTATGAATGTAATTCACATGTGACTAGTGTTC
CGCCCCTGTTTAGGAATGAAATCGATGCTTCTGAACCAGTTCAATGTGTTTGTTGGATATTTTTTGGAGAAGAACATGTG
ACCCAATGACAGGTGGGTCCTACTCGTAGGGCACGACTCTCTGTTTGCGCTTTGGATAGGCATCCTCCATATCCATATGG
AGCGCATCAACGTGGTGACTCTGCTAGAGTTGCTCTTACACACCTCGATATGCAACTTTAGCTCACCATGCTTGATATAC
GTTTAGCCATCCAATGATTGAACAATTGGTGTTGGTAGAAGCAGAGTCCATGCCAAACCACTATGTTAAATGCCTGACAA
ACGGGTCTTTATCTAGTTCCTTTTTGAGATGCACCTTAGTGTGTTATTTTCTAGGGTTGCCTCACCATTGGGATCCCTTG
GGATCACCTTACTATGTGCATAATTTCTTTTCACATGGGCATTTATCTGCTTTGGCATTCAAAGCTTTCATTTGAAAATT
TGCTCTACCACCTATATTTGTACCGACAATACCTTTGCATGGGCCCACACATTAGGTTTTAAAATGGTTGTCGTGTTCGT
ATCGTCCTACTTATCTAGGCATGGCTCTTGCCTAGATAACTATTGTTGGTCACACACTTATATATTACCGGTTTGTGAGT
CTAGTTGATTGAATAGGTGAGTTGTTGCACATTCTTGAACTGATTTTGACTTGATGACCATTGTAACCATTTGCAGGTTA
TAGGATAGCACATAGTTCAACACTATAACTAATTGTTGATTCATTCCATGTTGCTTAAAAAATGCCTACTATAGGTTATA
GGGTAGCGTCTGACGGTTTTCCATGTGTTGTGGGTACTTGTGTGACAATTGAGGACACGATGTTTGTGGTGAAAGAGAAC
ACGTTGACCTCCACAAATAGTTAGGATGCTGGGTGAAGCCTACGGGAAGACAGGGAGAAGGTATAGGAGGAGAATAACAC
GAGGGGTAAAAAGTTAATGACTTAAATACAACAGCAAGGAACGTTTCTTAAACTGAAGCTCTAGCGCTATAGTTACATAA
TTTGAATCTGAGCAGAATTATACTTACCTTGCCTAGCACAATCCCATCCTAAACTTCTGTTTTGCACATTTCGTTGAGTC
TATAGACAGAAGAAAAGGGTCACTCTATTTTCCCAACAAAACTTGAACAACACCAGAACCTTCTTGAAGTCAGTTTCGTG
CTCTTTCTAGCTTTGTTGTACCTTACCTATCATTTACATTATGGTCACAGTGAAATGCTTTGCAAACTATTTGACCAGAT
GCTGTATACCATATTTGAATCTCATTTGCATACGCCGACATGAAACGATGTATTACAGAAAAGCTTCCGATTTGTCAAAA
TTTATCATATATCAATTCTTGAGATTGTGCATATACTGGACATAGTTAATCTTGTTTACATGTACTTCCAATGACTAGAT
ATTTCTTTCTCTTATGCAGTATGGACAAAATTCTTGAACGGTATGAGCGCTACTCTTATGCAGAAAAGGTTCTCGTTTCA
AGTGAATCTGAAATTCAGGTAAAAATGAAAAGAAAACGGTTTGCTTTCCTTTAGCTATGAAGTAAATTGTTGCCGATATC
AGATGATCTGAAATTTATTAGTAGGCCACTATATTTTGAATGATTTCCATGAGCTATGAATTTAATTGACTTGCAACTAT
GGATTGAGGTCCATTTGATTCTCCTGTAACTTATTATTAGTTTGTCTTTGATGAATGCTTAGGCATGGTCGAATAATGTA
ACCAAATACCACTTGACCAATTTACTTTCATGACTACTAAACTAGACTAGCGTGCTGATTCCTACACACTGCCTTTGCGA
GAACTAGAAAAATGTGATCTGACTTTAAGTGTTACTAAATTAGTACGTAGTAAACTGCAATGCATGGCTAGACCAGCAGT
TCTGGATTAGCCGGCTGAGTTTTCGAATGGCTTAGCAACAAAAAATGACAAGTGTATATATTATAATGGGTTTAAAATAC
TATGTGTGCATCAGTGACAATCACAATATTTTGATTGAAATAACAAAATGCTATCCTAGATTATTAAGACTTATTACTAG
ATTGGTCATTGATCTTAAGTTCTTAAGATCAACCGTTGAATCTCCAGACCTTCTGATCGTATTATGCTGCTAATGGCCAT
TAAGGATAACCCCATGACATTAGTTCTCATCTCCCATTTTTCTGTATTGTTTGCGATATTGCTGCAGTTTCTTATTACAG
CTTGTCTAAGGCTAACCATCTAGGATAAAAAGTAGATCCTGCAGACTTAGAAGATCCAGTTAGGCTCAATATTCTTATTT
TTGTAACTCAGAGCTCCAGGACCTCACTTCAATTTTTTGGCCAATTTTTGTACAAACCAAGTTGTAGCTCCAATTGAGAG
ATCCAACCAGTTCTATCTGATTGCTGACAAACAGATTCAGCATGTACATATGACGAGGACTATTGAAACATGTAACTACT
AACCCAAAAAATATTCCTAATGTATTTTGAATATTTACCTCCACTGCAGCATTTTTAATATTACGAAATATGATTTTTAC
ATCTGATAGTAACACTTGTTGCAGTGACATAATTGATTTTAAGTTATGAAAATTCAAGTTCACTACACAGAACAATCCTT
CCTGATTTATGCCCCCTGGTGTCAATGTTGTTAAAGTCTCTTTGTTCATTTCTGAACTAACTCAGCCTATTTGTAGCATT
TCCGTCATGGTTCCTTCCTGTTCCACTCAAAGTTAGTAATGCAATTGTTATTTGCTTGTGCAGGGAAACTGGTGTCACGA
ATATAGGAAACTGAAGGCGAAGGTTGAGACAATACAGAAATGTCAAAAGTAATTTGTAACGATTTTGGTTGATTGCCAGT
ATATTATATACACTCTGTGAAGATAAATGAGACTGAATTTCTACATCCTGCACCTGCAGGCATCTGATGGGAGAGGATCT
TGAATCTTTGAATCTCAAGGAGTTGCAGCAACTGGAGCAGCAGCTGGAAAGCTCACTGAAACATATCAGATCCAGGAAGG
TACTGATTTAAATGATTTGTACAGCAACACAATTTAAAAAATAAAACAAGAAAAACACTTGCAGAGAAGTTCAGCAAAGT
ATATCTGAAGTCAGATTCTAGACTGAGATATTCACAATATGTATATGCATTTTAGTCATATGCTCTTCACAGTTAAAAAA
TGACCATTTCCTTTTTCTTTTTTTGTACTTGCAGAACCAACTTATGCACGAATCCATTTCTGAGCTTCAGAAGAAGGTAG
GCTGTCAACCTTGCATACCTGAACCGGTATTCGAACTGGTCAACTTGTCAGGAAACCTTAGCTTACTTGTTTCAAGTTTT
GTGACATTATAACATGTATGCAAGTAATTGGCCTACTTGCACGAAACCTCATTACATCGTTCTTGCTGCAGGAGAGGTCA
CTGCAGGAGGAGAATAAAGTTCTCCAGAAGGAAGTAAGCCCGTTGTCACCTTATGGTCCAACCGGTCTAAAATGTTTCCT
ATAGCAAATTTTATTGACACAGATCCCTGTCCCTTCCCCACAGCTCGTCGAGAAGCAGAAGGCCCAGGCGGCGCAACAAG
ATCAGACTCAGCCTCAAACAAGC---TCTTCTTCTTCTTCCTTCATGATGAGGGATGCTCCCCCTGCCGCAACTGCCAGG
TGATGATGTACATCACAAGTCCATTCCTATTCAGAGTTCAAGGAACCATCTTTTGAATTGGTCGGGTTGTTCCTTGCAGC
CCACTT-TTGGTCTCAATATGCAGTCCTGTCGGGCCACATTTAAGTAACAATATACTAATATACTTGTGTCCACTTTGGT
TGTGCAGCATTCATCCAGCGGCATCAGGAGAGAGGGCAGAGGATGCGGCAGTGCAGCCGCAGGCCCCACCCCGGACGGGG
CTTCCACTGTGGATGGTTAGCCACATCAACGGCTGAAGGGCTTCCAGCCCATATAAGCGTACTATTCAGTAGAGAGTAAC
AAGTTGCACCGGCCAGCCTGGTGTATGTTGCGGTTGC-------------------------------------------
--------------------------------------------------------------------------------
--------------------------------------------------------------------------------
-----------
>T4B
--------------------------------------------------------------------------------
-------TTCCGAATACGCGGGTCGGCCAAAAGTAGAAAAATGCACTGCGCCCACCTAACCCACGCAGCGCAC-TGCACA
GTAACGCTTCCTGTCAAAAGTCCAGCTCAATCATGCACGCACACACGGTAGACGCGGTGCGAACGACCCGTCGTGGCACG
AGCACGCGGTGTCTGCCCGCCCGTCCGCCCCGCAGCCGCCCTCCCAAACGGGACAAGCTAGACGGCCCAAAACAAGAAAG
GAAAGCAGCCTCCTACTGTGGCAGCCCGCCCCCACGACCGTCATCTCGCCTTCCATTCCATTTTCCCTGGACGGACCAGA
CCCGT-CCGAGCCGCCCTGACCTAGCCAGCCAGCCAGCCAGCATTTCCTGTTTCGTCCCCCGCCGCCGTGACCAAAAAAG
CAAAAAAGG-AAAAAGGAAAATGCTAAAGGAAAAACTCTGCTCTTTCCCTTCTACTAGGCCTAGGGTACAGTAGAA---T
AGTATAAAAAGGACAATTGTGCTC--TTTTTTTGCTCTGTGGTGTGCGTTTGTGGCGAGAGAAAATGATTTGGGGAAAGC
AATATC-GGGAGATTCGCACGTAAGATCGTTCGACACGTCGACACCGGGCGGGCCCC-TGGTGGGGCATCGTGTGGCTGC
AGTACCGCGGGGCCCCACGGGTCGGGCTGGGCCAATGGTTGCTCGACAGCGGCTATGCTCCAGACCAGCCCGGTATTGCA
TACCGCGCTCGGGGCCAGATCCCTTTAAAAACCCCTCCCCCCACTTGCCGGAAACCTCGTTTTGGCCT-GGCCATCCTCC
CTCTCCTCCC-TCTCTTCCGCCTCACCCAACCACCTGACA-GCCATGG--------------------------------
--------------------------------------------------------------------------------
--------------CTCCGCCCCCCCGCCCCCGCCTGCGCCTGTCGGAGTAGCCGTCGCGGTCTGCCGGTGTTGGA----
---------------------------------GGCTTGGGGTGTAGGGTTGGCCCCGTTCTCCAGCGGAGATGGGGCGC
GGGAAGGTGCAGCTGAAGCGGATCGAGAACAAGATCAACCGGCAGGTGACCTTCTCCAAGCGCCGCTCGGGGCTGCTCAA
GAAGGCGCACGAGATCTCCGTGCTCTGCGACGCCGAGGTCGGCCTCATCATCTTCTCCACCAAGGGAAAGCTCTACGAGT
TCTCCACCGAGTCATGGTAAATTAAGTACGCGCTGTCTTTAAATTTCTCCCCAATCCGCCTTCGATTTCGATTTCCTGCC
CGCCGTTCTGGCCCAGCGAGACGACCCGGCCGACCCCAGGGCCTTCTCCATTTCCGCGCCACTGTTTGGTTGATTCGGTT
CGCTCGGTAGCTGTTTCCATCCGTTTCTGCCGTGGCTGCTTGCTCGTTTTTCTTAGAATCGATGGCGGAGCTGGCGTTCC
GCGCGGCCGCGATTTCTTGCTATGGGGGGTAGGGCGTGCGACGGGTCGCCGAGCTATTTTATGCTCCGCCAGCGCCGGGA
AGGTTGTTCATCTGGCGTATTTTGGGGAAATTTTGGTCCCGGAGGCGCCAGGTGGCACCCCAAGTGGAACGGTTAGGACA
GTAATCTCTTGATATTTTTATCTGGCTGGGGATATTTACGTAAAAAAATTATATGGGGTTAAAGTGACATCGCAATTTAG
CATGCTACCTCATCTTCTCATTTAGAATCTTACTAGACGCTACAATACCTTGTTGTCTGGCTCATCAAATCTGTGCTTGC
TGCTTGAACAAATGAACCTCGTCATCTCGGTTATTTCCAGAATTTTGTTCCACAGGCTTTGCTATCATTCGTATTGCTAG
CTCCGGCCATGCGGCCATTTTGTTGCTTGCCTGGAGATACAGTCTACGGCACGCACGGAGAAAAGAGTCACTTGACTAGC
TAATGCATGGAATAATTGTCTGCAGCTGATGAAACTCCGGCATGAAGAGTCAAACCAAAAAGTAGAGAGTTCCTTCCAAA
TATAAAATGAGAGTTTCTGCAGACTTTTTCCCTTTCAACCATCATAATTTGCCTGTGATATTTGTTGGTGCTGGCGATGG
TTCTTGACAAAGTAAAGGAGTCAATAAAATCACGGAGACTGATCCATTCTTTCCCCCACACGCTGACATTAGTCCATGTT
AGTTTCCCGTTTCTGCCTGCTTCCATAATTCCCGGCCGGCGAAGTACTAGATCAACCTCCACGGTTTCAAAAAGTAGGAA
ATATCATACCATCGGAATGACCGCTGCTTAGTAAATATCCATTGTTGTTTGTAATCTTGCTGAGAAAGCAACGTTACCAT
TTGCCTCATGGCAAAGACCTGTATGTTGAGGTGCTAAATCTTTTCTAGTTTTGTACCACTGAGGGTATGAGTGGCGCTAA
CGGAAAAGGGTAAGCAAGTTTGATTGGCTTACCTTCAGCCTCCTTGGTTGTTTGAAGCATAGGTGCTTGCATGCATGTAT
CAAGCTGGTCACGTGATGAAAACGCGTAAGAATCAAAGTCAGTTAAATTAAGATATAAACAGATGCAGTCATATTTTAAG
CTAGTGCTGCACTGTGAACTTCAGTATCTCAGATCAAAGAATTGAATAATGCTACCCCCTGTTTCTGCGCTGTTCATTTG
GAAAAGACTGTCATGAACATCCTAATTGGTAGCCATGCATTTATCAGCTTGCCGGCTTTATTTTCTTTGCTCTCATTCCT
TTTCATTTGGTTTGCTTTGCCTACCTCTGCATGATAGGCACGTGTAAATGCCATGCTTTGTCTAGAGCCTATGAGACAGC
ACGCTAATGCACCACGATGATATTCCATGGTTTAGTTTGTCGGAACTATAACTCAGGTAGCTCTGAGGATACTGACTGAA
TCTTGAGATCCTACTATATTCTAAAACGCATCTATAGCTGCATATAACCGACTCAGGCACAAAATCAGCATTGATCGACC
AGGCATCATATGCATACACTAAAATGCAGCTAATGATGTAGCCTGATGATTTTCTGGACCTGGTTTGGATAATGGTTAAT
GTACCCAATTGTTATTTACTCTATGTCCTCAATCTCCTTATCAGTCGGTTAATTTACCACACTTAACAAAGGTCCAAAGC
TGACATTGCAACCAACTTTACTCATCTCTGGACTAGTAAACACGAAGTAAGCTGTTAGGGACTGTGTGATGGGTCTATGT
TACATGCATGTGTTGTCGGTCTATTACTTAACCAGGTCTGGGAACCAGTTATCCTCTACACCTATATATTGTGTCCCTAA
ACCTATATACTTAAGAGTAAAACAGAAGTTATGCCTAGGAATATCTGACTAAGCTATGGGATAGTCAACTTTCATTTTTG
CTCCTGCCACATCTTTACTTAGTCCACAAATGACATATAGACAATCACCTAGAACCATTATTTAGACTTTATATCTGCTC
ATTACATGTATTAAATCCATGAAATAGAGGAAGCTGAATAGGCATACAATATAGTTGAAGCTCGGCAGATGACTTAATAA
GTGTCATATCCATTAACCATTTCACATATTTTTACATTTTTGCTGCAGTGATATTTTGCTAGCTCCCAGTTACAAGTTAA
TTAATATATGGAGATCCTGGGCACGTACATGTAAGCAGATCCTATCGACTTCCGTGGATCCGCTGATGGAATCGCCCTCA
GGATTTCATGGCATAGTCTTGATATGTCACGAACTAGTTGTTAGTTTATTTATTTTTACATTGAGCTTTGCCCATCCAAG
ATGATAGAAATGTTATGTATTTAAAATGTAATCTCACAGTCATTGTTGTTGGTATGGATCGTATGCCAAAAATGTTTTAC
CATGAAGTCTATTAATGAAGAATATTTATGTTACAACTTTCTTGCTTTACGTTAGTTAAAATTGGTAATTTTGTTTCTTT
GTGCCCCCCTTCTTGTACAACCATTTATCTTACCAAACTATGCAGCAACAAATATGCACAGTCTCTATTCACGAATTTCA
TATTCCCCAAAGTTAAATATTAAGAACAAAAGTTATGTTTCTACTTTTTCCAACTCATAATTTTCTGAACTCAAATTTTA
TAATCTGAAAACTTAATAGTAACATTTTATTTGAAAAAATTTTGAATTTCTTTTTTATTATCAAAAAAGTTTGGATGACA
TAAATTTATGTATGAACTATTATGAAAGCACAAGCAACAATGAAAGTGTCTTTTTAAGCAAAACCTTGTGACTCATCACT
CAAAATAGTTTGTGTCTGACTTTCAATATTCAAACTAACACATATTAAAGACGTATACATGTGTCTTTATATCACATGTG
TGCTTTTCCTGCTTAAGGTAGTAGGACTATCTCTTTTTTGAGAAACACCGATTACAACGTAGATGTAGACACAAGCGCAC
ATCACCACCACACATACACACTCACACAATGTTTAGTAAAGACTAAAATTGTGGAGCTTCAAGATCTTTGGAACATCATG
AATGTCACCTCCTACTGAATGAATAATCCGCATAGTGCATCAAACCTTTGGTTTGATCTTCCCTGGTGGGCTGCGAGTCA
AGGTTTT-AAAAAAGCGGTAGGCGCTAATCGTGAATTTTGCTTATGCCTAGTGCAATGACCGCCTAGGCGCACTTATCCC
TTTGTATGATAGAGGTGAAGGAGATTTTACAGCAATGAGATCGATGGCGCGAAGCCCGGAGGGAGGTATCAGTGGTGAGT
TGGAGTGAAAAATCCCTCCTCTGATTCAACCTTCCTTGACAACATAGCCCAAACAAGGCCCACTAAGAAACCCTAATCTT
CTAATGCATCTAAACCGTCCATTTTCTCTGCATTCCCCATCTCTCTCTATCGTTAGGTCTCACTTTCCTTTGTCATTTGT
ATGTAGCGACAATGGTGGCGTGTCTAGCTTCTTCCTTGCATTTGCTTCTCCTTTCCTACCGGCGAAAAAGATCTCATCGG
TCATGGAGAACCTAGTTAGGCGCCTAAACCTCCGCCTATGGAGGCGGTAGTCTGCTCATCGCCTAGGCGCGCTTAAATGG
CTCCTTTTCATTGTCTTTTTTTCTATGTTGGGAGTACAACCGCACTCCTAACCCACTAACCACAGGCTGGTTCTCATCTA
GTACTTTCACAATTGTACCACTTTTATCTCACAAACACGAGGGGATTGTGGTGGAGAGTCATTTATTACAACTTTGATAA
TCAACATTCAAAGAAGTATTCAAGTCTATGAAGATCTTCTGAAAAATGTGTTTTGTCCAAGGCAAAAATATATCTTTGTT
TTTTCATACCGAGATACGAAAGACCATATTCTTGTACCAATTTTTTCTAGTGGTTATGCTATATCATGAATAACACCTAT
AT-TTTTTCTTTCAAAATGGGCACAATGTACTCAAAATTTACGACGTTCATAGGGTTAGGATGGGGTGTACTTAGTATTT
TATGTGAAATATGTAGTAACATGTTTTTTTGGGTATGCATATTCCTTTACACATGGATTAAAGAGTTTTCTACAAGAAAA
AATATTACAAGATGAATATGGTTTGCCATCTAATTGTTTAAGATATTCTTACATTTAGGTAAATTTTGAGTCGCCTATGT
GCTATTTTTCTCCACATAAATAGTTCAA-----------------------CC---------------------------
----CCCCACCCCCCA--------C--------------------------------CCCCACCCACATGATTCTCCACA
TAGTCCCAA--TTTTTTTTCTGGTATGAGATATGATATATTGTCAATAAACATGGGTCTGTAATGCTAATAGTTGTTTCT
TATCTAGTTGAAGCTATTAGATAATTGGGCACATGTATAGACACGATGGATGGGAAATATCGTAGGTACCACTAACCATG
TACTAAACATCTTATATTACTTTACAAATTTAGTAGTTATTACGAAGAAGAAAGATTGTTTCAGATGCCTACACCCATTG
TTTTTAAGGCGTCGCCTAGGCGTCAGGGCGCCCCAGGTCACAAGGCGTCGCCTAGGCGTCAGGGCGCCCCAGGTCACAAG
GCGTCGGCCTTGCCTTACGCACATGCCTAAAGGTGTCCGCCTTAGTCCATAGGGCGTCCGCCTAGGCGCCATTCTCCCCG
CCTTAGGCAAATGAAGACGCCTTAGATAGGTTGGGAGTTCAGGCGGGAAAAAGAGCTTTGGGCGGGAAGAAAAGGGCGGG
AAACCGAGTCTGGGCGCCAACAGTTACTAGCAGGGGGAGAGAGAGCTCTAACCAGTTTCAGTTTTCCCCACCCCCACCTC
TGGTGGCTGGATCTGAGCTTCTCCCCCTCCTCTCTGGCAGATCCTCCTCTCCTGCGGTTTCTCCTCTCCAGGACAGTAGG
CAGCAACAAGCAACCAACACCTCTCCTGCAAATGCCTACCAGATTATGCTCAGTTCTACTTCTTAGAACTCTGTAAGGCG
CCGCCTTGCCTATGCATTAGTGCTTAGGCAGTGAGGCA-CCCCCCTCCCCCAGCACCTTGCCTCGCCTTACCGCCTTTAA
AACATTGCCTACACCTGCGTAGGAGTGCAAACAACATAGAGAAGTACAAGGTGGCAAAGAAGACCGCAACGCGAGCAGTG
AGTGAATCAAGGGGTCGGGCATATGAAGACCTCTACCAACGCTAAGGGGCCGGGAAGGAAGGTGCAAGGGACATCTATGA
GACGGCCAAGATCCGAGGGAAGAAGACGAGGGATGTCAAACAAGTCAAATGCATCAAGGATAGAGCAGATCAACTCATAG
TGAAGGACAAGGAGATCAAGCATAGATGGCGGGAGTACTCCGACAAGCTATTCAACAGAGAGAATGAGAGCTCTAGCATT
GAGCTCTACGACTCCTTTGATGATGCCCGCAGACATTGTGTGCGATGAATCTAGGAGTCTGAGATTAAGGAGGCTTTACA
AAGAATGATGTTATGGGAGTCATTGAGCACCACTTAAGAGGAATGACATGTGTGACCAAAAATCAATTTGATTTCATGCC
TGAGAGGTTGATCATGGAAG------------------------------------------------------------
--------------------GCATTTTATTGGTACGACAACTTGTGGAGAAATACAAGGAGCAAAAAAGGGACATGCATA
TGATGTCCATTGACTAGGAAAAGGCATGCGATAAGATACTGAATAATGTCATGTGGTGGGCCTTGGAGAAACACAAAGTC
CCACAAAGTACATTACCCTCATTAAGGACATGTATGATAATCCCATGACAGGTGTTCGAACAAGTGATGGCGACACTGAT
GACTTTGCCATAAAATAGGACTGCACCATGGGTCAGCTTTGAGCCCTTATCTTTTTGCCTTGATGATGGATGAGGTAACA
AGGAGATATTCCACGGTATATTCTCTTTACGATTGATGTGGTGCTAGTCAATGATAGTTGCACGGGACTTAATGGAAAGT
TAGACCTATGGAGAGAAACTTCGGAATCAAAGTTTTTAGGCTTAACTAAAATTGAGTACGTGAGGTGCAGTTTCAGTACT
ACTAGGCACGAGGAGGTGGTTAGCCTCAATGGGTAGGTTGTACCTCTTCAAATCAAAGTCGGATGGAGGAAGTGACGCCA
AGTTTTTGGTGTTCTCTGTGACAAGATAGTGCCACAAAGGCTAAAAGACAGGTTCGATAGGACGGTGACTCACAATGTAT
GGCGCATCTTGCGATGGATGTGTGGCCACCCAAGAAAGGATAGAGTTTGAAATGATGATATACATGTAGAGTTGGGGTAG
CACCGATTGAAGGGAAGCTTGTCGAACATCTGAGATGGCTTGGATATATACAAAGTAGGCCTCTAGAAACTTCCGTGCAT
AGCGGACGGTTAAAACATGCTAATAATGTAACAGAGGTTGGGGTAGACCAAATTTCACATGGGAGGAGTCCCTAAAGAAA
GATCGGAAGACTGAAGTATCACAAAGAACTAGTTATGGACAGGGGTGCATGGAAGTTAGCTATCCACGCGCCAAAACCAT
AAGTTGGTTTCGAGATTTTACGGGTTTCAGCTCTACCCAACCAAACTTATTTGGGACTAAATGCTTTGTTGTTGTTGTAT
CTCTTGCCTTGGTCTTAGCAATTTACCATGTGCATGTTTTTTCTGGGAAGGCAAAATTGAATGCCAAGTTTTTCCTGAAG
TTGCACATTGTACAAATTGGTGTCCTTGCTCCATGGCACATCAGTTTTCCCGTCGTATGATGATGCAACAACTAGGTATT
AGAGCAACTCTAGCAGAGAGAGTCTTCA-TGGCTCCCGTCACCATATTTCTTTTAGCTCGCTCCATACACGATCTCGTGG
CCTCCATATTTGGAGGTTCGGGAGGTCTAGTATGGAGCTTGCCCCAAAACCAACTGCCAACGTGGGGCGGAAGTTTTAAG
CTTCCTTCTCCCGCCTCTCATCGGATTTGAAGCAGCTCGGCCTCACACAGACCACCAGCTGGCACCTGACCATTAACGCC
ATGCCTGCGTCCTCAGATTCTTATGGCGGTCCATCGGATGGCTGCCATGCGGCACCATCTCCTTGCTTGCGTGTGAGCAA
ATTGAAGGCATGCGAGTAGGTCGTTGCAACATTTCTCACAGGGAGACGCGCCCTTTGACTAAGAGGAGCCTTGGCGCAGT
GGTAAAGCTGCTGCCTTGTGACCAAGAGGTCACGGGTTCAAGTCCTGAAAACAGCATCTTGTAGAAATATAGGGAAAGGC
TGCGTACAATAGACCCAAAGTGGTCAGACCCTTCCCCGGACCCTGCGCAAGCGGGAGTTACATGCACCGGGGCTGCCCCT
TTAGACGCGCCCTTTGACTACCCCACATTAGCTGCCTCCCGCCTCCCCAAGTGCCTCCCTAGTGGTGTCTGGGGCGGCCT
GTAAAAGGCCGGTACCCTCTGCTCTCTCGCTTCAATCCTATGTTCGATGCCTTTTATTCCAATCTCACATGCCTCCAATC
GAAGGGGAGCCTTGGCGCAGTGGTAAAGCTGCTGCCTTGTGACCATGAGGTCACGGGTTCAAGTCCTGGAAACAGCCTCT
TACAGAAATGTAGGGAAAGGCTGCGTACTATAGACCCAAAGTGGTCGGACCCTTCCCCGACCCTGCGCAAGCGGGAGCTA
CATGCACCGGGCTGCCC--TTTTTTTTCACATGCCTCCAATCCACCACCCCCTTTGTTGTTCATGGCGCATCCGGAGGAG
CTCTCTCTCTCATCTTCAATTTTTGGCATGAGGTGGAGTAGCCCGCGGATCCTTTTCCCCCCTTTAGGGACCAGATGGAC
CTAGTCCTGGAGGAGGCTGCACAGATGGAAGCGCAAATGGAGCAGCAGATTTGGGCACTAGCACACTCCCGCCGCCGCGG
ATGAATGGCCGGCCTGGGACAACGTCGCTGAGGCGCATTTCCAAGTCATAGTGGCCAACATTGTTGCATTTTACGTAGGT
GGTGGCAGTGGTCGTGGCCGCAACTAGTTTAACTAATTATTAGGTGTTCTATGAATGTAATTCACATGTGACTAGTGTTC
CGCCCCTGTTTAGGAATGAAATCGATGCTTCTGAACCAGTTCAATGTGTTTGTTGGATATTTTTTGGAGAAGAACATGTG
ACCCAATGACAGGTGGGTCCTACTCGTAGGGCACGACTCTCTATTTGCGCTTTGGATAGGCATCCTCCATATCCATATGG
AGCGCATCAACGTGGTGACTCTGCTAGAGTTGCTCTTACACACCTCGATATGCAACTTTAGCTCACCATGCTTGATATAC
GTTTAGCCATCCAATGATTGAACAATTGGTGTTGGTAGAAGCAGAGTCCATGCCAAACCACTATGTTAAATGCCTGACAA
ACGGGTCTTTATCTAGTTCCTTTTTGAGATGCACCTTAGTGTGTTATTTTCTAGGGTTGCCTCACCATTGGGATCCCTTG
GGATCACCTTACTATGTGCATAATTTCTTTTCACATGGGCATTTATCTGCTTTGGCATTCAAAGCTTTCATTTGAAAATT
TGCTCTACCACCTATATTTGTACCGACAATACCTTTGCATGGGCCCACACATTAGGTTTTAAAATGGTTGTCGTGTTCGT
ATCGTCCTACTTATCTAGGCATGGCTCTTGCCTAGATAACTATTGTTGGTCACACACTTATATATTACCGGTTTGTGAGT
CTAGTTGATTGAATAGGTGAGTTGTTGCACATTCTTGAACTGATTTTGACTTGATGACCATTGTAACCATTTGCAGGTTA
TAGGATAGCACATAGTTCAACACTATAACTAATTGTTGATTCATTCCATGTTGCTTAAAAAATGCCTACTATAGGTTATA
GGGTAGCGTCTGACGGTTTTCCATGTGTTGTGGGTACTTGTGTGACAATTGAGGACACGATGTTTGTGGTGAAAGAGAAC
ACGTTGACCTCCACAAATAGTTAGGATGCTGGGTGAAGCCTACGGGAAGACAGGGAGAAGGTATAGGAGGAGAATAACAC
GAGGGGTAAAAAGTTAATGACTTAAATACAACAGCAAGGAACGTTTCTTAAACTGAAGCTCTAGCGCTATAGTTACATAA
TTTGAATCTGAGCAGAATTATACTTACCTTGCCTAGCACAATCCCATCCTAAACTTCTGTTTTGCACATTTCGTTGAGTC
TATAGACAGAAGAAAAGGGTCACTCTATTTTCCCAACAAAACTTGAACAACACCAGAACCTTCTTGAAGTCAGTTTCGTG
CTCTTTCTAGCTTTGTTGTACCTTACCTATCATTTACATTATGGTCACAGTGAAATGCTTTGCAAACTATTTGACCAGAT
GCTGTATACCATATTTGAATCTCATTTGCATACGCCGACATGAAACGATGTATTACAGAAAAGCTTCCGATTTGTCAAAA
TTTATCATATATCAATTCTTGAGATTGTGCATATACTGGACATAGTTAATCTTGTTTACATGTACTTCCAATGACTAGAT
ATTTCTTTCTCTTATGCAGTATGGACAAAATTCTTGAACGGTATGAGCGCTACTCTTATGCAGAAAAGGTTCTCGTTTCA
AGTGAATCTGAAATTCAGGTAAAAATGAAAAGAAAACGGTTTGCTTTCCTTTAGCTATGAAGTAAATTGTTGCCGATATC
AGATGATCTGAAATTTATTAGTAGGCCACTATATTTTGAATGATTTCCATGAGCTATGAATTTAATTGACTTGCAACTAT
GGATTGAGGTCCATTTGATTCTCCTGTAACTTATTATTAGTTTGTCTTTGATGAATGCTTAGGCATGGTCGAATAATGTA
ACCAAATACCACTTGACCAATTTACTTTCATGACTACTAAACTAGACTAGCGTGCTGATTCCTACACACTGCCTTTGCGA
GAACTAGAAAAATGTGATCTGACTTTAAGTGTTACTAAATTAGTACGTAGTAAACTGCAATGCATGGCTAGACCAGCAGT
TCTGGATTAGCCGGCTGAGTTTTCGAATGGCTTAGCAACAAAAAATGACAAGTGTATATATTATAATGGGTTTAAAATAC
TATGTGTGCATCAGTGACAATCACAATATTTTGATTGAAATAACAAAATGCTATCCTAGATTATTAAGACTTATTACTAG
ATTGGTCATTGATCTTAAGTTCTTAAGATCAACCGTTGAATCTCCAGACCTTCTGATCGTATTATGCTGCTAATGGCCAT
TAAGGATAACCCCATGACATTAGTTCTCATCTCCCATTTTTCTGTATTGTTTGCGATATTGCTGCAGTTTCTTATTACAG
CTTGTCTAAGGCTAACCATCTAGGATAAAAAGTAGATCCTGCAGACTTAGAAGATCCAGTTAGGCTCAATATTCTTATTT
TTGTAACTCAGAGCTCCAGGACCTCACTTCAATTTTTTGGCCAATTTTTGTACAAACCAAGTTGTAGCTCCAATTGAGAG
ATCCAACCAGTTCTATCTGATTGCTGACAAACAGATTCAGCATGTACATATGACGAGGACTATTGAAACATGTAACTACT
AACCCAAAAAATATTCCTAATGTATTTTGAATATTTACCTCCACTGCAGCATTTTTAATATTACGAAATATGATTTTTAC
ATCTGATAGTAACACTTGTTGCAGTGACATAATTGATTTTAAGTTATGAAAATTCAAGTTCACTACACAGAACAATCCTT
CCTGATTTATGCCCCCTGGTGTCAATGTTGTTAAAGTCTCTTTGTTCATTTCTGAACTAACTCAGCCTATTTGTAGCATT
TCCGTCATGGTTCCTTCCTGTTCCACTCAAAGTTAGTAATGCAATTGTTATTTGCTTGTGCAGGGAAACTGGTGTCACGA
ATATAGGAAACTGAAGGCGAAGGTTGAGACAATACAGAAATGTCAAAAGTAATTTGTAACGATTTTGGTTGATTGCCAGT
ATATTATATACACTCTGTGAAGATAAATGAGACTGAATTTCTACATCCTGCACCTGCAGGCATCTGATGGGAGAGGATCT
TGAATCTTTGAATCTCAAGGAGTTGCAGCAACTGGAGCAGCAGCTGGAAAGCTCACTGAAACATATCAGATCCAGGAAGG
TACTGATTTAAATGATTTGTACAGCAACACAATTTAAAAAATAAAACAAGAAAAACACTTGCAGAGAAGTTCAGCAAAGT
ATATCTGAAGTCAGATTCTAGACTGAGATATTCACAATATGTATATGCATTTTAGTCATATGCTCTTCACAGTTAAAAAA
TGACCATTTCCTTTTTCTTTTTTTGTACTTGCAGAACCAACTTATGCACGAATCCATTTCTGAGCTTCAGAAGAAGGTAG
GCTGTCAACCTTGCATACCTGAACCGGTATTCGAACTGGTCAACTTGTCAGGAAACCTTAGCTTACTTGTTTCAAGTTTT
GTGACATTATAACATGTATGCAAGTAATTGGCCTACTTGCACGAAACCTCATTACATCGTTCTTGCTGCAGGAGAGGTCA
CTGCAGGAGGAGAATAAAGTTCTCCAGAAGGAAGTAAGCCCGTTGTCACCTTATGGTCCAACCGGTCTAAAATGTTTCCT
ATAGCAAATTTTATTGACACAGATCCCTGTCCCTTCCCCACAGCTCGTCGAGAAGCAGAAGGCCCAGGCGGCGCAACAAG
ATCAGACTCAGCCTCAAACAAGC---TCTTCTTCTTCTTCCTTCATGATGAGGGATGCTCCCCCTGCCGCAACTGCCAGG
TGATGATGTACATCACAAGTCCATTCCTATTCAGAGTTCAAGGAACCATCTTTTGAATTGGTCGGGTTGTTCCTTGCAGC
CCACTT-TTGGTCTCAATATGCAGTCCTGTCGGGCCACATTTAAGTAACAAAATACTAATATACTTGTGTCCACTTTGGT
TGTGCAGCATTCATCCAGCGGCATCAGGAGAGAGGGCAGAGGATGCGGCAGTGCAGCCGCAGGCCCCACCCCGGACGGGG
CTTCCACTGTGGATGGTTAGCCACATCAACGGCTGAAGGGCTTCCAGCCCATATAAGCGTACTATTCAGTAGAGAGTAAC
AAGTTGCACCGGCCAGCCTGGTGTATGTTGCGGTTGC-------------------------------------------
--------------------------------------------------------------------------------
--------------------------------------------------------------------------------
-----------
>T5B
--------------------------------------------------------------------------------
-----------------------------------------TGCACTGCGCCCACCTAACCCACGCAGCGCAC-TGCACA
GTAACGCTTCCTGTCAAAAGTCCAGCTCAATCATGCACGCACACACGGTAGACGCGGTGCGAACGACCCGTCGTGGCACG
AGCACGCGGTGTCTGCCCGCCCGTCCGCCCCGCAGCCGCCCTCCCAAACGGGACAAGCTAGACGGCCCAAAACAAGAAAG
GAAAGCAGCCTCCTACTGTGGCAGCCCGCCCCCACGACCGTCATCTCGCCTTCCATTCCATTTTCCCTGGACGGACCAGA
CCCGT-CCGAGCCGCCCTGACCTAGCCAGCCAGCCAGCCAGCATTTCCTGTTTCGTCCCCCGCCGCCGTGACCAAAAAAG
CAAAAAAGG-AAAAAGGAAAATGCTAAAGGAAAAACTCTGCTCTTTCCCTTCTACTAGGCCTAGGGTACAGTAGAA---T
AGTATAAAAAGGACAATTGTGCTC--TTTTTTTGCTCTGTGGTGTGCGTTTGTGGCGAGAGAAAATGATTTGGGGAAAGC
AATATC-GGGAGATTCGCACGTAAGATCGTTCGACACGTCGACACCGGGCGGGCCCC-TGGTGGGGCATCGTGTGGCTGC
AGTACCGCGGGGCCCCACGGGTCGGGCTGGGCCAATGGTTGCTCGACAGCGGCTATGCTCCAGACCAGCCCGGTATTGCA
TACCGCGCTCGGGGCCAGATCCCTTTAAAAACCCCTCCCCCCACTTGCCGGAAACCTCGTTTTGGCCT-GGCCATCCTCC
CTCTCCTCCC-TCTCTTCCGCCTCACCCAACCACCTGACA-GCCATGG--------------------------------
--------------------------------------------------------------------------------
--------------CTCCGCCCCCCCGCCCCCGCCTGCGCCTGTCGGAGTAGCCGTCGCGGTCTGCCGGTGTTGGA----
---------------------------------GGCTTGGGGTGTAGGGTTGGCCCCGTTCTCCAGCGGAGATGGGGCGC
GGGAAGGTGCAGCTGAAGCGGATCGAGAACAAGATCAACCGGCAGGTGACCTTCTCCAAGCGCCGCTCGGGGCTGCTCAA
GAAGGCGCACGAGATCTCCGTGCTCTGCGACGCCGAGGTCGGCCTCATCATCTTCTCCACCAAGGGAAAGCTCTACGAGT
TCTCCACCGAGTCATGGTAAATTAAGTACGCGCTGTCTTTAAATTTCTCCCCAATCCGCCTTCGATTTCGATTTCCTGCC
CGCCGTTCTGGCCCAGCGAGACGACCCGGCCGACCCCAGGGCCTTCTCCATTTCCGCGCCACTGTTTGGTTGATTCGGTT
CGCTCGGTAGCTGTTTCCATCCGTTTCTGCCGTGGCTGCTTGCTCGTTTTTCTTAGAATCGATGGCGGAGCTGGCGTTCC
GCGCGGCCGCGATTTCTTGCTATGGGGGGTAGGGCGTGCGACGGGTCGCCGAGCTATTTTATGCTCCGCCAGCGCCGGGA
AGGTTGTTCATCTGGCGTATTTTGGGGAAATTTTGGTCCCGGAGGCGCCAGGTGGCACCCCAAGTGGAACGGTTAGGACA
GTAATCTCTTGATATTTTTATCTGGCTGGGGATATTTACGTAAAAAAATTATATGGGGTTAAAGTGACATCGCAATTTAG
CATGCTACCTCATCTTCTCATTTAGAATCTTACTAGACGCTACAATACCTTGTTGTCTGGCTCATCAAATCTGTGCTTGC
TGCTTGAACAAATGAACCTCGTCATCTCGGTTATTTCCAGAATTTTGTTCCACAGGCTTTGCTATCATTCGTATTGCTAG
CTCCGGCCATGCGGCCATTTTGTTGCTTGCCTGGAGATACAGTCTACGGCACGCACGGAGAAAAGAGTCACTTGACTAGC
TAATGCATGGAATAATTGTCTGCAGCTGATGAAACTCCGGCATGAAGAGTCAAACCAAAAAGTAGAGAGTTCCTTCCAAA
TATAAAATGAGAGTTTCTGCAGACTTTTTCCCTTTCAACCATCATAATTTGCCTGTGATATTTGTTGGTGCTGGCGATGG
TTCTTGACAAAGTAAAGGAGTCAATAAAATCACGGAGACTGATCCATTCTTTCCCCCACACGCTGACATTAGTCCATGTT
AGTTTCCCGTTTCTGCCTGCTTCCATAATTCCCGGCCGGCGAAGTACTAGATCAACCTCCACGGTTTCAAAAAGTAGGAA
ATATCATACCATCGGAATGACCGCTGCTTAGTAAATATCCATTGTTGTTTGTAATCTTGCTGAGAAAGCAACGTTACCAT
TTGCCTCATGGCAAAGACCTGTATGTTGAGGTGCTAAATCTTTTCTAGTTTTGTACCACTGAGGGTATGAGTGGCGCTAA
CGGAAAAGGGTAAGCAAGTTTGATTGGCTTACCTTCAGCCTCCTTGGTTGTTTGAAGCATAGGTGCTTGCATGCATGTAT
CAAGCTGGTCACGTGATGAAAACGCGTAAGAATCAAAGTCAGTTAAATTAAGATATAAACAGATGCAGTCATATTTTAAG
CTAGTGCTGCACTGTGAACTTCAGTATCTCAGATCAAAGAATTGAATAATGCTACCCCCTGTTTCTGCGCTGTTCATTTG
GAAAAGACTGTCATGAACATCCTAATTGGTAGCCATGCATTTATCAGCTTGCCGGCTTTATTTTCTTTGCTCTCATTCCT
TTTCATTTGGTTTGCTTTGCCTACCTCTGCATGATAGGCACGTGTAAATGCCATGCTTTGTCTAGAGCCTATGAGACAGC
ACGCTAATGCACCACGATGATATTCCATGGTTTAGTTTGTCGGAACTATAACTCAGGTAGCTCTGAGGATACTGACTGAA
TCTTGAGATCCTACTATATTCTAAAACGCATCTATAGCTGCATATAACCGACTCAGGCACAAAATCAGCATTGATCGACC
AGGCATCATATGCATACACTAAAATGCAGCTAATGATGTAGCCTGATGATTTTCTGGACCTGGTTTGGATAATGGTTAAT
GTACCCAATTGTTATTTACTCTATGTCCTCAATCTCCTTATCAGTCGGTTAATTTACCACACTTAACAAAGGTCCAAAGC
TGACATTGCAACCAACTTTACTCATCTCTGGACTAGTAAACACGAAGTAAGCTGTTAGGGACTGTGTGATGGGTCTATGT
TACATGCATGTGTTGTCGGTCTATTACTTAACCAGGTCTGGGAACCAGTTATCCTCTACACCTATATATTGTGTCCCTAA
ACCTATATACTTAAGAGTAAAACAGAAGTTATGCCTAGGAATATCTGACTAAGCTATGGGATAGTCAACTTTCATTTTTG
CTCCTGCCACATCTTTACTTAGTCCACAAATGACATATAGACAATCACCTAGAACCATTATTTAGACTTTATATCTGCTC
ATTACATGTATTAAATCCATGAAATAGAGGAAGCTGAATAGGCATACAATATAGTTGAAGCTCGGCAGATGACTTAATAA
GTGTCATATCCATTAACCATTTCACATATTTTTACATTTTTGCTGCAGTGATATTTTGCTAGCTCCCAGTTACAAGTTAA
TTAATATATGGAGATCCTGGGCACGTACATGTAAGCAGATCCTATCGACTTCCGTGGATCCGCTGATGGAATCGCCCTCA
GGATTTCATGGCATAGTCTTGATATGTCACGAACTAGTTGTTAGTTTATTTATTTTTACATTGAGCTTTGCCCATCCAAG
ATGATAGAAATGTTATGTATTTAAAATGTAATCTCACAGTCATTGTTGTTGGTATGGATCGTATGCCAAAAATGTTTTAC
CATGAAGTCTATTAATGAAGAATATTTATGTTACAACTTTCTTGCTTTACGTTAGTTAAAATTGGTAATTTTGTTTCTTT
GTGCCCCCCTTCTTGTACAACCATTTATCTTACCAAACTATGCAGCAACAAATATGCACAGTCTCTATTCACGAATTTCA
TATTCCCCAAAGTTAAATATTAAGAACAAAAGTTATGTTTCTACTTTTTCCAACTCATAATTTTCTGAACTCAAATTTTA
TAATCTGAAAACTTAATAGTAACATTTTATTTGAAAAAATTTTGAATTTCTTTTTTATTATCAAAAAAGTTTGGATGACA
TAAATTTATGTATGAACTATTATGAAAGCACAAGCAACAATGAAAGTGTCTTTTTAAGCAAAACCTTGTGACTCATCACT
CAAAATAGTTTGTGTCTGACTTTCAATATTCAAACTAACACATATTAAAGACGTATACATGTGTCTTTATATCACATGTG
TGCTTTTCCTGCTTAAGGTAGTAGGACTATCTCTTTTTTGAGAAACACCGATTACAACGTAGATGTAGACACAAGCGCAC
ATCACCACCACACATACACACTCACACAATGTTTAGTAAAGACTAAAATTGTGGAGCTTCAAGATCTTTGGAACATCATG
AATGTCACCTCCTACTGAATGAATAATCCGCATAGTGCATCAAACCTTTGGTTTGATCTTCCCTGGTGGGCTGCGAGTCA
AGGTTTT-AAAAAAGCGGTAGGCGCTAATCGTGAATTTTGCTTATGCCTAGTGCAATGACCGCCTAGGCGCACTTATCCC
TTTGTATGATAGAGGTGAAGGAGATTTTACAGCAATGAGATCGATGGCGCGAAGCCCGGAGGGAGGTATCAGTGGTGAGT
TGGAGTGAAAAATCCCTCCTCTGATTCAACCTTCCTTGACAACATAGCCCAAACAAGGCCCACTAAGAAACCCTAATCTT
CTAATGCATCTAAACCGTCCATTTTCTCTGCATTCCCCATCTCTCTCTATCGTTAGGTCTCACTTTCCTTTGTCATTTGT
ATGTAGCGACAATGGTGGCGTGTCTAGCTTCTTCCTTGCATTTGCTTCTCCTTTCCTACCGGCGAAAAAGATCTCATCGG
TCATGGAGAACCTAGTTAGGCGCCTAAACCTCCGCCTATGGAGGCGGTAGTCTGCTCATCGCCTAGGCGCGCTTAAATGG
CTCCTTTTCATTGTCTTTTTTTCTATGTTGGGAGTACAACCGCACTCCTAACCCACTAACCACAGGCTGGTTCTCATCTA
GTACTTTCACAATTGTACCACTTTTATCTCACAAACACGAGGGGATTGTGGTGGAGAGTCATTTATTACAACTTTGATAA
TCAACATTCAAAGAAGTATTCAAGTCTATGAAGATCTTCTGAAAAATGTGTTTTGTCCAAGGCAAAAATATATCTTTGTT
TTTTCATACCGAGATACGAAAGACCATATTCTTGTACCAATTTTTTCTAGTGGTTATGCTATATCATGAATAACACCTAT
AT-TTTTTCTTTCAAAATGGGCACAATGTACTCAAAATTTACGACGTTCATAGGGTTAGGATGGGGTGTACTTAGTATTT
TATGTGAAATATGTAGTAACATGTTTTTTTGGGTATGCATATTCCTTTACACATGGATTAAAGAGTTTTCTACAAGAAAA
AATATTACAAGATGAATATGGTTTGCCATCTAATTGTTTAAGATATTCTTACATTTAGGTAAATTTTGAGTCGCCTATGT
GCTATTTTTCTCCACATAAATAGTTCAA-----------------------CC---------------------------
----CCCCACCCCCCA--------C--------------------------------CCCCACCCACATGATTCTCCACA
TAGTCCCAA--TTTTTTTTCTGGTATGAGATATGATATATTGTCAATAAACATGGGTCTGTAATGCTAATAGTTGTTTCT
TATCTAGTTGAAGCTATTAGATAATTGGGCACATGTATAGACACGATGGATGGGAAATATCGTAGGTACCACTAACCATG
TACTAAACATCTTATATTACTTTACAAATTTAGTAGTTATTACGAAGAAGAAAGATTGTTTCAGATGCCTACACCCATTG
TTTTTAAGGCGTCGCCTAGGCGTCAGGGCGCCCCAGGTCACAAGGCGTCGCCTAGGCGTCAGGGCGCCCCAGGTCACAAG
GCGTCGGCCTTGCCTTACGCACATGCCTAAAGGTGTCCGCCTTAGTCCATAGGGCGTCCGCCTAGGCGCCATTCTCCCCG
CCTTAGGCAAATGAAGACGCCTTAGATAGGTTGGGAGTTCAGGCGGGAAAAAGAGCTTTGGGCGGGAAGAAAAGGGCGGG
AAACCGAGTCTGGGCGCCAACAGTTACTAGCAGGGGGAGAGAGAGCTCTAACCAGTTTCAGTTTTCCCCACCCCCACCTC
TGGTGGCTGGATCTGAGCTTCTCCCCCTCCTCTCTGGCAGATCCTCCTCTCCTGCGGTTTCTCCTCTCCAGGACAGTAGG
CAGCAACAAGCAACCAACACCTCTCCTGCAAATGCCTACCAGATTATGCTCAGTTCTACTTCTTAGAACTCTGTAAGGCG
CCGCCTTGCCTATGCATTAGTGCTTAGGCAGTGAGGCACCCCCCCTCCCCCAGCACCTTGCCTCGCCTTACCGCCTTTAA
AACATTGCCTACACCTGCGTAGGAGTGCAAACAACATAGAGAAGTACAAGGTGGCAAAGAAGACCGCAACGCGAGCAGTG
AGTGAATCAAGGGGTCGGGCATATGAAGACCTCTACCAACGCTAAGGGGCCGGGAAGGAAGGTGCAAGGGACATCTATGA
GACGGCCAAGATCCGAGGGAAGAAGACGAGGGATGTCAAACAAGTCAAATGCATCAAGGATAGAGCAGATCAACTCATAG
TGAAGGACAAGGAGATCAAGCATAGATGGCGGGAGTACTCCGACAAGCTATTCAACAGAGAGAATGAGAGCTCTAGCATT
GAGCTCTACGACTCCTTTGATGATGCCCGCAGACATTGTGTGCGATGAATCTAGGAGTCTGAGATTAAGGAGGCTTTACA
AAGAATGATGTTATGGGAGTCATTGAGCACCACTTAAGAGGAATGACATGTGTGACCAAAAATCAATTTGATTTCATGCC
TGAGAGGTTGATCATGGAAG------------------------------------------------------------
--------------------GCATTTTATTGGTACGACAACTTGTGGAGAAATACAAGGAGCAAAAAAGGGACATGCATA
TGATGTCCATTGACTAGGAAAAGGCATGCGATAAGATACTGAATAATGTCATGTGGTGGGCCTTGGAGAAACACAAAGTC
CCACAAAGTACATTACCCTCATTAAGGACATGTATGATAATCCCATGACAGGTGTTCGAACAAGTGATGGCGACACTGAT
GACTTTGCCATAAAATAGGACTGCACCATGGGTCAGCTTTGAGCCCTTATCTTTTTGCCTTGATGATGGATGAGGTAACA
AGGAGATATTCCACGGTATATTCTCTTTACGATTGATGTGGTGCTAGTCAATGATAGTTGCACGGGACTTAATGGAAAGT
TAGACCTATGGAGAGAAACTTCGGAATCAAAGTTTTTAGGCTTAACTAAAATTGAGTACGTGAGGTGCAGTTTCAGTACT
ACTAGGCACGAGGAGGTGGTTAGCCTCAATGGGTAGGTTGTACCTCTTCAAATCAAAGTCGGATGGAGGAAGTGACGCCA
AGTTTTTGGTGTTCTCTGTGACAAGATAGTGCCACAAAGGCTAAAAGACAGGTTCGATAGGACGGTGACTCACAATGTAT
GGCGCATCTTGCGATGGATGTGTGGCCACCCAAGAAAGGATAGAGTTTGAAATGATGATATACATGTAGAGTTGGGGTAG
CACCGATTGAAGGGAAGCTTGTCGAACATCTGAGATGGCTTGGATATATACAAAGTAGGCCTCTAGAAACTTCCGTGCAT
AGCGGACGGTTAAAACATGCTAATAATGTAACAGAGGTTGGGGTAGACCAAATTTCACATGGGAGGAGTCCCTAAAGAAA
GATCGGAAGACTGAAGTATCACAAAGAACTAGTTATGGACAGGGGTGCATGGAAGTTAGCTATCCACGCGCCAAAACCAT
AAGTTGGTTTCGAGATTTTACGGGTTTCAGCTCTACCCAACCAAACTTATTTGGGACTAAATGCTTTGTTGTTGTTGTAT
CTCTTGCCTTGGTCTTAGCAATTTACCATGTGCATGTTTTTTCTGGGAAGGCAAAATTGAATGCCAAGTTTTTCCTGAAG
TTGCACATTGTACAAATTGGTGTCCTTGCTCCATGGCACATCAGTTTTCCCGTCGTATGATGATGCAACAACTAGGTATT
AGAGCAACTCTAGCAGAGAGAGTCTTCA-TGGCTCCCGTCACCATATTTCTTTTAGCTCGCTCCATACACGATCTCGTGG
CCTCCATATTTGGAGGTTCGGGAGGTCTAGTATGGAGCTTGCCCCAAAACCAACTGCCAACGTGGGGCGGAAGTTTTAAG
CTTCCTTCTCCCGCCTCTCATCGGATTTGAAGCAGCTCGGCCTCACACAGACCACCAGCTGGCACCTGACCATTAACGCC
ATGCCTGCGTCCTCAGATTCTTATGGCGGTCCATCGGATGGCTGCCATGCGGCACCATCTCCTTGCTTGCGTGTGAGCAA
ATTGAAGGCATGCGAGTAGGTCGTTGCAACATTTCTCACAGGGAGACGCGCCCTTTGACTAAGAGGAGCCTTGGCGCAGT
GGTAAAGCTGCTGCCTTGTGACCAAGAGGTCACGGGTTCAAGTCCTGAAAACAGCATCTTGTAGAAATATAGGGAAAGGC
TGCGTACAATAGACCCAAAGTGGTCAGACCCTTCCCCGGACCCTGCGCAAGCGGGAGTTACATGCACCGGGGCTGCCCCT
TTAGACGCGCCCTTTGACTACCCCACATTAGCTGCCTCCCGCCTCCCCAAGTGCCTCCCTAGTGGTGTCTGGGGCGGCCT
GTAAAAGGCCGGTACCCTCTGCTCTCTCGCTTCAATCCTATGTTCGATGCCTTTTATTCCAATCTCACATGCCTCCAATC
GAAGGGGAGCCTTGGCGCAGTGGTAAAGCTGCTGCCTTGTGACCATGAGGTCACGGGTTCAAGTCCTGGAAACAGCCTCT
TACAGAAATGTAGGGAAAGGCTGCGTACTATAGACCCAAAGTGGTCGGACCCTTCCCCGACCCTGCGCAAGCGGGAGCTA
CATGCACCGGGCTGCCC--TTTTTTTTCACATGCCTCCAATCCACCACCCCCTTTGTTGTTCATGGCGCATCCGGAGGAG
CTCTCTCTCTCATCTTCAATTTTTGGCATGAGGTGGAGTAGCCCGCGGATCCTTTTCCCCCCTTTAGGGACCAGATGGAC
CTAGTCCTGGAGGAGGCTGCACAGATGGAAGCGCAAATGGAGCAGCAGATTTGGGCACTAGCACACTCCCGCCGCCGCGG
ATGAATGGCCGGCCTGGGACAACGTCGCTGAGGCGCATTTCCAAGTCATAGTGGCCAACATTGTTGCATTTTACGTAGGT
GGTGGCAGTGGTCGTGGCCGCAACTAGTTTAACTAATTATTAGGTGTTCTATGAATGTAATTCACATGTGACTAGTGTTC
CGCCCCTGTTTAGGAATGAAATCGATGCTTCTGAACCAGTTCAATGTGTTTGTTGGATATTTTTTGGAGAAGAACATGTG
ACCCAATGACAGGTGGGTCCTACTCGTAGGGCACGACTCTCTGTTTGCGCTTTGGATAGGCATCCTCCATATCCATATGG
AGCGCATCAACGTGGTGACTCTGCTAGAGTTGCTCTTACACACCTCGATATGCAACTTTAGCTCACCATGCTTGATATAC
GTTTAGCCATCCAATGATTGAACAATTGGTGTTGGTAGAAGCAGAGTCCATGCCAAACCACTATGTTAAATGCCTGACAA
ACGGGTCTTTATCTAGTTCCTTTTTGAGATGCACCTTAGTGTGTTATTTTCTAGGGTTGCCTCACCATTGGGATCCCTTG
GGATCACCTTACTATGTGCATAATTTCTTTTCACATGGGCATTTATCTGCTTTGGCATTCAAAGCTTTCATTTGAAAATT
TGCTCTACCACCTATATTTGTACCGACAATACCTTTGCATGGGCCCACACATTAGGTTTTAAAATGGTTGTCGTGTTCGT
ATCGTCCTACTTATCTAGGCATGGCTCTTGCCTAGATAACTATTGTTGGTCACACACTTATATATTACCGGTTTGTGAGT
CTAGTTGATTGAATAGGTGAGTTGTTGCACATTCTTGAACTGATTTTGACTTGATGACCATTGTAACCATTTGCAGGTTA
TAGGATAGCACATAGTTCAACACTATAACTAATTGTTGATTCATTCCATGTTGCTTAAAAAATGCCTACTATAGGTTATA
GGGTAGCGTCTGACGGTTTTCCATGTGTTGTGGGTACTTGTGTGACAATTGAGGACACGATGTTTGTGGTGAAAGAGAAC
ACGTTGACCTCCACAAATAGTTAGGATGCTGGGTGAAGCCTACGGGAAGACAGGGAGAAGGTATAGGAGGAGAATAACAC
GAGGGGTAAAAAGTTAATGACTTAAATACAACAGCAAGGAACGTTTCTTAAACTGAAGCTCTAGCGCTATAGTTACATAA
TTTGAATCTGAGCAGAATTATACTTACCTTGCCTAGCACAATCCCATCCTAAACTTCTGTTTTGCACATTTCGTTGAGTC
TATAGACAGAAGAAAAGGGTCACTCTATTTTCCCAACAAAACTTGAACAACACCAGAACCTTCTTGAAGTCAGTTTCGTG
CTCTTTCTAGCTTTGTTGTACCTTACCTATCATTTACATTATGGTCACAGTGAAATGCTTTGCAAACTATTTGACCAGAT
GCTGTATACCATATTTGAATCTCATTTGCATACGCCGACATGAAACGATGTATTACAGAAAAGCTTCCGATTTGTCAAAA
TTTATCATATATCAATTCTTGAGATTGTGCATATACTGGACATAGTTAATCTTGTTTACATGTACTTCCAATGACTAGAT
ATTTCTTTCTCTTATGCAGTATGGACAAAATTCTTGAACGGTATGAGCGCTACTCTTATGCAGAAAAGGTTCTCGTTTCA
AGTGAATCTGAAATTCAGGTAAAAATGAAAAGAAAACGGTTTGCTTTCCTTTAGCTATGAAGTAAATTGTTGCCGATATC
AGATGATCTGAAATTTATTAGTAGGCCACTATATTTTGAATGATTTCCATGAGCTATGAATTTAATTGACTTGCAACTAT
GGATTGAGGTCCATTTGATTCTCCTGTAACTTATTATTAGTTTGTCTTTGATGAATGCTTAGGCATGGTCGAATAATGTA
ACCAAATACCACTTGACCAATTTACTTTCATGACTACTAAACTAGACTAGCGTGCTGATTCCTACACACTGCCTTTGCGA
GAACTAGAAAAATGTGATCTGACTTTAAGTGTTACTAAATTAGTACGTAGTAAACTGCAATGCATGGCTAGACCAGCAGT
TCTGGATTAGCCGGCTGAGTTTTCGAATGGCTTAGCAACAAAAAATGACAAGTGTATATATTATAATGGGTTTAAAATAC
TATGTGTGCATCAGTGACAATCACAATATTTTGATTGAAATAACAAAATGCTATCCTAGATTATTAAGACTTATTACTAG
ATTGGTCATTGATCTTAAGTTCTTAAGATCAACCGTTGAATCTCCAGACCTTCTGATCGTATTATGCTGCTAATGGCCAT
TAAGGATAACCCCATGACATTAGTTCTCATCTCCCATTTTTCTGTATTGTTTGCGATATTGCTGCAGTTTCTTATTACAG
CTTGTCTAAGGCTAACCATCTAGGATAAAAAGTAGATCCTGCAGACTTAGAAGATCCAGTTAGGCTCAATATTCTTATTT
TTGTAACTCAGAGCTCCAGGACCTCACTTCAATTTTTTGGCCAATTTTTGTACAAACCAAGTTGTAGCTCCAATTGAGAG
ATCCAACCAGTTCTATCTGATTGCTGACAAACAGATTCAGCATGTACATATGACGAGGACTATTGAAACATGTAACTACT
AACCCAAAAAATATTCCTAATGTATTTTGAATATTTACCTCCACTGCAGCATTTTTAATATTACGAAATATGATTTTTAC
ATCTGATAGTAACACTTGTTGCAGTGACATAATTGATTTTAAGTTATGAAAATTCAAGTTCACTACACAGAACAATCCTT
CCTGATTTATGCCCCCTGGTGTCAATGTTGTTAAAGTCTCTTTGTTCATTTCTGAACTAACTCAGCCTATTTGTAGCATT
TCCGTCATGGTTCCTTCCTGTTCCACTCAAAGTTAGTAATGCAATTGTTATTTGCTTGTGCAGGGAAACTGGTGTCACGA
ATATAGGAAACTGAAGGCGAAGGTTGAGACAATACAGAAATGTCAAAAGTAATTTGTAACGATTTTGGTTGATTGCCAGT
ATATTATATACACTCTGTGAAGATAAATGAGACTGAATTTCTACATCCTGCACCTGCAGGCATCTGATGGGAGAGGATCT
TGAATCTTTGAATCTCAAGGAGTTGCAGCAACTGGAGCAGCAGCTGGAAAGCTCACTGAAACATATCAGATCCAGGAAGG
TACTGATTTAAATGATTTGTACAGCAACACAATTTAAAAAATAAAACAAGAAAAACACTTGCAGAGAAGTTCAGCAAAGT
ATATCTGAAGTCAGATTCTAGACTGAGATATTCACAATATGTATATGCATTTTAGTCATATGCTCTTCACAGTTAAAAAA
TGACCATTTCCTTTTTCTTTTTTTGTACTTGCAGAACCAACTTATGCACGAATCCATTTCTGAGCTTCAGAAGAAGGTAG
GCTGTCAACCTTGCATACCTGAACCGGTATTCGAACTGGTCAACTTGTCAGGAAACCTTAGCTTACTTGTTTCAAGTTTT
GTGACATTATAACATGTATGCAAGTAATTGGCCTACTTGCACGAAACCTCATTACATCGTTCTTGCTGCAGGAGAGGTCA
CTGCAGGAGGAGAATAAAGTTCTCCAGAAGGAAGTAAGCCCGTTGTCACCTTATGGTCCAACCGGTCTAAAATGTTTCCT
ATAGCAAATTTTATTGACACAGATCCCTGTCCCTTCCCCACAGCTCGTCGAGAAGCAGAAGGCCCAGGCGGCGCAACAAG
ATCAGACTCAGCCTCAAACAAGC---TCTTCTTCTTCTTCCTTCATGATGAGGGATGCTCCCCCTGCCGCAACTGCCAGG
TGATGATGTACATCACAAGTCCATTCCTATTCAGAGTTCAAGGAACCATCTTTTGAATTGGTCGGGTTGTTCCTTGCAGC
CCACTT-TTGGTCTCAATATGCAGTCCTGTCGGGCCACATTTAAGTAACAAAATACTAATATACTTGTGTCCACTTTGGT
TGTGCAGCATTCATCCAGCGGCATCAGGAGAGAGGGCAGAGGATGCGGCAGTGCAGCCGCAGGCCCCACCCCGGACGGGG
CTTCCACTGTGGATGGTTAGCCACATCAACGGCTGAAGGGCTTCCAGCCCATATAAGCGTACTATTCAGTAGAGAGTAAC
AAGTTGCACCGGCCAGCCTGGTGTATGTTGCGGTTGC-------------------------------------------
--------------------------------------------------------------------------------
--------------------------------------------------------------------------------
-----------
>T6B
--------------------------------------------------------------------------------
--------------TACGCGGGTCGGCCAAAAGTAGAAAAATGCACTGCGCCCACCTAACCCACGCAGCGCAC-TGCACA
GTAACGCTTCCTGTCAAAAGTCCAGCTCAATCATGCACGCACACACGGTAGACGCGGTGCGAACGACCCGTCGTGGCACG
AGCACGCGGTGTCTGCCCGCCCGTCCGCCCCGCAGCCGCCCTCCCAAACGGGACAAGCTAGACGGCCCAAAACAAGAAAG
GAAAGCAGCCTCCTACTGTGGCAGCCCGCCCCCACGACCGTCATCTCGCCTTCCATTCCATTTTCCCTGGACGGACCAGA
CCCGT-CCGAGCCGCCCTGACCTAGCCAGCCAGCCAGCCAGCATTTCCTGTTTCGTCCCCCGCCGCCGTGACCAAAAAAG
CAAAAAAGG-AAAAAGGAAAATGCTAAAGGAAAAACTCTGCTCTTTCCCTTCTACTAGGCCTAGGGTACAGTAGAA---T
AGTATAAAAAGGACAATTGTGCTC--TTTTTTTGCTCTGTGGTGTGCGTTTGTGGCGAGAGAAAATGATTTGGGGAAAGC
AATATC-GGGAGATTCGCACGTAAGATCGTTCGACACGTCGACACCGGGCGGGCCCC-TGGTGGGGCATCGTGTGGCTGC
AGTACCGCGGGGCCCCACGGGTCGGGCTGGGCCAATGGTTGCTCGACAGCGGCTATGCTCCAGACCAGCCCGGTATTGCA
TACCGCGCTCGGGGCCAGATCCCTTTAAAAACCCCTCCCCCCACTTGCCGGAAACCTCGTTTTGGCCT-GGCCATCCTCC
CTCTCCTCCC-TCTCTTCCGCCTCACCCAACCACCTGACA-GCCATGG--------------------------------
--------------------------------------------------------------------------------
--------------CTCCGCCCCCCCGCCCCCGCCTGCGCCTGTCGGAGTAGCCGTCGCGGTCTGCCGGTGTTGGA----
---------------------------------GGCTTGGGGTGTAGGGTTGGCCCCGTTCTCCAGCGGAGATGGGGCGC
GGGAAGGTGCAGCTGAAGCGGATCGAGAACAAGATCAACCGGCAGGTGACCTTCTCCAAGCGCCGCTCGGGGCTGCTCAA
GAAGGCGCACGAGATCTCCGTGCTCTGCGACGCCGAGGTCGGCCTCATCATCTTCTCCACCAAGGGAAAGCTCTACGAGT
TCTCCACCGAGTCATGGTAAATTAAGTACGCGCTGTCTTTAAATTTCTCCCCAATCCGCCTTCGATTTCGATTTCCTGCC
CGCCGTTCTGGCCCAGCGAGACGACCCGGCCGACCCCAGGGCCTTCTCCATTTCCGCGCCACTGTTTGGTTGATTCGGTT
CGCTCGGTAGCTGTTTCCATCCGTTTCTGCCGTGGCTGCTTGCTCGTTTTTCTTAGAATCGATGGCGGAGCTGGCGTTCC
GCGCGGCCGCGATTTCTTGCTATGGGGGGTAGGGCGTGCGACGGGTCGCCGAGCTATTTTATGCTCCGCCAGCGCCGGGA
AGGTTGTTCATCTGGCGTATTTTGGGGAAATTTTGGTCCCGGAGGCGCCAGGTGGCACCCCAAGTGGAACGGTTAGGACA
GTAATCTCTTGATATTTTTATCTGGCTGGGGATATTTACGTAAAAAAATTATATGGGGTTAAAGTGACATCGCAATTTAG
CATGCTACCTCATCTTCTCATTTAGAATCTTACTAGACGCTACAATACCTTGTTGTCTGGCTCATCAAATCTGTGCTTGC
TGCTTGAACAAATGAACCTCGTCATCTCGGTTATTTCCAGAATTTTGTTCCACAGGCTTTGCTATCATTCGTATTGCTAG
CTCCGGCCATGCGGCCATTTTGTTGCTTGCCTGGAGATACAGTCTACGGCACGCACGGAGAAAAGAGTCACTTGACTAGC
TAATGCATGGAATAATTGTCTGCAGCTGATGAAACTCCGGCATGAAGAGTCAAACCAAAAAGTAGAGAGTTCCTTCCAAA
TATAAAATGAGAGTTTCTGCAGACTTTTTCCCTTTCAACCATCATAATTTGCCTGTGATATTTGTTGGTGCTGGCGATGG
TTCTTGACAAAGTAAAGGAGTCAATAAAATCACGGAGACTGATCCATTCTTTCCCCCACACGCTGACATTAGTCCATGTT
AGTTTCCCGTTTCTGCCTGCTTCCATAATTCCCGGCCGGCGAAGTACTAGATCAACCTCCACGGTTTCAAAAAGTAGGAA
ATATCATACCATCGGAATGACCGCTGCTTAGTAAATATCCATTGTTGTTTGTAATCTTGCTGAGAAAGCAACGTTACCAT
TTGCCTCATGGCAAAGACCTGTATGTTGAGGTGCTAAATCTTTTCTAGTTTTGTACCACTGAGGGTATGAGTGGCGCTAA
CGGAAAAGGGTAAGCAAGTTTGATTGGCTTACCTTCAGCCTCCTTGGTTGTTTGAAGCATAGGTGCTTGCATGCATGTAT
CAAGCTGGTCACGTGATGAAAACGCGTAAGAATCAAAGTCAGTTAAATTAAGATATAAACAGATGCAGTCATATTTTAAG
CTAGTGCTGCACTGTGAACTTCAGTATCTCAGATCAAAGAATTGAATAATGCTACCCCCTGTTTCTGCGCTGTTCATTTG
GAAAAGACTGTCATGAACATCCTAATTGGTAGCCATGCATTTATCAGCTTGCCGGCTTTATTTTCTTTGCTCTCATTCCT
TTTCATTTGGTTTGCTTTGCCTACCTCTGCATGATAGGCACGTGTAAATGCCATGCTTTGTCTAGAGCCTATGAGACAGC
ACGCTAATGCACCACGATGATATTCCATGGTTTAGTTTGTCGGAACTATAACTCAGGTAGCTCTGAGGATACTGACTGAA
TCTTGAGATCCTACTATATTCTAAAACGCATCTATAGCTGCATATAACCGACTCAGGCACAAAATCAGCATTGATCGACC
AGGCATCATATGCATACACTAAAATGCAGCTAATGATGTAGCCTGATGATTTTCTGGACCTGGTTTGGATAATGGTTAAT
GTACCCAATTGTTATTTACTCTATGTCCTCAATCTCCTTATCAGTCGGTTAATTTACCACACTTAACAAAGGTCCAAAGC
TGACATTGCAACCAACTTTACTCATCTCTGGACTAGTAAACACGAAGTAAGCTGTTAGGGACTGTGTGATGGGTCTATGT
TACATGCATGTGTTGTCGGTCTATTACTTAACCAGGTCTGGGAACCAGTTATCCTCTACACCTATATATTGTGTCCCTAA
ACCTATATACTTAAGAGTAAAACAGAAGTTATGCCTAGGAATATCTGACTAAGCTATGGGATAGTCAACTTTCATTTTTG
CTCCTGCCACATCTTTACTTAGTCCACAAATGACATATAGACAATCACCTAGAACCATTATTTAGACTTTATATCTGCTC
ATTACATGTATTAAATCCATGAAATAGAGGAAGCTGAATAGGCATACAATATAGTTGAAGCTCGGCAGATGACTTAATAA
GTGTCATATCCATTAACCATTTCACATATTTTTACATTTTTGCTGCAGTGATATTTTGCTAGCTCCCAGTTACAAGTTAA
TTAATATATGGAGATCCTGGGCACGTACATGTAAGCAGATCCTATCGACTTCCGTGGATCCGCTGATGGAATCGCCCTCA
GGATTTCATGGCATAGTCTTGATATGTCACGAACTAGTTGTTAGTTTATTTATTTTTACATTGAGCTTTGCCCATCCAAG
ATGATAGAAATGTTATGTATTTAAAATGTAATCTCACAGTCATTGTTGTTGGTATGGATCGTATGCCAAAAATGTTTTAC
CATGAAGTCTATTAATGAAGAATATTTATGTTACAACTTTCTTGCTTTACGTTAGTTAAAATTGGTAATTTTGTTTCTTT
GTGCCCCCCTTCTTGTACAACCATTTATCTTACCAAACTATGCAGCAACAAATATGCACAGTCTCTATTCACGAATTTCA
TATTCCCCAAAGTTAAATATTAAGAACAAAAGTTATGTTTCTACTTTTTCCAACTCATAATTTTCTGAACTCAAATTTTA
TAATCTGAAAACTTAATAGTAACATTTTATTTGAAAAAATTTTGAATTTCTTTTTTATTATCAAAAAAGTTTGGATGACA
TAAATTTATGTATGAACTATTATGAAAGCACAAGCAACAATGAAAGTGTCTTTTTAAGCAAAACCTTGTGACTCATCACT
CAAAATAGTTTGTGTCTGACTTTCAATATTCAAACTAACACATATTAAAGACGTATACATGTGTCTTTATATCACATGTG
TGCTTTTCCTGCTTAAGGTAGTAGGACTATCTCTTTTTTGAGAAACACCGATTACAACGTAGATGTAGACACAAGCGCAC
ATCACCACCACACATACACACTCACACAATGTTTAGTAAAGACTAAAATTGTGGAGCTTCAAGATCTTTGGAACATCATG
AATGTCACCTCCTACTGAATGAATAATCCGCATAGTGCATCAAACCTTTGGTTTGATCTTCCCTGGTGGGCTGCGAGTCA
AGGTTTT-AAAAAAGCGGTAGGCGCTAATCGTGAATTTTGCTTATGCCTAGTGCAATGACCGCCTAGGCGCACTTATCCC
TTTGTATGATAGAGGTGAAGGAGATTTTACAGCAATGAGATCGATGGCGCGAAGCCCGGAGGGAGGTATCAGTGGTGAGT
TGGAGTGAAAAATCCCTCCTCTGATTCAACCTTCCTTGACAACATAGCCCAAACAAGGCCCACTAAGAAACCCTAATCTT
CTAATGCATCTAAACCGTCCATTTTCTCTGCATTCCCCATCTCTCTCTATCGTTAGGTCTCACTTTCCTTTGTCATTTGT
ATGTAGCGACAATGGTGGCGTGTCTAGCTTCTTCCTTGCATTTGCTTCTCCTTTCCTACCGGCGAAAAAGATCTCATCGG
TCATGGAGAACCTAGTTAGGCGCCTAAACCTCCGCCTATGGAGGCGGTAGTCTGCTCATCGCCTAGGCGCGCTTAAATGG
CTCCTTTTCATTGTCTTTTTTTCTATGTTGGGAGTACAACCGCACTCCTAACCCACTAACCACAGGCTGGTTCTCATCTA
GTACTTTCACAATTGTACCACTTTTATCTCACAAACACGAGGGGATTGTGGTGGAGAGTCATTTATTACAACTTTGATAA
TCAACATTCAAAGAAGTATTCAAGTCTATGAAGATCTTCTGAAAAATGTGTTTTGTCCAAGGCAAAAATATATCTTTGTT
TTTTCATACCGAGATACGAAAGACCATATTCTTGTACCAATTTTTTCTAGTGGTTATGCTATATCATGAATAACACCTAT
AT-TTTTTCTTTCAAAATGGGCACAATGTACTCAAAATTTACGACGTTCATAGGGTTAGGATGGGGTGTACTTAGTATTT
TATGTGAAATATGTAGTAACATGTTTTTTTGGGTATGCATATTCCTTTACACATGGATTAAAGAGTTTTCTACAAGAAAA
AATATTACAAGATGAATATGGTTTGCCATCTAATTGTTTAAGATATTCTTACATTTAGGTAAATTTTGAGTCGCCTATGT
GCTATTTTTCTCCACATAAATAGTTCAA-----------------------CC---------------------------
----CCCCACCCCCCA--------C--------------------------------CCCCACCCACATGATTCTCCACA
TAGTCCCAA--TTTTTTTTCTGGTATGAGATATGATATATTGTCAATAAACATGGGTCTGTAATGCTAATAGTTGTTTCT
TATCTAGTTGAAGCTATTAGATAATTGGGCACATGTATAGACACGATGGATGGGAAATATCGTAGGTACCACTAACCATG
TACTAAACATCTTATATTACTTTACAAATTTAGTAGTTATTACGAAGAAGAAAGATTGTTTCAGATGCCTACACCCATTG
TTTTTAAGGCGTCGCCTAGGCGTCAGGGCGCCCCAGGTCACAAGGCGTCGCCTAGGCGTCAGGGCGCCCCAGGTCACAAG
GCGTCGGCCTTGCCTTACGCACATGCCTAAAGGTGTCCGCCTTAGTCCATAGGGCGTCCGCCTAGGCGCCATTCTCCCCG
CCTTAGGCAAATGAAGACGCCTTAGATAGGTTGGGAGTTCAGGCGGGAAAAAGAGCTTTGGGCGGGAAGAAAAGGGCGGG
AAACCGAGTCTGGGCGCCAACAGTTACTAGCAGGGGGAGAGAGAGCTCTAACCAGTTTCAGTTTTCCCCACCCCCACCTC
TGGTGGCTGGATCTGAGCTTCTCCCCCTCCTCTCTGGCAGATCCTCCTCTCCTGCGGTTTCTCCTCTCCAGGACAGTAGG
CAGCAACAAGCAACCAACACCTCTCCTGCAAATGCCTACCAGATTATGCTCAGTTCTACTTCTTAGAACTCTGTAAGGCG
CCGCCTTGCCTATGCATTAGTGCTTAGGCAGTGAGGCACCCCCCCTCCCCCAGCACCTTGCCTCGCCTTACCGCCTTTAA
AACATTGCCTACACCTGCGTAGGAGTGCAAACAACATAGAGAAGTACAAGGTGGCAAAGAAGACCGCAACGCGAGCAGTG
AGTGAATCAAGGGGTCGGGCATATGAAGACCTCTACCAACGCTAAGGGGCCGGGAAGGAAGGTGCAAGGGACATCTATGA
GACGGCCAAGATCCGAGGGAAGAAGACGAGGGATGTCAAACAAGTCAAATGCATCAAGGATAGAGCAGATCAACTCATAG
TGAAGGACAAGGAGATCAAGCATAGATGGCGGGAGTACTCCGACAAGCTATTCAACAGAGAGAATGAGAGCTCTAGCATT
GAGCTCTACGACTCCTTTGATGATGCCCGCAGACATTGTGTGCGATGAATCTAGGAGTCTGAGATTAAGGAGGCTTTACA
AAGAATGATGTTATGGGAGTCATTGAGCACCACTTAAGAGGAATGACATGTGTGACCAAAAATCAATTTGATTTCATGCC
TGAGAGGTTGATCATGGAAG------------------------------------------------------------
--------------------GCATTTTATTGGTACGACAACTTGTGGAGAAATACAAGGAGCAAAAAAGGGACATGCATA
TGATGTCCATTGACTAGGAAAAGGCATGCGATAAGATACTGAATAATGTCATGTGGTGGGCCTTGGAGAAACACAAAGTC
CCACAAAGTACATTACCCTCATTAAGGACATGTATGATAATCCCATGACAGGTGTTCGAACAAGTGATGGCGACACTGAT
GACTTTGCCATAAAATAGGACTGCACCATGGGTCAGCTTTGAGCCCTTATCTTTTTGCCTTGATGATGGATGAGGTAACA
AGGAGATATTCCACGGTATATTCTCTTTACGATTGATGTGGTGCTAGTCAATGATAGTTGCACGGGACTTAATGGAAAGT
TAGACCTATGGAGAGAAACTTCGGAATCAAAGTTTTTAGGCTTAACTAAAATTGAGTACGTGAGGTGCAGTTTCAGTACT
ACTAGGCACGAGGAGGTGGTTAGCCTCAATGGGTAGGTTGTACCTCTTCAAATCAAAGTCGGATGGAGGAAGTGACGCCA
AGTTTTTGGTGTTCTCTGTGACAAGATAGTGCCACAAAGGCTAAAAGACAGGTTCGATAGGACGGTGACTCACAATGTAT
GGCGCATCTTGCGATGGATGTGTGGCCACCCAAGAAAGGATAGAGTTTGAAATGATGATATACATGTAGAGTTGGGGTAG
CACCGATTGAAGGGAAGCTTGTCGAACATCTGAGATGGCTTGGATATATACAAAGTAGGCCTCTAGAAACTTCCGTGCAT
AGCGGACGGTTAAAACATGCTAATAATGTAACAGAGGTTGGGGTAGACCAAATTTCACATGGGAGGAGTCCCTAAAGAAA
GATCGGAAGACTGAAGTATCACAAAGAACTAGTTATGGACAGGGGTGCATGGAAGTTAGCTATCCACGCGCCAAAACCAT
AAGTTGGTTTCGAGATTTTACGGGTTTCAGCTCTACCCAACCAAACTTATTTGGGACTAAATGCTTTGTTGTTGTTGTAT
CTCTTGCCTTGGTCTTAGCAATTTACCATGTGCATGTTTTTTCTGGGAAGGCAAAATTGAATGCCAAGTTTTTCCTGAAG
TTGCACATTGTACAAATTGGTGTCCTTGCTCCATGGCACATCAGTTTTCCCGTCGTATGATGATGCAACAACTAGGTATT
AGAGCAACTCTAGCAGAGAGAGTCTTCA-TGGCTCCCGTCACCATATTTCTTTTAGCTCGCTCCATACACGATCTCGTGG
CCTCCATATTTGGAGGTTCGGGAGGTCTAGTATGGAGCTTGCCCCAAAACCAACTGCCAACGTGGGGCGGAAGTTTTAAG
CTTCCTTCTCCCGCCTCTCATCGGATTTGAAGCAGCTCGGCCTCACACAGACCACCAGCTGGCACCTGACCATTAACGCC
ATGCCTGCGTCCTCAGATTCTTATGGCGGTCCATCGGATGGCTGCCATGCGGCACCATCTCCTTGCTTGCGTGTGAGCAA
ATTGAAGGCATGCGAGTAGGTCGTTGCAACATTTCTCACAGGGAGACGCGCCCTTTGACTAAGAGGAGCCTTGGCGCAGT
GGTAAAGCTGCTGCCTTGTGACCAAGAGGTCACGGGTTCAAGTCCTGAAAACAGCATCTTGTAGAAATATAGGGAAAGGC
TGCGTACAATAGACCCAAAGTGGTCAGACCCTTCCCCGGACCCTGCGCAAGCGGGAGTTACATGCACCGGGGCTGCCCCT
TTAGACGCGCCCTTTGACTACCCCACATTAGCTGCCTCCCGCCTCCCCAAGTGCCTCCCTAGTGGTGTCTGGGGCGGCCT
GTAAAAGGCCGGTACCCTCTGCTCTCTCGCTTCAATCCTATGTTCGATGCCTTTTATTCCAATCTCACATGCCTCCAATC
GAAGGGGAGCCTTGGCGCAGTGGTAAAGCTGCTGCCTTGTGACCATGAGGTCACGGGTTCAAGTCCTGGAAACAGCCTCT
TACAGAAATGTAGGGAAAGGCTGCGTACTATAGACCCAAAGTGGTCGGACCCTTCCCCGACCCTGCGCAAGCGGGAGCTA
CATGCACCGGGCTGCCC--TTTTTTTTCACATGCCTCCAATCCACCACCCCCTTTGTTGTTCATGGCGCATCCGGAGGAG
CTCTCTCTCTCATCTTCAATTTTTGGCATGAGGTGGAGTAGCCCGCGGATCCTTTTCCCCCCTTTAGGGACCAGATGGAC
CTAGTCCTGGAGGAGGCTGCACAGATGGAAGCGCAAATGGAGCAGCAGATTTGGGCACTAGCACACTCCCGCCGCCGCGG
ATGAATGGCCGGCCTGGGACAACGTCGCTGAGGCGCATTTCCAAGTCATAGTGGCCAACATTGTTGCATTTTACGTAGGT
GGTGGCAGTGGTCGTGGCCGCAACTAGTTTAACTAATTATTAGGTGTTCTATGAATGTAATTCACATGTGACTAGTGTTC
CGCCCCTGTTTAGGAATGAAATCGATGCTTCTGAACCAGTTCAATGTGTTTGTTGGATATTTTTTGGAGAAGAACATGTG
ACCCAATGACAGGTGGGTCCTACTCGTAGGGCACGACTCTCTGTTTGCGCTTTGGATAGGCATCCTCCATATCCATATGG
AGCGCATCAACGTGGTGACTCTGCTAGAGTTGCTCTTACACACCTCGATATGCAACTTTAGCTCACCATGCTTGATATAC
GTTTAGCCATCCAATGATTGAACAATTGGTGTTGGTAGAAGCAGAGTCCATGCCAAACCACTATGTTAAATGCCTGACAA
ACGGGTCTTTATCTAGTTCCTTTTTGAGATGCACCTTAGTGTGTTATTTTCTAGGGTTGCCTCACCATTGGGATCCCTTG
GGATCACCTTACTATGTGCATAATTTCTTTTCACATGGGCATTTATCTGCTTTGGCATTCAAAGCTTTCATTTGAAAATT
TGCTCTACCACCTATATTTGTACCGACAATACCTTTGCATGGGCCCACACATTAGGTTTTAAAATGGTTGTCGTGTTCGT
ATCGTCCTACTTATCTAGGCATGGCTCTTGCCTAGATAACTATTGTTGGTCACACACTTATATATTACCGGTTTGTGAGT
CTAGTTGATTGAATAGGTGAGTTGTTGCACATTCTTGAACTGATTTTGACTTGATGACCATTGTAACCATTTGCAGGTTA
TAGGATAGCACATAGTTCAACACTATAACTAATTGTTGATTCATTCCATGTTGCTTAAAAAATGCCTACTATAGGTTATA
GGGTAGCGTCTGACGGTTTTCCATGTGTTGTGGGTACTTGTGTGACAATTGAGGACACGATGTTTGTGGTGAAAGAGAAC
ACGTTGACCTCCACAAATAGTTAGGATGCTGGGTGAAGCCTACGGGAAGACAGGGAGAAGGTATAGGAGGAGAATAACAC
GAGGGGTAAAAAGTTAATGACTTAAATACAACAGCAAGGAACGTTTCTTAAACTGAAGCTCTAGCGCTATAGTTACATAA
TTTGAATCTGAGCAGAATTATACTTACCTTGCCTAGCACAATCCCATCCTAAACTTCTGTTTTGCACATTTCGTTGAGTC
TATAGACAGAAGAAAAGGGTCACTCTATTTTCCCAACAAAACTTGAACAACACCAGAACCTTCTTGAAGTCAGTTTCGTG
CTCTTTCTAGCTTTGTTGTACCTTACCTATCATTTACATTATGGTCACAGTGAAATGCTTTGCAAACTATTTGACCAGAT
GCTGTATACCATATTTGAATCTCATTTGCATACGCCGACATGAAACGATGTATTACAGAAAAGCTTCCGATTTGTCAAAA
TTTATCATATATCAATTCTTGAGATTGTGCATATACTGGACATAGTTAATCTTGTTTACATGTACTTCCAATGACTAGAT
ATTTCTTTCTCTTATGCAGTATGGACAAAATTCTTGAACGGTATGAGCGCTACTCTTATGCAGAAAAGGTTCTCGTTTCA
AGTGAATCTGAAATTCAGGTAAAAATGAAAAGAAAACGGTTTGCTTTCCTTTAGCTATGAAGTAAATTGTTGCCGATATC
AGATGATCTGAAATTTATTAGTAGGCCACTATATTTTGAATGATTTCCATGAGCTATGAATTTAATTGACTTGCAACTAT
GGATTGAGGTCCATTTGATTCTCCTGTAACTTATTATTAGTTTGTCTTTGATGAATGCTTAGGCATGGTCGAATAATGTA
ACCAAATACCACTTGACCAATTTACTTTCATGACTACTAAACTAGACTAGCGTGCTGATTCCTACACACTGCCTTTGCGA
GAACTAGAAAAATGTGATCTGACTTTAAGTGTTACTAAATTAGTACGTAGTAAACTGCAATGCATGGCTAGACCAGCAGT
TCTGGATTAGCCGGCTGAGTTTTCGAATGGCTTAGCAACAAAAAATGACAAGTGTATATATTATAATGGGTTTAAAATAC
TATGTGTGCATCAGTGACAATCACAATATTTTGATTGAAATAACAAAATGCTATCCTAGATTATTAAGACTTATTACTAG
ATTGGTCATTGATCTTAAGTTCTTAAGATCAACCGTTGAATCTCCAGACCTTCTGATCGTATTATGCTGCTAATGGCCAT
TAAGGATAACCCCATGACATTAGTTCTCATCTCCCATTTTTCTGTATTGTTTGCGATATTGCTGCAGTTTCTTATTACAG
CTTGTCTAAGGCTAACCATCTAGGATAAAAAGTAGATCCTGCAGACTTAGAAGATCCAGTTAGGCTCAATATTCTTATTT
TTGTAACTCAGAGCTCCAGGACCTCACTTCAATTTTTTGGCCAATTTTTGTACAAACCAAGTTGTAGCTCCAATTGAGAG
ATCCAACCAGTTCTATCTGATTGCTGACAAACAGATTCAGCATGTACATATGACGAGGACTATTGAAACATGTAACTACT
AACCCAAAAAATATTCCTAATGTATTTTGAATATTTACCTCCACTGCAGCATTTTTAATATTACGAAATATGATTTTTAC
ATCTGATAGTAACACTTGTTGCAGTGACATAATTGATTTTAAGTTATGAAAATTCAAGTTCACTACACAGAACAATCCTT
CCTGATTTATGCCCCCTGGTGTCAATGTTGTTAAAGTCTCTTTGTTCATTTCTGAACTAACTCAGCCTATTTGTAGCATT
TCCGTCATGGTTCCTTCCTGTTCCACTCAAAGTTAGTAATGCAATTGTTATTTGCTTGTGCAGGGAAACTGGTGTCACGA
ATATAGGAAACTGAAGGCGAAGGTTGAGACAATACAGAAATGTCAAAAGTAATTTGTAACGATTTTGGTTGATTGCCAGT
ATATTATATACACTCTGTGAAGATAAATGAGACTGAATTTCTACATCCTGCACCTGCAGGCATCTGATGGGAGAGGATCT
TGAATCTTTGAATCTCAAGGAGTTGCAGCAACTGGAGCAGCAGCTGGAAAGCTCACTGAAACATATCAGATCCAGGAAGG
TACTGATTTAAATGATTTGTACAGCAACACAATTTAAAAAATAAAACAAGAAAAACACTTGCAGAGAAGTTCAGCAAAGT
ATATCTGAAGTCAGATTCTAGACTGAGATATTCACAATATGTATATGCATTTTAGTCATATGCTCTTCACAGTTAAAAAA
TGACCATTTCCTTTTTCTTTTTTTGTACTTGCAGAACCAACTTATGCACGAATCCATTTCTGAGCTTCAGAAGAAGGTAG
GCTGTCAACCTTGCATACCTGAACCGGTATTCGAACTGGTCAACTTGTCAGGAAACCTTAGCTTACTTGTTTCAAGTTTT
GTGACATTATAACATGTATGCAAGTAATTGGCCTACTTGCACGAAACCTCATTACATCGTTCTTGCTGCAGGAGAGGTCA
CTGCAGGAGGAGAATAAAGTTCTCCAGAAGGAAGTAAGCCCGTTGTCACCTTATGGTCCAACCGGTCTAAAATGTTTCCT
ATAGCAAATTTTATTGACACAGATCCCTGTCCCTTCCCCACAGCTCGTCGAGAAGCAGAAGGCCCAGGCGGCGCAACAAG
ATCAGACTCAGCCTCAAACAAGC---TCTTCTTCTTCTTCCTTCATGATGAGGGATGCTCCCCCTGCCGCAACTGCCAGG
TGATGATGTACATCACAAGTCCATTCCTATTCAGAGTTCAAGGAACCATCTTTTGAATTGGTCGGGTTGTTCCTTGCAGC
CCACTT-TTGGTCTCAATATGCAGTCCTGTCGGGCCACATTTAAGTAACAATATACTAATATACTTGTGTCCACTTTGGT
TGTGCAGCATTCATCCAGCGGCATCAGGAGAGAGGGCAGAGGATGCGGCAGTGCAGCCGCAGGCCCCACCCCGGACGGGG
CTTCCACTGTGGATGGTTAGCCACATCAACGGCTGAAGGGCTTCCAGCCCATATAAGCGTACTATTCAGTAGAGAGTAAC
AAGTTGCACCGGCCAGCCTGGTGTATGTTGCGGTTGC-------------------------------------------
--------------------------------------------------------------------------------
--------------------------------------------------------------------------------
-----------
>T7B
--------------------------------------------------------------------------------
-----------------GCGGGTCGGCCAAAAGTAGAAAAATGCACTGCGCCCACCTAACCCACGCAGCGCAC-TGCACA
GTAACGCTTCCTGTCAAAAGTCCAGCTCAATCATGCACGCACACACGGTGGACGCGGTGCGAACGACCCGTCGTGGCACG
AGCACGCGGTGTCTGCCCGCCCGTCCGCCCCGCAGCCGCCCTCCCAAACGGGACAAGCTAGACGGCCCAAAACAAGAAAG
GAAAGCAGCCTCATACTGTGGCAGCCCGCCCCCACGACCGTCATCTCGCCTTCCATTCCATTTTCCCTGGACGGACCAGA
CCCGTCCCGAGCCGCCCTGACCTAGCCAGCCAGCCAGCCAGCATTTCCTGTTTCGTCCCGCGCCGCCGTGACCAAAAAAG
CA--------AAAAAGGAAAATGCTAAAGGAAAAACTCTGCTCTTTCCCTTCTACTAGGCCTAGGGTACAGTAGAA---T
AGTATAAAAAGGACAATTGTGCTC--TTTTTTTGCTCTGTGGTGTGCGTTTGTGGCGAGAGAAAATGATTTGGGGAAAGC
AATATC-GGGAGATTCGCACGTAAGATCGTTCGACACGTCGACACCGGGCGGGCCCG-TGGTGGGGCATCGTGTGGCTGC
AGTACCGCGGGGCCCCGCGGGTCGGGCTGGGCCAATGGTTGCTCGACAGCGGCTATGCTCCAGACCAGCCCGGTATTGCA
TACCGCGCTCGGGGCCAGATCCCTTTAAAAACCCCTCCCCCCACTTGCCGGAAACCTCGTTTTGGCCT-GGCCATCCTCC
CTCTCCTCCC-TCTCTTCCGCCTCACCCAACCACCTGACA-GCCATGG--------------------------------
--------------------------------------------------------------------------------
--------------CTCCGCCCCCCCGCCCCCGCCTGCGCCTGTCGGAGTAGCCGTCGCGGTCTGCCGGTGTTGGA----
---------------------------------GGCTTGGGGTGTAGGGTTGGCCCCGTTCTCCAGCGGAGATGGGGCGC
GGGAAGGTGCAGCTGAAGCGGATCGAGAACAAGATCAACCGGCAGGTGACCTTCTCCAAGCGCCGCTCGGGGCTGCTCAA
GAAGGCGCACGAGATCTCCGTGCTCTGCGACGCCGAGGTCGGCCTCATCATCTTCTCCACCAAGGGAAAGCTCTACGAGT
TCTCCACCGAGTCATGGTAAATTAAGTACGCGCTGTCTTTAAATTTCTCCCCAATCCGCCTTCGATTTCGATTTCCTGCC
CGCCGTTCTGGCCCAGCGAGACGACCCGGCCGACCCCAGGGCCTTCTCCATTTCCGCGCCACTGTTTGGTTGATTCGGTT
CGCTCGGTAGCTGTTTCCATCCGTTTCTGCCGTGGCTGCTTGCTCGTTTTTCTTAGAATCGATGGCGGAGCTGGCGTTCC
GCGCGGCCGCGATTTCTTGCTATGGGGGGTAGGGCGTGCGACGGGTCGCCGAGCTATTTTATGCTCCGCCAGCGCCGGGA
AGGTTGTTCATCTGGCGTATTTTGGGGAAATTTTGGTCCCGGAGGCGCCAGGTGGCACCCCAAGTGGAACGGTTAGGACA
GTAATCTCTTGATATTTTTATCTGGCTGGGGATATTTACGTAAAAAAATTATATGGGGTTAAAGTGACATCGCAATTTAG
CATGCTACCTCATCTTCTCATTTAGAATCTTACTAGACGCTACAATACCTTGTTGTCTGGCTCATCAAATCTGTGCTTGC
TGCTTGAACAAATGAACCTCGTCATCTCGGTTATTTCCAGAATTTTGTTCCACAGGCTTTGCTATCATTCGTATTGCTAG
CTCCGGCCATGCGGCCATTTTGTTGCTTGCCTGGAGATACTGTCTACGGCACGCACGGCGAAAAGAGTCACTTGACTAGC
TAATGCATGGAATAATTGTCTGCAGCTGATGAAACTCCGGCATGAAGAGTCAAACCAAAAAGTAGAGAGTTCCTTCCAAA
TATAAAATGAGAGTTTCTGCAGACTTTTTCCCTTTCAACCATCATAATTTGCCTGTGATATTTGTTGGTGCTGGCGATGG
TTCTTGACAAAGTAAAGGAGTCAATAAAATCACGGAGACTGATCCATTCTTTCCCCCACACGCTGACATTAGTCCATGTT
AGTTTCCCGTTTCTGCCTGCTTCCATAATTCCCGGCCGGCGAAGTACTAGATCAACCTCCACGGTTTCAAAAAGTAGGAA
ATATCATACCATCGGAATGACCGCTGCTTAGTAAATATACATTGTTGTTTGTAATCTTGCTGAGAAAGCAACGTTACCAT
TTGCCTCATGGCAAAGACCTGTATGTTGAGGTGCTAAATCTTTTCTAGTTTTGTACCACTGAGGGTATGAGTGGCGCTAA
CGGAAAAGGGTAAGCAAGTTTGATTGGCTTACCTTCAGCCTCCTTGGTTGTTTGAAGCATAGGTGCTTGCATGCATGTAT
CAAGCTGGTCACGTGATGAAAACGCGTAAGAATCAAAGTCAGTTAAATTAAGATATAAACAGATGCAGTCATATTTTAAG
CTAGTGCTGCACTGTGAACTTCAGTATCTCAGATCAAAGAATTGAATAATGCTACCCCCTGTTTCTGCGCTGTTCATTTG
GAAAAGACTGTCATGAACATCCTAATTGGTAGCCATGCATTTATCAGCTTGCCGGCTTTATTTTCTTTGCTCTCATTCCT
TTTCATTTGGTTTGCTTTGCCTACCTCTGCATGATAGGCACGTGTAAATGCCATGCTTTGTCTAGAGCCTATGAGACAGC
ACGCTAATGCACCACGATGATATTCCATGGTTTAGTTTGTCGGAACTATAACTCAGGTAGCTCTGAGGATACTGACTGAA
TCTTGAGATCCTACTATATTCTAAAACGCATCTATAGCTGCATATAACCGACTCAGGCACAAAATCAGCATTGATCGACC
AGGCATCATATGCATACACTAAAATGCAGCTAATGATGTAGCCTGATGATTTTCTGGACCTGGTTTGGATAATGGTTAAT
GTACCCAATTGTTATTTACTCTATGTCCTCAATCTCCTTATCAGTCGGTTAATTTACCACACTTAACAAAGGTCCAAAGC
TGACATTGCAACCAACTTTACTCATCTCTGGACTAGTAAACACGAAGTAAGCTGTTAGGGACTGTGTGATGGGTCTATGT
TACATGCATGTGTTGTCGGTCTATTACTTAACCAGGTCTGGGAACCAGTTATCCTCTACACCTATATATTGTGTCCCTAA
ACCTATATACTTAAGAGTAAAACAGAAGTTATGCCTAGGAATATCTGACTAAGCTATGGGATAGTCAACTTTCATTTTTG
CTCCTGCCACATCTTTACTTAGTCCACAAATGACATATAGACAATCACCTAGAACCATTATTTAGACTTTATATCTGCTC
ATTACATGTATTAAATCCATGAAATAGAGGAAGCTGAATAGGCATACAATATAGTTGAAGCTCGACACATGACTTAATAA
GTGTCATATCCATTAACCATTTCACATATTTTTACATTTTTGCTGCAGTGATATTTTGCTAGCTCCCAGTTACAAGTTAA
TTAATATATGGAGATCCTGGGCACGTACATGTAAGCAGATCCTATCGACTTCCGTGGATCCGCTGATGGAATCGCCCTCA
GGATTTCATGGCATAGTCTTGATATGTCACGAACTAGTTGTTAGTTTATTTATTTTTACATTGAGCTTTGCCCATCCAAG
ATGATAGAAATGTTATGTATTTAAAATGTAATCTCACAGTCATTGTTGTTGGTATGGATCGTATGCCAAAAATGTTTTAC
CATGAAGTCTATTAATGAAGAATATTTATGTTACAACTTTCTTGCTTTACGTTAGTTAAAATTGGTAATTTTGTTTCTTT
GTGCCCCCCTTCTTGTACAACCATTTATCTTACCAAACTATGCAGCAACAAATATGCACAGTCTCTATTCACGAATTTCA
TATTCCCAAAAGTTAAATATTAAGAACAAAAGTTATGTTTCTACTTTTTCCAACTCATAATTTTCTGAACTCAAATTTTA
TAATCTGAAAACTTAATATTAACATTTTATTTGAAAAAATTTTGAATTTCTTTTTTATTATCAAAAAAGTTTGGATGACA
TAAATTTATGTATGAACTATTATGAAAGCACAAGCAACAATTAAAGTGTCTTTTTAAGCAAAACCTTGTGATTCATCACT
CAAAATAGTTTGTGTCTGACTTTCAATATTCAAACTAACACATATTAAAGACGTATACATGTGTCTTTATATCACATGTG
TGCTTTTCCTGCTTAAGGTAGTAGGACTATCTCTTTTTTGAGAAACACCGATTACAACGTAGATGCAGACACAAGCGCAC
ATCACCACCACACATACACACTCACACAATGTTTAGTAAAGACTAAAATTGTGGAGCTTCAAGATCTTTGGAACATCATG
AATGTCACCTCCTACTGAATGAATAATCCGCATAGTGCATCAAACCTTTGGTTTGATCTTCCCTGGTGGGCTGCGAGTCA
AGGTTTT-AAAAAAGCGGTAGGCGCTAATCGTGAATTTTGCTTATGCCTAGTGCAATGACCGCCTAGGCGCACTTATCCC
TTTGTATGATAGAGGTGAAGGAGATTTTACAGCAATGAGATCGATGGCGCGAAGCCCGGAGGGAGGTATCAGTGGTGAGT
TGGAGTGAGAAATCCCTCCTCTGATTCAACCTTCCTTGACAACATAGCCCAAACAAGGCCCACTAAGAAACCCTAATCTT
CTAATGCATCTAAACCGTCCATTTTCTCTGCATTCCCCATCTCTCTCTATCGTTAGGTCTCACTTTCCTTTGTCATTTGT
ATGTAGCGACAATGGTGGCGTGTCTAGCTTCTTCCTTGCATTTGCTTCTCCTTTCCTACCGGCGAAAAAGATCTCATCGG
TCATGGAGAACCTAGTTAGGCGCCTAAACCTCCGCCTATGGAGGCGGTAGTCTGCTCATCGCCTAGGCGCGCTTAAATGG
CTCCTTTTCATTGTCTTTTTTTCTATGTTGGGAGTACAACCGCACTCCTAACCCACTAACCACAGGCTGGTTCTCATCTA
GTACTTTCACAATTGTACCACTTTTATCTCACAAACACGAGGGGATTGTGGTGGAGAGTCATTTATTACAACTTTGATAA
TCAACATTCAAAGAAGTATTCAAGTCTATGAAGATCTTCTGAAAAATGTGTTTTGTCCAAGGCAAAAATATATCTTTGTT
TTTTCATACCGAGATACGAAAGACCATATTCTTGTACCAATTTTTTCTAGTGGTTATGCTATATCATGAATAACACCTAT
AT-TTTTTCTTTCAAAATGGGCACAATGTACTCAAAATTTACGACGTTCATAGGGTTAGGATGGGGTGTACTTAGTATTT
TATGTGAAATATGTAGTAACATGTTTTTTTGGGTATGCATATTCCTTTACACATGGATTAAAGAGTTTTCTACAAGAAAA
ATTATTACAAGATGAATATGGTTTGCCATCTAATTGTTTAAGATATTCTTACATTTAGGTAAATTTTGAGTCGCCTATGT
GCTATTTTTCTCCACATAAATAGTTCAA-----------------------CC---------------------------
----CCCCACCCCCCACCCCCCA---------------------------------CCCCCACCCACATGATTCTCCACA
TAGTCCCAA--TTTTTTTTCTGGTATGAGATATGATATATTGTCAATAAACATGGGTCTGTAATGCTAATAGTTGTTTCT
TATCTAGTTGAAGCTATTAGATAATTGGGCACATGTATAGACACGATGGATGGGAAATATTGTAGGTACCACTAACCATG
TACTAAACATCTTATATTACTTTACAAATTTAGTAGTTATTACGAAGAAGAAAGATTGTTTCAGATGCCTACACCCATTG
TTTTT------------------------------------AAGGCGTCGCCTAGGCGTCAGGGCGCCCCAGGTCACAAG
GCGTCGGCCTTGCCTTACGCACATGCCTAAAGGTGTCCGCCTTAGTCCATAGGGCGTCCGCCTAGGCGCCATTCTTCCCG
CCTTAGGCAAATGAAGACGCCTTAGATAGGTTGGGAGTTCAGGCGGGAAAAAGAGCTTTGGGCGGGAAGAAAAGGGCGGG
AAACCGAGTCTGGGCGCCAACAGTTACTAGCAGGGGGAGAGAGAGCTCTAACCAGTTTCAGTTTTCCCCACCCCCACCTC
CGGTGGCTGGATCTGAGCTTCTCCCCCTCCTCTCCGGCAGATCCTCCTCTCCTGCGGTTTCTCCTCTCCAGGACAGTAGG
CAGCAACAAGCAACCATCACGTCTCCTGCAAATGCCTACCAGATTATGCTCAGTTCTACTTCTTAGAACTCTGTAAGGCG
CCGCCTTGCCTATGCATTAGTGCTTAGGCAGTGAGGCA--CCCCCTCCCCCAGCACCTTGCCTCGCCTTACCGCCTTTAA
AACATTGCCTACACCTGCGTAGGAGTGCAAACAACATAGAGAAGTACAAGGTGGCAAAGAAGACCGCAACGCGAGCAGTG
AGTGAATCAAGGGGTCGGGCATATGAAGACCTCTACCAACGCTAAGGGGCCGGGAAGGAAGGTGCAAGGGACATCTATGA
GACGGCCAAGATCCGAGGGAAGAAGACGAGGGATGTCAAACAAGTCAAATGCATCAAGGATAGAGCAGATCAACTCATAG
TGAAGGACAAGGAGATCAAGCATAGATGGCGGGAGTACTCCGACAAGCTATTCAACAGAGAGAATGAGAGCTCTAGCATT
GAGCTCTACGACTCCTTTGATGATGCCCGCAGACATTGTGTGCGATGAATCTAGGAGTCTGAGATTAAGGAGGCTTTACA
AAGAATGATGTTATGGGAGTCATTGAGCACCACTTAAGAGGAATGACATGTGTGACCAAAAATCAGTTTGATTTCATGCC
TGAGAGGTTGATCATGGAAG------------------------------------------------------------
--------------------GCATTTTATTGGTACGACAACTTGTGGAGAAATACAGGGAGCAAAAAAGGGACATGCATA
TGATGTCCATTGACTAGGAAAAGGCATGCGATAAGATACTGAATAATGTCATGTGGCGGGCCTTGGAGAAACACAAAGTC
CCACAAAGTACATTACCCTCATTAAGGACATGTATGATAATCCCATGACAGGTGTTCGAACAAGTGATGGCGACACTGAT
GACTTTGCCATAAAATAGGACTGCACCATGGGTCAGCTTTGAGCCCTTATCTTTTTGCCTTGATGATGGATGAGGTAACA
AGGAGATATTCCACGGTATATTCTCTTTACGATTGATGTGGTGCTAGTCAATGATAGTTGCACGGGACATAATGGAAAGT
TAGACCTATGGAGAGAAACTTCGGAATCAAAGTTTTTAGGCTTAACTAAAATTGAGTACGTGAGGTGCAGTTTCAGTACT
ACTAGGCACGAGGAGGTGGTTAGCCTCAATGGGTAGGTTGTACCTCTTCAAATCAAAGTCGGATGGAGGAAGTGACGCCA
AGTTTTTGGTGTTCTCTGTGACAAGATAGTGCCACAAAGGCTAAAAGACAGGTTCGATAGGACGGTGACTCACAATGTAT
GGCGCATCTTGAGATGGATGTGTGGCCACCCAAGAAAGGATAGAGTTTGAAATGATGATATACATGTAGAGTTGGGGTAG
CACCGATTGAAGGGAAGCTTGTCGAACATCTGAGATGGCTTGGATATATACAAAGTAGGCCTCTAGAAACTTCCGTGCAT
AGCGGACGGTTAAAACATGCTAATAATGTAACAGAGGTTGGGGTAGACCAAATTTCACATGGGAGGAGTCCCTAAAGAAA
GATCGGAAGACTGAAGTATCACAAAGAACTAGTTATGGACAGGGGTGCATGGAAGTTAGCTATCCACGCGCCAAAACCAT
AAGTTGGTTTCGAGATTTTACGGGTTTCAGCTCTACCCAACCAAACTTATTTGGGACTAAATGCTTTGTTGTTGTTGTAT
CTCTTGCCTTGGTCTTAGCAATTTACCATGTGCATGTTTTTTCTGGGAAGGCAAAATTGAATGCCAAGTTTTTCCTGAAG
TTGTACATTGTACAAATTGGTGTCCTTGCTCCATGGCACATCAGTTTTCCCGTCGTATGATGATGCAACAACTAGGTATT
AGAGCAACTCTAGCAGAGAGAGTCTTCA-TGGCTCCCGTCACCATATTTCTTTTAGCTCGCTCCATACACGATCTCGTGG
CCTCCATATTTGGAGGTTCGGGAGGTCTAGTATGGAGCTTGCCCCAAAACCAACTGCCAACGTGGGGCGGAAGTTTTAAG
CTTCCTTCTCCCGCCTCTCATCGGATTTGAAGCAGCTCGGCCTCACACAGACCACCAGCTGGCACCTGACCATTAATGCC
ATGCCTGCGTCCTCAGATTCTTATGGCGGTCCATCGGATGGCTGCCATGCGGCACCATCTCCTTGCTTGCGTGTGAGCAA
ATTGAAGGCATGCGAGTAGGTCGTTGCAACATTTCTCACAGGGAGACGCGCCCTTTGACTAAGAGGAGCCTTGGCGCAGT
GGTAAAGCTGCTGCCTTGTGACCAAGAGGTCACGGGTTCAAGTCCTGAAAACAGCCTCTTGTAGAAATGTAGGGAAAGGC
TGCGTA--------------------------------------------------------------------------
----------ACTTTGACTACCCCACATTAGCTGCCTCCCGCCTCCCCAAGTGCCTCCCTAGTGGTGTCTGGGGCGGCCT
GTAAAAGGCCGGTACCCTCTGCTCTCTCGCTTCAATCCTATGTTCGACGCCTTTTATTCCAATCTCACATGCCTCCAATC
GAAGGGGAGCCTTGGCGCAGTGGTAAAGCTGCTGCCTTGTGACCATGAGGTCACGGGTTCAAGTCCTGGAAACAGCCTCT
TATAGAAATGTAGGGAAAGGCTGTGTACTATAGACCCAAAGTGGTCGGACCCTTCCCCGACCCTGCGCAAGCGGGAGCTA
CATGCACCGGGCTGCCC-TTTTTTTTTCACATGCCTCCAATCCACCACCCCCTTTGTTGTTCATGGCGCATCCGAAGGAG
----CTCTCTCATCTTCAATTTTTGGCATGAGGTGGAGTAGCCCGCGGATCCTTTTCCCCCCTTTAGGGACCAGATGGAC
CTAGTCCTGGAGGAGGCTGCGCAGATGGAAGCGCAAATGGAGCAGCAGATTTGGGCACTAGCACACTCCCGCCGCCGCGG
ATGAATGGCCGGCCTGGGACAACGTCGCTGAGGCGCATTTCCAAGTCATAGTGGCCAACATTGTTGCATTTTACGTAGGT
GGTGGCAGTGGTCGTGGCCGCAACTAGTTTAACTAATTATTAGGTGTTCTATGAATGTAATTCACATGTGACTAGTGTTC
CGCCCCTGTTTAGGAATGAAATCGATGCTTCTGAACCAGTTCAATGTGTTTGTTGGATATTTTTTGGAGAAGAACATGTG
ACCCAATGACAGGTGGGTCCTACTCGTAGGGCACGACTCTCTGTTTGCGCTTTGGATAGGCATCCTCCATATCCATATGG
AGCGCATCAACGTGGTGACTCTGCTAGAGTTGCTCTTACACACCTCGATATGCAACTTTAGCTCACCATGCTTGATATAC
GTTTAGCCATCCAATGATTGAACAATTGGTGTTGGTAGAAGCAGAGTCCATGCCAAACCACTATGTTAAATGCCTGACAA
ACGGGTCTTTATCTAGTTCCTTTTTGAGATGCACCTTAGTGTGTTATTTTCTAGGGTTGCCTCACCATTGGGATCCCTTG
GGATCACCTTACTATGTGCATAATTTCTTTTCACATGGGCATTTATCTGCTTTGGCATTCAAAGCTTTCATTTGAAAATT
TGCTCTACCACCTATATTTGTACCGACAATACCTTTGAATGGGCCCACACATTAGGTTTTAAAATGGTTGTCGTGTTCGT
ATCGTCCTACTTATCTAGGCATGGCTCTTGCCTAGATAACTATTGTTGGTCACACACTTATATATTACCGGTTTGTGAGT
CTAGTTGATTGAATAGGTGAGTTGTTGCACATTCTTGAACTGATTTTGACTTGATGACCATTGTAACCATTTGCAGGTTA
TAGGATAGCACATAGTTCAACACTATAACTAATTGTTGATTCATTCCATGTTGCTTAAAAAATGCCTACTATAGGTTATA
GGGTAGCGTCTGACGGTTTTCCGTGTGTTGTGGGTACTTGTGTGACAATTGAGGACACGATGTTTGTGGTGAAAGAGAAC
ACGTTGACCTCCACAAATAGTTAGGATGCTGGGTGAAGCCTACGGGAAGACAGGGAGAAGGTATAGGAGGAGAATAACAC
GAGGGGTAAAAAGTTAATGACTTAAATACAACAGCAAGGAACGTTTCTTAAACTGAAGCTCTAGCGCTATAGTTACATAA
TTTGAATCTGAGCAGAATTATACTTACCTTGCCTAGCACAATCCCATCCTAAACTTCTGTTTTGCACATTTCGTTGAGTC
TATAGACAGAAGAAAAGGGTCACTCTATTTTCCCAACAAAACTTGAACAACACCAGAACCTTATTGAAGTCAGTTTCGTG
CTCTTTCTAGCTTTGTTGTACCTTACCTATCATTTACATTATGGTCACAGTGAAATGCTTTGCAAACTATTTGACCAGAT
GCTGTATACCATATTTGAATCTCATTTGCATACGCCGACATGAAACGATGTATTACAGAAAAGCTTCCGATTTGTCAAAA
TTTATCATATATCAATTCTTGAGAATGTGCATATACTGGACATAGTTAATCTTGTTTACATGTACTTCCAATGACTAGAT
ATTTCTTTCTCTTATGCAGTATGGACAAAATTCTTGAACGGTATGAGCGCTACTCTTATGCAGAAAAGGTTCTCGTTTCA
AGTGAATCTGAAATTCAGGTAAAAATGAAAAGAAAACGGTTTGCTTTCCTTTAGCTATGAAGTAAATTGTTGCCGATATC
AGATGATCTGAAATTTATTAGTAGGCCACTATATTTTGAATGATTTCCATGAGCTATGAATTTAATTGACTTGCAACTAT
GGATTGAGGTCCATTTGATTCTCCTGTAACTTATTATTAGTTTGTCTTTGATGAATGCTTAGGCATGGTCGAATAATGTA
ACCAAATACCACTTGACCAATTTACTTTCATGACTACTAAACTAGACTAGCGTGCTGATTCCTACACACTGCCTTTGCGA
GAACTAGAAAAATGTGATCTGACTTTAAGTGTTACTAAATTAGTACGTAGTAAACTGCAATGCATGGCTAGACCAGCAGT
TCTGGATTAGCCGGCTGAGTTTTCGAATGGCTTAGCAACAAAAAATGACAAGTGTATATATTATAATGGGTTTAAAATAC
TATGTGTGCATCAGTGACAATCACAATATTTTGATTGAAATAACAAAATGCTATCCTAGATTATTAAGACTTATTACTAG
ATTGGTCATTGATCTTAAGTTCTTAAGATCAACCGTTGAATCTCCAGACCTTCTGATCGTATTATGCTGCTAATGGCCAT
TAAGGATAACCCCATGACATTAGTTCTCATCTCCCATTTTTCTGTATTGTTTGCGATATTGCTGCAGTTTCTTATTACAG
CTTGTCTAAGGCTAACCATCTAGGATAAAAAGTAGATCCTGCAGACTTAGAAGATCCAGTTAGGCTCAATATTCTTATTT
TTGTAACTCAGAGCTCCAGGACCTCACTTCAATTTTTTGGCCAATTTTTGTACAAACCAAGTTGTAGCTCCAATTGAGAG
ATCCAACCAGTTCTATCTGATTGCTGACAAACAGATTCAGCATGTACATATGACGAGGACTATTGAAACATGTAACTACT
AACCCAAAAAATATTCCTAATGTATTTTGAATATTTACCTCCACTGCAGCATTTTTAATATTACGAAATATGATTTTTAC
ATCTGATAGTAACACTTGTTGCAGTGACATAATTGATTTTAAGTTATGAAAATTCAAGTTCACTACACAGAACAATCCTT
CCTGATTTATGCCCCCTGGTGTCAATGTTGTTAAAGTCTCTTTGTTCATTTCTGAACTAACTCAGCCTATTTGTAGCATT
TCCGTCATGGTTCCTTCCTGTTCCACTCAAAGTTAGTAATGCAATTGTTATTTGCTTGTGCAGGGAAACTGGTGTCACGA
ATATAGGAAACTGAAGGCGAAGGTTGAGACAATACAGAAATGTCAAAAGTAATTTGTAACGATTTTGGTTGATTGCCAGT
ATATTATATACACTCTGTGAAGATAAATGGGACTGAATTTCTACATCCTGCACCTGCAGGCATCTGATGGGAGAGGATCT
TGAATCTTTGAATCTCAAGGAGTTGCAGCAACTGGAGCAGCAGCTGGAAAGCTCACTGAAACATATCAGATCCAGGAAGG
TACTGATTTAAATGATTTGTACAGCAACACAATTTAAAAAATAAAACAAGAAAAACACTTGCAGAGAAGTTCAGCAAAGT
ATATCTGAAGTCAGATTCTAGACTGAGATATTCACAATATGTATATGCATTTTAGTCATATGCTCTTCACAGTTAAAAAA
TGACTATTTCCTTTTTCTTTTTTTGTACTTGCAGAACCAACTTATGCACAAATCCATTTCTGAGCTTCAGAAGAAGGTAG
GCTGTCAACCTTGCATACCTGAACCGGTATTCGAACTGGTCAACTTGTCAGGAAACCTTAGCTTACTTGTTTCAAGTTTT
GTGACATTATAACATGTATGCAAGTAATTGGCCTACTTGCACGAAACCTCATTACATCGTTCTTGCTGCAGGAGAGGTCA
CTGCAGGAGGAGAATAAAGTTCTCCAGAAGGAAGTAAGCCCGTTGTCACCTTATGGTCCAACCGGTCTAAAATGTTTCCT
ATAGCAAATTTTATTGACACAGATCCCTGTCCCTTCCCCACAGCTCGTCGAGAAGCAGAAGGCCCAGGCGGCGCAACAAG
ATCAGACTCAGCCTCAAACAAGC---TCTTCTTCTTCTTCCTTCATGATGAGGGATGCTCCCCCTGCCGCAACTACCAGG
TGATGATGTACATCACAAGTCCATTCCTATTCAGAGTTCAAGGAACCATCTTTTGAATTGGTCGGGTTGTTCCTTGCAGC
CCACTT-TTGGTCTCAATATGCAGTCCTGTCGGGCCACATTTAAGTAACAAAATACTAATATACTTGTGTCCACTTTGGT
TGTGCAGCATTCATCCAGCGGCATCAGGAGAGAGGGCAGAGGATGCGGCAGTGCAGCCGCAGGCCCCACCCCGGACGGGG
CTTCCACTGTGGATGGTTAGCCACATCAACGGCTGAAGGGCTTCCAGCCCATATAAGCGTACTATTCAGTAGAGAGTAAC
AAGTTGCACCGGCCAGCCTGGTGTATGTTGCGGTTGC-------------------------------------------
--------------------------------------------------------------------------------
--------------------------------------------------------------------------------
-----------
>T8B
--------------------------------------------------------------------------------
---------CCGAATACGCGGGTCGGCCAAAAGTAGAAAAATGCACTGCGCCCACCTAACCCACGCAGCGCAC-TGCACA
GTAACGCTTCCTGTCAAAAGTCCAGCTCAATCATGCACGCACACACGGTAGACGCGGTGCGAACGACCCGTCGTGGCACG
AGCACGCGGTGTCTGCCCGCCCGTCCGCCCCGCAGCCGCCCTCCCAAACGGGACAAGCTAGACGGCCCAAAACAAGAAAG
GAAAGCAGCCTCCTACTGTGGCAGCCCGCCCCCACGACCGTCATCTCGCCTTCCATTCCATTTTCCCTGGACGGACCAGA
CCCGT-CCGAGCCGCCCTGACCTAGCCAGCCAGCCAGCCAGCATTTCCTGTTTCGTCCCCCGCCGCCGTGACCAAAAAAG
CAAAAAAGG-AAAAAGGAAAATGCTAAAGGAAAAACTCTGCTCTTTCCCTTCTACTAGGCCTAGGGTACAGTAGAA---T
AGTATAAAAAGGACAATTGTGCTC--TTTTTTTGCTCTGTGGTGTGCGTTTGTGGCGAGAGAAAATGATTTGGGGAAAGC
AATATC-GGGAGATTCGCACGTAAGATCGTTCGACACGTCGACACCGGGCGGGCCCC-TGGTGGGGCATCGTGTGGCTGC
AGTACCGCGGGGCCCCACGGGTCGGGCTGGGCCAATGGTTGCTCGACAGCGGCTATGCTCCAGACCAGCCCGGTATTGCA
TACCGCGCTCGGGGCCAGATCCCTTTAAAAACCCCTCCCCCCACTTGCCGGAAACCTCGTTTTGGCCT-GGCCATCCTCC
CTCTCCTCCC-TCTCTTCCGCCTCACCCAACCACCTGACA-GCCATGG--------------------------------
--------------------------------------------------------------------------------
--------------CTCCGCCCCCCCGCCCCCGCCTGCGCCTGTCGGAGTAGCCGTCGCGGTCTGCCGGTGTTGGA----
---------------------------------GGCTTGGGGTGTAGGGTTGGCCCCGTTCTCCAGCGGAGATGGGGCGC
GGGAAGGTGCAGCTGAAGCGGATCGAGAACAAGATCAACCGGCAGGTGACCTTCTCCAAGCGCCGCTCGGGGCTGCTCAA
GAAGGCGCACGAGATCTCCGTGCTCTGCGACGCCGAGGTCGGCCTCATCATCTTCTCCACCAAGGGAAAGCTCTACGAGT
TCTCCACCGAGTCATGGTAAATTAAGTACGCGCTGTCTTTAAATTTCTCCCCAATCCGCCTTCGATTTCGATTTCCTGCC
CGCCGTTCTGGCCCAGCGAGACGACCCGGCCGACCCCAGGGCCTTCTCCATTTCCGCGCCACTGTTTGGTTGATTCGGTT
CGCTCGGTAGCTGTTTCCATCCGTTTCTGCCGTGGCTGCTTGCTCGTTTTTCTTAGAATCGATGGCGGAGCTGGCGTTCC
GCGCGGCCGCGATTTCTTGCTATGGGGGGTAGGGCGTGCGACGGGTCGCCGAGCTATTTTATGCTCCGCCAGCGCCGGGA
AGGTTGTTCATCTGGCGTATTTTGGGGAAATTTTGGTCCCGGAGGCGCCAGGTGGCACCCCAAGTGGAACGGTTAGGACA
GTAATCTCTTGATATTTTTATCTGGCTGGGGATATTTACGTAAAAAAATTATATGGGGTTAAAGTGACATCGCAATTTAG
CATGCTACCTCATCTTCTCATTTAGAATCTTACTAGACGCTACAATACCTTGTTGTCTGGCTCATCAAATCTGTGCTTGC
TGCTTGAACAAATGAACCTCGTCATCTCGGTTATTTCCAGAATTTTGTTCCACAGGCTTTGCTATCATTCGTATTGCTAG
CTCCGGCCATGCGGCCATTTTGTTGCTTGCCTGGAGATACAGTCTACGGCACGCACGGAGAAAAGAGTCACTTGACTAGC
TAATGCATGGAATAATTGTCTGCAGCTGATGAAACTCCGGCATGAAGAGTCAAACCAAAAAGTAGAGAGTTCCTTCCAAA
TATAAAATGAGAGTTTCTGCAGACTTTTTCCCTTTCAACCATCATAATTTGCCTGTGATATTTGTTGGTGCTGGCGATGG
TTCTTGACAAAGTAAAGGAGTCAATAAAATCACGGAGACTGATCCATTCTTTCCCCCACACGCTGACATTAGTCCATGTT
AGTTTCCCGTTTCTGCCTGCTTCCATAATTCCCGGCCGGCGAAGTACTAGATCAACCTCCACGGTTTCAAAAAGTAGGAA
ATATCATACCATCGGAATGACCGCTGCTTAGTAAATATCCATTGTTGTTTGTAATCTTGCTGAGAAAGCAACGTTACCAT
TTGCCTCATGGCAAAGACCTGTATGTTGAGGTGCTAAATCTTTTCTAGTTTTGTACCACTGAGGGTATGAGTGGCGCTAA
CGGAAAAGGGTAAGCAAGTTTGATTGGCTTACCTTCAGCCTCCTTGGTTGTTTGAAGCATAGGTGCTTGCATGCATGTAT
CAAGCTGGTCACGTGATGAAAACGCGTAAGAATCAAAGTCAGTTAAATTAAGATATAAACAGATGCAGTCATATTTTAAG
CTAGTGCTGCACTGTGAACTTCAGTATCTCAGATCAAAGAATTGAATAATGCTACCCCCTGTTTCTGCGCTGTTCATTTG
GAAAAGACTGTCATGAACATCCTAATTGGTAGCCATGCATTTATCAGCTTGCCGGCTTTATTTTCTTTGCTCTCATTCCT
TTTCATTTGGTTTGCTTTGCCTACCTCTGCATGATAGGCACGTGTAAATGCCATGCTTTGTCTAGAGCCTATGAGACAGC
ACGCTAATGCACCACGATGATATTCCATGGTTTAGTTTGTCGGAACTATAACTCAGGTAGCTCTGAGGATACTGACTGAA
TCTTGAGATCCTACTATATTCTAAAACGCATCTATAGCTGCATATAACCGACTCAGGCACAAAATCAGCATTGATCGACC
AGGCATCATATGCATACACTAAAATGCAGCTAATGATGTAGCCTGATGATTTTCTGGACCTGGTTTGGATAATGGTTAAT
GTACCCAATTGTTATTTACTCTATGTCCTCAATCTCCTTATCAGTCGGTTAATTTACCACACTTAACAAAGGTCCAAAGC
TGACATTGCAACCAACTTTACTCATCTCTGGACTAGTAAACACGAAGTAAGCTGTTAGGGACTGTGTGATGGGTCTATGT
TACATGCATGTGTTGTCGGTCTATTACTTAACCAGGTCTGGGAACCAGTTATCCTCTACACCTATATATTGTGTCCCTAA
ACCTATATACTTAAGAGTAAAACAGAAGTTATGCCTAGGAATATCTGACTAAGCTATGGGATAGTCAACTTTCATTTTTG
CTCCTGCCACATCTTTACTTAGTCCACAAATGACATATAGACAATCACCTAGAACCATTATTTAGACTTTATATCTGCTC
ATTACATGTATTAAATCCATGAAATAGAGGAAGCTGAATAGGCATACAATATAGTTGAAGCTCGGCAGATGACTTAATAA
GTGTCATATCCATTAACCATTTCACATATTTTTACATTTTTGCTGCAGTGATATTTTGCTAGCTCCCAGTTACAAGTTAA
TTAATATATGGAGATCCTGGGCACGTACATGTAAGCAGATCCTATCGACTTCCGTGGATCCGCTGATGGAATCGCCCTCA
GGATTTCATGGCATAGTCTTGATATGTCACGAACTAGTTGTTAGTTTATTTATTTTTACATTGAGCTTTGCCCATCCAAG
ATGATAGAAATGTTATGTATTTAAAATGTAATCTCACAGTCATTGTTGTTGGTATGGATCGTATGCCAAAAATGTTTTAC
CATGAAGTCTATTAATGAAGAATATTTATGTTACAACTTTCTTGCTTTACGTTAGTTAAAATTGGTAATTTTGTTTCTTT
GTGCCCCCCTTCTTGTACAACCATTTATCTTACCAAACTATGCAGCAACAAATATGCACAGTCTCTATTCACGAATTTCA
TATTCCCCAAAGTTAAATATTAAGAACAAAAGTTATGTTTCTACTTTTTCCAACTCATAATTTTCTGAACTCAAATTTTA
TAATCTGAAAACTTAATAGTAACATTTTATTTGAAAAAATTTTGAATTTCTTTTTTATTATCAAAAAAGTTTGGATGACA
TAAATTTATGTATGAACTATTATGAAAGCACAAGCAACAATGAAAGTGTCTTTTTAAGCAAAACCTTGTGACTCATCACT
CAAAATAGTTTGTGTCTGACTTTCAATATTCAAACTAACACATATTAAAGACGTATACATGTGTCTTTATATCACATGTG
TGCTTTTCCTGCTTAAGGTAGTAGGACTATCTCTTTTTTGAGAAACACCGATTACAACGTAGATGTAGACACAAGCGCAC
ATCACCACCACACATACACACTCACACAATGTTTAGTAAAGACTAAAATTGTGGAGCTTCAAGATCTTTGGAACATCATG
AATGTCACCTCCTACTGAATGAATAATCCGCATAGTGCATCAAACCTTTGGTTTGATCTTCCCTGGTGGGCTGCGAGTCA
AGGTTTT-AAAAAAGCGGTAGGCGCTAATCGTGAATTTTGCTTATGCCTAGTGCAATGACCGCCTAGGCGCACTTATCCC
TTTGTATGATAGAGGTGAAGGAGATTTTACAGCAATGAGATCGATGGCGCGAAGCCCGGAGGGAGGTATCAGTGGTGAGT
TGGAGTGAAAAATCCCTCCTCTGATTCAACCTTCCTTGACAACATAGCCCAAACAAGGCCCACTAAGAAACCCTAATCTT
CTAATGCATCTAAACCGTCCATTTTCTCTGCATTCCCCATCTCTCTCTATCGTTAGGTCTCACTTTCCTTTGTCATTTGT
ATGTAGCGACAATGGTGGCGTGTCTAGCTTCTTCCTTGCATTTGCTTCTCCTTTCCTACCGGCGAAAAAGATCTCATCGG
TCATGGAGAACCTAGTTAGGCGCCTAAACCTCCGCCTATGGAGGCGGTAGTCTGCTCATCGCCTAGGCGCGCTTAAATGG
CTCCTTTTCATTGTCTTTTTTTCTATGTTGGGAGTACAACCGCACTCCTAACCCACTAACCACAGGCTGGTTCTCATCTA
GTACTTTCACAATTGTACCACTTTTATCTCACAAACACGAGGGGATTGTGGTGGAGAGTCATTTATTACAACTTTGATAA
TCAACATTCAAAGAAGTATTCAAGTCTATGAAGATCTTCTGAAAAATGTGTTTTGTCCAAGGCAAAAATATATCTTTGTT
TTTTCATACCGAGATACGAAAGACCATATTCTTGTACCAATTTTTTCTAGTGGTTATGCTATATCATGAATAACACCTAT
AT-TTTTTCTTTCAAAATGGGCACAATGTACTCAAAATTTACGACGTTCATAGGGTTAGGATGGGGTGTACTTAGTATTT
TATGTGAAATATGTAGTAACATGTTTTTTTGGGTATGCATATTCCTTTACACATGGATTAAAGAGTTTTCTACAAGAAAA
AATATTACAAGATGAATATGGTTTGCCATCTAATTGTTTAAGATATTCTTACATTTAGGTAAATTTTGAGTCGCCTATGT
GCTATTTTTCTCCACATAAATAGTTCAA-----------------------CC---------------------------
----CCCCACCCCCCA--------C--------------------------------CCCCACCCACATGATTCTCCACA
TAGTCCCAA--TTTTTTTTCTGGTATGAGATATGATATATTGTCAATAAACATGGGTCTGTAATGCTAATAGTTGTTTCT
TATCTAGTTGAAGCTATTAGATAATTGGGCACATGTATAGACACGATGGATGGGAAATATCGTAGGTACCACTAACCATG
TACTAAACATCTTATATTACTTTACAAATTTAGTAGTTATTACGAAGAAGAAAGATTGTTTCAGATGCCTACACCCATTG
TTTTTAAGGCGTCGCCTAGGCGTCAGGGCGCCCCAGGTCACAAGGCGTCGCCTAGGCGTCAGGGCGCCCCAGGTCACAAG
GCGTCGGCCTTGCCTTACGCACATGCCTAAAGGTGTCCGCCTTAGTCCATAGGGCGTCCGCCTAGGCGCCATTCTCCCCG
CCTTAGGCAAATGAAGACGCCTTAGATAGGTTGGGAGTTCAGGCGGGAAAAAGAGCTTTGGGCGGGAAGAAAAGGGCGGG
AAACCGAGTCTGGGCGCCAACAGTTACTAGCAGGGGGAGAGAGAGCTCTAACCAGTTTCAGTTTTCCCCACCCCCACCTC
TGGTGGCTGGATCTGAGCTTCTCCCCCTCCTCTCTGGCAGATCCTCCTCTCCTGCGGTTTCTCCTCTCCAGGACAGTAGG
CAGCAACAAGCAACCAACACCTCTCCTGCAAATGCCTACCAGATTATGCTCAGTTCTACTTCTTAGAACTCTGTAAGGCG
CCGCCTTGCCTATGCATTAGTGCTTAGGCAGTGAGGCACCCCCCCTCCCCCAGCACCTTGCCTCGCCTTACCGCCTTTAA
AACATTGCCTACACCTGCGTAGGAGTGCAAACAACATAGAGAAGTACAAGGTGGCAAAGAAGACCGCAACGCGAGCAGTG
AGTGAATCAAGGGGTCGGGCATATGAAGACCTCTACCAACGCTAAGGGGCCGGGAAGGAAGGTGCAAGGGACATCTATGA
GACGGCCAAGATCCGAGGGAAGAAGACGAGGGATGTCAAACAAGTCAAATGCATCAAGGATAGAGCAGATCAACTCATAG
TGAAGGACAAGGAGATCAAGCATAGATGGCGGGAGTACTCCGACAAGCTATTCAACAGAGAGAATGAGAGCTCTAGCATT
GAGCTCTACGACTCCTTTGATGATGCCCGCAGACATTGTGTGCGATGAATCTAGGAGTCTGAGATTAAGGAGGCTTTACA
AAGAATGATGTTATGGGAGTCATTGAGCACCACTTAAGAGGAATGACATGTGTGACCAAAAATCAATTTGATTTCATGCC
TGAGAGGTTGATCATGGAAG------------------------------------------------------------
--------------------GCATTTTATTGGTACGACAACTTGTGGAGAAATACAAGGAGCAAAAAAGGGACATGCATA
TGATGTCCATTGACTAGGAAAAGGCATGCGATAAGATACTGAATAATGTCATGTGGTGGGCCTTGGAGAAACACAAAGTC
CCACAAAGTACATTACCCTCATTAAGGACATGTATGATAATCCCATGACAGGTGTTCGAACAAGTGATGGCGACACTGAT
GACTTTGCCATAAAATAGGACTGCACCATGGGTCAGCTTTGAGCCCTTATCTTTTTGCCTTGATGATGGATGAGGTAACA
AGGAGATATTCCACGGTATATTCTCTTTACGATTGATGTGGTGCTAGTCAATGATAGTTGCACGGGACTTAATGGAAAGT
TAGACCTATGGAGAGAAACTTCGGAATCAAAGTTTTTAGGCTTAACTAAAATTGAGTACGTGAGGTGCAGTTTCAGTACT
ACTAGGCACGAGGAGGTGGTTAGCCTCAATGGGTAGGTTGTACCTCTTCAAATCAAAGTCGGATGGAGGAAGTGACGCCA
AGTTTTTGGTGTTCTCTGTGACAAGATAGTGCCACAAAGGCTAAAAGACAGGTTCGATAGGACGGTGACTCACAATGTAT
GGCGCATCTTGCGATGGATGTGTGGCCACCCAAGAAAGGATAGAGTTTGAAATGATGATATACATGTAGAGTTGGGGTAG
CACCGATTGAAGGGAAGCTTGTCGAACATCTGAGATGGCTTGGATATATACAAAGTAGGCCTCTAGAAACTTCCGTGCAT
AGCGGACGGTTAAAACATGCTAATAATGTAACAGAGGTTGGGGTAGACCAAATTTCACATGGGAGGAGTCCCTAAAGAAA
GATCGGAAGACTGAAGTATCACAAAGAACTAGTTATGGACAGGGGTGCATGGAAGTTAGCTATCCACGCGCCAAAACCAT
AAGTTGGTTTCGAGATTTTACGGGTTTCAGCTCTACCCAACCAAACTTATTTGGGACTAAATGCTTTGTTGTTGTTGTAT
CTCTTGCCTTGGTCTTAGCAATTTACCATGTGCATGTTTTTTCTGGGAAGGCAAAATTGAATGCCAAGTTTTTCCTGAAG
TTGCACATTGTACAAATTGGTGTCCTTGCTCCATGGCACATCAGTTTTCCCGTCGTATGATGATGCAACAACTAGGTATT
AGAGCAACTCTAGCAGAGAGAGTCTTCA-TGGCTCCCGTCACCATATTTCTTTTAGCTCGCTCCATACACGATCTCGTGG
CCTCCATATTTGGAGGTTCGGGAGGTCTAGTATGGAGCTTGCCCCAAAACCAACTGCCAACGTGGGGCGGAAGTTTTAAG
CTTCCTTCTCCCGCCTCTCATCGGATTTGAAGCAGCTCGGCCTCACACAGACCACCAGCTGGCACCTGACCATTAACGCC
ATGCCTGCGTCCTCAGATTCTTATGGCGGTCCATCGGATGGCTGCCATGCGGCACCATCTCCTTGCTTGCGTGTGAGCAA
ATTGAAGGCATGCGAGTAGGTCGTTGCAACATTTCTCACAGGGAGACGCGCCCTTTGACTAAGAGGAGCCTTGGCGCAGT
GGTAAAGCTGCTGCCTTGTGACCAAGAGGTCACGGGTTCAAGTCCTGAAAACAGCATCTTGTAGAAATATAGGGAAAGGC
TGCGTACAATAGACCCAAAGTGGTCAGACCCTTCCCCGGACCCTGCGCAAGCGGGAGTTACATGCACCGGGGCTGCCCCT
TTAGACGCGCCCTTTGACTACCCCACATTAGCTGCCTCCCGCCTCCCCAAGTGCCTCCCTAGTGGTGTCTGGGGCGGCCT
GTAAAAGGCCGGTACCCTCTGCTCTCTCGCTTCAATCCTATGTTCGATGCCTTTTATTCCAATCTCACATGCCTCCAATC
GAAGGGGAGCCTTGGCGCAGTGGTAAAGCTGCTGCCTTGTGACCATGAGGTCACGGGTTCAAGTCCTGGAAACAGCCTCT
TACAGAAATGTAGGGAAAGGCTGCGTACTATAGACCCAAAGTGGTCGGACCCTTCCCCGACCCTGCGCAAGCGGGAGCTA
CATGCACCGGGCTGCCC--TTTTTTTTCACATGCCTCCAATCCACCACCCCCTTTGTTGTTCATGGCGCATCCGGAGGAG
CTCTCTCTCTCATCTTCAATTTTTGGCATGAGGTGGAGTAGCCCGCGGATCCTTTTCCCCCCTTTAGGGACCAGATGGAC
CTAGTCCTGGAGGAGGCTGCACAGATGGAAGCGCAAATGGAGCAGCAGATTTGGGCACTAGCACACTCCCGCCGCCGCGG
ATGAATGGCCGGCCTGGGACAACGTCGCTGAGGCGCATTTCCAAGTCATAGTGGCCAACATTGTTGCATTTTACGTAGGT
GGTGGCAGTGGTCGTGGCCGCAACTAGTTTAACTAATTATTAGGTGTTCTATGAATGTAATTCACATGTGACTAGTGTTC
CGCCCCTGTTTAGGAATGAAATCGATGCTTCTGAACCAGTTCAATGTGTTTGTTGGATATTTTTTGGAGAAGAACATGTG
ACCCAATGACAGGTGGGTCCTACTCGTAGGGCACGACTCTCTGTTTGCGCTTTGGATAGGCATCCTCCATATCCATATGG
AGCGCATCAACGTGGTGACTCTGCTAGAGTTGCTCTTACACACCTCGATATGCAACTTTAGCTCACCATGCTTGATATAC
GTTTAGCCATCCAATGATTGAACAATTGGTGTTGGTAGAAGCAGAGTCCATGCCAAACCACTATGTTAAATGCCTGACAA
ACGGGTCTTTATCTAGTTCCTTTTTGAGATGCACCTTAGTGTGTTATTTTCTAGGGTTGCCTCACCATTGGGATCCCTTG
GGATCACCTTACTATGTGCATAATTTCTTTTCACATGGGCATTTATCTGCTTTGGCATTCAAAGCTTTCATTTGAAAATT
TGCTCTACCACCTATATTTGTACCGACAATACCTTTGCATGGGCCCACACATTAGGTTTTAAAATGGTTGTCGTGTTCGT
ATCGTCCTACTTATCTAGGCATGGCTCTTGCCTAGATAACTATTGTTGGTCACACACTTATATATTACCGGTTTGTGAGT
CTAGTTGATTGAATAGGTGAGTTGTTGCACATTCTTGAACTGATTTTGACTTGATGACCATTGTAACCATTTGCAGGTTA
TAGGATAGCACATAGTTCAACACTATAACTAATTGTTGATTCATTCCATGTTGCTTAAAAAATGCCTACTATAGGTTATA
GGGTAGCGTCTGACGGTTTTCCATGTGTTGTGGGTACTTGTGTGACAATTGAGGACACGATGTTTGTGGTGAAAGAGAAC
ACGTTGACCTCCACAAATAGTTAGGATGCTGGGTGAAGCCTACGGGAAGACAGGGAGAAGGTATAGGAGGAGAATAACAC
GAGGGGTAAAAAGTTAATGACTTAAATACAACAGCAAGGAACGTTTCTTAAACTGAAGCTCTAGCGCTATAGTTACATAA
TTTGAATCTGAGCAGAATTATACTTACCTTGCCTAGCACAATCCCATCCTAAACTTCTGTTTTGCACATTTCGTTGAGTC
TATAGACAGAAGAAAAGGGTCACTCTATTTTCCCAACAAAACTTGAACAACACCAGAACCTTCTTGAAGTCAGTTTCGTG
CTCTTTCTAGCTTTGTTGTACCTTACCTATCATTTACATTATGGTCACAGTGAAATGCTTTGCAAACTATTTGACCAGAT
GCTGTATACCATATTTGAATCTCATTTGCATACGCCGACATGAAACGATGTATTACAGAAAAGCTTCCGATTTGTCAAAA
TTTATCATATATCAATTCTTGAGATTGTGCATATACTGGACATAGTTAATCTTGTTTACATGTACTTCCAATGACTAGAT
ATTTCTTTCTCTTATGCAGTATGGACAAAATTCTTGAACGGTATGAGCGCTACTCTTATGCAGAAAAGGTTCTCGTTTCA
AGTGAATCTGAAATTCAGGTAAAAATGAAAAGAAAACGGTTTGCTTTCCTTTAGCTATGAAGTAAATTGTTGCCGATATC
AGATGATCTGAAATTTATTAGTAGGCCACTATATTTTGAATGATTTCCATGAGCTATGAATTTAATTGACTTGCAACTAT
GGATTGAGGTCCATTTGATTCTCCTGTAACTTATTATTAGTTTGTCTTTGATGAATGCTTAGGCATGGTCGAATAATGTA
ACCAAATACCACTTGACCAATTTACTTTCATGACTACTAAACTAGACTAGCGTGCTGATTCCTACACACTGCCTTTGCGA
GAACTAGAAAAATGTGATCTGACTTTAAGTGTTACTAAATTAGTACGTAGTAAACTGCAATGCATGGCTAGACCAGCAGT
TCTGGATTAGCCGGCTGAGTTTTCGAATGGCTTAGCAACAAAAAATGACAAGTGTATATATTATAATGGGTTTAAAATAC
TATGTGTGCATCAGTGACAATCACAATATTTTGATTGAAATAACAAAATGCTATCCTAGATTATTAAGACTTATTACTAG
ATTGGTCATTGATCTTAAGTTCTTAAGATCAACCGTTGAATCTCCAGACCTTCTGATCGTATTATGCTGCTAATGGCCAT
TAAGGATAACCCCATGACATTAGTTCTCATCTCCCATTTTTCTGTATTGTTTGCGATATTGCTGCAGTTTCTTATTACAG
CTTGTCTAAGGCTAACCATCTAGGATAAAAAGTAGATCCTGCAGACTTAGAAGATCCAGTTAGGCTCAATATTCTTATTT
TTGTAACTCAGAGCTCCAGGACCTCACTTCAATTTTTTGGCCAATTTTTGTACAAACCAAGTTGTAGCTCCAATTGAGAG
ATCCAACCAGTTCTATCTGATTGCTGACAAACAGATTCAGCATGTACATATGACGAGGACTATTGAAACATGTAACTACT
AACCCAAAAAATATTCCTAATGTATTTTGAATATTTACCTCCACTGCAGCATTTTTAATATTACGAAATATGATTTTTAC
ATCTGATAGTAACACTTGTTGCAGTGACATAATTGATTTTAAGTTATGAAAATTCAAGTTCACTACACAGAACAATCCTT
CCTGATTTATGCCCCCTGGTGTCAATGTTGTTAAAGTCTCTTTGTTCATTTCTGAACTAACTCAGCCTATTTGTAGCATT
TCCGTCATGGTTCCTTCCTGTTCCACTCAAAGTTAGTAATGCAATTGTTATTTGCTTGTGCAGGGAAACTGGTGTCACGA
ATATAGGAAACTGAAGGCGAAGGTTGAGACAATACAGAAATGTCAAAAGTAATTTGTAACGATTTTGGTTGATTGCCAGT
ATATTATATACACTCTGTGAAGATAAATGAGACTGAATTTCTACATCCTGCACCTGCAGGCATCTGATGGGAGAGGATCT
TGAATCTTTGAATCTCAAGGAGTTGCAGCAACTGGAGCAGCAGCTGGAAAGCTCACTGAAACATATCAGATCCAGGAAGG
TACTGATTTAAATGATTTGTACAGCAACACAATTTAAAAAATAAAACAAGAAAAACACTTGCAGAGAAGTTCAGCAAAGT
ATATCTGAAGTCAGATTCTAGACTGAGATATTCACAATATGTATATGCATTTTAGTCATATGCTCTTCACAGTTAAAAAA
TGACCATTTCCTTTTTCTTTTTTTGTACTTGCAGAACCAACTTATGCACGAATCCATTTCTGAGCTTCAGAAGAAGGTAG
GCTGTCAACCTTGCATACCTGAACCGGTATTCGAACTGGTCAACTTGTCAGGAAACCTTAGCTTACTTGTTTCAAGTTTT
GTGACATTATAACATGTATGCAAGTAATTGGCCTACTTGCACGAAACCTCATTACATCGTTCTTGCTGCAGGAGAGGTCA
CTGCAGGAGGAGAATAAAGTTCTCCAGAAGGAAGTAAGCCCGTTGTCACCTTATGGTCCAACCGGTCTAAAATGTTTCCT
ATAGCAAATTTTATTGACACAGATCCCTGTCCCTTCCCCACAGCTCGTCGAGAAGCAGAAGGCCCAGGCGGCGCAACAAG
ATCAGACTCAGCCTCAAACAAGC---TCTTCTTCTTCTTCCTTCATGATGAGGGATGCTCCCCCTGCCGCAACTGCCAGG
TGATGATGTACATCACAAGTCCATTCCTATTCAGAGTTCAAGGAACCATCTTTTGAATTGGTCGGGTTGTTCCTTGCAGC
CCACTT-TTGGTCTCAATATGCAGTCCTGTCGGGCCACATTTAAGTAACAATATACTAATATACTTGTGTCCACTTTGGT
TGTGCAGCATTCATCCAGCGGCATCAGGAGAGAGGGCAGAGGATGCGGCAGTGCAGCCGCAGGCCCCACCCCGGACGGGG
CTTCCACTGTGGATGGTTAGCCACATCAACGGCTGAAGGGCTTCCAGCCCATATAAGCGTACTATTCAGTAGAGAGTAAC
AAGTTGCACCGGCCAGCCTGGTGTATGTTGCGGTTGC-------------------------------------------
--------------------------------------------------------------------------------
--------------------------------------------------------------------------------
-----------
>T9B
--------------------------------------------------------------------------------
--------------------------------------------------------------------------------
-----------------------------------------CACACGGTGGACGCGGTGCGAACGACCCGTCGTGGCACG
AGCACGCGGTGTCTGCCCGCCCGTCCGCCCCGCAGCCGCCCTCCCAAACGGGACAAGCTAGACGGCCCAAAACAAGAAAG
GAAAGCAGCCTCATACTGTGGCAGCCCGCCCCCACGACCGTCATCTCGCCTTCCATTCCATTTTCCCTGGACGGACCAGA
CCCGTCCCGAGCCGCCCTGACCTAGCCAGCCAGCCAGCCAGCATTTCCTGTTTCGTCCCGCGCCGCCGTGACCAAAAAAG
CA--------AAAAAGGAAAATGCTAAAGGAAAAACTCTGCTCTTTCCCTTCTACTAGGCCTAGGGTACAGTAGAA---T
AGTATAAAAAGGACAATTGTGCTC--TTTTTTTGCTCTGTGGTGTGCGTTTGTGGCGAGAGAAAATGATTTGGGGAAAGC
AATATC-GGGAGATTCGCACGTAAGATCGTTCGACACGTCGACACCGGGCGGGCCCG-TGGTGGGGCATCGTGTGGCTGC
AGTACCGCGGGGCCCCGCGGGTCGGGCTGGGCCAATGGTTGCTCGACAGCGGCTATGCTCCAGACCAGCCCGGTATTGCA
TACCGCGCTCGGGGCCAGATCCCTTTAAAAACCCCTCCCCCCACTTGCCGGAAACCTCGTTTTGGCCT-GGCCATCCTCC
CTCTCCTCCC-TCTCTTCCGCCTCACCCAACCACCTGACA-GCCATGG--------------------------------
--------------------------------------------------------------------------------
--------------CTCCGCCCCCCCGCCCCCGCCTGCGCCTGTCGGAGTAGCCGTCGCGGTCTGCCGGTGTTGGA----
---------------------------------GGCTTGGGGTGTAGGGTTGGCCCCGTTCTCCAGCGGAGATGGGGCGC
GGGAAGGTGCAGCTGAAGCGGATCGAGAACAAGATCAACCGGCAGGTGACCTTCTCCAAGCGCCGCTCGGGGCTGCTCAA
GAAGGCGCACGAGATCTCCGTGCTCTGCGACGCCGAGGTCGGCCTCATCATCTTCTCCACCAAGGGAAAGCTCTACGAGT
TCTCCACCGAGTCATGGTAAATTAAGTACGCGCTGTCTTTAAATTTCTCCCCAATCCGCCTTCGATTTCGATTTCCTGCC
CGCCGTTCTGGCCCAGCGAGACGACCCGGCCGACCCCAGGGCCTTCTCCATTTCCGCGCCACTGTTTGGTTGATTCGGTT
CGCTCGGTAGCTGTTTCCATCCGTTTCTGCCGTGGCTGCTTGCTCGTTTTTCTTAGAATCGATGGCGGAGCTGGCGTTCC
GCGCGGCCGCGATTTCTTGCTATGGGGGGTAGGGCGTGCGACGGGTCGCCGAGCTATTTTATGCTCCGCCAGCGCCGGGA
AGGTTGTTCATCTGGCGTATTTTGGGGAAATTTTGGTCCCGGAGGCGCCAGGTGGCACCCCAAGTGGAACGGTTAGGACA
GTAATCTCTTGATATTTTTATCTGGCTGGGGATATTTACGTAAAAAAATTATATGGGGTTAAAGTGACATCGCAATTTAG
CATGCTACCTCATCTTCTCATTTAGAATCTTACTAGACGCTACAATACCTTGTTGTCTGGCTCATCAAATCTGTGCTTGC
TGCTTGAACAAATGAACCTCGTCATCTCGGTTATTTCCAGAATTTTGTTCCACAGGCTTTGCTATCATTCGTATTGCTAG
CTCCGGCCATGCGGCCATTTTGTTGCTTGCCTGGAGATACTGTCTACGGCACGCACGGAGAAAAGAGTCACTTGACTAGC
TAATGCATGGAATAATTGTCTGCAGCTGATGAAACTCCGGCATGAAGAGTCAAACCAAAAAGTAGAGAGTTCCTTCCAAA
TATAAAATGAGAGTTTCTGCAGACTTTTTCCCTTTCAACCATCATAATTTGCCTGTGATATTTGTTGGTGCTGGCGATGG
TTCTTGACAAAGTAAAGGAGTCAATAAAATCACGGAGACTGATCCATTCTTTCCCCCACACGCTGACATTAGTCCATGTT
AGTTTCCCGTTTCTGCCTGCTTCCATAATTCCCGGCCGGCGAAGTACTAGATCAACCTCCACGGTTTCAAAAAGTAGGAA
ATATCATACCATCGGAATGACCGCTGCTTAGTAAATATACATTGTTGTTTGTAATCTTGCTGAGAAAGCAACGTTACCAT
TTGCCTCATGGCAAAGACCTGTATGTTGAGGTGCTAAATCTTTTCTAGTTTTGTACCACTGAGGGTATGAGTGGCGCTAA
CGGAAAAGGGTAAGCAAGTTTGATTGGCTTACCTTCAGCCTCCTTGGTTGTTTGAAGCATAGGTGCTTGCATGCATGTAT
CAAGCTGGTCACGTGATGAAAACGCGTAAGAATCAAAGTCAGTTAAATTAAGATATAAACAGATGCAGTCATATTTTAAG
CTAGTGCTGCACTGTGAACTTCAGTATCTCAGATCAAAGAATTGAATAATGCTACCCCCTGTTTCTGCGCTGTTCATTTG
GAAAAGACTGTCATGAACATCCTAATTGGTAGCCATGCATTTATCAGCTTGCCGGCTTTATTTTCTTTGCTCTCATTCCT
TTTCATTTGGTTTGCTTTGCCTACCTCTGCATGATAGGCACGTGTAAATGCCATGCTTTGTCTAGAGCCTATGAGACAGC
ACGCTAATGCACCACGATGATATTCCATGGTTTAGTTTGTCGGAACTATAACTCAGGTAGCTCTGAGGATACTGACTGAA
TCTTGAGATCCTACTATATTCTAAAACGCATCTATAGCTGCATATAACCGACTCAGGCACAAAATCAGCATTGATCGACC
AGGCATCATATGCATACACTAAAATGCAGCTAATGATGTAGCCTGATGATTTTCTGGACCTGGTTTGGATAATGGTTAAT
GTACCCAATTGTTATTTACTCTATGTCCTCAATCTCCTTATCAGTCGGTTAATTTACCACACTTAACAAAGGTCCAAAGC
TGACATTGCAACCAACTTTACTCATCTCTGGACTAGTAAACACGAAGTAAGCTGTTAGGGACTGTGTGATGGGTCTATGT
TACATGCATGTGTTGTCGGTCTATTACTTAACCAGGTCTGGGAACCAGTTATCCTCTACACCTATATATTGTGTCCCTAA
ACCTATATACTTAAGAGTAAAACAGAAGTTATGCCTAGGAATATCTGACTAAGCTATGGGATAGTCAACTTTCATTTTTG
CTCCTGCCACATCTTTACTTAGTCCACAAATGACATATAGACAATCACCTAGAACCATTATTTAGACTTTATATCTGCTC
ATTACATGTATTAAATCCATGAAATAGAGGAAGCTGAATAGGCATACAATATAGTTGAAGCTCGACACATGACTTAATAA
GTGTCATATCCATTAACCATTTCACATATTTTTACATTTTTGCTGCAGTGATATTTTGCTAGCTCCCAGTTACAAGTTAA
TTAATATATGGAGATCCTGGGCACGTACATGTAAGCAGATCCTATCGACTTCCGTGGATCCGCTGATGGAATCGCCCTCA
GGATTTCATGGCATAGTCTTGATATGTCACGAACTAGTTGTTAGTTTATTTATTTTTACATTGAGCTTTGCCCATCCAAG
ATGATAGAAATGTTATGTATTTAAAATGTAATCTCACAGTCATTGTTGTTGGTATGGATCGTATGCCAAAAATGTTTTAC
CATGAAGTCTATTAATGAAGAATATTTATGTTACAACTTTCTTGCTTTACGTTAGTTAAAATTGGTAATTTTGTTTCTTT
GTGCCCCCCTTCTTGTACAACCATTTATCTTACCAAACTATGCAGCAACAAATATGCACAGTCTCTATTCACGAATTTCA
TATTCCCAAAAGTTAAATATTAAGAACAAAAGTTATGTTTCTACTTTTTCCAACTCATAATTTTCTGAACTCAAATTTTA
TAATCTGAAAACTTAATATTAACATTTTATTTGAAAAAATTTTGAATTTCTTTTTTATTATCAAAAAAGTTTGGATGACA
TAAATTTATGTATGAACTATTATGAAAGCACAAGCAACAATTAAAGTGTCTTTTTAAGCAAAACCTTGTGATTCATCACT
CAAAATAGTTTGTGTCTGACTTTCAATATTCAAACTAACACATATTAAAGACGTATACATGTGTCTTTATATCACATGTG
TGCTTTTCCTGCTTAAGGTAGTAGGACTATCTCTTTTTTGAGAAACACCGATTACAACGTAGATGCAGACACAAGCGCAC
ATCACCACCACACATACACACTCACACAATGTTTAGTAAAGACTAAAATTGTGGAGCTTCAAGATCTTTGGAACATCATG
AATGTCACCTCCTACTGAATGAATAATCCGCATAGTGCATCAAACCTTTGGTTTGATCTTCCCTGGTGGGCTGCGAGTCA
AGGTTTT-AAAAAAGCGGTAGGCGCTAATCGTGAATTTTGCTTATGCCTAGTGCAATGACCGCCTAGGCGCACTTATCCC
TTTGTATGATAGAGGTGAAGGAGATTTTACAGCAATGAGATCGATGGCGCGAAGCCCGGAGGGAGGTATCAGTGGTGAGT
TGGAGTGAGAAATCCCTCCTCTGATTCAACCTTCCTTGACAACATAGCCCAAACAAGGCCCACTAAGAAACCCTAATCTT
CTAATGCATCTAAACCGTCCATTTTCTCTGCATTCCCCATCTCTCTCTATCGTTAGGTCTCACTTTCCTTTGTCATTTGT
ATGTAGCGACAATGGTGGCGTGTCTAGCTTCTTCCTTGCATTTGCTTCTCCTTTCCTACCGGCGAAAAAGATCTCATCGG
TCATGGAGAACCTAGTTAGGCGCCTAAACCTCCGCCTATGGAGGCGGTAGTCTGCTCATCGCCTAGGCGCGCTTAAATGG
CTCCTTTTCATTGTCTTTTTTTCTATGTTGGGAGTACAACCGCACTCCTAACCCACTAACCACAGGCTGGTTCTCATCTA
GTACTTTCACAATTGTACCACTTTTATCTCACAAACACGAGGGGATTGTGGTGGAGAGTCATTTATTACAACTTTGATAA
TCAACATTCAAAGAAGTATTCAAGTCTATGAAGATCTTCTGAAAAATGTGTTTTGTCCAAGGCAAAAATATATCTTTGTT
TTTTCATACCGAGATACGAAAGACCATATTCTTGTACCAATTTTTTCTAGTGGTTATGCTATATCATGAATAACACCTAT
AT-TTTTTCTTTCAAAATGGGCACAATGTACTCAAAATTTACGACGTTCATAGGGTTAGGATGGGGTGTACTTAGTATTT
TATGTGAAATATGTAGTAACATGTTTTTTTGGGTATGCATATTCCTTTACACATGGATTAAAGAGTTTTCTACAAGAAAA
ATTATTACAAGATGAATATGGTTTGCCATCTAATTGTTTAAGATATTCTTACATTTAGGTAAATTTTGAGTCGCCTATGT
GCTATTTTTCTCCACATAAATAGTTCAA-----------------------CC---------------------------
----CCCCACCCCCCACCCCCCA---------------------------------CCCCCACCCACATGATTCTCCACA
TAGTCCCAA--TTTTTTTTCTGGTATGAGATATGATATATTGTCAATAAACATGGGTCTGTAATGCTAATAGTTGTTTCT
TATCTAGTTGAAGCTATTAGATAATTGGGCACATGTATAGACACGATGGATGGGAAATATTGTAGGTACCACTAACCATG
TACTAAACATCTTATATTACTTTACAAATTTAGTAGTTATTACGAAGAAGAAAGATTGTTTCAGATGCCTACACCCATTG
TTTTT------------------------------------AAGGCGTCGCCTAGGCGTCAGGGCGCCCCAGGTCACAAG
GCGTCGGCCTTGCCTTACGCACATGCCTAAAGGTGTCCGCCTTAGTCCATAGGGCGTCCGCCTAGGCGCCATTCTTCCCG
CCTTAGGCAAATGAAGACGCCTTAGATAGGTTGGGAGTTCAGGCGGGAAAAAGAGCTTTGGGCGGGAAGAAAAGGGCGGG
AAACCGAGTCTGGGCGCCAACAGTTACTAGCAGGGGGAGAGAGAGCTCTAACCAGTTTCAGTTTTCCCCACCCCCACCTC
CGGTGGCTGGATCTGAGCTTCTCCCCCTCCTCTCCGGCAGATCCTCCTCTCCTGCGGTTTCTCCTCTCCAGGACAGTAGG
CAGCAACAAGCAACCATCACCTCTCCTGCAAATGCCTACCAGATTATGCTCAGTTCTACTTCTTAGAACTCTGTAAGGCG
CCGCCTTGCCTATGCATTAGTGCTTAGGCAGTGAGGCA--CCCCCTCCCCCAGCACCTTGCCTCGCCTTACCGCCTTTAA
AACATTGCCTACACCTGCGTAGGAGTGCAAACAACATAGAGAAGTACAAGGTGGCAAAGAAGACCGCAACGCGAGCAGTG
AGTGAATCAAGGGGTCGGGCATATGAAGACCTCTACCAACGCTAAGGGGCCGGGAAGGAAGGTGCAAGGGACATCTATGA
GACGGCCAAGATCCGAGGGAAGAAGACGAGGGATGTCAAACAAGTCAAATGCATCAAGGATAGAGCAGATCAACTCATAG
TGAAGGACAAGGAGATCAAGCATAGATGGCGGGAGTACTCCGACAAGCTATTCAACAGAGAGAATGAGAGCTCTAGCATT
GAGCTCTACGACTCCTTTGATGATGCCCGCAGACATTGTGTGCGATGAATCTAGGAGTCTGAGATTAAGGAGGCTTTACA
AAGAATGATGTTATGGGAGTCATTGAGCACCACTTAAGAGGAATGACATGTGTGACCAAAAATCAGTTTGATTTCATGCC
TGAGAGGTTGATCATGGAAG------------------------------------------------------------
--------------------GCATTTTATTGGTACGACAACTTGTGGAGAAATACAGGGAGCAAAAAAGGGACATGCATA
TGATGTCCATTGACTAGGAAAAGGCATGCGATAAGATACTGAATAATGTCATGTGGCGGGCCTTGGAGAAACACAAAGTC
CCACAAAGTACATTACCCTCATTAAGGACATGTATGATAATCCCATGACAGGTGTTCGAACAAGTGATGGCGACACTGAT
GACTTTGCCATAAAATAGGACTGCACCATGGGTCAGCTTTGAGCCCTTATCTTTTTGCCTTGATGATGGATGAGGTAACA
AGGAGATATTCCACGGTATATTCTCTTTACGATTGATGTGGTGCTAGTCAATGATAGTTGCACGGGACATAATGGAAAGT
TAGACCTATGGAGAGAAACTTCGGAATCAAAGTTTTTAGGCTTAACTAAAATTGAGTACGTGAGGTGCAGTTTCAGTACT
ACTAGGCACGAGGAGGTGGTTAGCCTCAATGGGTAGGTTGTACCTCTTCAAATCAAAGTCGGATGGAGGAAGTGACGCCA
AGTTTTTGGTGTTCTCTGTGACAAGATAGTGCCACAAAGGCTAAAAGACAGGTTCGATAGGACGGTGACTCACAATGTAT
GGCGCATCTTGAGATGGATGTGTGGCCACCCAAGAAAGGATAGAGTTTGAAATGATGATATACATGTAGAGTTGGGGTAG
CACCGATTGAAGGGAAGCTTGTCGAACATCTGAGATGGCTTGGATATATACAAAGTAGGCCTCTAGAAACTTCCGTGCAT
AGCGGACGGTTAAAACATGCTAATAATGTAACAGAGGTTGGGGTAGACCAAATTTCACATGGGAGGAGTCCCTAAAGAAA
GATCGGAAGACTGAAGTATCACAAAGAACTAGTTATGGACAGGGGTGCATGGAAGTTAGCTATCCACGCGCCAAAACCAT
AAGTTGGTTTCGAGATTTTACGGGTTTCAGCTCTACCCAACCAAACTTATTTGGGACTAAATGCTTTGTTGTTGTTGTAT
CTCTTGCCTTGGTCTTAGCAATTTACCATGTGCATGTTTTTTCTGGGAAGGCAAAATTGAATGCCAAGTTTTTCCTGAAG
TTGTACATTGTACAAATTGGTGTCCTTGCTCCATGGCACATCAGTTTTCCCGTCGTATGATGATGCAACAACTAGGTATT
AGAGCAACTCTAGCAGAGAGAGTCTTCA-TGGCTCCCGTCACCATATTTCTTTTAGCTCGCTCCATACACGATCTCGTGG
CCTCCATATTTGGAGGTTCGGGAGGTCTAGTATGGAGCTTGCCCCAAAACCAACTGCCAACGTGGGGCGGAAGTTTTAAG
CTTCCTTCTCCCGCCTCTCATCGGATTTGAAGCAGCTCGGCCTCACACAGACCACCAGCTGGCACCTGACCATTAATGCC
ATGCCTGCGTCCTCAGATTCTTATGGCGGTCCATCGGATGGCTGCCATGCGGCACCATCTCCTTGCTTGCGTGTGAGCAA
ATTGAAGGCATGCGAGTAGGTCGTTGCAACATTTCTCACAGGGAGACGCGCCCTTTGACTAAGAGGAGCCTTGGCGCAGT
GGTAAAGCTGCTGCCTTGTGACCAAGAGGTCACGGGTTCAAGTCCTGAAAACAGCCTCTTGTAGAAATGTAGGGAAAGGC
TGCGTA--------------------------------------------------------------------------
----------CCTTTGACTACCCCACATTAGCTGCCTCCCGCCTCCCCAAGTGCCTCCCTAGTGGTGTCTGGGGCGGCCT
GTAAAAGGCCGGTACCCTCTGCTCTCTCGCTTCAATCCTATGTTCGACGCCTTTTATTCCAATCTCACATGCCTCCAATC
GAAGGGGAGCCTTGGCGCAGTGGTAAAGCTGCTGCCTTGTGACCATGAGGTCACGGGTTCAAGTCCTGGAAACAGCCTCT
TATAGAAATGTAGGGAAAGGCTGTGTACTATAGACCCAAAGTGGTCGGACCCTTCCCCGACCCTGCGCAAGCGGGAGCTA
CATGCACCGGGCTGCCC-TTTTTTTTTCACATGCCTCCAATCCACCACCCCCTTTGTTGTTCATGGCGCATCCGAAGGAG
----CTCTCTCATCTTCAATTTTTGGCATGAGGTGGAGTAGCCCGCGGATCCTTTTCCCCCCTTTAGGGACCAGATGGAC
CTAGTCCTGGAGGAGGCTGCGCAGATGGAAGCGCAAATGGAGCAGCAGATTTGGGCACTAGCACACTCCCGCCGCCGCGG
ATGAATGGCCGGCCTGGGACAACGTCGCTGAGGCGCATTTCCAAGTCATAGTGGCCAACATTGTTGCATTTTACGTAGGT
GGTGGCAGTGGTCGTGGCCGCAACTAGTTTAACTAATTATTAGGTGTTCTATGAATGTAATTCACATGTGACTAGTGTTC
CGCCCCTGTTTAGGAATGAAATCGATGCTTCTGAACCAGTTCAATGTGTTTGTTGGATATTTTTTGGAGAAGAACATGTG
ACCCAATGACAGGTGGGTCCTACTCGTAGGGCACGACTCTCTGTTTGCGCTTTGGATAGGCATCCTCCATATCCATATGG
AGCGCATCAACGTGGTGACTCTGCTAGAGTTGCTCTTACACACCTCGATATGCAACTTTAGCTCACCATGCTTGATATAC
GTTTAGCCATCCAATGATTGAACAATTGGTGTTGGTAGAAGCAGAGTCCATGCCAAACCACTATGTTAAATGCCTGACAA
ACGGGTCTTTATCTAGTTCCTTTTTGAGATGCACCTTAGTGTGTTATTTTCTAGGGTTGCCTCACCATTGGGATCCCTTG
GGATCACCTTACTATGTGCATAATTTCTTTTCACATGGGCATTTATCTGCTTTGGCATTCAAAGCTTTCATTTGAAAATT
TGCTCTACCACCTATATTTGTACCGACAATACCTTTGAATGGGCCCACACATTAGGTTTTAAAATGGTTGTCGTGTTCGT
ATCGTCCTACTTATCTAGGCATGGCTCTTGCCTAGATAACTATTGTTGGTCACACACTTATATATTACCGGTTTGTGAGT
CTAGTTGATTGAATAGGTGAGTTGTTGCACATTCTTGAACTGATTTTGACTTGATGACCATTGTAACCATTTGCAGGTTA
TAGGATAGCACATAGTTCAACACTATAACTAATTGTTGATTCATTCCATGTTGCTTAAAAAATGCCTACTATAGGTTATA
GGGTAGCGTCTGACGGTTTTCCGTGTGTTGTGGGTACTTGTGTGACAATTGAGGACACGATGTTTGTGGTGAAAGAGAAC
ACGTTGACCTCCACAAATAGTTAGGATGCTGGGTGAAGCCTACGGGAAGACAGGGAGAAGGTATAGGAGGAGAATAACAC
GAGGGGTAAAAAGTTAATGACTTAAATACAACAGCAAGGAACGTTTCTTAAACTGAAGCTCTAGCGCTATAGTTACATAA
TTTGAATCTGAGCAGAATTATACTTACCTTGCCTAGCACAATCCCATCCTAAACTTCTGTTTTGCACATTTCGTTGAGTC
TATAGACAGAAGAAAAGGGTCACTCTATTTTCCCAACAAAACTTGAACAACACCAGAACCTTATTGAAGTCAGTTTCGTG
CTCTTTCTAGCTTTGTTGTACCTTACCTATCATTTACATTATGGTCACAGTGAAATGCTTTGCAAACTATTTGACCAGAT
GCTGTATACCATATTTGAATCTCATTTGCATACGCCGACATGAAACGATGTATTACAGAAAAGCTTCCGATTTGTCAAAA
TTTATCATATATCAATTCTTGAGAATGTGCATATACTGGACATAGTTAATCTTGTTTACATGTACTTCCAATGACTAGAT
ATTTCTTTCTCTTATGCAGTATGGACAAAATTCTTGAACGGTATGAGCGCTACTCTTATGCAGAAAAGGTTCTCGTTTCA
AGTGAATCTGAAATTCAGGTAAAAATGAAAAGAAAACGGTTTGCTTTCCTTTAGCTATGAAGTAAATTGTTGCCGATATC
AGATGATCTGAAATTTATTAGTAGGCCACTATATTTTGAATGATTTCCATGAGCTATGAATTTAATTGACTTGCAACTAT
GGATTGAGGTCCATTTGATTCTCCTGTAACTTATTATTAGTTTGTCTTTGATGAATGCTTAGGCATGGTCGAATAATGTA
ACCAAATACCACTTGACCAATTTACTTTCATGACTACTAAACTAGACTAGCGTGCTGATTCCTACACACTGCCTTTGCGA
GAACTAGAAAAATGTGATCTGACTTTAAGTGTTACTAAATTAGTACGTAGTAAACTGCAATGCATGGCTAGACCAGCAGT
TCTGGATTAGCCGGCTGAGTTTTCGAATGGCTTAGCAACAAAAAATGACAAGTGTATATATTATAATGGGTTTAAAATAC
TATGTGTGCATCAGTGACAATCACAATATTTTGATTGAAATAACAAAATGCTATCCTAGATTATTAAGACTTATTACTAG
ATTGGTCATTGATCTTAAGTTCTTAAGATCAACCGTTGAATCTCCAGACCTTCTGATCGTATTATGCTGCTAATGGCCAT
TAAGGATAACCCCATGACATTAGTTCTCATCTCCCATTTTTCTGTATTGTTTGCGATATTGCTGCAGTTTCTTATTACAG
CTTGTCTAAGGCTAACCATCTAGGATAAAAAGTAGATCCTGCAGACTTAGAAGATCCAGTTAGGCTCAATATTCTTATTT
TTGTAACTCAGAGCTCCAGGACCTCACTTCAATTTTTTGGCCAATTTTTGTACAAACCAAGTTGTAGCTCCAATTGAGAG
ATCCAACCAGTTCTATCTGATTGCTGACAAACAGATTCAGCATGTACATATGACGAGGACTATTGAAACATGTAACTACT
AACCCAAAAAATATTCCTAATGTATTTTGAATATTTACCTCCACTGCAGCATTTTTAATATTACGAAATATGATTTTTAC
ATCTGATAGTAACACTTGTTGCAGTGACATAATTGATTTTAAGTTATGAAAATTCAAGTTCACTACACAGAACAATCCTT
CCTGATTTATGCCCCCTGGTGTCAATGTTGTTAAAGTCTCTTTGTTCATTTCTGAACTAACTCAGCCTATTTGTAGCATT
TCCGTCATGGTTCCTTCCTGTTCCACTCAAAGTTAGTAATGCAATTGTTATTTGCTTGTGCAGGGAAACTGGTGTCACGA
ATATAGGAAACTGAAGGCGAAGGTTGAGACAATACAGAAATGTCAAAAGTAATTTGTAACGATTTTGGTTGATTGCCAGT
ATATTATATACACTCTGTGAAGATAAATGGGACTGAATTTCTACATCCTGCACCTGCAGGCATCTGATGGGAGAGGATCT
TGAATCTTTGAATCTCAAGGAGTTGCAGCAACTGGAGCAGAAGCTGGAAAGCTCACTGAAACATATCAGATCCAGGAAGG
TACTGATTTAAATGATTTGTACAGCAACACAATTTAAAAAATAAAACAAGAAAAACACTTGCAGAGAAGTTCAGCAAAGT
ATATCTGAAGTCAGATTCTAGACTGAGATATTCACAATATGTATATGCATTTTAGTCATATGCTCTTCACAGTTAAAAAA
TGACTATTTCCTTTTTCTTTTTTTGTACTTGCAGAACCAACTTATGCACGAATCCATTTCTGAGCTTCAGAAGAAGGTAG
GCTGTCAACCTTGCATACCTGAACCGGTATTCGAACTGGTCAACTTGTCAGGAAACCTTAGCTTACTTGTTTCAAGTTTT
GTGACATTATAACATGTATGCAAGTAATTGGCCTACTTGCACGAAACCTCATTACATCGTTCTTGCTGCAGGAGAGGTCA
CTGCAGGAGGAGAATAAAGTTCTCCAGAAGGAAGTAAGCCCGTTGTCACCTTATGGTCCAACCGGTCTAAAATGTTTCCT
ATAGCAAATTTTATTGACACAGATCCCTGTCCCTTCCCCACAGCTCGTCGAGAAGCAGAAGGCCCAGGCGGCGCAACAAG
ATCAGACTCAGCCTCAAACAAGC---TCTTCTTCTTCTTCCTTCATGATGAGGGATGCTCCCCCTGCCGCAACTACCAGG
TGATGATGTACATCACAAGTCCATTCCTATTCAGAGTTCAAGGAACCATCTTTTGAATTGGTCGGGTTGTTCCTTGCAGC
CCACTT-TTGGTCTCAATATGCAGTCCTGTCGGGCCACATTTAAGTAACAAAATACTAATATACTTGTGTCCACTTTGGT
TGTGCAGCATTCATCCAGCGGCATCAGGAGAGAGGGCAGAGGATGCGGCAGTGCAGCCGCAGGCCCCACCCCGGACGGGG
CTTCCACTGTGGATGGTTAGCCACATCAACGGCTGAAGGGCTTCCAGCCCATATAAGCGTACTATTCAGTAGAGAGTAAC
AAGTTGCACCGGCCAGCCTGGTGTATGTTGCGGTTGC-------------------------------------------
--------------------------------------------------------------------------------
--------------------------------------------------------------------------------
-----------
>T10B
--------------------------------------------------------------------------------
--------------TACGCGGGTCGGCCAAAAGTAGAAAAATGCACTGCGCCCACCTAASCCACGCAGCGCAC-TGCACA
GTAACGCTTCCTGTCAAAAGTCCAGCTCAATCATGCACGCACACACGGTAGACGCGGTGCGAACGACCCGTCGTGGCACG
AGCACGCGGTGTCTGCCCGCCCGTCCGCCCCGCAGCCGCCCTCCCAAACGGGACAAGCTAGACGGCCCAAAACAAGAAAG
GAAAGCAGCCTCCTACTGTGGCAGCCCGCCCCCACGACCGTCATCTCGCCTTCCATTCCATTTTCCCTGGACGGACCAGA
CCCGT-CCGAGCCGCCCTGACCTAGCCAGCCAGCCAGCCAGCATTTCCTGTTTCGTCCCCCGCCGCCGTGACCAAAAAAG
CAAAAAAGG-AAAAAGGAAAATGCTAAAGGAAAAACTCTGCTCTTTCCCTTCTACTAGGCCTAGGGTACAGTAGAA---T
AGTATAAAAAGGACAATTGTGCTC--TTTTTTTGCTCTGTGGTGTGCGTTTGTGGCGAGAGAAAATGATTTGGGGAAAGC
AATATC-GGGAGATTCGCACGTAAGATCGTTCGACACGTCGACACCGGGCGGGCCCC-TGGTGGGGCATCGTGTGGCTGC
AGTACCGCGGGGCCCCACGGGTCGGGCTGGGCCAATGGTTGCTCGACAGCGGCTATGCTCCAGACCAGCCCGGTATTGCA
TACCGCGCTCGGGGCCAGATCCCTTTAAAAACCCCTCCCCCCACTTGCCGGAAACCTCGTTTTGGCCT-GGCCATCCTCC
CTCTCCTCCC-TCTCTTCCGCCTCACCCAACCACCTGACA-GCCATGG--------------------------------
--------------------------------------------------------------------------------
--------------CTCCGCCCCCCCGCCCCCGCCTGCGCCTGTCGGAGTAGCCGTCGCGGTCTGCCGGTGTTGGA----
---------------------------------GGCTTGGGGTGTAGGGTTGGCCCCGTTCTCCAGCGGAGATGGGGCGC
GGGAAGGTGCAGCTGAAGCGGATCGAGAACAAGATCAACCGGCAGGTGACCTTCTCCAAGCGCCGCTCGGGGCTGCTCAA
GAAGGCGCACGAGATCTCCGTGCTCTGCGACGCCGAGGTCGGCCTCATCATCTTCTCCACCAAGGGAAAGCTCTACGAGT
TCTCCACCGAGTCATGGTAAATTAAGTACGCGCTGTCTTTAAATTTCTCCCCAATCCGCCTTCGATTTCGATTTCCTGCC
CGCCGTTCTGGCCCAGCGAGACGACCCGGCCGACCCCAGGGCCTTCTCCATTTCCGCGCCACTGTTTGGTTGATTCGGTT
CGCTCGGTAGCTGTTTCCATCCGTTTCTGCCGTGGCTGCTTGCTCGTTTTTCTTAGAATCGATGGCGGAGCTGGCGTTCC
GCGCGGCCGCGATTTCTTGCTATGGGGGGTAGGGCGTGCGACGGGTCGCCGAGCTATTTTATGCTCCGCCAGCGCCGGGA
AGGTTGTTCATCTGGCGTATTTTGGGGAAATTTTGGTCCCGGAGGCGCCAGGTGGCACCCCAAGTGGAACGGTTAGGACA
GTAATCTCTTGATATTTTTATCTGGCTGGGGATATTTACGTAAAAAAATTATATGGGGTTAAAGTGACATCGCAATTTAG
CATGCTACCTCATCTTCTCATTTAGAATCTTACTAGACGCTACAATACCTTGTTGTCTGGCTCATCAAATCTGTGCTTGC
TGCTTGAACAAATGAACCTCGTCATCTCGGTTATTTCCAGAATTTTGTTCCACAGGCTTTGCTATCATTCGTATTGCTAG
CTCCGGCCATGCGGCCATTTTGTTGCTTGCCTGGAGATACAGTCTACGGCACGCACGGAGAAAAGAGTCACTTGACTAGC
TAATGCATGGAATAATTGTCTGCAGCTGATGAAACTCCGGCATGAAGAGTCAAACCAAAAAGTAGAGAGTTCCTTCCAAA
TATAAAATGAGAGTTTCTGCAGACTTTTTCCCTTTCAACCATCATAATTTGCCTGTGATATTTGTTGGTGCTGGCGATGG
TTCTTGACAAAGTAAAGGAGTCAATAAAATCACGGAGACTGATCCATTCTTTCCCCCACACGCTGACATTAGTCCATGTT
AGTTTCCCGTTTCTGCCTGCTTCCATAATTCCCGGCCGGCGAAGTACTAGATCAACCTCCACGGTTTCAAAAAGTAGGAA
ATATCATACCATCGGAATGACCGCTGCTTAGTAAATATCCATTGTTGTTTGTAATCTTGCTGAGAAAGCAACGTTACCAT
TTGCCTCATGGCAAAGACCTGTATGTTGAGGTGCTAAATCTTTTCTAGTTTTGTACCACTGAGGGTATGAGTGGCGCTAA
CGGAAAAGGGTAAGCAAGTTTGATTGGCTTACCTTCAGCCTCCTTGGTTGTTTGAAGCATAGGTGCTTGCATGCATGTAT
CAAGCTGGTCACGTGATGAAAACGCGTAAGAATCAAAGTCAGTTAAATTAAGATATAAACAGATGCAGTCATATTTTAAG
CTAGTGCTGCACTGTGAACTTCAGTATCTCAGATCAAAGAATTGAATAATGCTACCCCCTGTTTCTGCGCTGTTCATTTG
GAAAAGACTGTCATGAACATCCTAATTGGTAGCCATGCATTTATCAGCTTGCCGGCTTTATTTTCTTTGCTCTCATTCCT
TTTCATTTGGTTTGCTTTGCCTACCTCTGCATGATAGGCACGTGTAAATGCCATGCTTTGTCTAGAGCCTATGAGACAGC
ACGCTAATGCACCACGATGATATTCCATGGTTTAGTTTGTCGGAACTATAACTCAGGTAGCTCTGAGGATACTGACTGAA
TCTTGAGATCCTACTATATTCTAAAACGCATCTATAGCTGCATATAACCGACTCAGGCACAAAATCAGCATTGATCGACC
AGGCATCATATGCATACACTAAAATGCAGCTAATGATGTAGCCTGATGATTTTCTGGACCTGGTTTGGATAATGGTTAAT
GTACCCAATTGTTATTTACTCTATGTCCTCAATCTCCTTATCAGTCGGTTAATTTACCACACTTAACAAAGGTCCAAAGC
TGACATTGCAACCAACTTTACTCATCTCTGGACTAGTAAACACGAAGTAAGCTGTTAGGGACTGTGTGATGGGTCTATGT
TACATGCATGTGTTGTCGGTCTATTACTTAACCAGGTCTGGGAACCAGTTATCCTCTACACCTATATATTGTGTCCCTAA
ACCTATATACTTAAGAGTAAAACAGAAGTTATGCCTAGGAATATCTGACTAAGCTATGGGATAGTCAACTTTCATTTTTG
CTCCTGCCACATCTTTACTTAGTCCACAAATGACATATAGACAATCACCTAGAACCATTATTTAGACTTTATATCTGCTC
ATTACATGTATTAAATCCATGAAATAGAGGAAGCTGAATAGGCATACAATATAGTTGAAGCTCGGCAGATGACTTAATAA
GTGTCATATCCATTAACCATTTCACATATTTTTACATTTTTGCTGCAGTGATATTTTGCTAGCTCCCAGTTACAAGTTAA
TTAATATATGGAGATCCTGGGCACGTACATGTAAGCAGATCCTATCGACTTCCGTGGATCCGCTGATGGAATCGCCCTCA
GGATTTCATGGCATAGTCTTGATATGTCACGAACTAGTTGTTAGTTTATTTATTTTTACATTGAGCTTTGCCCATCCAAG
ATGATAGAAATGTTATGTATTTAAAATGTAATCTCACAGTCATTGTTGTTGGTATGGATCGTATGCCAAAAATGTTTTAC
CATGAAGTCTATTAATGAAGAATATTTATGTTACAACTTTCTTGCTTTACGTTAGTTAAAATTGGTAATTTTGTTTCTTT
GTGCCCCCCTTCTTGTACAACCATTTATCTTACCAAACTATGCAGCAACAAATATGCACAGTCTCTATTCACGAATTTCA
TATTCCCCAAAGTTAAATATTAAGAACAAAAGTTATGTTTCTACTTTTTCCAACTCATAATTTTCTGAACTCAAATTTTA
TAATCTGAAAACTTAATAGTAACATTTTATTTGAAAAAATTTTGAATTTCTTTTTTATTATCAAAAAAGTTTGGATGACA
TAAATTTATGTATGAACTATTATGAAAGCACAAGCAACAATGAAAGTGTCTTTTTAAGCAAAACCTTGTGACTCATCACT
CAAAATAGTTTGTGTCTGACTTTCAATATTCAAACTAACACATATTAAAGACGTATACATGTGTCTTTATATCACATGTG
TGCTTTTCCTGCTTAAGGTAGTAGGACTATCTCTTTTTTGAGAAACACCGATTACAACGTAGATGTAGACACAAGCGCAC
ATCACCACCACACATACACACTCACACAATGTTTAGTAAAGACTAAAATTGTGGAGCTTCAAGATCTTTGGAACATCATG
AATGTCACCTCCTACTGAATGAATAATCCGCATAGTGCATCAAACCTTTGGTTTGATCTTCCCTGGTGGGCTGCGAGTCA
AGGTTTT-AAAAAAGCGGTAGGCGCTAATCGTGAATTTTGCTTATGCCTAGTGCAATGACCGCCTAGGCGCACTTATCCC
TTTGTATGATAGAGGTGAAGGAGATTTTACAGCAATGAGATCGATGGCGCGAAGCCCGGAGGGAGGTATCAGTGGTGAGT
TGGAGTGAAAAATCCCTCCTCTGATTCAACCTTCCTTGACAACATAGCCCAAACAAGGCCCACTAAGAAACCCTAATCTT
CTAATGCATCTAAACCGTCCATTTTCTCTGCATTCCCCATCTCTCTCTATCGTTAGGTCTCACTTTCCTTTGTCATTTGT
ATGTAGCGACAATGGTGGCGTGTCTAGCTTCTTCCTTGCATTTGCTTCTCCTTTCCTACCGGCGAAAAAGATCTCATCGG
TCATGGAGAACCTAGTTAGGCGCCTAAACCTCCGCCTATGGAGGCGGTAGTCTGCTCATCGCCTAGGCGCGCTTAAATGG
CTCCTTTTCATTGTCTTTTTTTCTATGTTGGGAGTACAACCGCACTCCTAACCCACTAACCACAGGCTGGTTCTCATCTA
GTACTTTCACAATTGTACCACTTTTATCTCACAAACACGAGGGGATTGTGGTGGAGAGTCATTTATTACAACTTTGATAA
TCAACATTCAAAGAAGTATTCAAGTCTATGAAGATCTTCTGAAAAATGTGTTTTGTCCAAGGCAAAAATATATCTTTGTT
TTTTCATACCGAGATACGAAAGACCATATTCTTGTACCAATTTTTTCTAGTGGTTATGCTATATCATGAATAACACCTAT
AT-TTTTTCTTTCAAAATGGGCACAATGTACTCAAAATTTACGACGTTCATAGGGTTAGGATGGGGTGTACTTAGTATTT
TATGTGAAATATGTAGTAACATGTTTTTTTGGGTATGCATATTCCTTTACACATGGATTAAAGAGTTTTCTACAAGAAAA
AATATTACAAGATGAATATGGTTTGCCATCTAATTGTTTAAGATATTCTTACATTTAGGTAAATTTTGAGTCGCCTATGT
GCTATTTTTCTCCACATAAATAGTTCAA-----------------------CC---------------------------
----CCCCACCCCCCA--------C--------------------------------CCCCACCCACATGATTCTCCACA
TAGTCCCAA--TTTTTTTTCTGGTATGAGATATGATATATTGTCAATAAACATGGGTCTGTAATGCTAATAGTTGTTTCT
TATCTAGTTGAAGCTATTAGATAATTGGGCACATGTATAGACACGATGGATGGGAAATATCGTAGGTACCACTAACCATG
TACTAAACATCTTATATTACTTTACAAATTTAGTAGTTATTACGAAGAAGAAAGATTGTTTCAGATGCCTACACCCATTG
TTTTTAAGGCGTCGCCTAGGCGTCAGGGCGCCCCAGGTCACAAGGCGTCGCCTAGGCGTCAGGGCGCCCCAGGTCACAAG
GCGTCGGCCTTGCCTTACGCACATGCCTAAAGGTGTCCGCCTTAGTCCATAGGGCGTCCGCCTAGGCGCCATTCTCCCCG
CCTTAGGCAAATGAAGACGCCTTAGATAGGTTGGGAGTTCAGGCGGGAAAAAGAGCTTTGGGCGGGAAGAAAAGGGCGGG
AAACCGAGTCTGGGCGCCAACAGTTACTAGCAGGGGGAGAGAGAGCTCTAACCAGTTTCAGTTTTCCCCACCCCCACCTC
TGGTGGCTGGATCTGAGCTTCTCCCCCTCCTCTCTGGCAGATCCTCCTCTCCTGCGGTTTCTCCTCTCCAGGACAGTAGG
CAGCAACAAGCAACCAACACCTCTCCTGCAAATGCCTACCAGATTATGCTCAGTTCTACTTCTTAGAACTCTGTAAGGCG
CCGCCTTGCCTATGCATTAGTGCTTAGGCAGTGAGGCACCCCCCCTCCCCCAGCACCTTGCCTCGCCTTACCGCCTTTAA
AACATTGCCTACACCTGCGTAGGAGTGCAAACAACATAGAGAAGTACAAGGTGGCAAAGAAGACCGCAACGCGAGCAGTG
AGTGAATCAAGGGGTCGGGCATATGAAGACCTCTACCAACGCTAAGGGGCCGGGAAGGAAGGTGCAAGGGACATCTATGA
GACGGCCAAGATCCGAGGGAAGAAGACGAGGGATGTCAAACAAGTCAAATGCATCAAGGATAGAGCAGATCAACTCATAG
TGAAGGACAAGGAGATCAAGCATAGATGGCGGGAGTACTCCGACAAGCTATTCAACAGAGAGAATGAGAGCTCTAGCATT
GAGCTCTACGACTCCTTTGATGATGCCCGCAGACATTGTGTGCGATGAATCTAGGAGTCTGAGATTAAGGAGGCTTTACA
AAGAATGATGTTATGGGAGTCATTGAGCACCACTTAAGAGGAATGACATGTGTGACCAAAAATCAATTTGATTTCATGCC
TGAGAGGTTGATCATGGAAG------------------------------------------------------------
--------------------GCATTTTATTGGTACGACAACTTGTGGAGAAATACAAGGAGCAAAAAAGGGACATGCATA
TGATGTCCATTGACTAGGAAAAGGCATGCGATAAGATACTGAATAATGTCATGTGGTGGGCCTTGGAGAAACACAAAGTC
CCACAAAGTACATTACCCTCATTAAGGACATGTATGATAATCCCATGACAGGTGTTCGAACAAGTGATGGCGACACTGAT
GACTTTGCCATAAAATAGGACTGCACCATGGGTCAGCTTTGAGCCCTTATCTTTTTGCCTTGATGATGGATGAGGTAACA
AGGAGATATTCCACGGTATATTCTCTTTACGATTGATGTGGTGCTAGTCAATGATAGTTGCACGGGACTTAATGGAAAGT
TAGACCTATGGAGAGAAACTTCGGAATCAAAGTTTTTAGGCTTAACTAAAATTGAGTACGTGAGGTGCAGTTTCAGTACT
ACTAGGCACGAGGAGGTGGTTAGCCTCAATGGGTAGGTTGTACCTCTTCAAATCAAAGTCGGATGGAGGAAGTGACGCCA
AGTTTTTGGTGTTCTCTGTGACAAGATAGTGCCACAAAGGCTAAAAGACAGGTTCGATAGGACGGTGACTCACAATGTAT
GGCGCATCTTGCGATGGATGTGTGGCCACCCAAGAAAGGATAGAGTTTGAAATGATGATATACATGTAGAGTTGGGGTAG
CACCGATTGAAGGGAAGCTTGTCGAACATCTGAGATGGCTTGGATATATACAAAGTAGGCCTCTAGAAACTTCCGTGCAT
AGCGGACGGTTAAAACATGCTAATAATGTAACAGAGGTTGGGGTAGACCAAATTTCACATGGGAGGAGTCCCTAAAGAAA
GATCGGAAGACTGAAGTATCACAAAGAACTAGTTATGGACAGGGGTGCATGGAAGTTAGCTATCCACGCGCCAAAACCAT
AAGTTGGTTTCGAGATTTTACGGGTTTCAGCTCTACCCAACCAAACTTATTTGGGACTAAATGCTTTGTTGTTGTTGTAT
CTCTTGCCTTGGTCTTAGCAATTTACCATGTGCATGTTTTTTCTGGGAAGGCAAAATTGAATGCCAAGTTTTTCCTGAAG
TTGCACATTGTACAAATTGGTGTCCTTGCTCCATGGCACATCAGTTTTCCCGTCGTATGATGATGCAACAACTAGGTATT
AGAGCAACTCTAGCAGAGAGAGTCTTCA-TGGCTCCCGTCACCATATTTCTTTTAGCTCGCTCCATACACGATCTCGTGG
CCTCCATATTTGGAGGTTCGGGAGGTCTAGTATGGAGCTTGCCCCAAAACCAACTGCCAACGTGGGGCGGAAGTTTTAAG
CTTCCTTCTCCCGCCTCTCATCGGATTTGAAGCAGCTCGGCCTCACACAGACCACCAGCTGGCACCTGACCATTAACGCC
ATGCCTGCGTCCTCAGATTCTTATGGCGGTCCATCGGATGGCTGCCATGCGGCACCATCTCCTTGCTTGCGTGTGAGCAA
ATTGAAGGCATGCGAGTAGGTCGTTGCAACATTTCTCACAGGGAGACGCGCCCTTTGACTAAGAGGAGCCTTGGCGCAGT
GGTAAAGCTGCTGCCTTGTGACCAAGAGGTCACGGGTTCAAGTCCTGAAAACAGCATCTTGTAGAAATATAGGGAAAGGC
TGCGTACAATAGACCCAAAGTGGTCAGACCCTTCCCCGGACCCTGCGCAAGCGGGAGTTACATGCACCGGGGCTGCCCCT
TTAGACGCGCCCTTTGACTACCCCACATTAGCTGCCTCCCGCCTCCCCAAGTGCCTCCCTAGTGGTGTCTGGGGCGGCCT
GTAAAAGGCCGGTACCCTCTGCTCTCTCGCTTCAATCCTATGTTCGATGCCTTTTATTCCAATCTCACATGCCTCCAATC
GAAGGGGAGCCTTGGCGCAGTGGTAAAGCTGCTGCCTTGTGACCATGAGGTCACGGGTTCAAGTCCTGGAAACAGCCTCT
TACAGAAATGTAGGGAAAGGCTGCGTACTATAGACCCAAAGTGGTCGGACCCTTCCCCGACCCTGCGCAAGCGGGAGCTA
CATGCACCGGGCTGCCC--TTTTTTTTCACATGCCTCCAATCCACCACCCCCTTTGTTGTTCATGGCGCATCCGGAGGAG
CTCTCTCTCTCATCTTCAATTTTTGGCATGAGGTGGAGTAGCCCGCGGATCCTTTTCCCCCCTTTAGGGACCAGATGGAC
CTAGTCCTGGAGGAGGCTGCACAGATGGAAGCGCAAATGGAGCAGCAGATTTGGGCACTAGCACACTCCCGCCGCCGCGG
ATGAATGGCCGGCCTGGGACAACGTCGCTGAGGCGCATTTCCAAGTCATAGTGGCCAACATTGTTGCATTTTACGTAGGT
GGTGGCAGTGGTCGTGGCCGCAACTAGTTTAACTAATTATTAGGTGTTCTATGAATGTAATTCACATGTGACTAGTGTTC
CGCCCCTGTTTAGGAATGAAATCGATGCTTCTGAACCAGTTCAATGTGTTTGTTGGATATTTTTTGGAGAAGAACATGTG
ACCCAATGACAGGTGGGTCCTACTCGTAGGGCACGACTCTCTGTTTGCGCTTTGGATAGGCATCCTCCATATCCATATGG
AGCGCATCAACGTGGTGACTCTGCTAGAGTTGCTCTTACACACCTCGATATGCAACTTTAGCTCACCATGCTTGATATAC
GTTTAGCCATCCAATGATTGAACAATTGGTGTTGGTAGAAGCAGAGTCCATGCCAAACCACTATGTTAAATGCCTGACAA
ACGGGTCTTTATCTAGTTCCTTTTTGAGATGCACCTTAGTGTGTTATTTTCTAGGGTTGCCTCACCATTGGGATCCCTTG
GGATCACCTTACTATGTGCATAATTTCTTTTCACATGGGCATTTATCTGCTTTGGCATTCAAAGCTTTCATTTGAAAATT
TGCTCTACCACCTATATTTGTACCGACAATACCTTTGCATGGGCCCACACATTAGGTTTTAAAATGGTTGTCGTGTTCGT
ATCGTCCTACTTATCTAGGCATGGCTCTTGCCTAGATAACTATTGTTGGTCACACACTTATATATTACCGGTTTGTGAGT
CTAGTTGATTGAATAGGTGAGTTGTTGCACATTCTTGAACTGATTTTGACTTGATGACCATTGTAACCATTTGCAGGTTA
TAGGATAGCACATAGTTCAACACTATAACTAATTGTTGATTCATTCCATGTTGCTTAAAAAATGCCTACTATAGGTTATA
GGGTAGCGTCTGACGGTTTTCCATGTGTTGTGGGTACTTGTGTGACAATTGAGGACACGATGTTTGTGGTGAAAGAGAAC
ACGTTGACCTCCACAAATAGTTAGGATGCTGGGTGAAGCCTACGGGAAGACAGGGAGAAGGTATAGGAGGAGAATAACAC
GAGGGGTAAAAAGTTAATGACTTAAATACAACAGCAAGGAACGTTTCTTAAACTGAAGCTCTAGCGCTATAGTTACATAA
TTTGAATCTGAGCAGAATTATACTTACCTTGCCTAGCACAATCCCATCCTAAACTTCTGTTTTGCACATTTCGTTGAGTC
TATAGACAGAAGAAAAGGGTCACTCTATTTTCCCAACAAAACTTGAACAACACCAGAACCTTCTTGAAGTCAGTTTCGTG
CTCTTTCTAGCTTTGTTGTACCTTACCTATCATTTACATTATGGTCACAGTGAAATGCTTTGCAAACTATTTGACCAGAT
GCTGTATACCATATTTGAATCTCATTTGCATACGCCGACATGAAACGATGTATTACAGAAAAGCTTCCGATTTGTCAAAA
TTTATCATATATCAATTCTTGAGATTGTGCATATACTGGACATAGTTAATCTTGTTTACATGTACTTCCAATGACTAGAT
ATTTCTTTCTCTTATGCAGTATGGACAAAATTCTTGAACGGTATGAGCGCTACTCTTATGCAGAAAAGGTTCTCGTTTCA
AGTGAATCTGAAATTCAGGTAAAAATGAAAAGAAAACGGTTTGCTTTCCTTTAGCTATGAAGTAAATTGTTGCCGATATC
AGATGATCTGAAATTTATTAGTAGGCCACTATATTTTGAATGATTTCCATGAGCTATGAATTTAATTGACTTGCAACTAT
GGATTGAGGTCCATTTGATTCTCCTGTAACTTATTATTAGTTTGTCTTTGATGAATGCTTAGGCATGGTCGAATAATGTA
ACCAAATACCACTTGACCAATTTACTTTCATGACTACTAAACTAGACTAGCGTGCTGATTCCTACACACTGCCTTTGCGA
GAACTAGAAAAATGTGATCTGACTTTAAGTGTTACTAAATTAGTACGTAGTAAACTGCAATGCATGGCTAGACCAGCAGT
TCTGGATTAGCCGGCTGAGTTTTCGAATGGCTTAGCAACAAAAAATGACAAGTGTATATATTATAATGGGTTTAAAATAC
TATGTGTGCATCAGTGACAATCACAATATTTTGATTGAAATAACAAAATGCTATCCTAGATTATTAAGACTTATTACTAG
ATTGGTCATTGATCTTAAGTTCTTAAGATCAACCGTTGAATCTCCAGACCTTCTGATCGTATTATGCTGCTAATGGCCAT
TAAGGATAACCCCATGACATTAGTTCTCATCTCCCATTTTTCTGTATTGTTTGCGATATTGCTGCAGTTTCTTATTACAG
CTTGTCTAAGGCTAACCATCTAGGATAAAAAGTAGATCCTGCAGACTTAGAAGATCCAGTTAGGCTCAATATTCTTATTT
TTGTAACTCAGAGCTCCAGGACCTCACTTCAATTTTTTGGCCAATTTTTGTACAAACCAAGTTGTAGCTCCAATTGAGAG
ATCCAACCAGTTCTATCTGATTGCTGACAAACAGATTCAGCATGTACATATGACGAGGACTATTGAAACATGTAACTACT
AACCCAAAAAATATTCCTAATGTATTTTGAATATTTACCTCCACTGCAGCATTTTTAATATTACGAAATATGATTTTTAC
ATCTGATAGTAACACTTGTTGCAGTGACATAATTGATTTTAAGTTATGAAAATTCAAGTTCACTACACAGAACAATCCTT
CCTGATTTATGCCCCCTGGTGTCAATGTTGTTAAAGTCTCTTTGTTCATTTCTGAACTAACTCAGCCTATTTGTAGCATT
TCCGTCATGGTTCCTTCCTGTTCCACTCAAAGTTAGTAATGCAATTGTTATTTGCTTGTGCAGGGAAACTGGTGTCACGA
ATATAGGAAACTGAAGGCGAAGGTTGAGACAATACAGAAATGTCAAAAGTAATTTGTAACGATTTTGGTTGATTGCCAGT
ATATTATATACACTCTGTGAAGATAAATGAGACTGAATTTCTACATCCTGCACCTGCAGGCATCTGATGGGAGAGGATCT
TGAATCTTTGAATCTCAAGGAGTTGCAGCAACTGGAGCAGCAGCTGGAAAGCTCACTGAAACATATCAGATCCAGGAAGG
TACTGATTTAAATGATTTGTACAGCAACACAATTTAAAAAATAAAACAAGAAAAACACTTGCAGAGAAGTTCAGCAAAGT
ATATCTGAAGTCAGATTCTAGACTGAGATATTCACAATATGTATATGCATTTTAGTCATATGCTCTTCACAGTTAAAAAA
TGACCATTTCCTTTTTCTTTTTTTGTACTTGCAGAACCAACTTATGCACGAATCCATTTCTGAGCTTCAGAAGAAGGTAG
GCTGTCAACCTTGCATACCTGAACCGGTATTCGAACTGGTCAACTTGTCAGGAAACCTTAGCTTACTTGTTTCAAGTTTT
GTGACATTATAACATGTATGCAAGTAATTGGCCTACTTGCACGAAACCTCATTACATCGTTCTTGCTGCAGGAGAGGTCA
CTGCAGGAGGAGAATAAAGTTCTCCAGAAGGAAGTAAGCCCGTTGTCACCTTATGGTCCAACCGGTCTAAAATGTTTCCT
ATAGCAAATTTTATTGACACAGATCCCTGTCCCTTCCCCACAGCTCGTCGAGAAGCAGAAGGCCCAGGCGGCGCAACAAG
ATCAGACTCAGCCTCAAACAAGC---TCTTCTTCTTCTTCCTTCATGATGAGGGATGCTCCCCCTGCCGCAACTGCCAGG
TGATGATGTACATCACAAGTCCATTCCTATTCAGAGTTCAAGGAACCATCTTTTGAATTGGTCGGGTTGTTCCTTGCAGC
CCACTT-TTGGTCTCAATATGCAGTCCTGTCGGGCCACATTTAAGTAACAATATACTAATATACTTGTGTCCACTTTGGT
TGTGCAGCATTCATCCAGCGGCATCAGGAGAGAGGGCAGAGGATGCGGCAGTGCAGCCGCAGGCCCCACCCCGGACGGGG
CTTCCACTGTGGATGGTTAGCCACATCAACGGCTGAAGGGCTTCCAGCCCATATAAGCGTACTATTCAGTAGAGAGTAAC
AAGTTGCACCGGCCAGCCTGGTGTATGTTGCGGTTGC-------------------------------------------
--------------------------------------------------------------------------------
--------------------------------------------------------------------------------
-----------
>T11B
------------------------------------------------------------TAGGACGGGCGAGTATCTTC
ATTCATTCCCGAAATACGCGGGTCGGCCAAAAGTAGAAAAATGCACTGCGCCCASCTAACCCACGCAGCGCAC-TGCACA
GTAACGCTTCCTGTCAAAAGTCCAGCTCAATCATGCACGCACACACGGTAGACGCGGTGCGAACGACCCGTCGTGGCACG
AGCACGCGGTGTCTGCCCGCCCGTCCGCCCCGCAGCCGCCCTCCCAAACGGGACAAGCTAGACGGCCCAAAACAAGAAAG
GAAAGCAGCCTCCTACTGTGGCAGCCCGCCCCCACGACCGTCATCTCGCCTTCCATTCCATTTTCCCTGGACGGACCAGA
CCCGT-CCGAGCCGCCCTGACCTAGCCAGCCAGCCAGCCAGCATTTCCTGTTTCGTCCCCCGCCGCCGTGACCAAAAAAG
CAAAAAAGG-AAAAAGGAAAATGCTAAAGGAAAAACTCTGCTCTTTCCCTTCTACTAGGCCTAGGGTACAGTAGAA---T
AGTATAAAAAGGACAATTGTGCTC--TTTTTTTGCTCTGTGGTGTGCGTTTGTGGCGAGAGAAAATGATTTGGGGAAAGC
AATATC-GGGAGATTCGCACGTAAGATCGTTCGACACGTCGACACCGGGCGGGCCCC-TGGTGGGGCATCGTGTGGCTGC
AGTACCGCGGGGCCCCACGGGTCGGGCTGGGCCAATGGTTGCTCGACAGCGGCTATGCTCCAGACCAGCCCGGTATTGCA
TACCGCGCTCGGGGCCAGATCCCTTTAAAAACCCCTCCCCCCACTTGCCGGAAACCTCGTTTTGGCCT-GGCCATCCTCC
CTCTCCTCCC-TCTCTTCCGCCTCACCCAACCACCTGACA-GCCATGG--------------------------------
--------------------------------------------------------------------------------
--------------CTCCGCCCCCCCGCCCCCGCCTGCGCCTGTCGGAGTAGCCGTCGCGGTCTGCCGGTGTTGGA----
---------------------------------GGCTTGGGGTGTAGGGTTGGCCCCGTTCTCCAGCGGAGATGGGGCGC
GGGAAGGTGCAGCTGAAGCGGATCGAGAACAAGATCAACCGGCAGGTGACCTTCTCCAAGCGCCGCTCGGGGCTGCTCAA
GAAGGCGCACGAGATCTCCGTGCTCTGCGACGCCGAGGTCGGCCTCATCATCTTCTCCACCAAGGGAAAGCTCTACGAGT
TCTCCACCGAGTCATGGTAAATTAAGTACGCGCTGTCTTTAAATTTCTCCCCAATCCGCCTTCGATTTCGATTTCCTGCC
CGCCGTTCTGGCCCAGCGAGACGACCCGGCCGACCCCAGGGCCTTCTCCATTTCCGCGCCACTGTTTGGTTGATTCGGTT
CGCTCGGTAGCTGTTTCCATCCGTTTCTGCCGTGGCTGCTTGCTCGTTTTTCTTAGAATCGATGGCGGAGCTGGCGTTCC
GCGCGGCCGCGATTTCTTGCTATGGGGGGTAGGGCGTGCGACGGGTCGCCGAGCTATTTTATGCTCCGCCAGCGCCGGGA
AGGTTGTTCATCTGGCGTATTTTGGGGAAATTTTGGTCCCGGAGGCGCCAGGTGGCACCCCAAGTGGAACGGTTAGGACA
GTAATCTCTTGATATTTTTATCTGGCTGGGGATATTTACGTAAAAAAATTATATGGGGTTAAAGTGACATCGCAATTTAG
CATGCTACCTCATCTTCTCATTTAGAATCTTACTAGACGCTACAATACCTTGTTGTCTGGCTCATCAAATCTGTGCTTGC
TGCTTGAACAAATGAACCTCGTCATCTCGGTTATTTCCAGAATTTTGTTCCACAGGCTTTGCTATCATTCGTATTGCTAG
CTCCGGCCATGCGGCCATTTTGTTGCTTGCCTGGAGATACAGTCTACGGCACGCACGGAGAAAAGAGTCACTTGACTAGC
TAATGCATGGAATAATTGTCTGCAGCTGATGAAACTCCGGCATGAAGAGTCAAACCAAAAAGTAGAGAGTTCCTTCCAAA
TATAAAATGAGAGTTTCTGCAGACTTTTTCCCTTTCAACCATCATAATTTGCCTGTGATATTTGTTGGTGCTGGCGATGG
TTCTTGACAAAGTAAAGGAGTCAATAAAATCACGGAGACTGATCCATTCTTTCCCCCACACGCTGACATTAGTCCATGTT
AGTTTCCCGTTTCTGCCTGCTTCCATAATTCCCGGCCGGCGAAGTACTAGATCAACCTCCACGGTTTCAAAAAGTAGGAA
ATATCATACCATCGGAATGACCGCTGCTTAGTAAATATCCATTGTTGTTTGTAATCTTGCTGAGAAAGCAACGTTACCAT
TTGCCTCATGGCAAAGACCTGTATGTTGAGGTGCTAAATCTTTTCTAGTTTTGTACCACTGAGGGTATGAGTGGCGCTAA
CGGAAAAGGGTAAGCAAGTTTGATTGGCTTACCTTCAGCCTCCTTGGTTGTTTGAAGCATAGGTGCTTGCATGCATGTAT
CAAGCTGGTCACGTGATGAAAACGCGTAAGAATCAAAGTCAGTTAAATTAAGATATAAACAGATGCAGTCATATTTTAAG
CTAGTGCTGCACTGTGAACTTCAGTATCTCAGATCAAAGAATTGAATAATGCTACCCCCTGTTTCTGCGCTGTTCATTTG
GAAAAGACTGTCATGAACATCCTAATTGGTAGCCATGCATTTATCAGCTTGCCGGCTTTATTTTCTTTGCTCTCATTCCT
TTTCATTTGGTTTGCTTTGCCTACCTCTGCATGATAGGCACGTGTAAATGCCATGCTTTGTCTAGAGCCTATGAGACAGC
ACGCTAATGCACCACGATGATATTCCATGGTTTAGTTTGTCGGAACTATAACTCAGGTAGCTCTGAGGATACTGACTGAA
TCTTGAGATCCTACTATATTCTAAAACGCATCTATAGCTGCATATAACCGACTCAGGCACAAAATCAGCATTGATCGACC
AGGCATCATATGCATACACTAAAATGCAGCTAATGATGTAGCCTGATGATTTTCTGGACCTGGTTTGGATAATGGTTAAT
GTACCCAATTGTTATTTACTCTATGTCCTCAATCTCCTTATCAGTCGGTTAATTTACCACACTTAACAAAGGTCCAAAGC
TGACATTGCAACCAACTTTACTCATCTCTGGACTAGTAAACACGAAGTAAGCTGTTAGGGACTGTGTGATGGGTCTATGT
TACATGCATGTGTTGTCGGTCTATTACTTAACCAGGTCTGGGAACCAGTTATCCTCTACACCTATATATTGTGTCCCTAA
ACCTATATACTTAAGAGTAAAACAGAAGTTATGCCTAGGAATATCTGACTAAGCTATGGGATAGTCAACTTTCATTTTTG
CTCCTGCCACATCTTTACTTAGTCCACAAATGACATATAGACAATCACCTAGAACCATTATTTAGACTTTATATCTGCTC
ATTACATGTATTAAATCCATGAAATAGAGGAAGCTGAATAGGCATACAATATAGTTGAAGCTCGGCAGATGACTTAATAA
GTGTCATATCCATTAACCATTTCACATATTTTTACATTTTTGCTGCAGTGATATTTTGCTAGCTCCCAGTTACAAGTTAA
TTAATATATGGAGATCCTGGGCACGTACATGTAAGCAGATCCTATCGACTTCCGTGGATCCGCTGATGGAATCGCCCTCA
GGATTTCATGGCATAGTCTTGATATGTCACGAACTAGTTGTTAGTTTATTTATTTTTACATTGAGCTTTGCCCATCCAAG
ATGATAGAAATGTTATGTATTTAAAATGTAATCTCACAGTCATTGTTGTTGGTATGGATCGTATGCCAAAAATGTTTTAC
CATGAAGTCTATTAATGAAGAATATTTATGTTACAACTTTCTTGCTTTACGTTAGTTAAAATTGGTAATTTTGTTTCTTT
GTGCCCCCCTTCTTGTACAACCATTTATCTTACCAAACTATGCAGCAACAAATATGCACAGTCTCTATTCACGAATTTCA
TATTCCCCAAAGTTAAATATTAAGAACAAAAGTTATGTTTCTACTTTTTCCAACTCATAATTTTCTGAACTCAAATTTTA
TAATCTGAAAACTTAATAGTAACATTTTATTTGAAAAAATTTTGAATTTCTTTTTTATTATCAAAAAAGTTTGGATGACA
TAAATTTATGTATGAACTATTATGAAAGCACAAGCAACAATGAAAGTGTCTTTTTAAGCAAAACCTTGTGACTCATCACT
CAAAATAGTTTGTGTCTGACTTTCAATATTCAAACTAACACATATTAAAGACGTATACATGTGTCTTTATATCACATGTG
TGCTTTTCCTGCTTAAGGTAGTAGGACTATCTCTTTTTTGAGAAACACCGATTACAACGTAGATGTAGACACAAGCGCAC
ATCACCACCACACATACACACTCACACAATGTTTAGTAAAGACTAAAATTGTGGAGCTTCAAGATCTTTGGAACATCATG
AATGTCACCTCCTACTGAATGAATAATCCGCATAGTGCATCAAACCTTTGGTTTGATCTTCCCTGGTGGGCTGCGAGTCA
AGGTTTT-AAAAAAGCGGTAGGCGCTAATCGTGAATTTTGCTTATGCCTAGTGCAATGACCGCCTAGGCGCACTTATCCC
TTTGTATGATAGAGGTGAAGGAGATTTTACAGCAATGAGATCGATGGCGCGAAGCCCGGAGGGAGGTATCAGTGGTGAGT
TGGAGTGAAAAATCCCTCCTCTGATTCAACCTTCCTTGACAACATAGCCCAAACAAGGCCCACTAAGAAACCCTAATCTT
CTAATGCATCTAAACCGTCCATTTTCTCTGCATTCCCCATCTCTCTCTATCGTTAGGTCTCACTTTCCTTTGTCATTTGT
ATGTAGCGACAATGGTGGCGTGTCTAGCTTCTTCCTTGCATTTGCTTCTCCTTTCCTACCGGCGAAAAAGATCTCATCGG
TCATGGAGAACCTAGTTAGGCGCCTAAACCTCCGCCTATGGAGGCGGTAGTCTGCTCATCGCCTAGGCGCGCTTAAATGG
CTCCTTTTCATTGTCTTTTTTTCTATGTTGGGAGTACAACCGCACTCCTAACCCACTAACCACAGGCTGGTTCTCATCTA
GTACTTTCACAATTGTACCACTTTTATCTCACAAACACGAGGGGATTGTGGTGGAGAGTCATTTATTACAACTTTGATAA
TCAACATTCAAAGAAGTATTCAAGTCTATGAAGATCTTCTGAAAAATGTGTTTTGTCCAAGGCAAAAATATATCTTTGTT
TTTTCATACCGAGATACGAAAGACCATATTCTTGTACCAATTTTTTCTAGTGGTTATGCTATATCATGAATAACACCTAT
AT-TTTTTCTTTCAAAATGGGCACAATGTACTCAAAATTTACGACGTTCATAGGGTTAGGATGGGGTGTACTTAGTATTT
TATGTGAAATATGTAGTAACATGTTTTTTTGGGTATGCATATTCCTTTACACATGGATTAAAGAGTTTTCTACAAGAAAA
AATATTACAAGATGAATATGGTTTGCCATCTAATTGTTTAAGATATTCTTACATTTAGGTAAATTTTGAGTCGCCTATGT
GCTATTTTTCTCCACATAAATAGTTCAA-----------------------CC---------------------------
----CCCCACCCCCCA--------C--------------------------------CCCCACCCACATGATTCTCCACA
TAGTCCCAA--TTTTTTTTCTGGTATGAGATATGATATATTGTCAATAAACATGGGTCTGTAATGCTAATAGTTGTTTCT
TATCTAGTTGAAGCTATTAGATAATTGGGCACATGTATAGACACGATGGATGGGAAATATCGTAGGTACCACTAACCATG
TACTAAACATCTTATATTACTTTACAAATTTAGTAGTTATTACGAAGAAGAAAGATTGTTTCAGATGCCTACACCCATTG
TTTTTAAGGCGTCGCCTAGGCGTCAGGGCGCCCCAGGTCACAAGGCGTCGCCTAGGCGTCAGGGCGCCCCAGGTCACAAG
GCGTCGGCCTTGCCTTACGCACATGCCTAAAGGTGTCCGCCTTAGTCCATAGGGCGTCCGCCTAGGCGCCATTCTCCCCG
CCTTAGGCAAATGAAGACGCCTTAGATAGGTTGGGAGTTCAGGCGGGAAAAAGAGCTTTGGGCGGGAAGAAAAGGGCGGG
AAACCGAGTCTGGGCGCCAACAGTTACTAGCAGGGGGAGAGAGAGCTCTAACCAGTTTCAGTTTTCCCCACCCCCACCTC
TGGTGGCTGGATCTGAGCTTCTCCCCCTCCTCTCTGGCAGATCCTCCTCTCCTGCGGTTTCTCCTCTCCAGGACAGTAGG
CAGCAACAAGCAACCAACACCTCTCCTGCAAATGCCTACCAGATTATGCTCAGTTCTACTTCTTAGAACTCTGTAAGGCG
CCGCCTTGCCTATGCATTAGTGCTTAGGCAGTGAGGCACCCCCCCTCCCCCAGCACCTTGCCTCGCCTTACCGCCTTTAA
AACATTGCCTACACCTGCGTAGGAGTGCAAACAACATAGAGAAGTACAAGGTGGCAAAGAAGACCGCAACGCGAGCAGTG
AGTGAATCAAGGGGTCGGGCATATGAAGACCTCTACCAACGCTAAGGGGCCGGGAAGGAAGGTGCAAGGGACATCTATGA
GACGGCCAAGATCCGAGGGAAGAAGACGAGGGATGTCAAACAAGTCAAATGCATCAAGGATAGAGCAGATCAACTCATAG
TGAAGGACAAGGAGATCAAGCATAGATGGCGGGAGTACTCCGACAAGCTATTCAACAGAGAGAATGAGAGCTCTAGCATT
GAGCTCTACGACTCCTTTGATGATGCCCGCAGACATTGTGTGCGATGAATCTAGGAGTCTGAGATTAAGGAGGCTTTACA
AAGAATGATGTTATGGGAGTCATTGAGCACCACTTAAGAGGAATGACATGTGTGACCAAAAATCAATTTGATTTCATGCC
TGAGAGGTTGATCATGGAAG------------------------------------------------------------
--------------------GCATTTTATTGGTACGACAACTTGTGGAGAAATACAAGGAGCAAAAAAGGGACATGCATA
TGATGTCCATTGACTAGGAAAAGGCATGCGATAAGATACTGAATAATGTCATGTGGTGGGCCTTGGAGAAACACAAAGTC
CCACAAAGTACATTACCCTCATTAAGGACATGTATGATAATCCCATGACAGGTGTTCGAACAAGTGATGGCGACACTGAT
GACTTTGCCATAAAATAGGACTGCACCATGGGTCAGCTTTGAGCCCTTATCTTTTTGCCTTGATGATGGATGAGGTAACA
AGGAGATATTCCACGGTATATTCTCTTTACGATTGATGTGGTGCTAGTCAATGATAGTTGCACGGGACTTAATGGAAAGT
TAGACCTATGGAGAGAAACTTCGGAATCAAAGTTTTTAGGCTTAACTAAAATTGAGTACGTGAGGTGCAGTTTCAGTACT
ACTAGGCACGAGGAGGTGGTTAGCCTCAATGGGTAGGTTGTACCTCTTCAAATCAAAGTCGGATGGAGGAAGTGACGCCA
AGTTTTTGGTGTTCTCTGTGACAAGATAGTGCCACAAAGGCTAAAAGACAGGTTCGATAGGACGGTGACTCACAATGTAT
GGCGCATCTTGCGATGGATGTGTGGCCACCCAAGAAAGGATAGAGTTTGAAATGATGATATACATGTAGAGTTGGGGTAG
CACCGATTGAAGGGAAGCTTGTCGAACATCTGAGATGGCTTGGATATATACAAAGTAGGCCTCTAGAAACTTCCGTGCAT
AGCGGACGGTTAAAACATGCTAATAATGTAACAGAGGTTGGGGTAGACCAAATTTCACATGGGAGGAGTCCCTAAAGAAA
GATCGGAAGACTGAAGTATCACAAAGAACTAGTTATGGACAGGGGTGCATGGAAGTTAGCTATCCACGCGCCAAAACCAT
AAGTTGGTTTCGAGATTTTACGGGTTTCAGCTCTACCCAACCAAACTTATTTGGGACTAAATGCTTTGTTGTTGTTGTAT
CTCTTGCCTTGGTCTTAGCAATTTACCATGTGCATGTTTTTTCTGGGAAGGCAAAATTGAATGCCAAGTTTTTCCTGAAG
TTGCACATTGTACAAATTGGTGTCCTTGCTCCATGGCACATCAGTTTTCCCGTCGTATGATGATGCAACAACTAGGTATT
AGAGCAACTCTAGCAGAGAGAGTCTTCA-TGGCTCCCGTCACCATATTTCTTTTAGCTCGCTCCATACACGATCTCGTGG
CCTCCATATTTGGAGGTTCGGGAGGTCTAGTATGGAGCTTGCCCCAAAACCAACTGCCAACGTGGGGCGGAAGTTTTAAG
CTTCCTTCTCCCGCCTCTCATCGGATTTGAAGCAGCTCGGCCTCACACAGACCACCAGCTGGCACCTGACCATTAACGCC
ATGCCTGCGTCCTCAGATTCTTATGGCGGTCCATCGGATGGCTGCCATGCGGCACCATCTCCTTGCTTGCGTGTGAGCAA
ATTGAAGGCATGCGAGTAGGTCGTTGCAACATTTCTCACAGGGAGACGCGCCCTTTGACTAAGAGGAGCCTTGGCGCAGT
GGTAAAGCTGCTGCCTTGTGACCAAGAGGTCACGGGTTCAAGTCCTGAAAACAGCATCTTGTAGAAATATAGGGAAAGGC
TGCGTACAATAGACCCAAAGTGGTCAGACCCTTCCCCGGACCCTGCGCAAGCGGGAGTTACATGCACCGGGGCTGCCCCT
TTAGACGCGCCCTTTGACTACCCCACATTAGCTGCCTCCCGCCTCCCCAAGTGCCTCCCTAGTGGTGTCTGGGGCGGCCT
GTAAAAGGCCGGTACCCTCTGCTCTCTCGCTTCAATCCTATGTTCGATGCCTTTTATTCCAATCTCACATGCCTCCAATC
GAAGGGGAGCCTTGGCGCAGTGGTAAAGCTGCTGCCTTGTGACCATGAGGTCACGGGTTCAAGTCCTGGAAACAGCCTCT
TACAGAAATGTAGGGAAAGGCTGCGTACTATAGACCCAAAGTGGTCGGACCCTTCCCCGACCCTGCGCAAGCGGGAGCTA
CATGCACCGGGCTGCCC--TTTTTTTTCACATGCCTCCAATCCACCACCCCCTTTGTTGTTCATGGCGCATCCGGAGGAG
CTCTCTCTCTCATCTTCAATTTTTGGCATGAGGTGGAGTAGCCCGCGGATCCTTTTCCCCCCTTTAGGGACCAGATGGAC
CTAGTCCTGGAGGAGGCTGCACAGATGGAAGCGCAAATGGAGCAGCAGATTTGGGCACTAGCACACTCCCGCCGCCGCGG
ATGAATGGCCGGCCTGGGACAACGTCGCTGAGGCGCATTTCCAAGTCATAGTGGCCAACATTGTTGCATTTTACGTAGGT
GGTGGCAGTGGTCGTGGCCGCAACTAGTTTAACTAATTATTAGGTGTTCTATGAATGTAATTCACATGTGACTAGTGTTC
CGCCCCTGTTTAGGAATGAAATCGATGCTTCTGAACCAGTTCAATGTGTTTGTTGGATATTTTTTGGAGAAGAACATGTG
ACCCAATGACAGGTGGGTCCTACTCGTAGGGCACGACTCTCTGTTTGCGCTTTGGATAGGCATCCTCCATATCCATATGG
AGCGCATCAACGTGGTGACTCTGCTAGAGTTGCTCTTACACACCTCGATATGCAACTTTAGCTCACCATGCTTGATATAC
GTTTAGCCATCCAATGATTGAACAATTGGTGTTGGTAGAAGCAGAGTCCATGCCAAACCACTATGTTAAATGCCTGACAA
ACGGGTCTTTATCTAGTTCCTTTTTGAGATGCACCTTAGTGTGTTATTTTCTAGGGTTGCCTCACCATTGGGATCCCTTG
GGATCACCTTACTATGTGCATAATTTCTTTTCACATGGGCATTTATCTGCTTTGGCATTCAAAGCTTTCATTTGAAAATT
TGCTCTACCACCTATATTTGTACCGACAATACCTTTGCATGGGCCCACACATTAGGTTTTAAAATGGTTGTCGTGTTCGT
ATCGTCCTACTTATCTAGGCATGGCTCTTGCCTAGATAACTATTGTTGGTCACACACTTATATATTACCGGTTTGTGAGT
CTAGTTGATTGAATAGGTGAGTTGTTGCACATTCTTGAACTGATTTTGACTTGATGACCATTGTAACCATTTGCAGGTTA
TAGGATAGCACATAGTTCAACACTATAACTAATTGTTGATTCATTCCATGTTGCTTAAAAAATGCCTACTATAGGTTATA
GGGTAGCGTCTGACGGTTTTCCATGTGTTGTGGGTACTTGTGTGACAATTGAGGACACGATGTTTGTGGTGAAAGAGAAC
ACGTTGACCTCCACAAATAGTTAGGATGCTGGGTGAAGCCTACGGGAAGACAGGGAGAAGGTATAGGAGGAGAATAACAC
GAGGGGTAAAAAGTTAATGACTTAAATACAACAGCAAGGAACGTTTCTTAAACTGAAGCTCTAGCGCTATAGTTACATAA
TTTGAATCTGAGCAGAATTATACTTACCTTGCCTAGCACAATCCCATCCTAAACTTCTGTTTTGCACATTTCGTTGAGTC
TATAGACAGAAGAAAAGGGTCACTCTATTTTCCCAACAAAACTTGAACAACACCAGAACCTTCTTGAAGTCAGTTTCGTG
CTCTTTCTAGCTTTGTTGTACCTTACCTATCATTTACATTATGGTCACAGTGAAATGCTTTGCAAACTATTTGACCAGAT
GCTGTATACCATATTTGAATCTCATTTGCATACGCCGACATGAAACGATGTATTACAGAAAAGCTTCCGATTTGTCAAAA
TTTATCATATATCAATTCTTGAGATTGTGCATATACTGGACATAGTTAATCTTGTTTACATGTACTTCCAATGACTAGAT
ATTTCTTTCTCTTATGCAGTATGGACAAAATTCTTGAACGGTATGAGCGCTACTCTTATGCAGAAAAGGTTCTCGTTTCA
AGTGAATCTGAAATTCAGGTAAAAATGAAAAGAAAACGGTTTGCTTTCCTTTAGCTATGAAGTAAATTGTTGCCGATATC
AGATGATCTGAAATTTATTAGTAGGCCACTATATTTTGAATGATTTCCATGAGCTATGAATTTAATTGACTTGCAACTAT
GGATTGAGGTCCATTTGATTCTCCTGTAACTTATTATTAGTTTGTCTTTGATGAATGCTTAGGCATGGTCGAATAATGTA
ACCAAATACCACTTGACCAATTTACTTTCATGACTACTAAACTAGACTAGCGTGCTGATTCCTACACACTGCCTTTGCGA
GAACTAGAAAAATGTGATCTGACTTTAAGTGTTACTAAATTAGTACGTAGTAAACTGCAATGCATGGCTAGACCAGCAGT
TCTGGATTAGCCGGCTGAGTTTTCGAATGGCTTAGCAACAAAAAATGACAAGTGTATATATTATAATGGGTTTAAAATAC
TATGTGTGCATCAGTGACAATCACAATATTTTGATTGAAATAACAAAATGCTATCCTAGATTATTAAGACTTATTACTAG
ATTGGTCATTGATCTTAAGTTCTTAAGATCAACCGTTGAATCTCCAGACCTTCTGATCGTATTATGCTGCTAATGGCCAT
TAAGGATAACCCCATGACATTAGTTCTCATCTCCCATTTTTCTGTATTGTTTGCGATATTGCTGCAGTTTCTTATTACAG
CTTGTCTAAGGCTAACCATCTAGGATAAAAAGTAGATCCTGCAGACTTAGAAGATCCAGTTAGGCTCAATATTCTTATTT
TTGTAACTCAGAGCTCCAGGACCTCACTTCAATTTTTTGGCCAATTTTTGTACAAACCAAGTTGTAGCTCCAATTGAGAG
ATCCAACCAGTTCTATCTGATTGCTGACAAACAGATTCAGCATGTACATATGACGAGGACTATTGAAACATGTAACTACT
AACCCAAAAAATATTCCTAATGTATTTTGAATATTTACCTCCACTGCAGCATTTTTAATATTACGAAATATGATTTTTAC
ATCTGATAGTAACACTTGTTGCAGTGACATAATTGATTTTAAGTTATGAAAATTCAAGTTCACTACACAGAACAATCCTT
CCTGATTTATGCCCCCTGGTGTCAATGTTGTTAAAGTCTCTTTGTTCATTTCTGAACTAACTCAGCCTATTTGTAGCATT
TCCGTCATGGTTCCTTCCTGTTCCACTCAAAGTTAGTAATGCAATTGTTATTTGCTTGTGCAGGGAAACTGGTGTCACGA
ATATAGGAAACTGAAGGCGAAGGTTGAGACAATACAGAAATGTCAAAAGTAATTTGTAACGATTTTGGTTGATTGCCAGT
ATATTATATACACTCTGTGAAGATAAATGAGACTGAATTTCTACATCCTGCACCTGCAGGCATCTGATGGGAGAGGATCT
TGAATCTTTGAATCTCAAGGAGTTGCAGCAACTGGAGCAGCAGCTGGAAAGCTCACTGAAACATATCAGATCCAGGAAGG
TACTGATTTAAATGATTTGTACAGCAACACAATTTAAAAAATAAAACAAGAAAAACACTTGCAGAGAAGTTCAGCAAAGT
ATATCTGAAGTCAGATTCTAGACTGAGATATTCACAATATGTATATGCATTTTAGTCATATGCTCTTCACAGTTAAAAAA
TGACCATTTCCTTTTTCTTTTTTTGTACTTGCAGAACCAACTTATGCACGAATCCATTTCTGAGCTTCAGAAGAAGGTAG
GCTGTCAACCTTGCATACCTGAACCGGTATTCGAACTGGTCAACTTGTCAGGAAACCTTAGCTTACTTGTTTCAAGTTTT
GTGACATTATAACATGTATGCAAGTAATTGGCCTACTTGCACGAAACCTCATTACATCGTTCTTGCTGCAGGAGAGGTCA
CTGCAGGAGGAGAATAAAGTTCTCCAGAAGGAAGTAAGCCCGTTGTCACCTTATGGTCCAACCGGTCTAAAATGTTTCCT
ATAGCAAATTTTATTGACACAGATCCCTGTCCCTTCCCCACAGCTCGTCGAGAAGCAGAAGGCCCAGGCGGCGCAACAAG
ATCAGACTCAGCCTCAAACAAGC---TCTTCTTCTTCTTCCTTCATGATGAGGGATGCTCCCCCTGCCGCAACTGCCAGG
TGATGATGTACATCACAAGTCCATTCCTATTCAGAGTTCAAGGAACCATCTTTTGAATTGGTCGGGTTGTTCCTTGCAGC
CCACTT-TTGGTCTCAATATGCAGTCCTGTCGGGCCACATTTAAGTAACAATATACTAATATACTTGTGTCCACTTTGGT
TGTGCAGCATTCATCCAGCGGCATCAGGAGAGAGGGCAGAGGATGCGGCAGTGCAGCCGCAGGCCCCACCCCGGACGGGG
CTTCCACTGTGGATGGTTAGCCACATCAACGGCTGAAGGGCTTCCAGCCCATATAAGCGTACTATTCAGTAGAGAGTAAC
AAGTTGCACCGGCCAGCCTGGTGTATGTTGCGGTTGC-------------------------------------------
--------------------------------------------------------------------------------
--------------------------------------------------------------------------------
-----------
>T13B
--------------------------------------------------------------------------------
-----------------------------------------------------------CCCACGCAGCGCAC-TGCACA
GTAACGCTTCCTGTCAAAAGTCCAGCTCAATCATGCACGCACACACGGTAGACGCGGTGCGAACGACCCGTCGTGGCACG
AGCACGCGGTGTCTGCCCGCCCGTCCGCCCCGCAGCCGCCCTCCCAAACGGGACAAGCTAGACGGCCCAAAACAAGAAAG
GAAAGCAGCCTCCTACTGTGGCAGCCCGCCCCCACGACCGTCATCTCGCCTTCCATGCCATTTTCCCTGGACGGACCAGA
CCCGT-CCGAGCCGCCCTGACCTAGCCAGCCAGCCAGCCAGCATTTCCTGTTTCGTCCCCCGCCGCCGTGACCAAAAAAG
CAAAAAAGG-AAAAAGGAAAATGCTAAAGGAAAAACTCTGCTCTTTCCCTTCTACTAGGCCTAGGGTACAGTAGAA---T
AGTATAAAAAGGACAATTGTGCTC--TTTTTTTGCTCTGTGGTGTGCGTTTGTGGCGAGAGAAAATGATTTGGGGAAAGC
AATATC-GGGAGATTCGCACGTAAGATCGTTCGACACGTCGACACCGGGCGGGCCCC-TGGTGGGGCATCGTGTGGCTGC
AGTACCGCGGGGCCCCACGGGTCGGGCTGGGCCAATGGTTGCTCGACAGCGGCTATGCTCCAGACCAGCCCGGTATTGCA
TACCGCGCTCGGGGCCAGATCCCTTTAAAAACCCCTCCCCCCACTTGCCGGAAACCTCGTTTTGGCCT-GGCCATCCTCC
CTCTCCTCCC-TCTCTTCCGCCTCACCCAACCACCTGACA-GCCATGG--------------------------------
--------------------------------------------------------------------------------
--------------CTCCGCCCCCCCGCCCCCGCCTGCGCCTGTCGGAGTAGCCGTCGCGGTCTGCCGGTGTTGGA----
---------------------------------GGCTTGGGGTGTAGGGTTGGCCCCGTTCTCCAGCGGAGATGGGGCGC
GGGAAGGTGCAGCTGAAGCGGATCGAGAACAAGATCAACCGGCAGGTGACCTTCTCCAAGCGCCGCTCGGGGCTGCTCAA
GAAGGCGCACGAGATCTCCGTGCTCTGCGACGCCGAGGTCGGCCTCATCATCTTCTCCACCAAGGGAAAGCTCTACGAGT
TCTCCACCGAGTCATGGTAAATTAAGTACGCGCTGTCTTTAAATTTCTCCCCAATCCGCCTTCGATTTCGATTTCCTGCC
CGCCGTTCTGGCCCAGCGAGACGACCCGGCCGACCCCAGGGCCTTCTCCATTTCCGCGCCACTGTTTGGTTGATTCGGTT
CGCTCGGTAGCTGTTTCCATCCGTTTCTGCCGTGGCTGCTTGCTCGTTTTTCTTAGAATCGATGGCGGAGCTGGCGTTCC
GCGCGGCCGCGATTTCTTGCTATGGGGGGTAGGGCGTGCGACGGGTCGCCGAGCTATTTTATGCTCCGCCAGCGCCGGGA
AGGTTGTTCATCTGGCGTATTTTGGGGAAATTTTGGTCCCGGAGGCGCCAGGTGGCACCCCAAGTGGAACGGTTAGGACA
GTAATCTCTTGATATTTTTATCTGGCTGGGGATATTTACGTAAAAAAATCATATGGGGTTAAAGTGACATCGCAATTTAG
CATGCTACCTCATCTTCTCATTTAGAATCTTATTAGACGCTACAATACCTTGTTGTCTGGCTCATCAAATCTGTGCTTGC
TGCTTGAACAAATGAACCTCGTCATCTCGGTTATTTCCAGAATTTTGCTCCACAGGCTTTGCTATCATTCGTATTGCTAG
CTCCGGCCATGCGGCCATTTTGTTGCTTGCCTGGAGATACTGTCTACGGCACGCACGGAGAAAAGAGTCACTTGACTAGC
TAATGCATGGAATAATTGTCTGCAGCTGATGAAACTCCGGCATGAAGAGTCAAACCAAAAAGTAGAGAGTTCCTTCCAAA
TATAAAATGAGAGTTTCTGCAGACTTTTTCCCTTTCAACCATCATAATTTGCCTGTGATATTTGTTGGTGCTGGCGATGG
TTCTTGACAAAGTAAAGGAGTCAATAAAATCACGGAGACTGATCCATTCTTTCCCCCACACGCTGACATTAGTCCATGTT
AGTTTCCCGTTTCTGCCTGCTTCCATAATTCCCGGCCGGCGAAGTACTAGATCAACCTCCACGGTTTCAAAAAGTAGGAA
ATATCATACCATCGGAATGACCGCTGCTTAGTAAATATCCATTGTTGTTTGTAATCTTGCTGAGAAAGCAACGTTACCAT
TTGCCTCATGGCAAAGACCTGTATGTTGAGGTGCTAAATCTTTTCTAGTTTTGTACCACTGAGGGTATGAGTGGCGCTAA
CGGAAAAGGGTAAGCAAGTTTGATTGGCTTACCTTCAGCCTCCTTGGTTGTTTGAAGCATAGGTGCTTGCATGCATGTAT
CAAGCTGGTCACGTGATGAAAACGCGTAAGAATCAAAGTCAGTTAAATTAAGATATAAACAGATGCAGTCATATTTTAAG
CTAGTGCTGCACTGTGAACTTCAGTATCTCAGATCAAAGAATTGAATAATGCTACCCCCTGTTTCTGCGCTGTTCATTTG
GAAAAGACTGTCATGAACATCCTAATTGGTAGCCATGCATTTATCAGCTTGCCGGCTTTATTTTCTTTGCTCTCATTCCT
TTTCATTTGGTTTGCTTTGCCTACCTCTGCATGATAGGCACGTGTAAATGCCATGCTTTGTCTAGAGCCTATGAGACAGC
ACGCTAATGCACCACGATGATA---------ATAGTTTGTCGGAACTATAACTCAGGTAGCTCTGAGGATACTGACTGAA
TCTTGAGATCCTACTATATTCTAAAACGCATCTATAGCTGCATATAACCGACTCAGGCACAAAATCAGCATTGATCGACC
AGGCATCATATGCATACACTAAAATGCAGCTAATGATGTAGCCTGATGATTTTCTGGACCTGGTTTGGATAATGGTTAAT
GTACCCAATTGTTATTTACTCTATGTCCTCAATCTCCTTATCAGTCGGTTAATTTACCACACTTAACAAAGGTCCAAAGC
TGACATTGCAACCAACTTTACTCATCTCTGGACTAGTAAACACGAAGTAAGCTGTTAGGGACTGTGTGATGGGTCTATGT
TACATGCATGTGTTGTCGGTCTATTACTTAACCAGGTCTGGGAACCAGTTATCCTCTACACCTATATATTGTGTCCCTAA
ACCTATATACTTAAGAGTAAAACAGAAGTTATGCCTAGGAATATCTGACTAAGCTATGGGATAGTCAACTTTCATTTTTG
CTCCTGCCACATCTTAACTTAGTCCACAAATGACATATAGACAATCACCTAGAACCATTATTTAGACTTTATATCTGCTC
ATTACATGTATTAAATCCATGAAATAGAGGAAGCTGAATAGGCATACAATATAGTTGAAGCTCGACAGATGACTTAATAA
GTGTCATATCCATTAACCATTTCACATATTTTTACATTTTTGCTGCAGTGATATTTTGCTAGCTCCCAGTTACAAGTTAA
TTAATATATGGAGATCCTGGGCACGTACATGTAAGCAGATCCTATCGACTTCCGTGGATCCGCTGATGGAATCGCCCTCA
GGATTTCATGGCATAGTCTTGATATGTCACGAACTAGTTGTTAGTTTATTTATTTTTACATTGAGCTTTGCCCATCCAAG
ATGATAGAAATGTTATGTATTTAAAATGTAATCTCACAGTCATTGCTGTTGGTATGGATCGTATGCCAAAAATGTTTTAC
CATGAAGTCTATTAATGAAGAATATTTATGTTACAACTTTCTTGCTTTACGTTAGTTAAAATTGGTAATTTTGTTTCTTT
GTGCCCCCCTTCTTGTACAACCATTTATCTTACCAAACTATGCAGCAACAAATATGCACAGTCTCTATTCACGAATTTCA
TATTCCCAAAAGTTAAATATTAAGAACAAAAGTTATGTTTCTACTTTTTCCAACTCATAATTTTCTGAACTCAAATTTTA
TAATCTGAAAACTTAATATTAACATTTTATTTGAAAAAATTTTGAATTTCTTTTTTATTATCAAAAAAGTTTGGATGACA
TAAATTTATGTATGAACTATTATGAAAGCACAAGCAACAATGAAAGTGTCTTTTTAAGCAAAACCTTGTGACTCATCACT
CAAAATAGTTTGTGTCTGACTTTCAATATTCAAACTAACACATATTAAAGACGTATACATGTGTCTTTATATCACATGTG
TGCTTTTCCTGCTTAAGGTAGTAGGACTATCTCTTTTTTGAGAAACACCGATTACAACGTAGATGCAGACACAAGCGCAC
ATCACCACCACACATACACACTCACACAATGTTTAGTAAAGACTAAAATTGTGGAGCTTCAAGATCTTTGGAACATCATG
AATGTCACCTCCTACTGAATGAATAATCCGCATAGTGCATCAAACCTTTGGTTTGATCTTCCCTGGTGGGCTGCGAGTCA
AGGTTTT-AAAAAAGCGGTAGGCGCTAATCGTGAATTTTGCTTATGCCTAGTGCAATGACCGCCTAGGCGCACTTATCCC
TTTGTATGATAGAGGTGAAGGAGATTTTACAGCAATGAGATCGATGGCGCGAAGCCCGGAGGGAGGTATCAGTGGTGAGT
TGGAGTGAGAAATCCCTCCTCTGATTCAACCTTCCTTGACAACATAGCCCAAACAAGGCCCACTAAGAAACCCTAATCTT
CTAATGCATCTAAACCGTCCATTTTTTCTGCATTCCCCATCTCTCTCTATCGTTAGGTCTCACTTTCCTTTGTCATTTGT
ATGTAGCGACAATGGTGGCGTGTCTAGCTTCTTCCTTGCATTTGCTTCTCCTTTCCTACCGGCGAAAAAGATCTCATCGG
TCATGGAGAACCTAGTTAGGCGCCTAAACCTCCGCCTATGGAGGCGGTAGTCTGCTCATCGCCTAGGCGCGCTTAAATGG
CTCCTTTTCATTGTCTTTTTTTCTATGTTGGGAGTACAACCGCACTCCTAACCCACTAACCACAGGCTGGTTCTCATCTA
GTACTTTCACAATTGTACCACTTTTATCTCACAAACACGAGGGGATTGTGGTGGAGAGTCATTTATTACAACTTTGATAA
TCAACATTCAAAGAAGTATTCAAGTCTATGAAGATCTTCTGAAAAATGTGTTTTGTCCAAGGCAAAAATATATCTTTGTT
TTTTCATACCGAGAGACGAAAGACCATATTCTTGTACCAATTTTTTCTAGTGGTTATGCTATATCATGAATAACACCTAT
AT-TTTTTCTTTCAAAATGGGCACAATGTACTCAAAATTTACGACGTTCATAGGGTTAGGATGGGGTGTACTTAGTATTT
TATGTGAAATATGTAGTAACATGTTTTTTTGGGTATGCATATTCCTTTACACATGGATTAAAGAGTTTTCTACAAGAAAA
ATTATTACAAGATGCATATGGTTTGCCATCTAATTGTTTAAGATATTCTTACATTTAGGTAAATTTTGAGTCGCCTATGT
GCTATTTTTCTCCACATAAATAGTTCAA-----------------------CC---------------------------
----CCCCACCCC---CACCCCCAC--------------------------------CCCCACCCACATGATTCTCCACA
TAGTCCCAA-TTTTTTTTTCTGGTATGAGATATGATATATTGTCAATAAACATGGGTCTGTAATGCTAATAGTTGTTTCT
TATCTAGTTGAAGCTATTAGATAATTGGGCACATGTATAGACACGATGGATGGGAAATATCGTAGGTACCACTAACCATG
TACTAAACATCTTATATTACTTTACAAATTTAGTAGTTATTACGAAGAAGAAAGATTGTTTCAGATGCCTACACCCATTG
TTTTTAAGGCGTCGCCTAGGCGTCAGGGCGCCCCAGGTCACAAGGCGTCGCCTAGGCGTCAGGGCGCCCCAGGTCACAAG
GCGTCGGCCTTGCCTTACGCACATGCCTAAAGGTGTCCGCCTTAGTCCATAGGGCGTCCGCCTAGGCGCCATTCTTCCCG
CCTTAGGCAAATGAAGACGCCTTAGATAGGTTGGGAGTTCAGGCGGGAAAAAGAGCTTTGGGCGGGAAGAAAAGGGCGGG
AAACCGAGTCTGGGCGCCAACAGTTACTAGCAGGGGGAGAGAGAGCTCTAATCAGTTTCAGTTTTCCCCACCCCCACCTC
TGGTGGCTGGATCTGAGCTTCTCCCCCTCCTCTCCGGCAGATCCTCCTCTCCTGCGGTTTCTCCTCTCCAGGACAGTAGG
CAGCAACAAGCAACCATCACCTCTCCTGCAAATGCCTACCAGATTATGCTCAGTTCTACTTCTTAGAACTCTGTAAGGCG
CCGCCTTGCCTATGCATTAGTGCTTAGGTAGTGAGGCACCCCCCCTCCCCCAGCACCTTGCCTCGCCTTACCGCCTTTAA
AACATTGCCTACACCTGCGTAGGAGTGCAAACAACATAGAGAAGTACAAGGTGGCAAAGAAGACCGCAACGCGAGCAGTG
AGTGAATCAAGGGGTCGGGCATATGAAGACCTCTACCAACGCTAAGGGGCCGGGAAGGAAGGTGCAAGGGACATCTATGA
GACGGCCAAGATCCGAGGGAAGAAGACGAGGGATGTCAAACAAGTCAAATGCATCAAGGATAGAGCAGATCAACTCATAG
TGAAGGACAAGGAGATCAAGCATAGATGGCGGGAGTACTCCGACAAGCTATTCAACAGAGAGAATGAGAGCTCTAGCATT
GAGCTCTACGACTCCTTTGATGATGCCCGCAGACATTGTGTGCGATGAATCTAGGAGTCGGAGATTAAGGAGGCTTTACA
AAGAATGATGTTATGGGAGTCATTGAGCACCACTTAAGAGGAATGACATGTGTGACCAAAAATCAGTTTGATTTCATGCC
TAAGAGGTTGATCATGGAAG------------------------------------------------------------
--------------------GCATTTTATTGGTACGACAACTTGTGGAGAAATACAGGGAGCAAAAAAGGGACATGCATA
TGATGTCCATTGACTAGGAAAAGGCATGCGATAAGATACTGAATAATGTCATGTGGTGGGCCTTGGAGAAACACAAAGTC
CCACAAAGTACATTACCCTCATTAAGGACATGTATGATAATCCCATGACAGGTGTTCGAACAAGTGATGGCGACACTGAT
GACTTTGCCATAAAATAGGACTGCACCATGGGTCAGCTTTGAGCCTTTATCTTTTTGCCTTGATGATGGATGAGGTAACA
AGGAGATATTCCACGGTATATTCTCTTTACGATTGATGTGGTGCTAGTCAATGATAGTTGCACGGGACTTAATGGAAAGT
TAGACCTATGGAGAGAAACTTCGGAATCAAAGTCTTTAGGCTTAACTAAAATTGAGTACGTGAGGTGCAGTTTCAGTACT
ACTAGGCACGAGGAGGTGGTTAGCCTCAATGGGTAGGTTGTACCTCTTCAAATCAAAGTCGGATGGAGGAAGTGACGCCA
AGTTTTTGGTGTTCTCTGTGACAAGATAGTGCCACAAAGGCTAAAAGACAGGTTCGATAGGACGGTGACTCACAATGTAT
GGCGCATCTTGAGATGGATGTGTGGCCACCCAAGAAAGGATAGAGTTTGAAATGATGATATACATGTAGAGTTGGGGTAG
CACCGATTGAAGGGAAGCTTGTCGAACATCTGAGATGGCTTGGATATATACAAAGTAGGCCTCTAGAAACTTCCGTGCAT
AGCAGACGGTTAAAACATGCTAATAATGTAACAGAGGTTGGGGTAGACCAAATTTCACATGGGAGGAGTCCCTAAAGAAA
GATCGGAAGACTGAAGTATCACAAAGAACTAGTTATGGACAGGGGTGCATGGAAGTTAGCTATCCACGCGCCAAAACCAT
AAGTTGGTTTCGAGATTTTACGGGTTTCAGCTCTACCCAACCAAACTTATTTGGGACTAAATGCTTTGTTGTTGTTGTAT
CTCTTGCCTTGGTCTTAGCAATTTACCATGTGCATGTTTTTTCTGGGAAGGCAAAATTGAATGCCAAGTTTTTCCTGAAG
TTGTACATTGTACAAATTGGTGTCCTTGCTCCATGGCACATCAGTTTTCCCGTCGTATGATGATGCAACAACTAGGTATT
AGAGCAACTCTAGCAGAGAGAGTCTTCA-TGGCTCCCGTCACCATATTTCTTTTAGCTCGCTCCATACACGATCTCGTGG
CCTCCATATTTGGAGGTTCGGGAGGTCTAGTATGGAGCTTGCCCCAAAACCAACTGCCAACGTGGGGCGGAAGTTTTAAG
CTTCCTTCTCCCGCCTCTCATCGGATTTGAAGCAGCTCGGCCTCACACAGACCACCAGCTGGCACCTGACCATTAATGCC
ATGCCTGCGTCCTCAGATTCTTATGGCGGTCCATTGGATGGCTGCCATGCGGCACCATCTCCTTGCTTGCGTGTGAGCAA
ATTGAAGGCATGCGAGTAGGTCGTTGCAACATTTCTCACAGGGAGACGCGCCCTTTGACTAAGAGGAGCCTTGGCGCAGT
GGTAAAGCTGCTGCCTTGTGACCAAGAGGTCACGGGTTCAAATCCTGAAAACAGCCTCTTGTAGAAATGTAGGGAAAGGC
TGCGTACAATAGACCTAAAGTGGTCAGACCCTTCCCCGGACCCTGCGCAAGCGGGAGTTACAT-CACCGGGGCTGCCCCT
TTAGACGCGCCCTTTGACTACCCCACATTAGCTGCCTCCCGCCTCCCCAAGTGCCTCCCTAGTGGTGTCTGGGGCGGCCT
GTAAAAGGCCGGTACCCTCTGCTCTCTCGCTTCAATCCTATGTTCGACGCCTTTTATTCCAATCTCACATGCCTCCAATC
GAAGGGGAGCCTTGGCGCAGTGGTAAAGCTGCTGCCTTGTGACCATGAGGTCACGGGTTCAAGTCCTGGAAACAGCCTCT
TACAGAAATGTAGGGAAAGGCTGCGTACTATAGACCCAAAGTGGTCGGACCCTTCCCCGACCCTGCGCAAGCGGGAGCTA
CATGCACCGAGCTGCCCTTTTTTTTTTCACATGCCTCCAATCCACCACCCCCTTTGTTGTTCATGGCGCATCCGGAGGAG
CTCTCTCTCTCATCTTCAATTTTTGGCATGAGGTGGAGTAGCCCGCGGATCCTTTTCCCCCCTTTAGGGACCAGATGGAC
CTAGTCCTGGAGGAGGCTGCGCAGATGGAAGCGCAAATGGAGCAGCAGATTTGGGCACTAGCACACTCCCGCCGCCGCGG
ATGAATGGCCGGCCTGGGACAACGTCGCTGAGGCGCATTTCCAAGTCATAGTGGCCAACATTGTTGCATTTTACGTAGGT
GGTGGCAGTGGTCGTGGCCGCAACTAGTTTAACTAATTATTAGGTGTTCTATGAATGTAATTCACATGTGACTAGTGTTC
CGCCCCTGTTTAGGAATGAAATCGATGCTTCTGAACCAGTTCAATGTGTTTGTTGGATATTTTTTGGAGAAGAACATGTG
ACCCAATGACAGGTGGGTCCTACTCGTAGGGCACGACTCTCTGTTTGCGCTTTGGATAGGCATCCTCCATATCCATATGG
AGCGCATCAACGTGGTGACTCTGCTAGAGTTGCTCTTACACACCTCGATATGCAACTTTAGCTCACCATGCTTGATATAC
GTTTAGCCATCCAATGATTGAACAATTGGTGTTGGTAGAAGCAGAGTCCATGCCAAACCACTATGTTAAATGCCTGACAA
ACGGGTCTTTATCTAGTTCCTTTTTGAGATGCACCTTAGTGTGTTATTTTCTAGGGTTGCCTCACCATTGGGATCCCTTG
GGATCACCTTACTATGTGCATAATTTCTTTTCACATGGGCATTTATCTGCTTTGGCATTCAAAGCTTTCATTTGAAAATT
TGCTCTACCACCTATATTTGTACCGACAATACCTTTGCATGGGCCCACACATTAGGTTTTAAAATGGTTGTCGTGTTCGT
ATCGTCCTACTTATCTAGGCATGGCTCTTGCCTAGATAACTATTGTTGGTCACACACTTATATATTACCGGTTTGTGAGT
CTAGTTGATTGAATAGGTGAGTTGTTGCACATTCTTGAACTGATTTTGACTTGATGACCATTGTAACCATTTGCAGGTTA
TAGGATAGCACATAGTTCAACACTATAACTAATTGTTGATTCATTCCATGTTGCTTAAAAAATGCCTACTATAGGTTATA
GGGTAGCGTCTGACGGTTTTCCGTGTGTTGTGGGTACTTGTGTGACAATTGAGGACACGATGTTTGTGGTGAAAGAGAAC
ACGTTGACCTCCACAAATAGTTAGGATGCTGGGTGAAGCCTACGGGAAGACAGGGAGAAGGTATAGGAGGAGAATAACAC
GAGGGGTAAAAAGTTAATGACTTAAATACAACAGCAAGGAACGTTTCTTAAACTGAAGCTCTAGCGCTATAGTTACATAA
TTTGAATCTGAGCAGAATTATACTTACCTTGCCTAGCACAATCCCATCCTAAACTTCTGTTTTGCACATTTCGTTGAGTC
TATAGACAGAAGAAAAGGGTCACTCTATTTTCCCAACAAAACTTGAACAACACCAGAACCTTATTGAAGTCAGTTTCGTG
CTCTTTCTAGCTTTGTTGTACCTTACCTATCATTTACATTATGGTCACAGTGAAATGCTTTGCAAACTATTTGACCAGAT
GCTGTATACCATATTTGAATCTCATTTGCATACGCCGACATGAAACGATGTATTACAGAAAAGCTTCCGATTTGTCAAAA
TTTATCATATATCAATTCTTGAGATTGTGCATATACTGGACATAGTTAATCTTGTTTACATGTACTTCCAATGACTAGAT
ATTTCTTTATCTTATGCAGTATGGACAAAATTCTTGAACGGTATGAGCGCTACTCTTATGCAGAAAAGGTTCTCGTTTCA
AGTGAATCTGAAATTCAGGTAAAAATGAAAAGAAAACGGTTTGCTTTCCTTTAGCTATGAAGTAAATTGTTGCCGATATC
AGATGATCTGAAATTTATTAGTAGGCCACTATATTTTGAATGATTTCCATGAGCTATGAATTTAATTGACTTGCAACTAT
GGATTGAGGTCCATTTGATTCTCCTGTAACTTATTATTAGTTTGTCTTTGATGAATGCTTAGGCATGGTCGAATAATGTA
ACCAAATACCACTTGACCAATTTACTTTCATGACTACTAAACTAGACTAGCGTGCTGATTCCTACACACTGCCTTTGCGA
GAACTAGAAAAATGTGATCTGACTTTAAGTGTTACTAAATTAGTACGTAGTAAACTGCAATGCATGGCTAGACCAGCAGT
TCTGGATTAGCCGGCTGAGTTTTCGAATGGCTTAGCAACAAAAAATGACAAGTGTATATATTATAATGGGTTTAAAATAC
TATGTGTGCATCAGTGACAATCACAATATTTTGATTGAAATAACAAAATGCTATCCTAGATTATTAAGACTTATTACTAG
ATTGGTCATTGATCTTAAGTTCTTAAGATCAACCGTTGAATCTCCAGACCTTCTGATCGTATTATGCTGCTAATGGCCAT
TAAGGATAACCCCATGACATTAGTTCTCATCTCCCATTTTTCTGTATTGTTTGCGATATTGCTGCAGTTTCTTATTACAG
CTTGTCTAAGGCTAACCATCTAGGATAAAAAGTAGATCCTGCAGACTTAGAAGATCCAGTTAGGCTCAATATTCTTATTT
TTGTAACTCAGAGCTCCAGGACCTCACTTCAATTTTTTGGCCCATTTTTGTACAAACCAAGTTGTAGCTCCAATTGAGAG
ATCCAACCAGTTCTATCTGATTGCTGACAAACAGATTCAGCATGTACATATGACGAGGACTATTGAAACATGTAACTACT
AACCCAAAAAATATTCCTAATGTATTTTGAATATTTACCTCCACTGCAGCATTTTTAATATTACGAAATATGATTTTTAC
ATCTGATAGTAACACTTGTTGCAGTGACATAATTGATTTTAAGTTATGAAAATTCAAGTTCACTACACAGAACAATCCTT
CCTGATTTATGCCCCCTGGTGTCAATGTTGTTAAAGTCTCTTTGTTCATTTCTGAACTAACTCAGCCTATTTGTAGCATT
TCCGTCATGGTTCCTTCCTGTTCCACTCAAAGTTAGTAATGCAATTGTTATTTGCTTGTGCAGGGAAACTGGTGTCACGA
ATATAGGAAACTGAAGGCGAAGGTTGAGACAATACAGAAATGTCAAAAGTAATTTGTAACGATTTTGGTTGATTGCCAGT
ATATTATATACACTCTGTGAAGATAAATGGGACTGAATTTCTACATCCTGCACCTGCAGGCATCTGATGGGAGAGGATCT
TGAATCTTTGAATCTCAAGGAGTTGCAGCAACTGGAGCAGCAGCTGGAAAGCTCACTGAAACATATCAGATCCAGGAAGG
TACTGATTTAAATGATTTGTACAGCAACACAATTTAAAAAATAAAACAAGAAAAACACTTGCAGAGAAGTTCAGCAAAGT
ATATCTGAAGTCAGATTCTAGACTGAGATATTCACAATATGTATATGCATTTTAGTCATATGCTCTTCACAGTTAAAAAA
TGACTATTTCCTTTTTCTTTTTTTGTACTTGCAGAACCAACTTATGCACGAATCCATTTCTGAGCTTCAGAAGAAGGTAG
GCTGTCAACCTTGCATACCTGAACCGGTATTCGAACTGGTCAACTTGTCAGGAAACCTTAGCTTACTTGTTTCAAGTTTT
GTGACATTATAACATGTATGCAAGTAATTGGCCTACTTGCACGAAACCTCATTACATCGTTCTTGCTGCAGGAGAGGTCA
CTGCAGGAGGAGAATAAAGTTCTCCAGAAGGAAGTAAGCCCGTTGTCACCTTATGGTCCAACCGGTCTAAAATGTTTCCT
ATAGCAAATTTTATTGACACAGATCCCTGTCCCTTCCCCACAGCTCGTCGAGAAGCAGAAGGCCCAGGCGGCGCAACAAG
ATCAGACTCAGCCTCAAACAAGC---TCTTCTTCTTCTTCCTTCATGATGAGGGATGCTCCCCCTGCCGCAACTACCAGG
TGATGATGTACATCACAAGTCCATTCCTATTCAGAGTTCAAGGAACCATCTTTTGAATTGGTCGGGTTGTTCCTTGCAGC
CCACTT-TTGGTCTCAATATGCAGTCCTGTCGGGCCACATTTAAGTAACAAAATACTAATATACTTGTGTCCACTTTGGT
TGTGCAGCATTCATCCAGCGGCATCAGGAGAGAGGGCAGAGGATGCGGCAGTGCAGCCGCAGGCCCCACCCCGGACGGGG
CTTCCACTGTGGATGGTTAGCCACATCAACGGCTGAAGGGCTTCCAGCCCATATAAGCGTACTATTCAGTAGAGAGTAAC
AAGTTGCACCGGCCAGCCTGGTGTATGTTGCGGTTGC-------------------------------------------
--------------------------------------------------------------------------------
--------------------------------------------------------------------------------
-----------
>T14B
--------------------------------------------------------------------------------
--------------------------------------------------------------------------------
--------------------------------------------------------------------------------
---------TGTCTGCCCGCCCGTCCGCCCCGCAGCCGCCCTCCCAAACGGGACAAGCTAGACGGCCCAAAACAAGAAAG
GAAAGCAGCCTCCTACTGTGGCAGCCCGCCCCCRCGACCGTCATCTCGCCTTCCATGCCATTTTCCCTGGACGGACCAGA
CCCGT-CCGAGCCGCCCTGACCTAGCCAGCCAGCCAGCCAGCATTTCCTGTTTCGTCCCCCGCCGCCKTGACCAAAAAAG
CAAAAAAGG-AAAAAGGAAAATGCTAAAGGAAAAACTCTGCTCTTTCCCTTCTACTAGGCCTAGGGTACAGTAGAA---T
AGTATAAAAAGGACAATTGTGCTC--TTTTTTTGCTCTGTGGTGTGCGTTTGTGGCGAGAGAAAATGATTTGGGGAAAGC
AATATC-GGGAGATTCGCACGTAAGATCGTTCGACACGTCGACACCGGGCGGGCCCC-TGGTGGGGCATCGTGTGGCTGC
AGTACCGCGGGGCCCCACGGGTCGGGCTGGGCCAATGGTTGCTCGACAGCGGCTATGCTCCAGACCAGCCCGGTATTGCA
TACCGCGCTCGGGGCCAGATCCCTTTAAAAACCCCTCCCCCCACTTGCCGGAAACCTCGTTTTGGCCT-GGCCATCCTCC
CTCTCCTCCC-TCTCTTCCGCCTCACCCAACCACCTGACA-GCCATGG--------------------------------
--------------------------------------------------------------------------------
--------------CTCCGCCCCCCCGCCCCCGCCTGCGCCTGTCGGAGTAGCCGTCGCGGTCTGCCGGTGTTGGA----
---------------------------------GGCTTGGGGTGTAGGGTTGGCCCCGTTCTCCAGCGGAGATGGGGCGC
GGGAAGGTGCAGCTGAAGCGGATCCAGAACAAGATCAACCGGCAGGTGACCTTCTCCAAGCGCCGCTCGGGGCTGCTCAA
GAAGGCGCACGAGATCTCCGTGCTCTGCGACGCCGAGGTCGGCCTCATCATCTTCTCCACCAAGGGAAAGCTCTACGAGT
TCTCCACCGAGTCATGGTAAATTAAGTACGCGCTGTCTTTAAATTTCTCCCCAATCCGCCTTCGATTTCGATTTCCTGCC
CGCCGTTCTGGCCCAGCGAGACGACCCGGCCGACCCCAGGGCCTTCTCCATTTCCGCGCCACTGTTTGGTTGATTCGGTT
CGCTCGGTAGCTGTTTCCATCCGTTTCTGCCGTGGCTGCTTGCTCGTTTTTCTTAGAATCGATGGCGGAGCTGGCGTTCC
GCGCGGCCGCGATTTCTTGCTATGGGGGGTAGGGCGTGCGACGGGTCGCCGAGCTATTTTATGCTCCGCCAGCGCCGGGA
AGGTTGTTCATCTGGCGTATTTTGGGGAAATTTTGGTCCCGGAGGCGCCAGGTGGCACCCCAAGTGGAACGGTTAGGACA
GTAATCTCTTGATATTTTTATCTGGCTGGGGATATTTACGTAAAAAAATTATATGGGGTTAAAGTGACATCGCAATTTAG
CATGCTACCTCATCTTCTCATTTAGAATCTTACTAGACGCTACAATACCTTGTTGTCTGGCTCATCAAATCTGTGCTTGC
TGCTTGAACAAATGAACCTCGTCATCTCGGTTATTTCCAGAATTTTGTTCCACAGGCTTTGCTATCATTCGTATTGCTAG
CTCCGGCCATGCGGCCATTTTGTTGCTTGCCTGGAGATACAGTCTACGGCACGCACGGAGAAAAGAGTCACTTGACTAGC
TAATGCATGGAATAATTGTCTGCAGCTGATGAAACTCCGGCATGAAGAGTCAAACCAAAAAGTAGAGAGTTCCTTCCAAA
TATAAAATGAGAGTTTCTGCAGACTTTTTCCCTTTCAACCATCATAATTTGCCTGTGATATTTGTTGGTGCTGGCGATGG
TTCTTGACAAAGTAAAGGAGTCAATAAAATCACGGAGACTGATCCATTCTTTCCCCCACACGCTGACATTAGTCCATGTT
AGTTTCCCGTTTCTGCCTGCTTCCATAATTCCCGGCCGGCGAAGTACTAGATCAACCTCCACGGTTTCAAAAAGTAGGAA
ATATCATACCATCGGAATGGCCGCTGCTTAGTAAATATCCATTGTTGTTTGTAATCTTGCTGAGAAAGCAACGTTACCAT
TTGCCTCATGGCAAAGACCTGTATGTTGAGGTGCTAAATCTTTTCTAGTTTTGTACCACTGAGGGTATGAGTGGCGCTAA
CGGAAAAGGGTAAGCAAGTTTGATTGGCTTACCTTCAGCCTCCTTGGTTGTTTGAAGCATAGGTGCTTGCATGCATGTAT
CAAGCTGGTCACGTGATGAAAACGCGTAAGAATCAAAGTCAGTTAAATTAAGATATAAACAGATGCAGTCATATTTTAAG
CTAGTGCTGCACTGTGAACTTCAGTATCTCAGATCAAAGAATTGAATAATGCTACCCCCTGTTTCTGCGCTGTTCATTTG
GAAAAGACTGTCATGAACATCCTAATTGGTAGCCATGCATTTATCAGCTTGCCGGCTTTATTTTCTTTGCTCTCATTCCT
TTTCATTTGGTTTGCTTTGCCTACCTCTGCATGATAGGCACGTGTAAATGCCATGCTTTGTCTAGAGCCTATGAGACAGC
ACGCTAATGCACCACGATGATATTCCATGGTTTAGTTTGTCGGAACTATAACTCAGGTAGCTCTGAGGATACTGACTGAA
TCTTGAGATCCTACTATATTCTAAAACGCATCTATAGCTGCATATAACCGACTCAGGCACAAAATCAGCATTGATCGACC
AGGCATCATATGCATACACTAAAATGCAGCTAATGATGTAGCCTGATGATTTTCTGGACCTGGTTTGGATAATGGTTAAT
GTACCCAATTGTTATTTACTCTATGTCCTCAATCTCCTTATCAGTCGGTTAATTTACCACACTTAACAAAGGTCCAAAGC
TGACATTGCAACCAACTTTACTCATCTCTGGACTAGTAAACACGAAGTAAGCTGTTAGGGACTGTGTGATGGGTCTATGT
TACATGCATGTGTTGTCGGTCTATTACTTAACCAGGTCTGGGAACCAGTTATCCTCTACACCTATATATTGTGTCCCTAA
ACCTATATACTTAAGAGTAAAACAGAAGTTATGCCTAGGAATATCTGACTAAGCTATGGGATAGTCAACTTTCATTTTTG
CTCCTGCCACATCTTTACTTAGTCCACAAATGACATATAGACAATCACCTAGAACCATTATTTAGACTTTATATCTGCTC
ATTACATGTATTAAATCCATGAAATAGAGGAAGCTGAATAGGCATACAATACAGTTGAAGCTCGGCAGATGACTTAATAA
GTGTCATATCCATTAACCATTTCACATATTTTTACATTTTTGCTGCAGTGATATTTTGCTAGCTCCCAGTTACAAGTTAA
TTAATATATGGAGATCCTGGGCACGTACATGTAAGCAGATCCTATCGACTTCCGTGGATCCGCTGATGGAATCGCCCTCA
GGATTTCATGCCATAGTCTTGATATGTCACGAACTAGTTGTTAGTTTATTTATTTTTACATTGAGCTTTGCCCATCCAAG
ATGATAGAAATGTTATGTATTTAAAATGTAATCTCACAGTCATTGTTGTTGGTATGGATCGTATGCCAAAAATGTTTTAC
CATGAAGTCTATTAATGAAGAATATTTATGTTACAACTTTCTTGCTTTACGTTAGTTAAAATTGGTAATTTTGTTTCTTT
GTGCCCCCCTTCTTGTACAACCATTTATCTTACCAAACTATGCAGCAACAAATATGCACAGTCTCTATTCACGAATTTCA
TATTCCCAAAAGTTAAATATTAAGAACAAAAGTTATGTTTCTACTTTTTCCAACTCATAATTTTCTGAACTCAAATTTTA
TAATCTGAAAACTTAATAGTAACATTTTATTTGAAAAAATTTTGAATTTCTTTTTTATTATCAAAAAAGTTTGGATGACA
TAAATTTATGTATGAACTATTATGAAAGCACAAGCAACAATGAAAGTGTCTTTTTAGGCAAAACCTTGTGACTCATCACT
CAAAATAGTTTGTGTCTGACTTTCAATATTCAAACTAACACATATTAAAGACGTATACATGTGTCTTTATATCACATGTG
TGCTTTTCCTGCTTAAGGTAGTAGGACTATCTCTTTTTTGAGAAACACCGATTACAACGTAGATGTAGACACAAGCGCAC
ATCACCACCACACATACACACTCACACAATGTTTAGTAAAGACTAAAATTGTGGAGCTTCAAGATCTTTGGAACATCATG
AATGTCACCTCCTACTGAATGAATAATCCGCATAGTGCATCAAACCTTTGGTTTGATCTTCCCTGGTGGGCTGCGAGTCA
AGGTTTT-AAAAAAGCGGTAGGCGCTAATCGTGAATTTTGCTTATGCCTAGTGCAATGACCGCCTAGGCGCACTTATCCC
TTTGTATGATAGAGGTGAAGGAGATTTTACAGCAATGAGATCGATGGCGCGAAGCCCGGAGGGAGGTATCAGTGGTGAGT
TGGAGTGAGAAATCCCTCCTCTGATTCAACCTTCCTTGACAACATAGCCCAAACAAGGCCCACTAAGAAACCCTAATCTT
CTAATGCATCTAAACCGTCCATTTTCTCTGCATTCCCCATCTCTCTCTATCGTTAGGTCTCACTTTCCTTTGTCATTTGT
ATGTAGCGACAATGGTGGCGTGTCTAGCTTCTTCCTTGCATTTGCTTCTCCTTTCCTACCGGCGAAAAAGATCTCATCGG
TCATGGAGAACCTAGTTAGGCGCCTAAACCTCCGCCTATGGAGGCGGTAGTCTGCTCATCGCCTAGGCGCGCTTAAATGG
CTCCTTTTCATTGTCTTTTTTTCTATGTTGGGAGTACAACCGCACTCCTAACCCACTAACCACAGGCTGGTTCTCATCTA
GTACTTTCACAATTGTACCACTTTTATCTCACAAACACGAGGGGATTGTGGTGGAGAGTCATTTATTACAACTTTGATAA
TCAACATTCAAAGAAGTATTCAAGTCTATGAAGATCTTCTGAAAAATGTGTTTTGTCCAAGGCAAAAATATATCTTTGTT
TTTTCATACCGAGATACGAAAGACCATATTCTTGTACCAATTTTTTCTAGTGGTTATGCTATATCATGAATAACACCTAT
AT-TTTTTCTTTCAAAATGGGCACAATGTACTCAAAATTTACGACGTTCATAGGGTTAGGATGGGGTGTACTTAGTATTT
TATGTGAAATATGTAGTAACATGTTTTTTTGGGTATGCATATTCCTTTACACATGGATTAAAGAGTTTTCTACAAGAAAA
AATATTACAAGATGAATATGGTTTGCCATCTAATTGTTTAAGATATTCTTACATTTAGGTAAATTTTGAGTCGCCTATGT
GCTATTTTTCTCCACATAAATAGTTCAA-----------------------CC---------------------------
----CCCCACCCCCCA--------C--------------------------------CCCCACCCACATGATTCTCCACA
TAGTCCCAA--TTTTTTTTCTGGTATGAGATATGATATATTGTCAATAAACATGGGTCTGTAATGCTAATAGTTGTTTCT
TATCTAGTTGAAGCTATTAGATAATTGGGCACATGTATAGACACGATGGATGGGAAATATCGTAGGTACCACTAACCATG
TACTAAACATCTTATATTACTTTACAAATTTAGTAGTTATTACGAAGAAGAAAGATTGTTTCAGATGCCTACACCCATTG
TTTTTAAGGCGTCGCCTAGGCGTCAGGGCGCCCCAGGTCACAAGGCGTCGCCTAGGCGTCAGGGCGCCCCAGGTCACAAG
GCGTCGGCCTTGCCTTAYGCACATGCCTAAAGGTGTCCGCCTTAGTCCATAGGGCGTCCGCCTAGGCGCCATTCTCCCCG
CCTTAGGCAAATGAAGACGCCTTAGATAGGTTGGGAGTTCAGGCGGGAAAAAGAGCTTTGTGCGGGAAGAAAAGGGCGGG
AAACCGAGTCTGGGCGCCAACAGTTACTAGCAGGGGGAGAGAGAGCTCTAACCAGTTTCAGTTTTCCCCACCCCCACCTC
TGGTGGCTGGATCTGAGCTTCTCCCCCTCCTCTCCGGCAGATCCTCCTCTCCTGCGGTTTCTCCTCTCCAGGACAGTAGG
CAGCAACAAGCAACCAGCACCTCTCCTGCAAATGCCTACCAGATTATGCTCAGTTCTACTTCTTAGAACTCTGTAAGGCG
CCGCCTTGCCTATGCATTAGTGCTTAGGCAGTGAGGCACCCCCCCTCCCCCAGCACCTTGCCTCGCCTTACCGCCTTTAA
AACATTGCCTACACCTGCGTAGGAGTGCAAACAACATAGAGAAGTACAAGGTGGCAAAGAAGACCGCAACGCGAGCAGTG
AGTGAATCAAGGGGTCGGGCATATGAAGACCTCTACCAACGCTAAGGGGCCGGGAAGGAAGGTGCAAGGGACATCTATGA
GACGGCCAAGATCCGAGGGAAGAAGACGAGGGATGTCAAACAAGTCAAATGCATCAAGGATAGAGCAGATCAACTCATAG
TGAAGGACAAGGAGATCAAGCATAGATGGCGGGAGTACTCCGACAAGCTATTCAACAGAGAGAATGAGAGCTCTAGCATT
GAGCTCTACGACTCCTTTGATGATGCCCGCAGACATTGTGTGCGATGAATCTAGGAGTCTGAGATTAAGGAGGCTTTACA
AAGAATGATGTTATGGGAGTCATTGAGCACCACTTAAGAGGAATGACATGTGTGACCAAAAATCAGTTTGATTTCATGCC
TGAGAGGTTGATCATGGAAG------------------------------------------------------------
--------------------GCATTTTATTGGTACGACAACTTGTGGAGAAATACAAGGAGCAAAAAAGGGACATGCATA
TGATGTCCATTGACTAGGAAAAGGCATGCGATAAGATACTGAATAATGTCATGTGGTGGGCCTTGGAGAAACACAAAGTC
CCACAAAGTACATTACCCTCATTAATGACATGTATGATAATCCCATGACAGGTGTTCGAACAAGTGATGGCGACACTGAT
GACTTTGCCATAAAATAGGACTGCACCATGGGTCAGCTTTGAGCCCTTATCTTTTTGCCTTGATGATGGATGAGGTAACA
AGGAGATATTCCACGGTATATTCTCTTTACGATTGATGTGGTGCTAGTCAATGATAGTTGCATGGGACTTAATGGAAAGT
TAGACCTATGGAGAGAAACTTCGGAATCAAAGTTTTTAGGCTTAACTAAAATTGAGTACGTGAGGTGCAGTTTCAGTACT
ACTAGGCACGAGGAGGTGGTTAGCCTCAATGGGTAGGTTGTACCTCTTCAAATCAAAGTCGGATGGAGGAAGTGACGCCA
AGTTTTTGGTGTTCTCTGTGACAAGATAGTGCCACAAAGGCTAAAAGACAGGTTCGATAGGACGGTGACTCACAATGTAT
GGCGCATCTTGAGATGGATGTGTGGCCACCCAAGAAAGGATAGAGTTTGAAATGATGATATACATGTAGAGTTGGGGTAG
CACCGATTGAAGGGAAGCTTGTCGAACATCTGAGATGGCTTGGATATATACAAAGTAGGCCTCTAGAAACTTCCGTGCAT
AGCGGACGGTTAAAACATGCTAATAATGTAACAGAGGTTGGGGTAGACCAAATTTCACATGGGAGGAGTCCCTAAAGAAA
GATCGGAAGACTGAAGTATCACAAAGAACTAGTTATGGACAGGGGTGCATGGAAGTTAGCTATCCACGCGCCAAAACCAT
AAGTTGGTTTCGAGATTTTACGGGTTTCAGCTCTACCCAACCAAACTTATTTGGGACTAAATGCTTTGTTGTTGTTGTAT
CTCTTGCCTTGGTCTTAGCAATTTACCATGTGCATGTTTTTTCTGGGAAGGCAAAATTGAATGCCAAGTTTTTCCTGAAG
TTGCACATTGTACAAATTGGTGTCCTTGCTCCATGGCACATCAGTTTTCCCGTCGTATGATGATGCAACAACTAGGTATT
AGAGCAACTCTAGCAGAGAGAGTCTTCA-TGGCTCCCGTCACCATATTTCTTTTAGCTCGCTCCATACACGATCTCGTGG
CCTCCATATTTGGAGGTTCGGGAGGTCTAGTATGGAGCTTGCCCCAAAACCAACTGCCAACGTGGGGCGGAAGTTTTAAG
CTTCCTTCTCCCGCCTCTCATCGGATTTGAAGCAGCTCGGCCTCACACAGACCACCAGCTGGCACCTGACCATTAACGCC
ATGCCTGCGTCCTCAGATTCTTATGGCGGTCCATCGGATGGCTGCCATGCGGCACCATCTCCTTGCTTGCGTGTGAGCAA
ATTGAAGGCATGCGAGTAGGTCGTTGCAACATTTCTCACAGGGAGACGCGCCCTTTGACTAAGAGGAGCCTTGGCGCAGT
GGTAAAGCTGCTGCCTTGTGACCAAGAGGTCACGGGTTCAAGTCCTGAAAACAGCATCTTGTAGAAATGTAGGGAAATGC
TGCGTACAATAGACCCAAAGTGGTCAGACCCTTCCCCGGACCCTGCGCAAGCGGGAGTTACATGCACCGGGGCTGCCCCT
TTAGACGCGCCCTTTGACTACCCCACATTAGCTGCCTCCCGCCTCCCCAAGTGCCTCCCTAGTGGTGTCTGGGGCGGCCT
GTAAAAGGCCGGTACCCTCTGCTCTCTCGCTTCAATCCTATGTTCGATGCCTTTTATTCCAATCTCACATGCCTCCAATC
GAAGGGGAGCCTTGGCGCAGTGGTAAAGCTGCTGCCTTGTGACCATGAGGTCATGGGTTCAAGTCCTGGAAACAGCCTCT
TACAGAAATGTAGGGAAAGGCTGCGTACTATAGACCCAAAGTGGTCGGACCCTTCCCCGACCCTGCGCAAGCGGGAGCTA
CATGCACCGGGCTGCCC--TTTTTTTTCACATGCCTCCAATCCACCACCCCCTTTGTTGTTCATGGCGCATCCGGAGGAG
CTCTCTCTCTCATCTTCAATTTTTGGCATGAGGTGGAGTAGCCCGCGGATCCTTTTCCCCCCTTTAGGGACCAGATGGAC
CTAGTCCTGGAGGAGGCTGCGCAGATGGAAGCGCAAATGGAGCAGCAGATTTGGGCACTAGCACACTCCCGTCGCCGCGG
ATGAATGGCCGGCCTGGGACAACGTCGCTGAGGCGCATTTCCAAGTCATAGTGGCCAACATTGTTGCATTTTACGTAGGT
GGTGGCAGTGGTCGTGGCCGCAACTAGTTTAACTAATTATTAGGTGTTCTATGAATGTAATTCACATGTGACTAGTGTTC
CGCCCCTGTTTAGGAATGAAATCGATGCTTCTGAACCAGTTCAATGTGTTTGTTGGATATTTTTTGGAGAAGAACATGTG
ACCCAATGACAGGTGGGTCCTACTCGTAGGGCACGACTCTCTGTTTGCGCTTTGGATAGGCATCCTCCATATCCATATGG
AGCGCATCAACGTGGTGACTCTGCTAGAGTTGCTCTTACACACCTCGATATGCAACTTTAGCTCACCATGCTTGATATAC
GTTTAGCCATCCAATGATTGAACAATTGGTGTTGGTAGAAGCAGAGTCCATGCCAAACCACTATGTTAAATGCCTGACAA
ACGGGTCTTTATCTAGTTCCTTTTTGAGATGCACCTTAGTGTGTTATTTTCTAGGGTTGCCTCACCATTGGGATCCCTTG
GGATCACCTTACTATGTGCATAATTTCTTTTCACATGGGCATTTATCTGCTTTGGCATTCAAAGCTTTCATTTGAAAATT
TGCTCTACCACCTATATTTGTACCGACAATACCTTTGCATGGGCCCACACATTAGGTTTTAAAATGGTTGTCGTGTTCGT
ATCGTCCTACTTATCTAGGCATGGCTCTTGCCTAGATAACTATTGTTGGTCACACACTTATATATTACCGGTTTGTGAGT
CTAGTTGATTGAATAGGTGAGTTGTTGCACATTCTTGAACTGATTTTGACTTGATGACCATTGTAACCATTTGCAGGTTA
TAGGATAGCACATAGTTCAACACTATAACTAATTGTTGATTCATTCCATGTTGCTTAAAAAATGCCTACTATAGGTTATA
GGGTAGCGTCTGACGGTTTTCCGTGTGTTGTGGGTACTTGTGTGACAATTGAGGACACGATGTTTGTGGTGAAAGAGAAC
ACGTTGACCTCCACAAATAGTTAGGATGCTGGGTGAAGCCTACGGGAAGACAGGGAGAAGGTATAGGAGGAGAATAACAC
GAGGGGTAAAAAGTTAATGACTTAAATACAACAGCAAGGAACGTTTCTTAAACTGAAGCTCTAGCGCTATAGTTACATAA
TTTGAATCTGAGCAGAATTATACTTACCTTGCCTAGCACAATCCCATCCTAAACTTCTGTTTTGCACATTTCGTTGAGTC
TATAGACAGAAGAAAAGGGTCACTCTATTTTCCCAACAAAACTTGAACAACACCAGAACCTTCTTGAAGTCAGTTTCGTG
CTCTTTCTAGCTTTGTTGTACCTTACCTATCATTTACATTATGGTCACAGTGAAATGCTTTGCAAACTATTTGACCAGAT
GCTGTATACCATATTTGAATCTCATTTGCATACGCCGACATGAAACGATGTATTACAGAAAAGCTTCCGATTTGTCAAAA
TTTATCATATATCAATTCTTGAGATTGTGCATATACTGGACATAGTTAATCTTGTTTACATGTACTTCCAATGACTAGAT
ATTTCTTTCTCTTATGCAGTATGGACAAAATTCTTGAACGGTATGAGCGCTACTCTTATGCAGAAAAGGTTCTCGTTTCA
AGTGAATCTGAAATTCAGGTAAAAATGAAAAGAAAACGGTTTGCTTTCCTTTAGCTATGAAGTAAATTGTTGCCGATATC
AGATGATCTGAAATTTATTAGTAGGCCACTATATTTTGAATGATTTCCATGAGCTATGAATTTAATTGACTTGCAACTAT
GGATTGAGGTCCATTTGATTCTCCTGTAACTTATTATTAGTTTGTCTTTGATGAATGCTTAGGCATGGTCGAATAATGTA
ACCAAATACCACTTGACCAATTTACTTTCATGACTACTAAACTAGACTAGCGTGCTGATTCCTACACACTGCCTTTGCGA
GAACTAGAAAAATGTGATCTGACTTTAAGTGTTACTAAATTAGTACGTAGTAAACTGCAATGCATGGCTAGACCAGCAGT
TCTGGATTAGCCGGCTGAGTTTTCGAATGGCTTAGCAACAAAAAATGACAAGTGTATATATTATAATGGGTTTAAAATAC
TATGTGTGCATCAGTGACAATCACAATATTTTGATTGAAATAACAAAATGCTATCCTAGATTATTAAGACTTATTACTAG
ATTGGTCATTGATCTTAAGTTCTTAAGATCAACCGTTGAATCTCCAGACCTTCTGATCGTATTATGCTGCTAATGGCCAT
TAAGGATAACCCCATGACATTAGTTCTCATCTCCCATTTTTCTGTATTGTTTGCGATATTGCTGCAGTTTCTTATTACAG
CTTGTCTAAGGCTAACCATCTAGGATAAAAAGTAGATCCTGCAGACTTAGAAGATCCAGTTAGGCTCAATATTCTTATTT
TTGTAACTCAGAGCTCCAGGACCTCACTTCAATTTTTTGGCCAATTTTTGTACAAACCAAGTTGTAGCTCCAATTGAGAG
ATCCAACCAGTTCTATCTGATTGCTGACAAACAGATTCAGCATGTACATATGACGAGGACTATTGAAACATGTAACTACT
AACCCAAAAAATATTCCTAATGTATTTTGAATATTTACCTCCACTGCAGCTTTTTTAATATTACGAAATATGATTTTTAC
ATCTGATAGTAACACTTGTTGCAGTGACATAATTGATTTTAAGTTATGAAAATTCAAGTTCACTACACAGAACAATCCTT
CCTGATTTATGCCCCCTGGTGTCAATGTTGTTAAAGTCTCTTTGTTCATTTCTGAACTAACTCAGCCTATTTGTAGCATT
TCCGTCATGGTTCCTTCCTGTTCCACTCAAAGTTAGTAATGCAATTGTTATTTGCTTGTGCAGGGAAACTGGTGTCACGA
ATATAGGAAACTGAAGGCGAAGGTTGAGACAATACAGAAATGTCAAAAGTAATTTGTAACGATTTTGGTTGATTGCCAGT
ATATTATATACACTCTGTGAAGATAAATGGGACTGAATTTCTACATCCTGCACCTGCAGGCATCTGATGGGAGAGGATCT
TGAATCTTTGAATCTCAAGGAGTTGCAGCAACTGGAGCAGCAGCTGGAAAGCTCACTGAAACATATCAGATCCAGGAAGG
TACTGATTTAAATGATTTGTACAGCAACACAATTTAAAAAATAAAACAAGAAAAACACTTGCAGAGAAGTTCAGCAAAGT
ATATCTGAAGTCAGATTCTAGACTGAGATATTCACAATATGTATATGCATTTTAGTCATATGCTCTTCACAGTTAAAAAA
TGACCATTTCCTTTTTCTTTTTTTGTACTTGCAGAACCAACTTATGCACGAATCCATTTCTGAGCTTCAGAAGAAGGTAG
GCTGTCAACCTTGCATACCTGAACCGGTATTCGAACTGGTCAACTTGTCAGGAAACCTTAGCTTACTTGTTTCAAGTTTT
GTGACATTATAACATGTATGCAAGTAATTGGCCTACTTGCACGAAACCTCATTACATCGTTCTTGCTGCAGGAGAGGTCA
CTGCAGGAGGAGAATAAAGTTCTCCAGAAGGAAGTAAGCCCGTTGTCACCTTATGGTCCAACCGGTCTAAAATGTTTCCT
ATAGCAAATTTTATTGACACAGATCCCTGTCCCTTCCCCACAGCTCGTCGAGAAGCAGAAGGCCCAGGCGGCGCAACAAG
ATCAGACTCAGCCTCAAACAAGC---TCTTCTTCTTCTTCCTTCATGATGAGGGATGCTCCCCCTGCCGCAACTACCAGG
TGATGATGTACATCACAAGTCCATTCCTATTCAGAGTTCAAGGAACCATCTTTTGAATTGGTCGGGTTGTTCCTTGCAGC
CCACTT-TTGGTCTCAATATGCAGTCCTGTCGGGCCACATTTAAGTAACAAAATACTAATATACTTGTGTCCACTTTGGT
TGTGCAGCATTCATCCAGCGGCATCAGGAGAGAGGGCAGAGGATGCGGCAGTGCAGCCGCAGGCCCCACCCCGGACGGGG
CTTCCACTGTGGATGGTTAGCCACATCAACGGCTGAAGGGCTTCCAGCCCATATAAGCGTACTATTCAGTAGAGAGTAAC
AAGTTGCACCGGCCAGCCTGGTGTATGTTGCGGTTGC-------------------------------------------
--------------------------------------------------------------------------------
--------------------------------------------------------------------------------
-----------
>T15B
--------------------------------------------------------------------------------
--------------------------------------------------------------------------------
-------------------------------------------CACGGTAGACGCGGTGCGAACGACCCGTCGTGGCACG
AGCACGCGGTGTCTGCCCGCCCGTCCGCCCCGCAGCCGCCCTCCCAAACGGGACAAGCTAGACGGCCCAAAACAAGAAAG
GAAAGCAGCCTCCTACTGTGGCAGCCCGCCCCCACGACCGTCATCTCGCCTTCCATTCCATTTTCCCTGGACGGACCAGA
CCCGT-CCGAGCCGCCCTGACCTAGCCAGCCAGCCAGCCAGCATTTCCTGTTTCGTCCCCCGCCGCCGTGACCAAAAAAG
CAAAAAAGG-AAAAAGGAAAATGCTAAAGGAAAAACTCTGCTCTTTCCCTTCTACTAGGCCTAGGGTACAGTAGAA---T
AGTATAAAAAGGACAATTGTGCTC--TTTTTTTGCTCTGTGGTGTGCGTTTGTGGCGAGAGAAAATGATTTGGGGAAAGC
AATATC-GGGAGATTCGCACGTAAGATCGTTCGACACGTCGACACCGGGCGGGCCCC-TGGTGGGGCATCGTGTGGCTGC
AGTACCGCGGGGCCCCACGGGTCGGGCTGGGCCAATGGTTGCTCGACAGCGGCTATGCTCCAGACCAGCCCGGTATTGCA
TACCGCGCTCGGGGCCAGATCCCTTTAAAAACCCCTCCCCCCACTTGCCGGAAACCTCGTTTTGGCCT-GGCCATCCTCC
CTCTCCTCCC-TCTCTTCCGCCTCACCCAACCACCTGACA-GCCATGG--------------------------------
--------------------------------------------------------------------------------
--------------CTCCGCCCCCCCGCCCCCGCCTGCGCCTGTCGGAGTAGCCGTCGCGGTCTGCCGGTGTTGGA----
---------------------------------GGCTTGGGGTGTAGGGTTGGCCCCGTTCTCCAGCGGAGATGGGGCGC
GGGAAGGTGCAGCTGAAGCGGATCGAGAACAAGATCAACCGGCAGGTGACCTTCTCCAAGCGCCGCTCGGGGCTGCTCAA
GAAGGCGCACGAGATCTCCGTGCTCTGCGACGCCGAGGTCGGCCTCATCATCTTCTCCACCAAGGGAAAGCTCTACGAGT
TCTCCACCGAGTCATGGTAAATTAAGTACGCGCTGTCTTTAAATTTCTCCCCAATCCGCCTTCGATTTCGATTTCCTGCC
CGCCGTTCTGGCCCAGCGAGACGACCCGGCCGACCCCAGGGCCTTCTCCATTTCCGCGCCACTGTTTGGTTGATTCGGTT
CGCTCGGTAGCTGTTTCCATCCGTTTCTGCCGTGGCTGCTTGCTCGTTTTTCTTAGAATCGATGGCGGAGCTGGCGTTCC
GCGCGGCCGCGATTTCTTGCTATGGGGGGTAGGGCGTGCGACGGGTCGCCGAGCTATTTTATGCTCCGCCAGCGCCGGGA
AGGTTGTTCATCTGGCGTATTTTGGGGAAATTTTGGTCCCGGAGGCGCCAGGTGGCACCCCAAGTGGAACGGTTAGGACA
GTAATCTCTTGATATTTTTATCTGGCTGGGGATATTTACGTAAAAAAATTATATGGGGTTAAAGTGACATCGCAATTTAG
CATGCTACCTCATCTTCTCATTTAGAATCTTACTAGACGCTACAATACCTTGTTGTCTGGCTCATCAAATCTGTGCTTGC
TGCTTGAACAAATGAACCTCGTCATCTCGGTTATTTCCAGAATTTTGTTCCACAGGCTTTGCTATCATTCGTATTGCTAG
CTCCGGCCATGCGGCCATTTTGTTGCTTGCCTGGAGATACAGTCTACGGCACGCACGGAGAAAAGAGTCACTTGACTAGC
TAATGCATGGAATAATTGTCTGCAGCTGATGAAACTCCGGCATGAAGAGTCAAACCAAAAAGTAGAGAGTTCCTTCCAAA
TATAAAATGAGAGTTTCTGCAGACTTTTTCCCTTTCAACCATCATAATTTGCCTGTGATATTTGTTGGTGCTGGCGATGG
TTCTTGACAAAGTAAAGGAGTCAATAAAATCACGGAGACTGATCCATTCTTTCCCCCACACGCTGACATTAGTCCATGTT
AGTTTCCCGTTTCTGCCTGCTTCCATAATTCCCGGCCGGCGAAGTACTAGATCAACCTCCACGGTTTCAAAAAGTAGGAA
ATATCATACCATCGGAATGACCGCTGCTTAGTAAATATCCATTGTTGTTTGTAATCTTGCTGAGAAAGCAACGTTACCAT
TTGCCTCATGGCAAAGACCTGTATGTTGAGGTGCTAAATCTTTTCTAGTTTTGTACCACTGAGGGTATGAGTGGCGCTAA
CGGAAAAGGGTAAGCAAGTTTGATTGGCTTACCTTCAGCCTCCTTGGTTGTTTGAAGCATAGGTGCTTGCATGCATGTAT
CAAGCTGGTCACGTGATGAAAACGCGTAAGAATCAAAGTCAGTTAAATTAAGATATAAACAGATGCAGTCATATTTTAAG
CTAGTGCTGCACTGTGAACTTCAGTATCTCAGATCAAAGAATTGAATAATGCTACCCCCTGTTTCTGCGCTGTTCATTTG
GAAAAGACTGTCATGAACATCCTAATTGGTAGCCATGCATTTATCAGCTTGCCGGCTTTATTTTCTTTGCTCTCATTCCT
TTTCATTTGGTTTGCTTTGCCTACCTCTGCATGATAGGCACGTGTAAATGCCATGCTTTGTCTAGAGCCTATGAGACAGC
ACGCTAATGCACCACGATGATATTCCATGGTTTAGTTTGTCGGAACTATAACTCAGGTAGCTCTGAGGATACTGACTGAA
TCTTGAGATCCTACTATATTCTAAAACGCATCTATAGCTGCATATAACCGACTCAGGCACAAAATCAGCATTGATCGACC
AGGCATCATATGCATACACTAAAATGCAGCTAATGATGTAGCCTGATGATTTTCTGGACCTGGTTTGGATAATGGTTAAT
GTACCCAATTGTTATTTACTCTATGTCCTCAATCTCCTTATCAGTCGGTTAATTTACCACACTTAACAAAGGTCCAAAGC
TGACATTGCAACCAACTTTACTCATCTCTGGACTAGTAAACACGAAGTAAGCTGTTAGGGACTGTGTGATGGGTCTATGT
TACATGCATGTGTTGTCGGTCTATTACTTAACCAGGTCTGGGAACCAGTTATCCTCTACACCTATATATTGTGTCCCTAA
ACCTATATACTTAAGAGTAAAACAGAAGTTATGCCTAGGAATATCTGACTAAGCTATGGGATAGTCAACTTTCATTTTTG
CTCCTGCCACATCTTTACTTAGTCCACAAATGACATATAGACAATCACCTAGAACCATTATTTAGACTTTATATCTGCTC
ATTACATGTATTAAATCCATGAAATAGAGGAAGCTGAATAGGCATACAATATAGTTGAAGCTCGGCAGATGACTTAATAA
GTGTCATATCCATTAACCATTTCACATATTTTTACATTTTTGCTGCAGTGATATTTTGCTAGCTCCCAGTTACAAGTTAA
TTAATATATGGAGATCCTGGGCACGTACATGTAAGCAGATCCTATCGACTTCCGTGGATCCGCTGATGGAATCGCCCTCA
GGATTTCATGGCATAGTCTTGATATGTCACGAACTAGTTGTTAGTTTATTTATTTTTACATTGAGCTTTGCCCATCCAAG
ATGATAGAAATGTTATGTATTTAAAATGTAATCTCACAGTCATTGTTGTTGGTATGGATCGTATGCCAAAAATGTTTTAC
CATGAAGTCTATTAATGAAGAATATTTATGTTACAACTTTCTTGCTTTACGTTAGTTAAAATTGGTAATTTTGTTTCTTT
GTGCCCCCCTTCTTGTACAACCATTTATCTTACCAAACTATGCAGCAACAAATATGCACAGTCTCTATTCACGAATTTCA
TATTCCCCAAAGTTAAATATTAAGAACAAAAGTTATGTTTCTACTTTTTCCAACTCATAATTTTCTGAACTCAAATTTTA
TAATCTGAAAACTTAATAGTAACATTTTATTTGAAAAAATTTTGAATTTCTTTTTTATTATCAAAAAAGTTTGGATGACA
TAAATTTATGTATGAACTATTATGAAAGCACAAGCAACAATGAAAGTGTCTTTTTAAGCAAAACCTTGTGACTCATCACT
CAAAATAGTTTGTGTCTGACTTTCAATATTCAAACTAACACATATTAAAGACGTATACATGTGTCTTTATATCACATGTG
TGCTTTTCCTGCTTAAGGTAGTAGGACTATCTCTTTTTTGAGAAACACCGATTACAACGTAGATGTAGACACAAGCGCAC
ATCACCACCACACATACACACTCACACAATGTTTAGTAAAGACTAAAATTGTGGAGCTTCAAGATCTTTGGAACATCATG
AATGTCACCTCCTACTGAATGAATAATCCGCATAGTGCATCAAACCTTTGGTTTGATCTTCCCTGGTGGGCTGCGAGTCA
AGGTTTT-AAAAAAGCGGTAGGCGCTAATCGTGAATTTTGCTTATGCCTAGTGCAATGACCGCCTAGGCGCACTTATCCC
TTTGTATGATAGAGGTGAAGGAGATTTTACAGCAATGAGATCGATGGCGCGAAGCCCGGAGGGAGGTATCAGTGGTGAGT
TGGAGTGAAAAATCCCTCCTCTGATTCAACCTTCCTTGACAACATAGCCCAAACAAGGCCCACTAAGAAACCCTAATCTT
CTAATGCATCTAAACCGTCCATTTTCTCTGCATTCCCCATCTCTCTCTATCGTTAGGTCTCACTTTCCTTTGTCATTTGT
ATGTAGCGACAATGGTGGCGTGTCTAGCTTCTTCCTTGCATTTGCTTCTCCTTTCCTACCGGCGAAAAAGATCTCATCGG
TCATGGAGAACCTAGTTAGGCGCCTAAACCTCCGCCTATGGAGGCGGTAGTCTGCTCATCGCCTAGGCGCGCTTAAATGG
CTCCTTTTCATTGTCTTTTTTTCTATGTTGGGAGTACAACCGCACTCCTAACCCACTAACCACAGGCTGGTTCTCATCTA
GTACTTTCACAATTGTACCACTTTTATCTCACAAACACGAGGGGATTGTGGTGGAGAGTCATTTATTACAACTTTGATAA
TCAACATTCAAAGAAGTATTCAAGTCTATGAAGATCTTCTGAAAAATGTGTTTTGTCCAAGGCAAAAATATATCTTTGTT
TTTTCATACCGAGATACGAAAGACCATATTCTTGTACCAATTTTTTCTAGTGGTTATGCTATATCATGAATAACACCTAT
AT-TTTTTCTTTCAAAATGGGCACAATGTACTCAAAATTTACGACGTTCATAGGGTTAGGATGGGGTGTACTTAGTATTT
TATGTGAAATATGTAGTAACATGTTTTTTTGGGTATGCATATTCCTTTACACATGGATTAAAGAGTTTTCTACAAGAAAA
AATATTACAAGATGAATATGGTTTGCCATCTAATTGTTTAAGATATTCTTACATTTAGGTAAATTTTGAGTCGCCTATGT
GCTATTTTTCTCCACATAAATAGTTCAA-----------------------CC---------------------------
----CCCCACCCCCCA--------C--------------------------------CCCCACCCACATGATTCTCCACA
TAGTCCCAA--TTTTTTTTCTGGTATGAGATATGATATATTGTCAATAAACATGGGTCTGTAATGCTAATAGTTGTTTCT
TATCTAGTTGAAGCTATTAGATAATTGGGCACATGTATAGACACGATGGATGGGAAATATCGTAGGTACCACTAACCATG
TACTAAACATCTTATATTACTTTACAAATTTAGTAGTTATTACGAAGAAGAAAGATTGTTTCAGATGCCTACACCCATTG
TTTTTAAGGCGTCGCCTAGGCGTCAGGGCGCCCCAGGTCACAAGGCGTCGCCTAGGCGTCAGGGCGCCCCAGGTCACAAG
GCGTCGGCCTTGCCTTACGCACATGCCTAAAGGTGTCCGCCTTAGTCCATAGGGCGTCCGCCTAGGCGCCATTCTCCCCG
CCTTAGGCAAATGAAGACGCCTTAGATAGGTTGGGAGTTCAGGCGGGAAAAAGAGCTTTGGGCGGGAAGAAAAGGGCGGG
AAACCGAGTCTGGGCGCCAACAGTTACTAGCAGGGGGAGAGAGAGCTCTAACCAGTTTCAGTTTTCCCCACCCCCACCTC
TGGTGGCTGGATCTGAGCTTCTCCCCCTCCTCTCTGGCAGATCCTCCTCTCCTGCGGTTTCTCCTCTCCAGGACAGTAGG
CAGCAACAAGCAACCAACACCTCTCCTGCAAATGCCTACCAGATTATGCTCAGTTCTACTTCTTAGAACTCTGTAAGGCG
CCGCCTTGCCTATGCATTAGTGCTTAGGCAGTGAGGCACCCCCCCTCCCCCAGCACCTTGCCTCGCCTTACCGCCTTTAA
AACATTGCCTACACCTGCGTAGGAGTGCAAACAACATAGAGAAGTACAAGGTGGCAAAGAAGACCGCAACGCGAGCAGTG
AGTGAATCAAGGGGTCGGGCATATGAAGACCTCTACCAACGCTAAGGGGCCGGGAAGGAAGGTGCAAGGGACATCTATGA
GACGGCCAAGATCCGAGGGAAGAAGACGAGGGATGTCAAACAAGTCAAATGCATCAAGGATAGAGCAGATCAACTCATAG
TGAAGGACAAGGAGATCAAGCATAGATGGCGGGAGTACTCCGACAAGCTATTCAACAGAGAGAATGAGAGCTCTAGCATT
GAGCTCTACGACTCCTTTGATGATGCCCGCAGACATTGTGTGCGATGAATCTAGGAGTCTGAGATTAAGGAGGCTTTACA
AAGAATGATGTTATGGGAGTCATTGAGCACCACTTAAGAGGAATGACATGTGTGACCAAAAATCAATTTGATTTCATGCC
TGAGAGGTTGATCATGGAAG------------------------------------------------------------
--------------------GCATTTTATTGGTACGACAACTTGTGGAGAAATACAAGGAGCAAAAAAGGGACATGCATA
TGATGTCCATTGACTAGGAAAAGGCATGCGATAAGATACTGAATAATGTCATGTGGTGGGCCTTGGAGAAACACAAAGTC
CCACAAAGTACATTACCCTCATTAAGGACATGTATGATAATCCCATGACAGGTGTTCGAACAAGTGATGGCGACACTGAT
GACTTTGCCATAAAATAGGACTGCACCATGGGTCAGCTTTGAGCCCTTATCTTTTTGCCTTGATGATGGATGAGGTAACA
AGGAGATATTCCACGGTATATTCTCTTTACGATTGATGTGGTGCTAGTCAATGATAGTTGCACGGGACTTAATGGAAAGT
TAGACCTATGGAGAGAAACTTCGGAATCAAAGTTTTTAGGCTTAACTAAAATTGAGTACGTGAGGTGCAGTTTCAGTACT
ACTAGGCACGAGGAGGTGGTTAGCCTCAATGGGTAGGTTGTACCTCTTCAAATCAAAGTCGGATGGAGGAAGTGACGCCA
AGTTTTTGGTGTTCTCTGTGACAAGATAGTGCCACAAAGGCTAAAAGACAGGTTCGATAGGACGGTGACTCACAATGTAT
GGCGCATCTTGCGATGGATGTGTGGCCACCCAAGAAAGGATAGAGTTTGAAATGATGATATACATGTAGAGTTGGGGTAG
CACCGATTGAAGGGAAGCTTGTCGAACATCTGAGATGGCTTGGATATATACAAAGTAGGCCTCTAGAAACTTCCGTGCAT
AGCGGACGGTTAAAACATGCTAATAATGTAACAGAGGTTGGGGTAGACCAAATTTCACATGGGAGGAGTCCCTAAAGAAA
GATCGGAAGACTGAAGTATCACAAAGAACTAGTTATGGACAGGGGTGCATGGAAGTTAGCTATCCACGCGCCAAAACCAT
AAGTTGGTTTCGAGATTTTACGGGTTTCAGCTCTACCCAACCAAACTTATTTGGGACTAAATGCTTTGTTGTTGTTGTAT
CTCTTGCCTTGGTCTTAGCAATTTACCATGTGCATGTTTTTTCTGGGAAGGCAAAATTGAATGCCAAGTTTTTCCTGAAG
TTGCACATTGTACAAATTGGTGTCCTTGCTCCATGGCACATCAGTTTTCCCGTCGTATGATGATGCAACAACTAGGTATT
AGAGCAACTCTAGCAGAGAGAGTCTTCA-TGGCTCCCGTCACCATATTTCTTTTAGCTCGCTCCATACACGATCTCGTGG
CCTCCATATTTGGAGGTTCGGGAGGTCTAGTATGGAGCTTGCCCCAAAACCAACTGCCAACGTGGGGCGGAAGTTTTAAG
CTTCCTTCTCCCGCCTCTCATCGGATTTGAAGCAGCTCGGCCTCACACAGACCACCAGCTGGCACCTGACCATTAACGCC
ATGCCTGCGTCCTCAGATTCTTATGGCGGTCCATCGGATGGCTGCCATGCGGCACCATCTCCTTGCTTGCGTGTGAGCAA
ATTGAAGGCATGCGAGTAGGTCGTTGCAACATTTCTCACAGGGAGACGCGCCCTTTGACTAAGAGGAGCCTTGGCGCAGT
GGTAAAGCTGCTGCCTTGTGACCAAGAGGTCACGGGTTCAAGTCCTGAAAACAGCATCTTGTAGAAATATAGGGAAAGGC
TGCGTACAATAGACCCAAAGTGGTCAGACCCTTCCCCGGACCCTGCGCAAGCGGGAGTTACATGCACCGGGGCTGCCCCT
TTAGACGCGCCCTTTGACTACCCCACATTAGCTGCCTCCCGCCTCCCCAAGTGCCTCCCTAGTGGTGTCTGGGGCGGCCT
GTAAAAGGCCGGTACCCTCTGCTCTCTCGCTTCAATCCTATGTTCGATGCCTTTTATTCCAATCTCACATGCCTCCAATC
GAAGGGGAGCCTTGGCGCAGTGGTAAAGCTGCTGCCTTGTGACCATGAGGTCACGGGTTCAAGTCCTGGAAACAGCCTCT
TACAGAAATGTAGGGAAAGGCTGCGTACTATAGACCCAAAGTGGTCGGACCCTTCCCCGACCCTGCGCAAGCGGGAGCTA
CATGCACCGGGCTGCCC--TTTTTTTTCACATGCCTCCAATCCACCACCCCCTTTGTTGTTCATGGCGCATCCGGAGGAG
CTCTCTCTCTCATCTTCAATTTTTGGCATGAGGTGGAGTAGCCCGCGGATCCTTTTCCCCCCTTTAGGGACCAGATGGAC
CTAGTCCTGGAGGAGGCTGCACAGATGGAAGCGCAAATGGAGCAGCAGATTTGGGCACTAGCACACTCCCGCCGCCGCGG
ATGAATGGCCGGCCTGGGACAACGTCGCTGAGGCGCATTTCCAAGTCATAGTGGCCAACATTGTTGCATTTTACGTAGGT
GGTGGCAGTGGTCGTGGCCGCAACTAGTTTAACTAATTATTAGGTGTTCTATGAATGTAATTCACATGTGACTAGTGTTC
CGCCCCTGTTTAGGAATGAAATCGATGCTTCTGAACCAGTTCAATGTGTTTGTTGGATATTTTTTGGAGAAGAACATGTG
ACCCAATGACAGGTGGGTCCTACTCGTAGGGCACGACTCTCTGTTTGCGCTTTGGATAGGCATCCTCCATATCCATATGG
AGCGCATCAACGTGGTGACTCTGCTAGAGTTGCTCTTACACACCTCGATATGCAACTTTAGCTCACCATGCTTGATATAC
GTTTAGCCATCCAATGATTGAACAATTGGTGTTGGTAGAAGCAGAGTCCATGCCAAACCACTATGTTAAATGCCTGACAA
ACGGGTCTTTATCTAGTTCCTTTTTGAGATGCACCTTAGTGTGTTATTTTCTAGGGTTGCCTCACCATTGGGATCCCTTG
GGATCACCTTACTATGTGCATAATTTCTTTTCACATGGGCATTTATCTGCTTTGGCATTCAAAGCTTTCATTTGAAAATT
TGCTCTACCACCTATATTTGTACCGACAATACCTTTGCATGGGCCCACACATTAGGTTTTAAAATGGTTGTCGTGTTCGT
ATCGTCCTACTTATCTAGGCATGGCTCTTGCCTAGATAACTATTGTTGGTCACACACTTATATATTACCGGTTTGTGAGT
CTAGTTGATTGAATAGGTGAGTTGTTGCACATTCTTGAACTGATTTTGACTTGATGACCATTGTAACCATTTGCAGGTTA
TAGGATAGCACATAGTTCAACACTATAACTAATTGTTGATTCATTCCATGTTGCTTAAAAAATGCCTACTATAGGTTATA
GGGTAGCGTCTGACGGTTTTCCATGTGTTGTGGGTACTTGTGTGACAATTGAGGACACGATGTTTGTGGTGAAAGAGAAC
ACGTTGACCTCCACAAATAGTTAGGATGCTGGGTGAAGCCTACGGGAAGACAGGGAGAAGGTATAGGAGGAGAATAACAC
GAGGGGTAAAAAGTTAATGACTTAAATACAACAGCAAGGAACGTTTCTTAAACTGAAGCTCTAGCGCTATAGTTACATAA
TTTGAATCTGAGCAGAATTATACTTACCTTGCCTAGCACAATCCCATCCTAAACTTCTGTTTTGCACATTTCGTTGAGTC
TATAGACAGAAGAAAAGGGTCACTCTATTTTCCCAACAAAACTTGAACAACACCAGAACCTTCTTGAAGTCAGTTTCGTG
CTCTTTCTAGCTTTGTTGTACCTTACCTATCATTTACATTATGGTCACAGTGAAATGCTTTGCAAACTATTTGACCAGAT
GCTGTATACCATATTTGAATCTCATTTGCATACGCCGACATGAAACGATGTATTACAGAAAAGCTTCCGATTTGTCAAAA
TTTATCATATATCAATTCTTGAGATTGTGCATATACTGGACATAGTTAATCTTGTTTACATGTACTTCCAATGACTAGAT
ATTTCTTTCTCTTATGCAGTATGGACAAAATTCTTGAACGGTATGAGCGCTACTCTTATGCAGAAAAGGTTCTCGTTTCA
AGTGAATCTGAAATTCAGGTAAAAATGAAAAGAAAACGGTTTGCTTTCCTTTAGCTATGAAGTAAATTGTTGCCGATATC
AGATGATCTGAAATTTATTAGTAGGCCACTATATTTTGAATGATTTCCATGAGCTATGAATTTAATTGACTTGCAACTAT
GGATTGAGGTCCATTTGATTCTCCTGTAACTTATTATTAGTTTGTCTTTGATGAATGCTTAGGCATGGTCGAATAATGTA
ACCAAATACCACTTGACCAATTTACTTTCATGACTACTAAACTAGACTAGCGTGCTGATTCCTACACACTGCCTTTGCGA
GAACTAGAAAAATGTGATCTGACTTTAAGTGTTACTAAATTAGTACGTAGTAAACTGCAATGCATGGCTAGACCAGCAGT
TCTGGATTAGCCGGCTGAGTTTTCGAATGGCTTAGCAACAAAAAATGACAAGTGTATATATTATAATGGGTTTAAAATAC
TATGTGTGCATCAGTGACAATCACAATATTTTGATTGAAATAACAAAATGCTATCCTAGATTATTAAGACTTATTACTAG
ATTGGTCATTGATCTTAAGTTCTTAAGATCAACCGTTGAATCTCCAGACCTTCTGATCGTATTATGCTGCTAATGGCCAT
TAAGGATAACCCCATGACATTAGTTCTCATCTCCCATTTTTCTGTATTGTTTGCGATATTGCTGCAGTTTCTTATTACAG
CTTGTCTAAGGCTAACCATCTAGGATAAAAAGTAGATCCTGCAGACTTAGAAGATCCAGTTAGGCTCAATATTCTTATTT
TTGTAACTCAGAGCTCCAGGACCTCACTTCAATTTTTTGGCCAATTTTTGTACAAACCAAGTTGTAGCTCCAATTGAGAG
ATCCAACCAGTTCTATCTGATTGCTGACAAACAGATTCAGCATGTACATATGACGAGGACTATTGAAACATGTAACTACT
AACCCAAAAAATATTCCTAATGTATTTTGAATATTTACCTCCACTGCAGCATTTTTAATATTACGAAATATGATTTTTAC
ATCTGATAGTAACACTTGTTGCAGTGACATAATTGATTTTAAGTTATGAAAATTCAAGTTCACTACACAGAACAATCCTT
CCTGATTTATGCCCCCTGGTGTCAATGTTGTTAAAGTCTCTTTGTTCATTTCTGAACTAACTCAGCCTATTTGTAGCATT
TCCGTCATGGTTCCTTCCTGTTCCACTCAAAGTTAGTAATGCAATTGTTATTTGCTTGTGCAGGGAAACTGGTGTCACGA
ATATAGGAAACTGAAGGCGAAGGTTGAGACAATACAGAAATGTCAAAAGTAATTTGTAACGATTTTGGTTGATTGCCAGT
ATATTATATACACTCTGTGAAGATAAATGAGACTGAATTTCTACATCCTGCACCTGCAGGCATCTGATGGGAGAGGATCT
TGAATCTTTGAATCTCAAGGAGTTGCAGCAACTGGAGCAGCAGCTGGAAAGCTCACTGAAACATATCAGATCCAGGAAGG
TACTGATTTAAATGATTTGTACAGCAACACAATTTAAAAAATAAAACAAGAAAAACACTTGCAGAGAAGTTCAGCAAAGT
ATATCTGAAGTCAGATTCTAGACTGAGATATTCACAATATGTATATGCATTTTAGTCATATGCTCTTCACAGTTAAAAAA
TGACCATTTCCTTTTTCTTTTTTTGTACTTGCAGAACCAACTTATGCACGAATCCATTTCTGAGCTTCAGAAGAAGGTAG
GCTGTCAACCTTGCATACCTGAACCGGTATTCGAACTGGTCAACTTGTCAGGAAACCTTAGCTTACTTGTTTCAAGTTTT
GTGACATTATAACATGTATGCAAGTAATTGGCCTACTTGCACGAAACCTCATTACATCGTTCTTGCTGCAGGAGAGGTCA
CTGCAGGAGGAGAATAAAGTTCTCCAGAAGGAAGTAAGCCCGTTGTCACCTTATGGTCCAACCGGTCTAAAATGTTTCCT
ATAGCAAATTTTATTGACACAGATCCCTGTCCCTTCCCCACAGCTCGTCGAGAAGCAGAAGGCCCAGGCGGCGCAACAAG
ATCAGACTCAGCCTCAAACAAGC---TCTTCTTCTTCTTCCTTCATGATGAGGGATGCTCCCCCTGCCGCAACTGCCAGG
TGATGATGTACATCACAAGTCCATTCCTATTCAGAGTTCAAGGAACCATCTTTTGAATTGGTCGGGTTGTTCCTTGCAGC
CCACTT-TTGGTCTCAATATGCAGTCCTGTCGGGCCACATTTAAGTAACAATATACTAATATACTTGTGTCCACTTTGGT
TGTGCAGCATTCATCCAGCGGCATCAGGAGAGAGGGCAGAGGATGCGGCAGTGCAGCCGCAGGCCCCACCCCGGACGGGG
CTTCCACTGTGGATGGTTAGCCACATCAACGGCTGAAGGGCTTCCAGCCCATATAAGCGTACTATTCAGTAGAGAGTAAC
AAGTTGCACCGGCCAGCCTGGTGTATGTTGCGGTTGC-------------------------------------------
--------------------------------------------------------------------------------
--------------------------------------------------------------------------------
-----------
>T16B
--------------------------------------------------------------------------------
--------------------------------------------------------------------------------
----------------------------------------------------------GCGAACGACCCGTCGTGGCACG
AGCACGCGGTGTCTGCCCGCCCGTCCGCCCCGCAGCCGCCCTCCCAAACGGGACAAGCTAGACGGCCCAAAACAAGAAAG
GAAAGCAGCCTCCTACTGTGGCAGCCCGCCCCCACGACCGTCATCTCGCCTTCCATTCCATTTTCCCTGGACGGACCAGA
CCCGT-CCGAGCCGCCCTGACCTAGCCAGCCAGCCAGCCAGCATTTCCTGTTTCGTCCCCCGCCGCCGTGACCAAAAAAG
CAAAAAAGG-AAAAAGGAAAATGCTAAAGGAAAAACTCTGCTCTTTCCCTTCTACTAGGCCTAGGGTACAGTAGAA---T
AGTATAAAAAGGACAATTGTGCTC--TTTTTTTGCTCTGTGGTGTGCGTTTGTGGCGAGAGAAAATGATTTGGGGAAAGC
AATATCGGGGAGATTCGCACGTAAGATCGTTCGACACGTCGACACCGGGCGGGCCCCNTGGTGGGGCATCGTGTGGCTGC
AGTACCGCGGGGCCCCACGGGTCGGGCTGGGCCAATGGTTGCTCGACAGCGGCTATGCTCCAGACCAGCCCGGTATTGCA
TACCGCGCTCGGGGCCAGATCCCTTTAAAAACCCCTCCCCCCACTTGCCGGAAACCTCGTTTTGGCCT-GGCCATCCTCC
CTCTCCTCCC-TCTCTTCCGCCTCACCCAACCACCTGACA-GCCATGG--------------------------------
--------------------------------------------------------------------------------
--------------CTCCGCCCCCCCGCCCCCGCCTGCGCCTGTCGGAGTAGCCGTCGCGGTCTGCCGGTGTTGGA----
---------------------------------GGCTTGGGGTGTAGGGTTGGCCCCGTTCTCCAGCGGAGATGGGGCGC
GGGAAGGTGCAGCTGAAGCGGATCGAGAACAAGATCAACCGGCAGGTGACCTTCTCCAAGCGCCGCTCGGGGCTGCTCAA
GAAGGCGCACGAGATCTCCGTGCTCTGCGACGCCGAGGTCGGCCTCATCATCTTCTCCACCAAGGGAAAGCTCTACGAGT
TCTCCACCGAGTCATGGTAAATTAAGTACGCGCTGTCTTTAAATTTCTCCCCAATCCGCCTTCGATTTCGATTTCCTGCC
CGCCGTTCTGGCCCAGCGAGACGACCCGGCCGACCCCAGGGCCTTCTCCATTTCCGCGCCACTGTTTGGTTGATTCGGTT
CGCTCGGTAGCTGTTTCCATCCGTTTCTGCCGTGGCTGCTTGCTCGTTTTTCTTAGAATCGATGGCGGAGCTGGCGTTCC
GCGCGGCCGCGATTTCTTGCTATGGGGGGTAGGGCGTGCGACGGGTCGCCGAGCTATTTTATGCTCCGCCAGCGCCGGGA
AGGTTGTTCATCTGGCGTATTTTGGGGAAATTTTGGTCCCGGAGGCGCCAGGTGGCACCCCAAGTGGAACGGTTAGGACA
GTAATCTCTTGATATTTTTATCTGGCTGGGGATATTTACGTAAAAAAATTATATGGGGTTAAAGTGACATCGCAATTTAG
CATGCTACCTCATCTTCTCATTTAGAATCTTACTAGACGCTACAATACCTTGTTGTCTGGCTCATCAAATCTGTGCTTGC
TGCTTGAACAAATGAACCTCGTCATCTCGGTTATTTCCAGAATTTTGTTCCACAGGCTTTGCTATCATTCGTATTGCTAG
CTCCGGCCATGCGGCCATTTTGTTGCTTGCCTGGAGATACAGTCTACGGCACGCACGGAGAAAAGAGTCACTTGACTAGC
TAATGCATGGAATAATTGTCTGCAGCTGATGAAACTCCGGCATGAAGAGTCAAACCAAAAAGTAGAGAGTTCCTTCCAAA
TATAAAATGAGAGTTTCTGCAGACTTTTTCCCTTTCAACCATCATAATTTGCCTGTGATATTTGTTGGTGCTGGCGATGG
TTCTTGACAAAGTAAAGGAGTCAATAAAATCACGGAGACTGATCCATTCTTTCCCCCACACGCTGACATTAGTCCATGTT
AGTTTCCCGTTTCTGCCTGCTTCCATAATTCCCGGCCGGCGAAGTACTAGATCAACCTCCACGGTTTCAAAAAGTAGGAA
ATATCATACCATCGGAATGACCGCTGCTTAGTAAATATCCATTGTTGTTTGTAATCTTGCTGAGAAAGCAACGTTACCAT
TTGCCTCATGGCAAAGACCTGTATGTTGAGGTGCTAAATCTTTTCTAGTTTTGTACCACTGAGGGTATGAGTGGCGCTAA
CGGAAAAGGGTAAGCAAGTTTGATTGGCTTACCTTCAGCCTCCTTGGTTGTTTGAAGCATAGGTGCTTGCATGCATGTAT
CAAGCTGGTCACGTGATGAAAACGCGTAAGAATCAAAGTCAGTTAAATTAAGATATAAACAGATGCAGTCATATTTTAAG
CTAGTGCTGCACTGTGAACTTCAGTATCTCAGATCAAAGAATTGAATAATGCTACCCCCTGTTTCTGCGCTGTTCATTTG
GAAAAGACTGTCATGAACATCCTAATTGGTAGCCATGCATTTATCAGCTTGCCGGCTTTATTTTCTTTGCTCTCATTCCT
TTTCATTTGGTTTGCTTTGCCTACCTCTGCATGATAGGCACGTGTAAATGCCATGCTTTGTCTAGAGCCTATGAGACAGC
ACGCTAATGCACCACGATGATATTCCATGGTTTAGTTTGTCGGAACTATAACTCAGGTAGCTCTGAGGATACTGACTGAA
TCTTGAGATCCTACTATATTCTAAAACGCATCTATAGCTGCATATAACCGACTCAGGCACAAAATCAGCATTGATCGACC
AGGCATCATATGCATACACTAAAATGCAGCTAATGATGTAGCCTGATGATTTTCTGGACCTGGTTTGGATAATGGTTAAT
GTACCCAATTGTTATTTACTCTATGTCCTCAATCTCCTTATCAGTCGGTTAATTTACCACACTTAACAAAGGTCCAAAGC
TGACATTGCAACCAACTTTACTCATCTCTGGACTAGTAAACACGAAGTAAGCTGTTAGGGACTGTGTGATGGGTCTATGT
TACATGCATGTGTTGTCGGTCTATTACTTAACCAGGTCTGGGAACCAGTTATCCTCTACACCTATATATTGTGTCCCTAA
ACCTATATACTTAAGAGTAAAACAGAAGTTATGCCTAGGAATATCTGACTAAGCTATGGGATAGTCAACTTTCATTTTTG
CTCCTGCCACATCTTTACTTAGTCCACAAATGACATATAGACAATCACCTAGAACCATTATTTAGACTTTATATCTGCTC
ATTACATGTATTAAATCCATGAAATAGAGGAAGCTGAATAGGCATACAATATAGTTGAAGCTCGGCAGATGACTTAATAA
GTGTCATATCCATTAACCATTTCACATATTTTTACATTTTTGCTGCAGTGATATTTTGCTAGCTCCCAGTTACAAGTTAA
TTAATATATGGAGATCCTGGGCACGTACATGTAAGCAGATCCTATCGACTTCCGTGGATCCGCTGATGGAATCGCCCTCA
GGATTTCATGGCATAGTCTTGATATGTCACGAACTAGTTGTTAGTTTATTTATTTTTACATTGAGCTTTGCCCATCCAAG
ATGATAGAAATGTTATGTATTTAAAATGTAATCTCACAGTCATTGTTGTTGGTATGGATCGTATGCCAAAAATGTTTTAC
CATGAAGTCTATTAATGAAGAATATTTATGTTACAACTTTCTTGCTTTACGTTAGTTAAAATTGGTAATTTTGTTTCTTT
GTGCCCCCCTTCTTGTACAACCATTTATCTTACCAAACTATGCAGCAACAAATATGCACAGTCTCTATTCACGAATTTCA
TATTCCCCAAAGTTAAATATTAAGAACAAAAGTTATGTTTCTACTTTTTCCAACTCATAATTTTCTGAACTCAAATTTTA
TAATCTGAAAACTTAATAGTAACATTTTATTTGAAAAAATTTTGAATTTCTTTTTTATTATCAAAAAAGTTTGGATGACA
TAAATTTATGTATGAACTATTATGAAAGCACAAGCAACAATGAAAGTGTCTTTTTAAGCAAAACCTTGTGACTCATCACT
CAAAATAGTTTGTGTCTGACTTTCAATATTCAAACTAACACATATTAAAGACGTATACATGTGTCTTTATATCACATGTG
TGCTTTTCCTGCTTAAGGTAGTAGGACTATCTCTTTTTTGAGAAACACCGATTACAACGTAGATGTAGACACAAGCGCAC
ATCACCACCACACATACACACTCACACAATGTTTAGTAAAGACTAAAATTGTGGAGCTTCAAGATCTTTGGAACATCATG
AATGTCACCTCCTACTGAATGAATAATCCGCATAGTGCATCAAACCTTTGGTTTGATCTTCCCTGGTGGGCTGCGAGTCA
AGGTTTT-AAAAAAGCGGTAGGCGCTAATCGTGAATTTTGCTTATGCCTAGTGCAATGACCGCCTAGGCGCACTTATCCC
TTTGTATGATAGAGGTGAAGGAGATTTTACAGCAATGAGATCGATGGCGCGAAGCCCGGAGGGAGGTATCAGTGGTGAGT
TGGAGTGAAAAATCCCTCCTCTGATTCAACCTTCCTTGACAACATAGCCCAAACAAGGCCCACTAAGAAACCCTAATCTT
CTAATGCATCTAAACCGTCCATTTTCTCTGCATTCCCCATCTCTCTCTATCGTTAGGTCTCACTTTCCTTTGTCATTTGT
ATGTAGCGACAATGGTGGCGTGTCTAGCTTCTTCCTTGCATTTGCTTCTCCTTTCCTACCGGCGAAAAAGATCTCATCGG
TCATGGAGAACCTAGTTAGGCGCCTAAACCTCCGCCTATGGAGGCGGTAGTCTGCTCATCGCCTAGGCGCGCTTAAATGG
CTCCTTTTCATTGTCTTTTTTTCTATGTTGGGAGTACAACCGCACTCCTAACCCACTAACCACAGGCTGGTTCTCATCTA
GTACTTTCACAATTGTACCACTTTTATCTCACAAACACGAGGGGATTGTGGTGGAGAGTCATTTATTACAACTTTGATAA
TCAACATTCAAAGAAGTATTCAAGTCTATGAAGATCTTCTGAAAAATGTGTTTTGTCCAAGGCAAAAATATATCTTTGTT
TTTTCATACCGAGATACGAAAGACCATATTCTTGTACCAATTTTTTCTAGTGGTTATGCTATATCATGAATAACACCTAT
AT-TTTTTCTTTCAAAATGGGCACAATGTACTCAAAATTTACGACGTTCATAGGGTTAGGATGGGGTGTACTTAGTATTT
TATGTGAAATATGTAGTAACATGTTTTTTTGGGTATGCATATTCCTTTACACATGGATTAAAGAGTTTTCTACAAGAAAA
AATATTACAAGATGAATATGGTTTGCCATCTAATTGTTTAAGATATTCTTACATTTAGGTAAATTTTGAGTCGCCTATGT
GCTATTTTTCTCCACATAAATAGTTCAA-----------------------CC---------------------------
----CCCCACCCCCCA--------C--------------------------------CCCCACCCACATGATTCTCCACA
TAGTCCCAA--TTTTTTTTCTGGTATGAGATATGATATATTGTCAATAAACATGGGTCTGTAATGCTAATAGTTGTTTCT
TATCTAGTTGAAGCTATTAGATAATTGGGCACATGTATAGACACGATGGATGGGAAATATCGTAGGTACCACTAACCATG
TACTAAACATCTTATATTACTTTACAAATTTAGTAGTTATTACGAAGAAGAAAGATTGTTTCAGATGCCTACACCCATTG
TTTTTAAGGCGTCGCCTAGGCGTCAGGGCGCCCCAGGTCACAAGGCGTCGCCTAGGCGTCAGGGCGCCCCAGGTCACAAG
GCGTCGGCCTTGCCTTACGCACATGCCTAAAGGTGTCCGCCTTAGTCCATAGGGCGTCCGCCTAGGCGCCATTCTCCCCG
CCTTAGGCAAATGAAGACGCCTTAGATAGGTTGGGAGTTCAGGCGGGAAAAAGAGCTTTGGGCGGGAAGAAAAGGGCGGG
AAACCGAGTCTGGGCGCCAACAGTTACTAGCAGGGGGAGAGAGAGCTCTAACCAGTTTCAGTTTTCCCCACCCCCACCTC
TGGTGGCTGGATCTGAGCTTCTCCCCCTCCTCTCTGGCAGATCCTCCTCTCCTGCGGTTTCTCCTCTCCAGGACAGTAGG
CAGCAACAAGCAACCAACACCTCTCCTGCAAATGCCTACCAGATTATGCTCAGTTCTACTTCTTAGAACTCTGTAAGGCG
CCGCCTTGCCTATGCATTAGTGCTTAGGCAGTGAGGCACCCCCCCTCCCCCAGCACCTTGCCTCGCCTTACCGCCTTTAA
AACATTGCCTACACCTGCGTAGGAGTGCAAACAACATAGAGAAGTACAAGGTGGCAAAGAAGACCGCAACGCGAGCAGTG
AGTGAATCAAGGGGTCGGGCATATGAAGACCTCTACCAACGCTAAGGGGCCGGGAAGGAAGGTGCAAGGGACATCTATGA
GACGGCCAAGATCCGAGGGAAGAAGACGAGGGATGTCAAACAAGTCAAATGCATCAAGGATAGAGCAGATCAACTCATAG
TGAAGGACAAGGAGATCAAGCATAGATGGCGGGAGTACTCCGACAAGCTATTCAACAGAGAGAATGAGAGCTCTAGCATT
GAGCTCTACGACTCCTTTGATGATGCCCGCAGACATTGTGTGCGATGAATCTAGGAGTCTGAGATTAAGGAGGCTTTACA
AAGAATGATGTTATGGGAGTCATTGAGCACCACTTAAGAGGAATGACATGTGTGACCAAAAATCAATTTGATTTCATGCC
TGAGAGGTTGATCATGGAAG------------------------------------------------------------
--------------------GCATTTTATTGGTACGACAACTTGTGGAGAAATACAAGGAGCAAAAAAGGGACATGCATA
TGATGTCCATTGACTAGGAAAAGGCATGCGATAAGATACTGAATAATGTCATGTGGTGGGCCTTGGAGAAACACAAAGTC
CCACAAAGTACATTACCCTCATTAAGGACATGTATGATAATCCCATGACAGGTGTTCGAACAAGTGATGGCGACACTGAT
GACTTTGCCATAAAATAGGACTGCACCATGGGTCAGCTTTGAGCCCTTATCTTTTTGCCTTGATGATGGATGAGGTAACA
AGGAGATATTCCACGGTATATTCTCTTTACGATTGATGTGGTGCTAGTCAATGATAGTTGCACGGGACTTAATGGAAAGT
TAGACCTATGGAGAGAAACTTCGGAATCAAAGTTTTTAGGCTTAACTAAAATTGAGTACGTGAGGTGCAGTTTCAGTACT
ACTAGGCACGAGGAGGTGGTTAGCCTCAATGGGTAGGTTGTACCTCTTCAAATCAAAGTCGGATGGAGGAAGTGACGCCA
AGTTTTTGGTGTTCTCTGTGACAAGATAGTGCCACAAAGGCTAAAAGACAGGTTCGATAGGACGGTGACTCACAATGTAT
GGCGCATCTTGCGATGGATGTGTGGCCACCCAAGAAAGGATAGAGTTTGAAATGATGATATACATGTAGAGTTGGGGTAG
CACCGATTGAAGGGAAGCTTGTCGAACATCTGAGATGGCTTGGATATATACAAAGTAGGCCTCTAGAAACTTCCGTGCAT
AGCGGACGGTTAAAACATGCTAATAATGTAACAGAGGTTGGGGTAGACCAAATTTCACATGGGAGGAGTCCCTAAAGAAA
GATCGGAAGACTGAAGTATCACAAAGAACTAGTTATGGACAGGGGTGCATGGAAGTTAGCTATCCACGCGCCAAAACCAT
AAGTTGGTTTCGAGATTTTACGGGTTTCAGCTCTACCCAACCAAACTTATTTGGGACTAAATGCTTTGTTGTTGTTGTAT
CTCTTGCCTTGGTCTTAGCAATTTACCATGTGCATGTTTTTTCTGGGAAGGCAAAATTGAATGCCAAGTTTTTCCTGAAG
TTGCACATTGTACAAATTGGTGTCCTTGCTCCATGGCACATCAGTTTTCCCGTCGTATGATGATGCAACAACTAGGTATT
AGAGCAACTCTAGCAGAGAGAGTCTTCA-TGGCTCCCGTCACCATATTTCTTTTAGCTCGCTCCATACACGATCTCGTGG
CCTCCATATTTGGAGGTTCGGGAGGTCTAGTATGGAGCTTGCCCCAAAACCAACTGCCAACGTGGGGCGGAAGTTTTAAG
CTTCCTTCTCCCGCCTCTCATCGGATTTGAAGCAGCTCGGCCTCACACAGACCACCAGCTGGCACCTGACCATTAACGCC
ATGCCTGCGTCCTCAGATTCTTATGGCGGTCCATCGGATGGCTGCCATGCGGCACCATCTCCTTGCTTGCGTGTGAGCAA
ATTGAAGGCATGCGAGTAGGTCGTTGCAACATTTCTCACAGGGAGACGCGCCCTTTGACTAAGAGGAGCCTTGGCGCAGT
GGTAAAGCTGCTGCCTTGTGACCAAGAGGTCACGGGTTCAAGTCCTGAAAACAGCATCTTGTAGAAATATAGGGAAAGGC
TGCGTACAATAGACCCAAAGTGGTCAGACCCTTCCCCGGACCCTGCGCAAGCGGGAGTTACATGCACCGGGGCTGCCCCT
TTAGACGCGCCCTTTGACTACCCCACATTAGCTGCCTCCCGCCTCCCCAAGTGCCTCCCTAGTGGTGTCTGGGGCGGCCT
GTAAAAGGCCGGTACCCTCTGCTCTCTCGCTTCAATCCTATGTTCGATGCCTTTTATTCCAATCTCACATGCCTCCAATC
GAAGGGGAGCCTTGGCGCAGTGGTAAAGCTGCTGCCTTGTGACCATGAGGTCACGGGTTCAAGTCCTGGAAACAGCCTCT
TACAGAAATGTAGGGAAAGGCTGCGTACTATAGACCCAAAGTGGTCGGACCCTTCCCCGACCCTGCGCAAGCGGGAGCTA
CATGCACCGGGCTGCCC--TTTTTTTTCACATGCCTCCAATCCACCACCCCCTTTGTTGTTCATGGCGCATCCGGAGGAG
CTCTCTCTCTCATCTTCAATTTTTGGCATGAGGTGGAGTAGCCCGCGGATCCTTTTCCCCCCTTTAGGGACCAGATGGAC
CTAGTCCTGGAGGAGGCTGCACAGATGGAAGCGCAAATGGAGCAGCAGATTTGGGCACTAGCACACTCCCGCCGCCGCGG
ATGAATGGCCGGCCTGGGACAACGTCGCTGAGGCGCATTTCCAAGTCATAGTGGCCAACATTGTTGCATTTTACGTAGGT
GGTGGCAGTGGTCGTGGCCGCAACTAGTTTAACTAATTATTAGGTGTTCTATGAATGTAATTCACATGTGACTAGTGTTC
CGCCCCTGTTTAGGAATGAAATCGATGCTTCTGAACCAGTTCAATGTGTTTGTTGGATATTTTTTGGAGAAGAACATGTG
ACCCAATGACAGGTGGGTCCTACTCGTAGGGCACGACTCTCTGTTTGCGCTTTGGATAGGCATCCTCCATATCCATATGG
AGCGCATCAACGTGGTGACTCTGCTAGAGTTGCTCTTACACACCTCGATATGCAACTTTAGCTCACCATGCTTGATATAC
GTTTAGCCATCCAATGATTGAACAATTGGTGTTGGTAGAAGCAGAGTCCATGCCAAACCACTATGTTAAATGCCTGACAA
ACGGGTCTTTATCTAGTTCCTTTTTGAGATGCACCTTAGTGTGTTATTTTCTAGGGTTGCCTCACCATTGGGATCCCTTG
GGATCACCTTACTATGTGCATAATTTCTTTTCACATGGGCATTTATCTGCTTTGGCATTCAAAGCTTTCATTTGAAAATT
TGCTCTACCACCTATATTTGTACCGACAATACCTTTGCATGGGCCCACACATTAGGTTTTAAAATGGTTGTCGTGTTCGT
ATCGTCCTACTTATCTAGGCATGGCTCTTGCCTAGATAACTATTGTTGGTCACACACTTATATATTACCGGTTTGTGAGT
CTAGTTGATTGAATAGGTGAGTTGTTGCACATTCTTGAACTGATTTTGACTTGATGACCATTGTAACCATTTGCAGGTTA
TAGGATAGCACATAGTTCAACACTATAACTAATTGTTGATTCATTCCATGTTGCTTAAAAAATGCCTACTATAGGTTATA
GGGTAGCGTCTGACGGTTTTCCATGTGTTGTGGGTACTTGTGTGACAATTGAGGACACGATGTTTGTGGTGAAAGAGAAC
ACGTTGACCTCCACAAATAGTTAGGATGCTGGGTGAAGCCTACGGGAAGACAGGGAGAAGGTATAGGAGGAGAATAACAC
GAGGGGTAAAAAGTTAATGACTTAAATACAACAGCAAGGAACGTTTCTTAAACTGAAGCTCTAGCGCTATAGTTACATAA
TTTGAATCTGAGCAGAATTATACTTACCTTGCCTAGCACAATCCCATCCTAAACTTCTGTTTTGCACATTTCGTTGAGTC
TATAGACAGAAGAAAAGGGTCACTCTATTTTCCCAACAAAACTTGAACAACACCAGAACCTTCTTGAAGTCAGTTTCGTG
CTCTTTCTAGCTTTGTTGTACCTTACCTATCATTTACATTATGGTCACAGTGAAATGCTTTGCAAACTATTTGACCAGAT
GCTGTATACCATATTTGAATCTCATTTGCATACGCCGACATGAAACGATGTATTACAGAAAAGCTTCCGATTTGTCAAAA
TTTATCATATATCAATTCTTGAGATTGTGCATATACTGGACATAGTTAATCTTGTTTACATGTACTTCCAATGACTAGAT
ATTTCTTTCTCTTATGCAGTATGGACAAAATTCTTGAACGGTATGAGCGCTACTCTTATGCAGAAAAGGTTCTCGTTTCA
AGTGAATCTGAAATTCAGGTAAAAATGAAAAGAAAACGGTTTGCTTTCCTTTAGCTATGAAGTAAATTGTTGCCGATATC
AGATGATCTGAAATTTATTAGTAGGCCACTATATTTTGAATGATTTCCATGAGCTATGAATTTAATTGACTTGCAACTAT
GGATTGAGGTCCATTTGATTCTCCTGTAACTTATTATTAGTTTGTCTTTGATGAATGCTTAGGCATGGTCGAATAATGTA
ACCAAATACCACTTGACCAATTTACTTTCATGACTACTAAACTAGACTAGCGTGCTGATTCCTACACACTGCCTTTGCGA
GAACTAGAAAAATGTGATCTGACTTTAAGTGTTACTAAATTAGTACGTAGTAAACTGCAATGCATGGCTAGACCAGCAGT
TCTGGATTAGCCGGCTGAGTTTTCGAATGGCTTAGCAACAAAAAATGACAAGTGTATATATTATAATGGGTTTAAAATAC
TATGTGTGCATCAGTGACAATCACAATATTTTGATTGAAATAACAAAATGCTATCCTAGATTATTAAGACTTATTACTAG
ATTGGTCATTGATCTTAAGTTCTTAAGATCAACCGTTGAATCTCCAGACCTTCTGATCGTATTATGCTGCTAATGGCCAT
TAAGGATAACCCCATGACATTAGTTCTCATCTCCCATTTTTCTGTATTGTTTGCGATATTGCTGCAGTTTCTTATTACAG
CTTGTCTAAGGCTAACCATCTAGGATAAAAAGTAGATCCTGCAGACTTAGAAGATCCAGTTAGGCTCAATATTCTTATTT
TTGTAACTCAGAGCTCCAGGACCTCACTTCAATTTTTTGGCCAATTTTTGTACAAACCAAGTTGTAGCTCCAATTGAGAG
ATCCAACCAGTTCTATCTGATTGCTGACAAACAGATTCAGCATGTACATATGACGAGGACTATTGAAACATGTAACTACT
AACCCAAAAAATATTCCTAATGTATTTTGAATATTTACCTCCACTGCAGCATTTTTAATATTACGAAATATGATTTTTAC
ATCTGATAGTAACACTTGTTGCAGTGACATAATTGATTTTAAGTTATGAAAATTCAAGTTCACTACACAGAACAATCCTT
CCTGATTTATGCCCCCTGGTGTCAATGTTGTTAAAGTCTCTTTGTTCATTTCTGAACTAACTCAGCCTATTTGTAGCATT
TCCGTCATGGTTCCTTCCTGTTCCACTCAAAGTTAGTAATGCAATTGTTATTTGCTTGTGCAGGGAAACTGGTGTCACGA
ATATAGGAAACTGAAGGCGAAGGTTGAGACAATACAGAAATGTCAAAAGTAATTTGTAACGATTTTGGTTGATTGCCAGT
ATATTATATACACTCTGTGAAGATAAATGAGACTGAATTTCTACATCCTGCACCTGCAGGCATCTGATGGGAGAGGATCT
TGAATCTTTGAATCTCAAGGAGTTGCAGCAACTGGAGCAGCAGCTGGAAAGCTCACTGAAACATATCAGATCCAGGAAGG
TACTGATTTAAATGATTTGTACAGCAACACAATTTAAAAAATAAAACAAGAAAAACACTTGCAGAGAAGTTCAGCAAAGT
ATATCTGAAGTCAGATTCTAGACTGAGATATTCACAATATGTATATGCATTTTAGTCATATGCTCTTCACAGTTAAAAAA
TGACCATTTCCTTTTTCTTTTTTTGTACTTGCAGAACCAACTTATGCACGAATCCATTTCTGAGCTTCAGAAGAAGGTAG
GCTGTCAACCTTGCATACCTGAACCGGTATTCGAACTGGTCAACTTGTCAGGAAACCTTAGCTTACTTGTTTCAAGTTTT
GTGACATTATAACATGTATGCAAGTAATTGGCCTACTTGCACGAAACCTCATTACATCGTTCTTGCTGCAGGAGAGGTCA
CTGCAGGAGGAGAATAAAGTTCTCCAGAAGGAAGTAAGCCCGTTGTCACCTTATGGTCCAACCGGTCTAAAATGTTTCCT
ATAGCAAATTTTATTGACACAGATCCCTGTCCCTTCCCCACAGCTCGTCGAGAAGCAGAAGGCCCAGGCGGCGCAACAAG
ATCAGACTCAGCCTCAAACAAGC---TCTTCTTCTTCTTCCTTCATGATGAGGGATGCTCCCCCTGCCGCAACTGCCAGG
TGATGATGTACATCACAAGTCCATTCCTATTCAGAGTTCAAGGAACCATCTTTTGAATTGGTCGGGTTGTTCCTTGCAGC
CCACTT-TTGGTCTCAATATGCAGTCCTGTCGGGCCACATTTAAGTAACAATATACTAATATACTTGTGTCCACTTTGGT
TGTGCAGCATTCATCCAGCGGCATCAGGAGAGAGGGCAGAGGATGCGGCAGTGCAGCCGCAGGCCCCACCCCGGACGGGG
CTTCCACTGTGGATGGTTAGCCACATCAACGGCTGAAGGGCTTCCAGCCCATATAAGCGTACTATTCAGTAGAGAGTAAC
AAGTTGCACCGGCCAGCCTGGTGTATGTTGCGGTTGC-------------------------------------------
--------------------------------------------------------------------------------
--------------------------------------------------------------------------------
-----------
>T17B
--------------------------------------------------------------------------------
--------------TACGCGGGTCGGCCAAAAGTAGAAAAATGCACTGCGCCCACCCAACCCACGCAGCGCAC-TGCACA
GTAACGCTTCCTGTCAAAAGTCCAGCTCAATCATGCACGCACACACGGTAGACGCGGTGCGAACGACCCGTCGTGGCACG
AGCACGCGGTGTCTGCCCGCCCGTCCGCCCCGCAGCCGCCCTCCCAAACGGGACAAGCTAGACGGCCCAAAACAAGAAAG
GAAAGCAGCCTCCTACTGTGGCAGCCCGCCCCCACGACCGTCATCTCGCCTTCCATGCCATTTTCCCTGGACGGACCAGA
CCCGT-CCGAGCCGCCCTGACCTAGCCAGCCAGCCAGCCAGCATTTCCTGTTTAGTCCCGCGCCGCCGTGACCAAAAAAG
CAAAAAAGG-AAAAAGGAAAATGCTAAAGGAAAAACTCTGCTCTTTCCCTTCTACTAGGCCTAGGGTACAGTAGAATAGT
AGTATAAAAAGGACAATTGTGCTCTTTTTTTTTGCTCTGTGGTGTGTGTTTGTGGCGAGAGAAAATGATTTGGGGAAAGC
AATATC-GGGAGATTCGCACGTAAGATCGTTCGACACGTCGACACCGGGCGGGCCCG-TGGTGGGGCATCGTGTGGCTGC
AGTACCGCGGGGCCCCGCGGGTCGGGCTGGGCCAATGGTTGCTCGACAGCGGCTATGCTGCAGACCAGCCCGGTATTGCA
TACCGCGCTCGGGGCCAGATCCCTTTAAAAACCCCTCCCCCCACTTGCCGGAAACCTCGTTTTGGCCT-GGCCATCCTCC
CTCTCCTCCC-TCTCTTCCGCCTCACCCAACCACCTGACA-GCCATGG--------------------------------
--------------------------------------------------------------------------------
--------------CTCCGCCCCCCCGCCCCCGCCTGCGCCTGTCGGAGTAGCCGTCGCGGTCTGCCGGTGTTGGA----
---------------------------------GGCTTGGGGTGTAGGGTTGGCCCCGTTCTCCAGCGGAGATGGGGCGC
GGGAAGGTGCAGCTGAAGCGGATCGAGAACAAGATCAACCGGCAGGTGACCTTCTCCAAGCGCCGCTCGGGGCTGCTCAA
GAAGGCGCACGAGATCTCCGTGCTCTGCGACGCCGAGGTCGGCCTCATCATCTTCTCCACCAAGGGAAAGCTCTACGAGT
TCTCCACCGAGTCATGGTAAATTAAGTACGCGCTGTCTTTAAATTTCTCCCCAATCCGCCTTCGATTTCGATTTCCTGCC
CGCCGTTCTGGCCCAGCGAGACGACCCGGCCGACCCCAGGGCCTTCTCCATTTCCGCGCCACTGTTTGGTTGATTCGGTT
CGCTCGGTAGCTGTTTCCATCCGTTTCTGCCGTGGCTGCTTGCTCGTTTTTCTTAGAATCGATGGCGGAGCTGGCGTTCC
GCGCGGCCGCGATTTCTTGCTATGGGGGGTAGGGCGTGCGACGGGTCGCCGAGCTATTTTATGCTCCGCCAGCGCCGGGA
AGGTTGTTCATCTGGCGTATTTTGGGGAAATTTTGGTCCCGGAGGCGCCAGGTGGCACCCCAAGTGGAACGGTTAGGACA
GTAATCTCTTGATATTTTTATCTGGCTGGGGATATTTACGTAAAAAAATTATATGGGGTTAAAGTGACATCGCAATTTAG
CATGCTACCTCATCTTCTCATTTAGAATCTTACTAGACGCTACAATACCTTGTTGTCTGGCTCATCAAATCTGTGCTTGC
TGCTTGAACAAATGAACCTCGTCATCTCGGTTATTTCCAGAATTTTGTTCCACAGGCTTTGCTATCATTCATATTGCTAG
CTCCGGCCATGCGGCCATTTTGTTGCTTGCCTTGAGATACTGTCTACGGCACGCACGGAGAAAAGAGTCACTTGACTAGC
TAATGCATGGAATAATTGTCTGCAGCTGATGAAACTCCGGCATGAAGAGTCAAACCAAAAAGTAGAGAGTTCCTTCCAAA
TATAAAATGAGAGTTTCTGCAGACTTTTTCCCTTTCAACCATCATAATTTGCCTGTGATATTTGTTGGTGCTGGCGATGG
TTCTTGACAAAGTAAAGGAGTCAATAAAATCACGGAGACTGATCCATTCTTTCCCCCACACGCTGACATTAGTCCATGTT
AGTTTCCCGTTTCTGCCTGCTTCCATAATTCCCGGCCGGCGAAGTACTAGATCAACCTCCACGGTTTCAAAAAGTAGGAA
ATATCATACCATCGGAATGACCGCTGCTTAGTAAATATCCATTGTTGTTTGTAATCTTGCTGAGAAAGCAACGTTACCAT
TTGCCTCATGGCAAAGACCTGTATGTTGAGGTGCTAAATCTTTTCTAGTTTTGTACCACTGAGGGTATGAGTGGCGCTAA
CGGAAAAGGGTAAGCAAGTTTGATTGGCTTACCTTCAGCCTCCTTGGTTGTTTGAAGCATAGGTGCTTGCATGCATGTAT
CAAGCTGGTCACGTGATGAAAACGCGTAAGAATCAAAGTCAGTTAAATTAAGATATAAACAGATGCAGTCATATTTTAAG
CTAGTGCTGCACTGTGAACTTCAGTATCTCAGATCAAAGAATTGAATAATGCTACCCCCTGTTTCTGCGCTGTTCATTTG
GAAAAGACTGTCATGAACATCCTAATTGGTAGCCATGCATTTATCAGCTTGCCGGCTTTATTTTCTTTGCTCTCATTCCT
TTTCATTTGGTTTGCTTTGCCTACCTCTGCATGATAGGCACGTGTAAATGCCATGCTTTGTCTAGAGCCTATGAGACAGC
ACGCTAATGCACCACGATGATATTCCATGGTTTAGTTTGTCGGAACTATAACTCAGGTAGCTCTGAGGATACTGACTGAA
TCTTGAGATCCTACTATATTCTAAAACGCATCTATAGCTGCATATAACCGACTCAGGCACAAAATCAGCATTGATCGACC
AGGCATCATATGCATACACTAAAATGCAGCTAATGATGTAGCCTGATGATTTTCTGGACCTGGTTTGGATAATGGTTAAT
GTACCCAATTGTTATTTACTCTATGTCCTCAATCTCCTTATCAGTCGGTTAATTTACCACACTTAACAAAGGTCCAAAGC
TGACATTGCAACCAACTTTACTCATCTCTGGACTAGTAAACACGAAGTAAGCTGTTAGGGACTGTGTGATGGGTCTATGT
TACATGCATGTGTTGTCGGTCTATTACTTAACCAGGTCTGGGAACCAGTTATCCTCTACACCTATATATTGTGTCCCTAA
ACCTATATACTTAAGAGTAAAACAGAAGTTATGCCTAGGAATATCTGACTAAGCTATGGGATAGTCAACTTTCATTTTTG
CTCCTGCCACATCTTTACTTAGTCCACAAATGACATATAGACAATCACCTAGAACCATTATTTAGACTTTATATCTGCTC
ATTACATGTATTAAATCCATGAAATAGAGGAAGCTGAATAGGCATACAATATAGTTGAAGCTCGACAGATGACTTAATAA
GTGTCATATCCATTAACCATTTCACATATTTTTACATTTTTGCTGCAGTGATATTTTGCTAGCTCCCAGTTACAAGTTAA
TTAATATATGGAGATCCTGGGCACGTACATGTAAGCAGATCCTATCGACTTCCGTGGATCCGCTGATGGAATCGCCCTCA
GGATTTCATGGCATAGTCTTGATATGTCACGAACTAGTTGTTAGTTTATTTATTTTTACATTGAGCTTTGCCCATCCAAG
ATGATAGAAATGTTATGTATTTAAAATGTAATCTCACAGTCATTGTTGTTGGTATGGATCGTATGCCAAAAATGTTTTAC
CGTGAAGTCTATTAATGAAGAATATTTATGTTACAACTTTCTTGCTTTACGTTAGTTAAAATTGGTAATTTTGTTTCTTT
GTGCCCCCCTTCTTGTACAACCATTTATCTTACCAAACTATGCAGCAACAAATATGCACAGTCTCTATTCACGAATTTCA
TATTCCCAAAAGTTAAATATTAAGAACAAAAGTTATGTTTCTACTTTTTCCAACTCATAATTTTCTGAACTCAAATTTTA
TAATCTGAAAACTTAATATTAACATTTTATTTGAAAAAATTTTGAATTTCTTTTTTATTATCAAAAAAGTTTGGATGACA
TAAATTTATGTATGAACTATTATGAAAGCACAAGCAACAATGAAAGTGTCTTTTTAAGCAAAACCTTGTGACTCATCACT
CAAAATAGTTTGTGTCTGACTTTCAATATTCAAACTAACACATATTAAAGACGTATACATGTGTCTTTATATCACATGTG
TGCTTTTCCTGCTTAAGGTAGTAGGACTATCTCTTTTTTGAGAAACACCGATTACAACGTAGATGCAGACACAAGCGCAC
ATCACCACCACACATACACACTCACACAATGTTTAGTAAAGACTAAAATTGTGGAGCTTCAAGATCTTTGGAACATCATG
AATGTCACCTCCTACTGAATGAATAATCCGCATAGTGCATCAAACCTTTGGTTTGATCTTCCCTGGTGGGCTGCGAGTCA
AGGTTTT-AAAAAAGCGGTAGGCGCTAATCGTGAATTTTGCTTATGCCTAGTGCAATGACCGCCTAGGCGCACTTATCCC
TTTGTATGATAGAGGTGAAGGAGATTTTACAGCAATGAGATCGATGGCGCGAAGCCCGGAGGGAGGTATCAGTGGTGAGT
TGGAGTGAGAAATCCCTCCTCTGATTCAACCTTCCTTGACAACATAGCCCAAACAAGGCCCACTAAGAAACCCTAATCTT
CTAATGCATCTAAACCGTCCATTTTCTCTGCATTCCCCATCTCTCTCTATCGTTAGGTCTCACTTTCCTTTGTCATTTGT
ATGTAGCGACAATGGTGGCGTGTCTAGCTTCTTCCTTGCATTTGCTTCTCCTTTCCTACCGGCGAAAAAGATCTCATCGG
TCATGGAGAACCTAGTTAGGCGCCTAAACCTCCGCCTATGGAGGCGGTAGTCTGCTCATCGCCTAGGCGCGCTTAAATGG
CTCCTTTTCATTGTCTTTTTTTCTATGTTGGGAGTACAACCGCACTCCTAACCCACTAACCACAGGCTGGTTCTCATCTA
GTACTTTCACAATTGTACCACTTTTATCTCACAAACACGAGGGGATTGTGGTGGAGAGTCATTTATTACAACTTTGATAA
TCAACATTCAAAGAAGTATTCAAGTCTATGAAGATCTTCTGAAAAATGTGTTTTGTCCAAGGCAAAAATATATCTTTGTT
TTTTCATACCGAGATACGAAAGACCATATTCTTGTACCAATTTTTTCTAGTGGTTATGCTATATCATGAATAACACCTAT
AT-TTTTTCTTTCAAAATGGGCACAATGTACTCAAAATTTACGACGTTCATAGGGTTAGGATGGGGTGTACTTAGTATTT
TATGTGAAATATGTAGTAACATGTTTTTTTGGGTATGCATATTCCTTTACACATGGATTAAAGAGTTTTCTACAAGAAAA
ATTATTACAAGATGCATATGGTTTGCCATCTAATTGTTTAAGATATTCTTACATTTAGGTAAATTTTGAGTCGCCTATGT
GCTATTTTTCTCCACATAAATAGTTCAA-----------------------CC---------------------------
----CCCCACCCCCCACCCCCCACC--------------------------------CCCCACCCACATGATTCTCCACA
TAGTCCCAA-TTTTTTTTTCTGGTATGAGATATGATATATTGTCAATAAACATGGGTCTGTAATGCTAATAGTTGTTTCT
TATCTAGTTGAAGCTATTAGATAATTGGGCACATGTATAGACACGATGGATGGGAAATATCGTAGGTACCACTAACCATG
TACTAAACATCTTATATTACTTTACAAATTTAGTAGTTATTACGAAGAAGAAAGATTGTTTCAGATGCCTACACCCATTG
TTTTTAAGGCGTCGCCTAGGCGTCAGGGCGCCCCAGGTCACAAGGCGTCGCCTAGGCGTCAGGGCGCCCCAGGTCACAAG
GCGTCGGCCTTGCCTTACGCACATGCCTAAAGGTGTCCGCCTTAGTCCATAGGGCGTCCGCCTAGGCGCCATTCTTCCCG
CCTTAGGCAAATGAAGACGCCTTAGATAGGTTGGGAGTTCAGGCGGGAAAAAGAGCTTTGGGCGGGAAGAAAAGGGCGGG
AAACCGAGTCTGGGCGCCAACAGTTACTAGCAGGGGGAGAGAGAGCTCTAACCAGTTTCAGTTTTCCCCACCCCCACCTC
TGGTGGCTGGATCTGAGCTTCTCCCCCTCCTCTCCGGCAGATCCTCCTCTCCTGCGGTTTCTCCTCTCCAGGACAGTAGG
CAGCAACAAGCAACCATCACCTCTCCTGCAAATGCCTACCAGATTATGCTCAGTTCTACTTCTTAGAACTCTGTAAGGCG
CCGCCTTGCCTATGCATTAGTGCTTAGGTAGTGAGGCACCCCCCCTCCCCCAGCACCTTGCCTCGCCTTACCGCCTTTAA
AACATTGCCTACACCTGCGTAGGAGTGCAAACAACATAGAGAAGTACAAGGTGGCAAAGAAGACCGCAACGCGAGCAGTG
AGTGAATCAAGGTGTCGGGCATATGAAGACCTCTACCAACGCTAAGGGGCCGGGAAGGAAGGTGCAAGGGACATCTATGA
GACGGCCAAGATCCGAGGGAAGAAGACGAGGGATGTCAAACAAGTCAAATGCATCAAGGATAGAGCAGATCAACTCATAG
TGAAGGACAAGGAGATCAAGCATAGATGGCGGGAGTACTCCGACAAGCTATTCAACAGAGAGAATGAGAGCTCTAGCATT
GAGCTCTACGACTCCTTTGATGATGCCCGCAGACATTGTGTGCGATGAATCTAGGAGTCTGAGATTAAGGAGGCTTTACA
AAGAATGATGTTATGGGAGTCATTGAGCACCACTTAAGAGGAATGACATGTGTGACCAAAAATCAGTTTGATTTCATGCC
TAAGAGGTTGATCATGGAAG------------------------------------------------------------
--------------------GCATTTTATTGGTACGACAACTTGTGGAGAAATACAGGGAACAAAAAAGGGACATGCATA
TGATGTCCATTGACTAGGAAAAGGCATGCGATAAGATACTGAATAATGTCATGTGGTGGGCCTTGGAGAAACACAAAGTC
CCACAAAGTACATTACCCTCATTAAGGACATGTATGATAATCCCATGACAGGTGTTCGAACAAGTGATGGCGACACTGAT
GACTTTGCCATAAAATAGGACTGCACCATGGGTCAGCTTTGAGCCCTTATCTTTTTGCCTTGATGATGGATGAGGTAACA
AGGAGATATTCCACGGTGTATTCTCTTTACGATTGATGTGGTGCTAGTCAATGATAGTTGCACGGGACTTAATGGAAAGT
TAGACCTATGGAGAGAAACTTCGGAATCAAAGTCTTTAGGCTTAACTAAAATTGAGTACGTGAGGTGCAGTTTCAGTACT
ACTAGGCACGAGGAGGTGGTTAGCCTCAATGGGTAGGTTGTACCTCTTCAAATCAAAGTCGGATGGAGGAAGTGACGCCA
AGTTTTTGGTGTTCCCTGTGACAAGATAGTGCCACAAAGGCTAAAAGACAGGTTCGATAGGACGGTGACTCACAATGTAT
GGCGCATCTTGAGATGGATGTGTGGCCACCCAAGAAAGGATAGAGTTTGAAATGATGATATACATGTAGAGTTGGGGTAG
CACCGATTGAAGGGAAGCTTGTCGAACATCTGAGATGGCTTGGATATATACAAAGTAGGCCTCTAGAAACTTCCGTGCAT
AGCGGACGGTTAAAACATGCTAATAATGTAACAGAGGTTGGGGTAGACCAAATTTCACATGGGAGGAGTCCCTAAAGAAA
GATCGGAAGACTGAAGTATCACAAAGAACTAGTTATGGACAGGGGTGCATGGAAGTTAGCTATCCACGCGCCAAAACCAT
AAGTTGGTTTCGAGATTTTACGGGTTTCAGCTCTACCCAACCAAACTTATTTGGGACTAAATGCTTTGTTGTTGTTGTAT
CTCTTGCCTTGGTCTTAGCAATTTACCATGTGCATGTTTTTTCTGGGAAGGCAAAATTGAATGCCAAGTTTTTCCTGAAG
TTGTACATTGTACAAATTGGTGTCCTTGCTCCATGGCACATCAGTTTTCCCGTCGTATGATGATGCAACAACTAGGTATT
AAAGCAACTCTAGCAGAGAGAGTCTTCA-TGGCTCCCGTCACCATATTTCTTTTAGCTCGCTCCATACACGATCTCGTGG
CCTCCATATTTGGAGGTTCGGGAGGTCTAGTATGGAGCTTGCCCCAAAACCAACTGCCAACGTGGGGCGGAAGTTTTAAG
CTTCCTTCTCCCGCCTCTCATCGGATTTGAAGCAGCTCGGCCTCACACAGACCACCAGCTGGCACCTGACCATTAATGCC
ATGCCTGCGTCCTCAGATTCTTATGGCGGTCCATCGGATGGCTGCCATGCGGCACCATCTCCTTGCTTGCGTGTGAGCAA
ATTGAAGGCATGCGAGTAGGTCGTTGCAACATTTCTCACAGGGAGACGCGCCCTTTGACTAAGAGGAGCCTTGGCGCAGT
GGTAAAGCTGCTGCCCTGTGACCAAGAGGTCACGGGTTCAAGTCCTGAAAACAGCCTCTTGTAGAAATGTAGGGAAATGC
TGCGTACAATAGACCCAAAGTGGTCAGACCCTTCCCCGGACCCTGCGCAAGCGGGAGTTACATGCACCGGGGCTGCCCCT
TTAGACGCGCCCTTTGACTACCCCACATTAGCTGCCTCCCGCCTCCCCAAGTGCCTCCCTAGTGGTGTCTGGGGCGGCCT
GTAAAAGGCCGGTACCCTCTGCTCTCTCGCTTCAATCCTATGTTCGACGCCTTTTATTCCAATCTCACATGCCTCCAATC
GAAGGGGAGCCTTGGCGCAGTGGTAAAGCTGCTGCCTTGTGACCATGAGGTCACGGGTTCAAGTCCTGGAAACAGCCTCT
TACAGAAATGTAGGGAAATGCTGCGTACTATAGACCCAAAGTGGTCGGACCCTTCCCCGACCCTGCGCAAGCGGGAGCTA
CATGCACCGGGCTGCCC-TTTTTTTTTCACATGCCTCCAATCCACCACCCCCTTTGTTGTTCATGGCGCATCCGGAGGAG
CTCTCTCTCTCATCTTCAATTTTTGGCATGAGGTGGAGTAGCCCGCGGATCCTTTTCCCCCCTTTAGGGACCAGATGGAC
CTAGTCCTGGAGGAGGCTGCGCAGATGGAAGCGCAAATGGAGCAGCAGATTTGGGCACTAGCACACTCCCGCCGCCGCGG
ATGAATGGCCGGCCTGGGACAACGTCGCTGAGGCGCATTTCCAAGTCATAGTGGCCAACATTGTTGCATTTTACGTAGGT
GGTGGCAGTGGTCGTGGCCGCAACTAGTTTAACTAATTATTAGGTGTTCTATGAATGTAATTCACATGTGACTAGTGTTC
CGCCCCTGTTTAGGAATGAAATCGATGCTTCTGAACCAGTTCAATGTGTTTGTTGGATATTTTTTGGAGAAGAACATGTG
ACCCAATGACAGGTGGGTCCTACTCGTAGGGCACGACTCTCTGTTTGCGCTTTGGATAGGCATCCTCCATATCCATATGG
AGCGCATCAACGTGGTGACTCTGCTAGAGTTGCTCTTACACACCTCGATATGCAACTTTAGCTCACCATGCTTGATATAC
GTTTAGCCATCCAATGATTGAACAATTGGTGTTGGTAGAAGCAGAGTCCATGCCAAACCACTATGTTAAATGCCTGACAA
ACGGGTCTTTATCTAGTTCCTTTTTGAGATGCACCTTAGTGTGTTATTTTCTAGGGTTGCCTCACCATTGGGATCCCTTG
GGATCACCTTACTATGTGCATAATTTCTTTTCACATGGGCATTTATCTGCTTTGGCATTCAAAGCTTTCATTTGAAAATT
TGCTCTACCACCTATATTTGTACCGACAATACCTTTGCATGGGCCCACACATTAGGTTTTAAAATGGTTGTCGTGTTCGT
ATCGTCCTACTTATCTAGGCATGGCTCTTGCCTAGATAACTATTGTTGGTCACACACTTATATATTACCGGTTTGTGAGT
CTAGTTGATTGAATAGGTGAGTTGTTGCACATTCTTGAACTGATTTTGACTTGATGACCATTGTAACCATTTGCAGGTTA
TAGGATAGCACATAGTTCAACACTATAACTAATTGTTGATTCATTCCATGTTGCTTAAAAAATGCCTACTATAGGTTATA
GGGTAGCGTCTGACGGTTTTCCGTGTGTTGTGGGTACTTGTGTGACAATTGAGGACACGATGTTTGTGGTGAAAGAGAAC
ACGTTGACCTCCACAAATAGTTAGGATGCTGGGTGAAGCCTACGGGAAGACAGGGAGAAGGTATAGGAGGAGAATAACAC
GAGGGGTAAAAAGTTAATGACTTAAATACAACAGCAAGGAACGTTTCTTAAACTGAAGCTCTAGCGCTATAGTTACATAA
TTTGAATCTGAGCAGAATTATACTTACCTTGCCTAGCACAATCCCATCCTAAACTTCTGTTTTGCACATTTCGTTTAGTC
TATAGACAGAAGAAAAGGGTCACTCTATTTTCCCAACAAAACTTGAACAACACCAGAACCTTATTGAAGTCAGTTTCGTG
CTCTTTCTAGCTTTGTTGTACCTTACCTATCATTTACATTATGGTCACAGTGAAATGCTTTGCAAACTATTTGACCAGAT
GCTGTATACCATATTTGAATCTCATTTGCATACGCCGACATGAAACGATGTATTACAGAAAAGCTTCCGATTTGTCAAAA
TTTATCATATATCAATTCTTGAGATTGTGCATATACTGGACATAGTTAATCTTGTTTACATGTACTTCCAATGACTAGAT
ATTTCTTTCTCTTATGCAGTATGGACAAAATTCTTGAACGGTATGAGCGCTACTCTTATGCAGAAAAGGTTCTCGTTTCA
AGTGAATCTGAAATTCAGGTAAAAATGAAAAGAAAACGGTTTGCTTTCCTTTAGCTATGAAGTAAATTGTTGCCGATATC
AGATGATCTGAAATTTATTAGTAGGCCACTATATTTTGAATGATTTCCATGAGCTATGAATTTAATTGACTTGCAACTAT
GGATTGAGGTCCATTTGATTCTCCTGTAACTTATTATTAGTTTGTCTTTGATGAATGCTTAGGCATGGTCGAATAATGTA
ACCAAATACCACTTGACCAATTTACTTTCATGACTACTAAACTAGACTAGCGTGCTGATTCCTACACACTGCCTTTGCGA
GAACTAGAAAAATGTGATCTGACTTTAAGTGTTACTAAATTAGTACGTAGTAAACTGCAATGCATGGCTAGACCAGCAGT
TCTGGATTAGCCGGCTGAGTTTTCGAATGGCTTAGCAACAAAAAATGACAAGTGTATATATTATAATGGGTTTAAAATAC
TATGTGTGCATCAGTGACAATCACAATATTTTGATTGAAATAACAAAATGCTATCCTAGATTATTAAGACTTATTACTAG
ATTGGTCATTGATCTTAAGTTCTTAAGATCAACCGTTGAATCTCCAGACCTTCTGATCGTATTATGCTGCTAATGGCCAT
TAAGGATAACCCCATGACATTAGTTCTCATCTCCCATTTTTCTGTATTGTTTGCGATATTGCTGCAGTTTCTTATTACAG
CTTGTCTAAGGCTAACCATCTAGGATAAAAAGTAGATCCTGCAGACTTAGAAGATCCAGTTAGGCTCAATATTCTTATTT
TTGTAACTCAGAGCTCCAGGACCTCACTTCAATTTTTTGGCCAATTTTTGTACAAACCAAGTTGTAGCTCCAATTGAGAG
ATCCAACCAGTTCTATCTGATTGCTGACAAACAGATTCAGCATGTACATATGACGAGGACTATTGAAACATGTAACTACT
AACCCAAAAAATATTCCTAATGTATTTTGAATATTTACCTCCACTGCAGCATTTTTAATATTACGAAATATGATTTTTAC
ATCTGATAGTAACACTTGTTGCAGTGACATAATTGATTTTAAGTTATGAAAATTCAAGTTCACTACACAGAACAATCCTT
CCTGATTTATGCCCCCTGGTGTCAATGTTGTTAAAGTCTCTTTGTTCATTTCTGAACTAACTCAGCCTATTTGTAGCATT
TCCGTCATGGTTCCTTCCTGTTCCACTCAAAGTTAGTAATGCAATTGTTATTTGCTTGTGCAGGGAAACTGGTGTCACGA
ATATAGGAAACTGAAGGCGAAGGTTGAGACAATACAGAAATGTCAAAAGTAATTTGTAACGATTTTGGTTGATTGCCAGT
ATATTATATACACTCTGTGAAGATAAATGGGACTGAATTTCTACATCCTGCACCTGCAGGCATCTGATGGGAGAGGATCT
TGAATCTTTGAATCTCAAGGAGTTGCAGCAACTGGAGCAGCAGCTGGAAAGCTCACTGAAACATATCAGATCCAGGAAGG
TACTGATTTAAATGATTTGTACAGCAACACAATTTAAAAAATAAAACAAGAAAAACACTTGCAGAGAAGTTCAGCAAAGT
ATATCTGAAGTCAGATTCTAGACTGAGATATTCACAATATGTATATGCATTTTAGTCATATGCTCTTCACAGTTAAAAAA
TGACTATTTCCTTTTTCTTTTTTTGTACTTGCAGAACCAACTTATGCACGAATCCATTTCTGAGCTTCAGAAGAAGGTAG
GCTGTCAACCTTGCATACCTGAACCGGTATTCGAACTGGTCAACTTGTCAGGAAACCTTAGCTTACTTGTTTCAAGTTTT
GTGACATTATAACATGTATGCAAGTAATTGGCCTACTTGCACGAAACCTCATTACATCGTTCTTGCTGCAGGAGAGGTCA
CTGCAGGAGGAGAATAAAGTTCTCCAGAAGGAAGTAAGCCCGTTGTCACCTTATGGTCCAACCGGTCTAAAATGTTTCCT
ATAGCAAATTTTATTGACACAGATCCCTGTCCCTTCCCCACAGCTCGTCGAGAAGCAGAAGGCCCAGGCGGCGCAACAAG
ATCAGACTCAGCCTCAAACAAGC---TCTTCTTCTTCTTCCTTCATGATGAGGGATGCTCCCCCTGCCGCAACTACCAGG
TGATGATGTACATCACAAGTCCATTCCTATTCAGAGTTCAAGGAACCATCTTTTGAATTGGTCGGGTTGTTCCTTGCAGC
CCACTT-TTGGTCTCAATATGCAGTCCTGTCGGGCCACATTTAAGTAACAAAATACTAATATACTTGTGTCCACTTTGGT
TGTGCAGCATTCATCCAGCGGCATCAGGAGAGAGGGCAGAGGATGCGGCAGTGCAGCCGCAGGCCCCACCCCGGACGGGG
CTTCCACTGTGGATGGTTAGCCACATCAACGGCTGAAGGGCTTCCAGCCCATATAAGCGTACTATTCAGTAGAGAGTAAC
AAGTTGCACCGGCCAGCCTGGTGTATGTTGCGGTTGC-------------------------------------------
--------------------------------------------------------------------------------
--------------------------------------------------------------------------------
-----------
>T18B
--------------------------------------------------------------------------------
--------------------------------------------------------------------------------
--------------------------------------------------------------------------------
-----GCGGTGTCTGCCCGCCCGTCCGCCCCGCAGCCGCCCTCCCAAACGGGACAAGCTAGACGGCCCAAAACAAGAAAG
GAAAGCAGCCTCCTACTGTGGCAGCCCGCCCCCACGACCGTCATCTCGCCTTCCATGCCATTTTCCCTGGACGGACCAGA
CCCGT-CCGAGCCGCCCTGACCTAGCCAGCCAGCCWGCCAGCATTTCCTGTTTCGTCCCGCGCCGCCGTGACCAAAAAAG
CAAAAAAGG-AAAAAGGAAAATGCTAAAGGAAAAACTCTGCTCTTTCCCTTCTACTAGGCCTAGGGTACAGTAGAA---T
AGTATAAAAAGGACAATTGTGCTC--TTTTTTTGCTCTGTGGTGTGCGTTTGTGGCGAGAGAAAATGATTTGGGGAAAGC
AATATC-GGGAGATTCGCACGTAAGATCGTTCGACACGTCGACACCGGGCGGGCCCC-TGGTGGGGCATCGTGTGGCTGC
AGTACCGCGGGGCCCCACGGGTCGGGCTGGGCCAATGGTTGCTCGACAGCGGCTATGCTCCAGACCAGCCCGGTATTGCA
TACCGCGCTCGGGGCCAGATCCCTTTAAAAACCCCTCCCCCCACTTGCCGGAAACCTCGTTTTGGCCT-GGCCATCCTCC
CTCTCCTCCC-TCTCTTCCGCCTCACCCAACCACCTGACA-GCCATGG--------------------------------
--------------------------------------------------------------------------------
--------------CTCCGCCCCCCCGCCCCCGCCTGCGCCTGTCGGAGTAGCCGTCGCGGTCTGCCGGTGTTGGA----
---------------------------------GGCTTGGGGTGTAGGGTTGGCCCCGTTCTCCAGCGGAGATGGGGCGC
GGGAAGGTGCAGCTGAAGCGGATCGAGAACAAGATCAACCGGCAGGTGACCTTCTCCAAGCGCCGCTCGGGGCTGCTCAA
GAAGGCGCACGAGATCTCCGTGCTCTGCGACGCCGAGGTCGGCCTCATCATCTTCTCCACCAAGGGAAAGCTCTACGAGT
TCTCCACCGAGTCATGGTAAATTAAGTACGCGCTGTCTTTAAATTTCTCCCCAATCCGCCTTCGATTTCGATTTCCTGCC
CGCCGTTCTGGCCCAGCGAGACGACCCGGCCGACCCCAGGGCCTTCTCCATTTCCGCGCCACTGTTTGGTTGATTCGGTT
CGCTCGGTAGCTGTTTCCATCCGTTTCTGCCGTGGCTGCTTGCTCGTTTTTCTTAGAATCGATGGCGGAGCTGGCGTTCC
GCGCGGCCGCGATTTCTTGCTATGGGGGGTAGGGCGTGCGACGGGTCGCCGAGCTATTTTATGCTCCGCCAGCGCCGGGA
AGGTTGTTCATCTGGCGTATTTTGGGGAAATTTTGGTCCCGGAGGCGCCAGGTGGCACCCCAAGTGGAACGGTTAGGACA
GTAATCTCTTGATATTTTTATCTGGCTGGGGATATTTACGTAAAAAAATTATATGGGGTTAAAGTGACATCGCAATTTAG
CATGCTACCTCATCTTCTCATTTAGAATCTTACTAGACGCTACAATACCTTGTTGTCTGGCTCATCAAATCTGTGCTTGC
TGCTTGAACAAATGAACCTCGTCATCTCGGTTATTTCCAGAATTTTGTTCCACAGGCTTTGCTATCATTCGTATTGCTAG
CTCCGGCCATGCGGCCATTTTGTTGCTTGCCTGGAGATACTGTCTACGGCACGCACGGAGAAAAGAGTCACTTGACTAGC
TAATGCATGGAATAATTGTCTGCAGCTGATGAAACTCCGGCATGAAGAGTCAAACCAAAAAGTAGAGAGTTCCTTCCAAA
TATAAAATGAGAGTTTCTGCAGACTTTTTCCCTTTCAACCATCATAATTTGCCTGTGATATTTGTTGGTGCTGGCGATGG
TTCTTGACAAAGTAAAGGAGTCAATAAAATCACGGAGACTGATCCATTCTTTCCCCCACACGCTGACATTAGTCCATGTT
AGTTTCCCGTTTCTGCCTGCTTCCATAATTCCCGGCCGGCGAAGTACTAGATCAACCTCCACGGTTTCAAAAAGTAGGAA
ATATCATACCATCGGAATGACCGCTGCTTAGTAAATATCCATTGTTGTTTGTAATCTTGCTGAGAAAGCAACGTTACCAT
TTGCCTCATGGCAAAGACCTGTATGTTGAGGTGCTAAATCTTTTCTAGTTTTGTACCACTGAGGGTATGAGTGGCGCTAA
CGGAAAAGGGTAAGCAAGTTTGATTGGCTTACCTTCAGCCTCCTTGGTTGTTTGAAGCATAGGTGCTTGCATGCATGTAT
CAAGCTGGTCACGTGATGAAAACGCGTAAGAATCAAAGTCAGTTAAATTAAGATATAAACAGATGCAGTCATATTTTAAG
CTAGTGCTGCACTGTGAACTTCAGTATCTCAGATCAAAGAATTGAATAATGCTACCCCCTGTTTCTGCGCTGTTCATTTG
GAAAAGACTGTCATGAACATCCTAATTGGTAGCCATGCATTTATCAGCTTGCCGGCTTTATTTTCTTTGCTCTCATTCCT
TTTCATTTGGTTTGCTTTGCCTACCTCTGCATGATAGGCACGTGTAAATGCCATGCTTTGTCTAGAGCCTATGAGACAGC
ACGCTAATGCACCACGATGATATTCCATGGTTTAGTTTGTCGGAACTATAACTCAGGTAGCTCTGAGGATACTGACTGAA
TCTTGAGATCCTACTATATTCTAAAACGCATCTATAGCTGCATATAACCGACTCAGGCACAAAATCAGCATTGATCGACC
AGGCATCATATGCATACACTAAAATGCAGCTAATGATGTAGCCTGATGATTTTCTGGACCTGGTTTGGATAATGGTTAAT
GTACCCAATTGTTATTTACTCTATGTCCTCAATCTCCTTATCAGTCGGTTAATTTACCACACTTAACAAAGGTCCAAAGC
TGACATTGCAACCAACTTTACTCATCTCTGGACTAGTAAACACGAAGTAAGCTGTTAGGGACTGTGTGATGGGTCTATGT
TACATGCATGTGTTGTCGGTCTATTACTTAACCAGGTCTGGGAACCAGTTATCCTCTACACCTATATATTGTGTCCCTAA
ACCTATATACTTAAGAGTAAAACAGAAGTTATGCCTAGGAATATCTGACTAAGCTATGGGATAGTCAACTTTCATTTTTG
CTCCTGCCACATCTTTACTTAGTCCACAAATGACATATAGACAATCACCTAGAACCATTATTTAGACTTTATATCTGCTC
ATTACATGTATTAAATCCATGAAATAGAGGAAGCTGAATAGGCATACAATATAGTTGAAGCTCGACAGATGACTTAATAA
GTGTCATATCCATTAACCATTTCACATATTTTTACATTTTTGCTGCAGTGATATTTTGCTAGCTCCCAGTTACAAGTTAA
TTAATATATGGAGATCCTGGGCACGTACATGTAAGCAGATCCTATCGACTTCCGTGGATCCACTGATGGAATCGCCCTCA
GGATTTCATGGCATAGTCTTGATATGTCACGAACTAGTTGTTAGTTTATTTATTTTTACATTGAGCTTTGCCCATCCAAG
ATGATAGAAATGTTATGTATTTAAAATGTAATCTCACAGTCATTGTTGTTGGTATGGATCGTATGCCAAAAATGTTTTAC
CATGAAGTCTATTAATGAAGAATATTTATGTTACAACTTTCTTGCTTTACGTTAGTTAAAATTGGTAATTTTGTTTCTTT
GTGCCCCCCTTCCTGTACAACCATTTATCTTACCAAACTATGCAGCAACAAATATGCACAGTCTCTATTCACGAATTTCA
TATTCCCAAAAGTTAAATATTAAGAACAAAAGTTATGTTTCTACTTTTTCCAACTCATAATTTTCTGAACTCAAATTTTA
TAATCTGAAAACTTAATATTAACATTTTATTTGAAAAAATTTTGAATTTCTTTTTTATTATCAAAAAAGTTTGGATGACA
TAAATTTATGTATGAACTATTATGAAAGCACAAGCAACAATGAAAGTGTCTTTTTAAGCAAAACCTTGTGACTCATCACT
CAAAATAGTTTGTGTCTGACTTTCAATATTCAAACTAACACATATTAAAGACGTATACATGTGTCTTTATATCACATGTG
TGCTTTTCCTGCTTAAGGTAGTAGGACTATCTCTTTTTTGAGAAACACCGATTACAACGTAGATGCAGACACAAGCGCAC
ATCACCACCACACATACACACTCACACAATGTTTAGTAAAGACTAAAATTGTGGAGCTTCAAGATCTTTGGAACATCATG
AATGTCACCTCCTACTGAATGAATAATCCGCATAGTGCATCAAACCTTTGGTTTGATCTTCCCTGGTGGGCTGCGAGTCA
AGGTTTT-AAAAAAGCGGTAGGCGCTAATCGTGAATTTTGCTTATGCCTAGTGCAATGACCGCCTAGGCGCACTTATCCC
TTTGTATGATAGAGGTGAAGGAGATTTTACAGCAATGAGATCGATGGCGCGAAGCCCGGAGGGAGGTATCAGTGGTGAGT
TGGAGTGAGAAATCCCTCCTCTGATTCAACCTTCCTTGACAACATAGCCCAAACAAGGCCCACTAAGAAACCCTAATCTT
CTAATGCATCTAAATCGTCCATTTTCTCTGCATTCCCCATCTCTCTCTATCGTTAGGTCTCACTTTCCTTTGTCATTTGT
ATGTAGCGACAATGGTGGCGTGTCTAGCTTCTTCCTTGCATTTGCTTCTCCTTTCCTACCGGCGAAAAAGATCTCATCGG
TCATGGAGAACCTAGTTAGGCGCCTAAACCTCCGCCTATGGAGGCGGTAGTCTGCTCATCGCCTAGGCGCGCTTAAATGG
CTCCTTTTCATTGTCTTTTTTTCTATGTTGGGAGTACAACCGCACTCCTAACCCACTAACCACAGGCTGGTTCTCATCTA
GTACTTTCACAATTGTACCACTTTTATCTCACAAACACGAGGGGATTGTGGTGGAGAGTCATTTATTACAACTTTGATAA
TCAACATTCAAAGAAGTATTCAAGTCTATGAAGATCTTCTGAAAAATGTGTTTTGTCCAAGGCAAAAATATATCTTTGTT
TTTTCATACCGAGATACGAAAGACCATATTCTTGTACCAATTTTTTCTAGTGGTTATGCTATATCATGAATAACACCTAT
AT-TTTTTCTTTCAAAATGGGCACAATGTACTCAAAATTTACGACGTTCATAGGGTTAGGATGGGGTGTACTTAGTATTT
TATGTGAAATATGTAGTAACATGTTTTTTTGGGTATGCATATTCCTTTACACATGGATTAAAGAGTTTTCTACAAGAAAA
ATTATTACAAGATGCATATGGTTTGCCATCTAATTGTTTAAGATATTCTTACATTTAGGTAAATTTTGAGTCGCCTATGT
GCTATTTTTCTCCACATAAATAGTTCAA-----------------------CC---------------------------
----CCCCACCCCCCACCCCCCACC--------------------------------CCCCACCCACATGATTCTCCACA
TAGTCCCAATTTTTTTTTTCTGGTATGAGATATGATATATTGTCAATAAACATGGGTCTGTAATGCTAATAGTTGTTTCT
TATCTAGTTGAAGCTATTAGATAATTGGGCACATGTATAGACACGATGGATGGGAAATATCGTAGGTACCACTAACCATG
TACTAAACATCTTATATTACTTTACAAATTTAGTAGTTATTACGAAGAAGAAAGATTGTTTCAGATGCCTACACCCATTG
TTTTTAAGGCGTCGCCTAGGCGTCAGGGCGCCCCAGGTCACAAGGCGTCGCCTAGGCGTCAGGGCGCCCCAGGTCACAAG
GCGTCGGCCTTGCCTTACGCACATGCCTAAAGGTGTCCGCCTTAGTCCATAGGGCGTCCGCCTAGGCGCCATTCTTCCCG
CCTTAGGCAAATGAAGACGCCTTAGATAGGTTGGGAGTTCAGGCGGGAAAAAGAGCTTTGGGCGGGAAGAAAAGGGCGGG
AAACCGAGTCTGGGCGCCAACAGTTACTAGCAGGGGGAGAGAGAGCTCTAACCAGTTTCAGTTTTCCCCACCCCCACCTC
TGGTGGCTGGATCTGAGCTTCTCCCCCTCCTCTCCGGCAGATCCTCCTCTCCTGCGGTTTCCCCTCTCCAGGACAGTAGG
CAGCAACAAGCAACCATCACCTCTCCTGCAAATGCCTACCAGATTATGCTCAGTTCTACTTCTTAGAACTCTGTAAGGCG
CCGCCTTGCCTATGCATTAGTGCTTAGGTAGTGAGGCACCCCCCCTCCCCCAGCACCTTGCCTCGCCTTACCGCCTTTAA
AACATTGCCTACACCCGCGTAGGAGTGCAAACAACATAGAGAAGTACAAGGTGGCAAAGAAGACCGCAACGCGAGCAGTG
AGTGAATCAAGGGGTCGGGCATATGAAGACCTCTACCAACGCTAAGGGGCCGGGAAGGAAGGTGCAAGGGACATCTATGA
GACGGCCAAGATCCGAGGGAAGAAGACGAGGGATGTCAAACAAGTCAAATGCATCAAGGATAGAGCAGATCAACTCATAG
TGAAGGACAAGGAGATCAAGCATAGATGGCGGGAGTACTCCGACAAGCTATTCAACAGAGAGAATGAGAGCTCTAGCATT
GAGCTCTACGACTCCTTTGATGATGCCCGCAGACATTGTGTGCGATGAATCTAGGAGTCTGAGATTAAGGAGGCTTTACA
AAGAATGATGTTATGGGAGTCATTGAGCACCACTTAAGAGGAATGACATGTGTGACCAAAAATCAGTTTGATTTCATGCC
TAAGAGGTTGATCATGGAAG------------------------------------------------------------
--------------------GCATTTTATTGGTAAGACAACTTGTGGAGAAATACAGGGAGCAAAAAAGGGACATGCATA
TGATGTCCATTGACTAGGAAAAGGCATGCGATAAGATACTGAATAATGTCATGTGGTGGGCCTTGGAGAAACACAAAGTC
CCACAAAGTACATTACCCTCATTAAGGACATGTATGATAATCCCATGACAGGTGTTCGAACAAGTGATGGCGACACTGAT
GACTTTGCCATAAAATAGGACTGCACCATGGGTCAGCTTTGAGCCCTTATCTTTTTGCCTTGATGATGGATGAGGTAACA
AGGAGATATTCCACGGTATATTCTCTTTACGATTGATGTGGTGCTAGTCAATGATAGTTGCACGGGACTTAATGGAAAGT
TAGACCTATGGAGAGAAACTTCGGAATCAAAGTCTTTAGGCTTAACTAAAATTGAGTACGTGAGGTGCAGTTTCAGTACT
ACTAGGCACGAGGAGGTGGTTAGCCTCAATGGGTAGGTTGTACCTCTTCAAATTAAAGTCGGATGGAGGAAGTGACGCCA
AGTTTTTGGTGTTCTCTGTGACAAGATAGTGCCACAAAGGCTAAAAGACAGGTTCGATAGGACGGTGACTCACAATGTAT
GGCGCATCTTGAGATGGATGTGTGGCCACCCAAGAAAGGATAGAGTTTGAAATGATGATATACATGTAGAGTTGGGGTAG
CACCGATTGAAGGGAAGCTTGTCGAACATCTGAGATGGCTTGGATATATACAAAGTAGGCCTCTAGAAACTTCCGTGCAT
AGCGGACGGTTAAAACATGCTAATAATGTAACAGAGGTTGGGGTAGACCAAATTTCACATGAGAGGAGTCCCTAAAGAAA
GATCGGAAGACTGAAGTATCACAAAGAACTAGTTATGGACAGGGGTGCATGGAAGTTAGCTATCCACGCGCCAAAACCAT
AAGTTGGTTTCGAGATTTTACGGGTTTCAGCTCTACCCAACCAAACTTATTTGGGACTAAATGCTTTGTTGTTGTTGTAT
CTCTTGCCTTGGTCTTAGCAATTTACCATGTGCATGTTTTTTCTGGGAAGGCAAAATTGAATGCCAAGTTTTTCCTGAAG
TTGTACATTGTACAAATTGGTGTCCTTGCTCCATGGCACATCAGTTTTCCCGTCGTATGATGATGCAACAACTAGGTATT
AGAGCAACTCTAGCAGAGAGAGTCTTCA-TGGCTCCCGTCACCATATTTCTTTTAGCTCGCTCCATACACGATCTCGTGG
CCTCCATATTTGGAGGTTCGGGAGGTCTAGTGTGGAGCTTGCCCCAAAACCAACTGCCAACGTGGGGCGGAAGTTTTAAG
CTTCCTTCTCCCGCCTCTCATCGGATTTGAAGCAGCTCGGCCTCACACAGACCACCAGCTGGCACCTGACCATTAATGCC
ATGCCTGCGTCCTCAGATTCTTATGGCGGTCCATCGGATGGCTGCCATGCGGCACCATCTCCTTGCTTGCGTGTGAGCAA
ATTGAAGGCATGCGAGTAGGTCGTTGCAACATTTCTCACAGGGAGACGCGCCCTTTGACTAAGAGGAGCCTTGGCGCAGT
GGTAAAGCTGCTGCCTTGTGACCAAGAGGTCACGGGTTCAAATCCTGAAAACAGCCTCTTGTAGAAATGTAGGGAAAGGC
TGCGTACAATAGACCCAAAGTGGTCAGACCCTTCCCCGGACCCTGCGCAAGCGGGAGTTACATGCACCGGGGCTGCCCCT
TTAGACGCGCCCTTTGACTACCCCACATTAGCTGCCTCCCGCCTCCCCAAGTGCCTCCCTAGTGGTGTCTGGGGCGGCCT
GTAAAAGGCCGGTACCCTCTGCTCTCTCGCTTCAATCCTATGTTCGACGCCTTTTATTCCAATCTCACATGCCTCCAATC
GAAGGGGAGCCTTGGCGCAGTGGTAAAGCTGCTGCCTTGTGACCATGAGGTCACGGGTTCAAGTCCTGGAAACAGCCTCT
TACAGAAATGTAGAGAAAGGCTGCGTACTATAGACCCAAAGTGGTCGGACCCTTCCCCGACCCTGCGCAAGCGGGAGCTA
CATGCACCGGGCTGCCC-TTTTTTTTTCACATGCCTCCAATCCACCACCCCCTTTGTTGTTCATGGCGCATCCAGAGGAG
CTCTCTCTCTCATCTTCAATTTTTGGCATGAGGTGGAGTAGCCCGCGGATCCTTTTCCCCCCTTTAGGGACCAGATGGAC
CTAGTCCTGGAGGAGGCTGCGCAGATGGAAGCGCAAATGGAGCAGCAGATTTGGGCACTAGCACACTCCCGCCACCGCGG
ATGAATGGCCGGCCTGGGACAACGTCGCTGAGGCGCATTTCCAAGTCATAGTGGCCAACATTGTTGCATTTTACGTAGGT
GGTGGCAGTGGTCGTGGCCGCAACTAGTTTAACTAATTATTAGGTGTTCTATGAATGTAATTCACATGTGACTAGTGTTC
CGCCCCTGTTTAGGAATGAAATCGATGCTTCTGAACCAGTTCAATGTGTTTGTTGGATATTTTTTGGAGAAGAACATGTG
ACCCAATGACAGGTGGGTCCTACTCGTAGGGCACGACTCTCTGTTTGCGCTTTGGATAGGCATCCTCCATATCCATATGG
AGCGCATCAACGTGGTGACTCTGCTAGAGTTGCTCTTACACACCTCGATATGCAACTTTAGCTCACCATGCTTGATATAC
GTTTAGCCATCCAATGATTGAACAATTGGTGTTGGTAGAAGCAGAGTCCATGCCAAACCACTATGTTAAATGCCTGACAA
ACGGGTCTTTATCTAGTTCCTTTTTGAGATGCACCTTAGTGTGTTATTTTCTAGGGTTGCCTCACCATTGGGATCCCTTG
GGATCACCTTACTATGTGCATAATTTCTTTTCACATGGGCATTTATCTGCTTTGGCATTCAAAGCTTTCATTTGAAAATT
TGCTCTACCACCTATATTTGTACCGACAATACCTTTGCATGGGCCCACACATTAGGTTTTAAAATGGTTGTCGTGTTCGT
ATCGTCCTACTTATCTAGGCATGGCTCTTGCCTAGATAACTATTGTTGGTCACACACTTATATATTACCGGTTTGTGAGT
CTAGTTGATTGAATAGGTGAGTTGTTGCACATTCTTGAACTGATTTTGACTTGATGACCATTGTAACCATTTGCAGGTTA
TAGGATAGCACATAGTTCAACACTATAACTAATTGTTGATTCATTCCATGTTGCTTAAAAAATGCCTACTATAGGTTATA
GGGTAGCGTCTGACGGTTTTCCGTGTGTTGTGGGTACTTGTGTGACAATTGAGGACACGATGTTTGTGGTGAAAGAGAAC
ACGTTGACCTCCACAAATAGTTAGGATGCTGGGTGAAGCCTACGGGAAGACAGGGAGAAGGTATAGGAGGAGAATAACAC
GAGGGGTAAAAAGTTAATGACTTAAATACAACAGCAAGGAACGTTTCTTAAACTGAAGCTCTAGCGCTATAGTTACATAA
TTTGAATCTGAGCAGAATTATACTTACCTTGCCTAGCACAATCCCATCCTAAACTTCTGTTTTGCACATTTCGTTGAGTC
TATAGACAGAAGAAAAGGGTCACTCTATTTTCCCAACAAAACTTGAACAACACCAGAACCTTATTGAAGTCAGTTTCGTG
CTCTTTCTAGCTTTGTTGTACCTTACCTATCATTTACATTATGGTCACAGTGAAATGCTTTGCAAACTATTTGACCAGAT
GCTGTATACCATATTTGAATCTCATTTGCATACGCCGACATGAAACGATGTATTACAGAAAAGCTTCCGATTTGTCAAAA
TTTATCATATATCAATTCTTGAGATTGTGCATATACTGGACATAGTTAATCTTGTTTACATGTACTTCCAATGACTAGAT
ATTTCTTTCTCTTATGCAGTATGGACAAAATTCTTGAACGGTATGAGCGCTACTCTTATGCAGAAAAGGTTCTCGTTTCA
AGTGAATCTGAAATTCAGGTAAAAATGAAAAGAAAACGGTTTGCTTTCCTTTAGCTATGAAGTAAATTGTTGCCGATATC
AGATGATCTGAAATTTATTAGTAGGCCACTATATTTTGAATGATTTCCATGAGCTATGAATTTAATTGACTTGCAACTAT
GGATTGAGGTCCATTTGATTCTCCTGTAACTTATTATTAGTTTGTCTTTGATGAATGCTTAGGCATGGTCGAATAATGTA
ACCAAATACCACTTGACCAATTTACTTTCATGACTACTAAACTAGACTAGCGTGCTGATTCCTACACACTGCCTTTGCGA
GAACTAGAAAAATGTGATCTGACTTTAAGTGTTACTAAATTAGTACGTAGTAAACTGCAATGCATGGCTAGACCAGCAGT
TCTGGATTAGCCGGCTGAGTTTTCGAATGGCTTAGCAACAAAAAATGACAAGTGTATATATTATAATGGGTTTAAAATAC
TATGTGTGCATCAGTGACAATCACAATATTTTGATTGAAATAACAAAATGCTATCCTAGATTATTAAGACTTATTACTAG
ATTGGTCATTGATCTTAAGTTCTTAAGATCAACCGTTGAATCTCCAGACCTTCTGATCGTATTATGCTGCTAATGGCCAT
TAAGGATAACCCCATGACATTAGTTCTCATCTCCCATTTTTCTGTATTGTTTGCGATATTGCTGCAGTTTCTTATTACAG
CTTGTCTAAGGCTAACCATCTAGGATAAAAAGTAGATCCTGCAGACTTAGAAGATCCAGTTAGGCTCAATATTCTTATTT
TTGTAACTCAGAGCTCCAGGACCTCACTTCAATTTTTTGGCCAATTTTTGTACAAACCAAGTTGTAGCTCCAATTGAGAG
ATCCAACCAGTTCTATCTGATTGCTGACAAACAGATTCAGCATGTACATATGACGAGGACTATTGAAACATGTAACTACT
AACCCAAAAAATATTCCTAATGTATTTTGAATATTTACCTCCACTGCAGCATTTTTAATATTACGAAATATGATTTTTAC
ATCTGATAGTAACACTTGTTGCAGTGACATAATTGATTTTAAGTTATGAAAATTCAAGTTCACTACACAGAACAATCCTT
CCTGATTTATGCCCCCTGGTGTCAATGTTGTTAAAGTCTCTTTGTTCATTTCTGAACTAACTCAGCCTATTTGTAGCATT
TCCGTCATGGTTCCTTCCTGTTCCACTCAAAGTTAGTAATGCAATTGTTATTTGCTTGTGCAGGGAAACTGGTGTCACGA
ATATAGGAAACTGAAGGCGAAGGTTGAGACAATACAGAAATGTCAAAAGTAATTTGTAACGATTTTGGTTGATTGCCAGT
ATATTATATACACTCTGTGAAGATAAATGGGACTGAATTTCTACATCCTGCACCTGCAGGCATCTGATGGGAGAGGATCT
TGAATCTTTGAATCTCAAGGAGTTGCAGCAACTGGAGCAGCAGCTGGAAAGCTCACTGAAACATATCAGATCCAGGAAGG
TACTGATTTAAATGATTTGTACAGCAACACAATTTAAAAAATAAAACAAGAAAAACACTTGCAGAGAAGTTCAGCAAAGT
ATATCTGAAGTCAGATTCTAGACTGAGATATTCACAATATGTATATGCATTTTAGTCATATGCTCTTCACAGTTAAAAAA
TGACTATTTCCTTTTTCTTTTTTTGTACTTGCAGAACCAACTTATGCACGAATCCATTTCTGAGCTTCAGAAGAAGGTAG
GCTGTCAACCTTGCATACCTGAACCGGTATTCGAACTGGTCAACTTGTCAGGAAACCTTAGCTTACTTGTTTCAAGTTTT
GTGACATTATAACATGTATGCAAGTAATTGGCCTACTTGCACGAAACCTCATTACATCGTTCTTGCTGCAGGAGAGGTCA
CTGCAGGAGGAGAATAAAGTTCTCCAGAAGGAAGTAAGCCCGTTGTCACCTTATGGTCCAACCGGTCTAAAATGTTTCCT
ATAGCAAATTTTATTGACACAGATCCCTGTCCCTTCCCCACAGCTCGTCGAGAAGCAGAAGGCCCAGGCGGCGCAACAAG
ATCAGACTCAGCCTCAAACAAGC---TCTTCTTCTTCTTCCTTCATGATGAGGGATGCTCCCCCTGCCGCAACTACCAGG
TGATGATGTACATCACAAGTCCATTCCTATTCAGAGTTCAAGGAACCATC------ATTGGTCGGGTTGTTCCTTGCAGC
CCACTT-TTGGTCTCAATATGCAGTCCTGTCGGGCCACATTTAAGTAACAAAATACTAATATACTTGTGTCCACTTTGGT
TGTGCAGCATTCATCCAGCGGCATCAGGAGAGAGGGCAGAGGATGCGGCAGTGCAGCCGCAGGCCCCACCCCGGACGGGG
CTTCCACTGTGGATGGTTAGCCACATCAACGGCTGAAGGGCTTCCAGCCCATATAAGCGTACTATTCAGT--AGAGTAAC
AAGTTGCACCGGCCAGCCTGGTGTATGTTGCGGTTGC-------------------------------------------
--------------------------------------------------------------------------------
--------------------------------------------------------------------------------
-----------
>T19B
--------------------------------------------------------------------------------
------------AATACGCGGGTCGGCCAAWAGTAGAAAAATGCACTGCGCCCACCTAACCCACGCAGCGCAC-TGCACA
GTAACGCTTCCTGTCAAAAGTCCAGCTCAATCATGCACGCACACACGGTAGACGCGGTGCGAACGACCCGTCGTGGCACG
AGCACGCGGTGTCTGCCCGCCCGTCCGCCCCGCAGCCGCCCTCCCAAACGGGACAAGCTAGACGGCCCAAAACAAGAAAG
GAAAGCAGCCTCCTACTGTGGCAGCCCGCCCCCACGACCGTCATCTCGCCTTCCATTCCATTTTCCCTGGACGGACCAGA
CCCGT-CCGAGCCGCCCTGACCTAGCCAGCCAGCCAGCCAGCATTTCCTGTTTCGTCCCGCGCCGCCGTGACCAAAAAAG
CAAAAAAGG-AAAAAGGAAAATGCTAAAGGAAAAACTCTGCTCTTTCCCTTCTACTAGGCCTAGGGTACAGTAGAATAGT
AGTATAAAAAGGACAATTGTGCTCTTTTTTTTTGCTCTGTGGTGTGTGTTTGTGGCGAGAGAAAATGATTTGGGGAAAGC
AATATC-GGGAGATTCGCACGTAAGATCGTTCGACACGTCGACACCGGGCGGGCCCG-TGGTGGGGCATCGTGTGGCTGC
AGTACCGCGGGGCCCCGCGGGTCGGGCTGGGCCAATGGTTGCTCGACAGCGGCTATGCTCCAGACCAGCCCGGTATTGCA
TACCGCGCTCGGGGCCAGATCCCTTTAAAAACCCCTCCCCCCACTTGCCGGAAACCTCGTTTTGGCCT--GCCATCCTCC
CTCTCCTCCC-TCTCTTCCGCCTCACCCAACCACCTGACA-GCCATGG--------------------------------
--------------------------------------------------------------------------------
--------------CTCCGCCCCCCCGCCCCCGCCTGCGCCTGTCGGAGTAGCCGTCGCGGTCTGCCGGTGTTGGA----
---------------------------------GGCTTGGGGTGTAGGGTTGGCCCCGTTCTCCAGCGGAGATGGGGCGC
GGGAAGGTGCAGCTGAAGCGGATCGAGAACAAGATCAACCGGCAGGTGACCTTCTCCAAGCGCCGCTCGGGGCTGCTCAA
GAAGGCGCACGAGATCTCCGTGCTCTGCGACGCCGAGGTCGGCCTCATCATCTTCTCCACCAAGGGAAAGCTCTACGAGT
TCTCCACCGAGTCATGGTAAATTAAGTACGCGCTGTCTTTAAATTTCTCCCCAATCCGCCTTCGATTTCGATTTCCTGCC
[truncated: 921,082 more chars]
