# Supplementary material for: Wild emmer wheat, the progenitor of modern bread wheat, exhibits great diversity in the VERNALIZATION1 gene
Source: Front Plant Sci. 2023 Jan 6;13:1106164. doi: 10.3389/fpls.2022.1106164 (PMC9853909; doi:10.3389/fpls.2022.1106164)
Supplement: Supplementary file 3 [file Table_1.xlsx]

## Sheet: Supplementary Table 1.
Supplementary Table 1. The panel of 263 wild emmer wheats including 178 genotypes used for GWAS.
Genbank code	Country of origin	collsite	lat (N)	long (E)	elevation	Field code		Filter axion
1970-5-27-3-2-1	IRAQ	20.3 km S from Sulaymaniyah to Qara Dagh				WE_200		Pass
1970-6-11-3-3-B	IRAQ	SSW of Rowanduz				WE_205		Pass
1970-6-15-1-4-1	IRAQ	North slope of Jabal Sinjar N of Kursi				WE_214		Pass
1970-6-29-1-B-3	TUR	9.3 km SE from Ergani to Diyarbakir				WE_218		Pass
1970-5-27-3-2-2	IRAQ	20.3 km S from Sulaymaniyah to Qara Dagh				WE_201		Pass
1970-5-27-3-2-3	IRAQ	20.3 km S from Sulaymaniyah to Qara Dagh				WE_202		Pass
1970-5-27-3-2-4	IRAQ	20.3 km S from Sulaymaniyah to Qara Dagh				WE_203		Pass
1970-5-27-3-3-1	IRAQ	20.3 km S from Sulaymaniyah to Qara Dagh				WE_204		Pass
1970-6-11-3-4-1	IRAQ	SSW of Rowanduz				WE_206		Pass
1970-6-15-1-1-4	IRAQ	North slope of Jabal Sinjar N of Kursi				WE_207		Pass
1970-6-15-1-1-5	IRAQ	North slope of Jabal Sinjar N of Kursi				WE_208		Pass
1970-6-15-1-1-6	IRAQ	North slope of Jabal Sinjar N of Kursi				WE_209		Pass
1970-6-15-1-1-7	IRAQ	North slope of Jabal Sinjar N of Kursi				WE_210		Pass
1970-6-15-1-1-8	IRAQ	North slope of Jabal Sinjar N of Kursi				WE_211		Pass
1970-6-15-1-1-9	IRAQ	North slope of Jabal Sinjar N of Kursi				WE_212		failed
1970-6-15-1-2-B-3	IRAQ	North slope of Jabal Sinjar N of Kursi				WE_213		failed
1970-6-15-1-4-2	IRAQ	North slope of Jabal Sinjar N of Kursi				WE_215		Pass
1970-6-29-1-B-1	TUR	9.3 km SE from Ergani to Diyarbakir				WE_217		Pass
1970-7-16-6-1-B-1	IRAN	58.8 km N from Kermanshah to Ravansar				WE_219		Pass
1970-7-16-6-1-B-2	IRAN	58.8 km N from Kermanshah to Ravansar				WE_220		Pass
1970-7-16-6-1-B-3	IRAN	58.8 km N from Kermanshah to Ravansar				WE_221		Pass
1976-7-26-2	TUR	155 km W of Mardin (Urfa - Mardin)				WE_199		Pass
CItr 17675	LBN	outskirts of Rashaya	33.3004	35.5022	1000	WE_1		Pass
G1392	IRAN	Bakhtaran				WE_222		Pass
Hakan's line	TUR	24,5 km SW from Diyarbakir to Ovadag	37.4738	40.1214	780	WE_224		Pass
Hakan's line	TUR	24,5 km SW from Diyarbakir to Ovadag	37.4738	40.1214	780	WE_225		Pass
Hakan's line	TUR	24,5 km SW from Diyarbakir to Ovadag	37.4738	40.1214	780	WE_226		Pass
Hakan's line	TUR	24,5 km SW from Diyarbakir to Ovadag	37.4738	40.1214	780	WE_227		Pass
Hakan's line	TUR	24,5 km SW from Diyarbakir to Ovadag	37.4738	40.1214	780	WE_228		Pass
Hakan's line	TUR	24,5 km SW from Diyarbakir to Ovadag	37.4738	40.1214	780	WE_229		Pass
Hakan's line	TUR	12.9 km NW from Ovadagto Pirinclik	37.4731	39.5718	1007	WE_230		Pass
Hakan's line	TUR	12.9 km NW from Ovadagto Pirinclik	37.4731	39.5718	1007	WE_231		Pass
Hakan's line	TUR	12.9 km NW from Ovadagto Pirinclik	37.4731	39.5718	1007	WE_232		Pass
Hakan's line	TUR	12.9 km NW from Ovadagto Pirinclik	37.4731	39.5718	1007	WE_233		Pass
Hakan's line	TUR	12.9 km NW from Ovadagto Pirinclik	37.4731	39.5718	1007	WE_234		Pass
Hakan's line	TUR	12.9 km NW from Ovadagto Pirinclik	37.4731	39.5718	1007	WE_235		Pass
Hakan's line	TUR	18,5 km NW from Ovadg to Pirinçlik	37.4917	39.5934	920	WE_236		Pass
Hakan's line	TUR	18,5 km NW from Ovadg to Pirinçlik	37.4917	39.5934	920	WE_237		Pass
Hakan's line	TUR	18,5 km NW from Ovadg to Pirinçlik	37.4917	39.5934	920	WE_238		Pass
Hakan's line	TUR	18,5 km NW from Ovadg to Pirinçlik	37.4917	39.5934	920	WE_240		Pass
Hakan's line	TUR	18,5 km NW from Ovadg to Pirinçlik	37.4917	39.5934	920	WE_241		Pass
Hakan's line	TUR	37,9 km SW from Karabahce	37.3627	39.4341	1180	WE_242		Pass
Hakan's line	TUR	37,9 km SW from Karabahce	37.3627	39.4341	1180	WE_243		Pass
Hakan's line	TUR	37,9 km SW from Karabahce	37.3627	39.4341	1180	WE_244		Pass
Hakan's line	TUR	37,9 km SW from Karabahce	37.3627	39.4341	1180	WE_245		Pass
Hakan's line	TUR	37,9 km SW from Karabahce	37.3627	39.4341	1180	WE_246		Pass
Hakan's line	TUR	37,9 km SW from Karabahce	37.3627	39.4341	1180	WE_249		Pass
Hakan's line	TUR	37,9 km SW from Karabahce	37.3627	39.4341	1180	WE_250		Pass
Hakan's line	TUR	41.6 km SW from Karabahce	37.3508	39.4436	1170	WE_251		Pass
Hakan's line	TUR	41.6 km SW from Karabahce	37.3508	39.4436	1170	WE_252		Pass
Hakan's line	TUR	41.6 km SW from Karabahce	37.3508	39.4436	1170	WE_253		Pass
Hakan's line	TUR	41.6 km SW from Karabahce	37.3508	39.4436	1170	WE_254		Pass
Hakan's line	TUR	41.6 km SW from Karabahce	37.3508	39.4436	1170	WE_255		Pass
Hakan's line	TUR	34 km ESE from Narli (WSW of Karadağ)	37.2012	37.1753	780 (813)	WE_256		Pass
Hakan's line	TUR	34 km ESE from Narli (WSW of Karadağ)	37.2012	37.1753	780 (813)	WE_257		Pass
Hakan's line	TUR	34 km ESE from Narli (WSW of Karadağ)	37.2012	37.1753	780 (813)	WE_258		Pass
Hakan's line	TUR	34 km ESE from Narli (WSW of Karadağ)	37.2012	37.1753	780 (813)	WE_259		Pass
Hakan's line	TUR	34 km ESE from Narli (WSW of Karadağ)	37.2012	37.1753	780 (813)	WE_260		Pass
Hakan's line	TUR	34 km ESE from Narli (WSW of Karadağ)	37.2012	37.1753	780 (813)	WE_261		Pass
Hakan's line	TUR	34 km ESE from Narli (WSW of Karadağ)	37.2012	37.1753	780 (813)	WE_262		Pass
Hakan's line	TUR	34 km ESE from Narli (WSW of Karadağ)	37.2012	37.1753	780 (813)	WE_263		Pass
Hakan's line	TUR	37 km NE from kilis to Gaziantep	37.2019	37.1650	830	WE_265		Pass
Hakan's line	TUR	37 km NE from kilis to Gaziantep	37.2019	37.1650	830	WE_266		Pass
Hakan's line	TUR	37 km NE from kilis to Gaziantep	37.2019	37.1650	830	WE_267		Pass
Hakan's line	TUR	37 km NE from kilis to Gaziantep	37.2019	37.1650	830	WE_268		Pass
Hakan's line	TUR	37 km NE from kilis to Gaziantep	37.2019	37.1650	830	WE_269		Pass
Hakan's line	TUR	37 km NE from kilis to Gaziantep	37.2019	37.1650	830	WE_270		Pass
Hakan's line	TUR	Siverek Karakeçi Road Azemi Village	37.3651	39. 2012	733	WE_271		Pass
Hakan's line	TUR	Siverek Karakeçi Road Azemi Village	37.3651	39. 2012	733	WE_272		Pass
Hakan's line	TUR	Siverek Karakeçi Road Azemi Village	37.3651	39. 2012	733	WE_273		Pass
Hakan's line	TUR	Siverek Karakeçi Road Azemi Village	37.3651	39. 2012	733	WE_274		Pass
Hakan's line	TUR	Siverek Karakeçi Road Azemi Village	37.3651	39. 2012	733	WE_275		Pass
Hakan's line	TUR	Siverek Karakeçi Road Azemi Village	37.3651	39. 2012	733	WE_276		Pass
Hakan's line	TUR	Siverek Karakeçi Road Azemi Village	37.3651	39. 2012	733	WE_277		Failed
Hakan's line	TUR	Siverek Karakeçi Road Azemi Village	37.3651	39. 2012	733	WE_278		Pass
Hakan's line	TUR	Siverek Karakeçi Road Azemi Village	37.3651	39. 2012	733	WE_279		Pass
Hakan's line	TUR	Siverek Karakeçi Road Azemi Village	37.3651	39. 2012	733	WE_280		Pass
Hakan's line	TUR	Siverek Karakeçi Road Azemi Village	37.3651	39. 2012	733	WE_281		Pass
Hakan's line	TUR	Karakeçi road	37.3327	39. 2035	737	WE_282		Pass
Hakan's line	TUR	Karakeçi grassland	37.3222	39. 2052	758	WE_283		Pass
Hakan's line	TUR	Siverek Hilvan road 5 km from Siverek	37.4223	39. 1034	645	WE_284		Pass
PI 352322	LBN	Mt. Hermon	33.2500	35.5200	2655	WE_2		Failed
PI 352324	LBN	Anti-Lebanon region	33.5000	35.5000	\	WE_3		Pass
PI 428017	TUR	40 km south of Maras	37.1800	36.4800	800	WE_4		Pass
PI 428023	TUR	36.2 km west of Diyarbakir in the Karacadag	37.5300	39.5200	1200	WE_5		Pass
PI 428026	TUR	36.2 km west of Diyarbakir in the Karacadag	37.5300	39.5200	1200	WE_6		Pass
PI 428027	TUR	36.2 km west of Diyarbakir in the Karacadag	37.5300	39.5200	1200	WE_7		Pass
PI 428028	TUR	36.2 km west of Diyarbakir in the Karacadag	37.5300	39.5200	1200	WE_8		Pass
PI 428029	TUR	36.2 km west of Diyarbakir in the Karacadag	37.5300	39.5200	1200	WE_9		Pass
PI 428033	TUR	36.2 km west of Diyarbakir in the Karacadag	37.5300	39.5200	1200	WE_10		Pass
PI 428041	TUR	36.2 km west of Diyarbakir in the Karacadag	37.5300	39.5200	1200	WE_11		Pass
PI 428043	TUR	36.2 km west of Diyarbakir in the Karacadag	37.5300	39.5200	1200	WE_12		Pass
PI 428046	TUR	36.2 km west of Diyarbakir in the Karacadag	37.5300	39.5200	1200	WE_13		Pass
PI 428051	TUR	36.2 km west of Diyarbakir in the Karacadag	37.5300	39.5200	1200	WE_14		Pass
PI 428054	TUR	44.0 km west of Diyarbakir in the Karakadaj	37.5000	39.4900	1400	WE_15		Pass
PI 428058	TUR	44 km west of Diyarbakir in the Karacadag	37.5000	39.4900	1400	WE_18		Pass
PI 428062	TUR	44 km west of Diyarbakir in the Karacadag	37.5000	39.4900	1400	WE_19		Pass
PI 428063	TUR	51 km west of Diyarbakir in the Karacadag	37.4800	39.4600	1400	WE_20		Pass
PI 428069	TUR	33.6 km west of Diyarbakir in the Karacadag	37.5200	39.5300	993	WE_21		Pass
PI 428074	TUR	33.6 km west of Diyarbakir in the Karacadag	37.5200	39.5300	993	WE_22		Pass
PI 428075	TUR	33.6 km west of Diyarbakir in the Karacadag	37.5200	39.5300	993	WE_23		Pass
PI 428083	TUR	52.5 km west of Diyarbakir in the Karacadag	37.4700	39.4600	1400	WE_25		Pass
PI 428086	TUR	20.2 km east of Siverek	37.4300	39.3000	1200	WE_26		Pass
PI 428089	TUR	20.2 km east of Siverek	37.4300	39.3000	1200	WE_27		Pass
PI 428089	TUR	20.2 km east of Siverek	37.4300	39.3000	1200	WE_28		Pass
PI 428091	TUR	20.2 km east of Siverek	37.4300	39.3000	1200	WE_29		Pass
PI 428092	TUR	51 km west of Diyarbakir in the Karacadag	37.4800	39.4600	1400	WE_30		Pass
PI 428094	ISR	Afula-Tiberias	32.3640	35.1730	300	WE_31		Pass
PI 428095	ISR	Afula-Tiberias	32.3640	35.1730	300	WE_32		Pass
PI 428102	ISR	3 km south of Rosh Pinna	32.5800	35.3200	549	WE_33		Pass
PI 428105	ISR	1 to 2 km south of Rosh Pinna towards Safad	32.5800	35.3200	549	WE_34		Pass
PI 428112	ISR	1 to 2 km south of Rosh Pinna towards Safad	32.5800	35.3200	549	WE_35		Pass
PI 428113	ISR	1 to 2 km south of Rosh Pinna towards Safad	32.5800	35.3200	549	WE_36		Pass
PI 428119	ISR	city limits of Safad on road to Rosh Pinna	32.5800	35.3200	595	WE_37		Pass
PI 428121	ISR	city limits of Safad on road to Rosh Pinna	32.5800	35.3200	595	WE_38		Pass
PI 428129	LBN	Aiha-Kfarkouk, above "sahlet"	33.3100	35.5200	1141	WE_39		Pass
PI 428132	LBN	Aiha-Kfarkouk, above 'sahlet'	33.3100	35.5200	1141	WE_40		Pass
PI 428133	LBN	Aiha-Kfarkouk, above 'sahlet'	33.3100	35.5200	1141	WE_41		Pass
PI 428137	LBN	Aiha-Kfarkouk, above 'sahlet'	33.3100	35.5200	1141	WE_42		Pass
PI 428138	LBN	Aiha-Kfarkouk, above 'sahlet'	33.3100	35.5200	1141	WE_43		Pass
PI 428139	LBN	Aiha-Kfarkouk, above 'sahlet'	33.3100	35.5200	1141	WE_44		Pass
PI 428141	LBN	between Ainata and Ain Harsch	33.2600	35.4600	1192	WE_45		Pass
PI 428143	LBN	between Rashaya and Aiha	33.3000	35.5000	1000	WE_46		Pass
PI 466928	SYR	Kazrin	32.5924	35.4124	259	WE_47		Pass
PI 466931	SYR	Kazrin	32.5924	35.4124	259	WE_48		Pass
PI 466935	SYR	Kazrin	32.5924	35.4124	259	WE_49		Pass
PI 466939	SYR	Kazrin	32.5924	35.4124	259	WE_50		Pass
PI 466943	SYR	Kazrin	32.5924	35.4124	259	WE_51		Pass
PI 466946	SYR	Kazrin	32.5924	35.4124	259	WE_52		Pass
PI 466947	SYR	Kazrin	32.5924	35.4124	259	WE_53		Pass
PI 466958	ISR	Bat Shelomo	32.3548	35.0007	105	WE_54		Pass
PI 466960	ISR	Bat Shelomo	32.3548	35.0007	105	WE_55		Pass
PI 466961	ISR	Bat Shelomo	32.3548	35.0007	105	WE_56		Pass
PI 466967	ISR	Bat Shelomo	32.3548	35.0007	105	WE_57		Pass
PI 466968	ISR	Bat Shelomo	32.3548	35.0007	105	WE_58		Pass
PI 466969	ISR	Bat Shelomo	32.3548	35.0007	105	WE_59		Pass
PI 466970	ISR	Bat Shelomo	32.3548	35.0007	105	WE_60		failed
PI 466972	ISR	Bat Shelomo	32.3548	35.0007	105	WE_61		Pass
PI 466974	ISR	Bat Shelomo	32.3548	35.0007	105	WE_62		Pass
PI 466980	ISR	Bat Shelomo	32.3548	35.0007	105	WE_63		Pass
PI 466981	Palestina	Bet Me'ir	31.4800	35.0200	467	WE_64		Pass
PI 466983	Palestina	Bet Me'ir	31.4800	35.0200	467	WE_65		failed
PI 466988	Palestina	Bet Me'ir	31.4800	35.0200	467	WE_66		Pass
PI 466989	Palestina	Bet Me'ir	31.4800	35.0200	467	WE_67		Pass
PI 466990	Palestina	Bet Me'ir	31.4800	35.0200	467	WE_68		Pass
PI 466991	SYR	Mt. Dov	33.1800	35.4800	1944	WE_69		Pass
PI 466999	Palestina	Taiba	32.1536	35.0036	62	WE_70		Pass
PI 467000	Palestina	Taiba	32.1536	35.0036	62	WE_71		Pass
PI 467001	Palestina	Taiba	32.1536	35.0036	62	WE_72		Pass
PI 467003	Palestina	Taiba	32.1536	35.0036	62	WE_73		failed
PI 467015	ISR	Tabigha	32.5200	35.3200	-203	WE_74		failed
PI 470736	TUR	50km northwest of Diyarbakir	38.1300	39.4900	890	WE_75		failed
PI 470945	SYR	Kazrin	32.5924	35.4124	259	WE_76		Pass
PI 470947	SYR	Kazrin	32.5924	35.4124	259	WE_77		Pass
PI 470949	SYR	Kazrin	32.5924	35.4124	259	WE_78		failed
PI 470952	SYR	Kazrin	32.5924	35.4124	259	WE_79		Pass
PI 470956	SYR	Kazrin	32.5924	35.4124	259	WE_80		Pass
PI 470978	LBN	Mt. Hermon	33.2500	35.5200	2655	WE_82		Pass
PI 470980	LBN	Mt. Hermon	33.2500	35.5200	2655	WE_83		failed
PI 470982	LBN	Mt. Hermon	33.2500	35.5200	2655	WE_84		Pass
PI 470984	LBN	Mt. Hermon	33.2500	35.5200	2655	WE_85		Pass
PI 471035	Palestina	Kokhav haShahar	31.5700	35.2000	696	WE_86		Pass
PI 471041	Palestina	Kokhav haShahar	31.5700	35.2000	696	WE_87		Pass
PI 471044	Palestina	Kokhav haShahar	31.5700	35.2000	696	WE_88		Pass
PI 479779	ISR	Bat Shelomo	32.3548	35.0007	105	WE_90		failed
PI 479782	Palestina	Kokhav haShahar	31.5700	35.2000	696	WE_91		Pass
PI 487251	SYR	Krayya	32.3044	36.3443	920	WE_92		Pass
PI 487254	SYR	Nawa	32.5210	36.0151	551	WE_93		Pass
PI 487258	SYR	Zabadani	33.4425	36.0640	1390	WE_94		Pass
PI 487259	SYR	Zabadani	33.5020	36.1000	1200	WE_95		Pass
PI 487260	SYR	32km from Sweida between Sale and Malah	32.3852	36.4724	1530	WE_96		Pass
PI 487263	SYR	7km from Atareb to Qalaat Samaan, Aleppo Province	36.1208	36.4633	460	WE_97		Pass
PI 487264	SYR	Aleppo-Abeen road after Aleppo-Afrin road, Aleppo Province	36.3000	37.0000	350	WE_98		failed
PI 503310	TUR	36.2km west of Diyarbakir in the Karakadaj	37.5300	39.5200	1200	WE_99		Pass
PI 503311	TUR	36.2km west of Diyarbakir in the Karakadaj	37.5300	39.5200	1200	WE_100		Pass
PI 503312	ISR	Towards Safad, 1-2km S of Rosh Pinna	32.5800	35.3200	549	WE_101		Pass
PI 538626	TUR	36.2 km west of Diyarbakir in the Karacadag	37.5300	39.5200	1200	WE_102		Pass
PI 538627	TUR	36.2 km west of Diyarbakir in the Karacadag	37.5300	39.5200	1200	WE_103		Pass
PI 538631	TUR	36.2 km west of Diyarbakir in the Karacadag	37.5300	39.5200	1200	WE_104		Pass
PI 538632	TUR	36.2 km west of Diyarbakir in the Karacadag	37.5300	39.5200	1200	WE_105		failed
PI 538633	TUR	32.6 km west of Diyarbakir in the Karacadag	37.5200	39.5300	1200	WE_106		Pass
PI 538636	TUR	36.2 km west of Diyarbakir in the Karacadag	37.5300	39.5200	1200	WE_107		Pass
PI 538637	TUR	36.2 km west of Diyarbakir in the Karacadag	37.5300	39.5200	1200	WE_108		Pass
PI 538638	TUR	36.2 km west of Diyarbakir in the Karacadag	37.5300	39.5200	1200	WE_109		failed
PI 538639	TUR	36.2 km west of Diyarbakir in the Karacadag	37.5300	39.5200	1200	WE_110		Pass
PI 538642	TUR	36.2 km west of Diyarbakir in the Karacadag	37.5300	39.5200	1200	WE_111		Pass
PI 538643	TUR	36.2 km west of Diyarbakir in the Karacadag	37.5300	39.5200	1200	WE_112		Pass
PI 538644	TUR	36.2 km west of Diyarbakir in the Karacadag	37.5300	39.5200	1200	WE_113		Pass
PI 538646	TUR	36.2 km west of Diyarbakir in the Karacadag	37.5300	39.5200	1200	WE_114		Pass
PI 538648	TUR	36.2 km west of Diyarbakir in the Karacadag	37.5300	39.5200	1200	WE_115		Pass
PI 538652	TUR	44 km west of Diyarbakir in the Karacadag	37.5000	39.4900	1400	WE_116		Pass
PI 538653	TUR	44 km west of Diyarbakir in the Karacadag	37.5000	39.4900	1400	WE_117		Pass
PI 538657	TUR	51 km west of Diyarbakir in the Karacadag	37.4800	39.4600	1400	WE_118		Pass
PI 538659	TUR	52.5 km west of Diyarbakir in the Karacadag	37.4700	39.4600	1400	WE_119		Pass
PI 538660	TUR	52.5 km west of Diyarbakir in the Karacadag	37.4700	39.4600	1400	WE_120		Pass
PI 538662	TUR	33.6 km west of Diyarbakir in the Karacadag	37.5200	39.5300	993	WE_121		Pass
PI 538663	TUR	33.6 km west of Diyarbakir in the Karacadag	37.5200	39.5300	993	WE_122		Pass
PI 538664	TUR	33.6 km west of Diyarbakir in the Karacadag	37.5200	39.5300	993	WE_123		Pass
PI 538666	TUR	52.5 km west of Diyarbakir in the Karacadag	37.4700	39.4600	1400	WE_124		Pass
PI 538667	TUR	20.2 km east of Siverek	37.4300	39.3000	1200	WE_125		Pass
PI 538668	TUR	20.2 km east of Siverek	37.4300	39.3000	1200	WE_126		Pass
PI 538670	ISR	Afula-Tiberias	32.3640	35.1730	300	WE_127		Pass
PI 538671	ISR	Afula-Tiberias	32.3640	35.1730	300	WE_128		Pass
PI 538672	ISR	Afula-Tiberias	32.3640	35.1730	300	WE_129		failed
PI 538674	ISR	Afula-Tiberias	32.3640	35.1730	300	WE_130		Pass
PI 538675	ISR	Afula-Tiberias	32.3640	35.1730	300	WE_131		Pass
PI 538676	ISR	Afula-Tiberias	32.3640	35.1730	300	WE_132		Pass
PI 538677	ISR	Afula-Tiberias	32.3640	35.1730	300	WE_133		Pass
PI 538679	ISR	Afula-Tiberias	32.3640	35.1730	300	WE_134		Pass
PI 538684	ISR	ca. 3 km south of Rosh Pinna	32.5800	35.3200	549	WE_135		Pass
PI 538685	ISR	Rosh Pinna, 1-2 km south towards Safad	32.5800	35.3200	549	WE_136		failed
PI 538687	ISR	Rosh Pinna, 1-2 km south towards Safad	32.5800	35.3200	549	WE_137		Pass
PI 538688	ISR	Rosh Pinna, 1-2 km south towards Safad	32.5800	35.3200	549	WE_138		Pass
PI 538690	ISR	near Safad on road to Rosh Pinna	32.5800	35.2940	800	WE_139		Pass
PI 538691	ISR	near Safad on road to Rosh Pinna	32.5800	35.2940	800	WE_140		Pass
PI 538692	ISR	near Safad on road to Rosh Pinna	32.5800	35.2940	800	WE_141		Pass
PI 538693	ISR	near Safad on road to Rosh Pinna	32.5800	35.2940	800	WE_142		Pass
PI 538694	ISR	near Safad on road to Rosh Pinna	32.5800	35.2940	800	WE_143		Pass
PI 538695	ISR	Between 'En haShofet and Daliyya	32.3500	35.0300	122	WE_144		Pass
PI 538696	ISR	Between 'En haShofet and Daliyya	32.3500	35.0300	122	WE_145		Pass
PI 538697	ISR	Between 'En haShofet and Daliyya	32.3500	35.0300	122	WE_146		Pass
PI 538701	LBN	near Rashaya	33.3004	35.5022	1000	WE_148		Pass
PI 538702	LBN	near Rashaya	33.3004	35.5022	1000	WE_149		Pass
PI 538703	LBN	near Rashaya	33.3004	35.5022	1000	WE_150		Pass
PI 538704	LBN	near Rashaya	33.3004	35.5022	1000	WE_151		Pass
PI 538710	LBN	Aiha-Kfarkouk, above 'sahlet'	33.3100	35.5200	1141	WE_153		Pass
PI 538713	LBN	between Ain Harsch and Ain Ata	33.2600	35.4600	1192	WE_154		Pass
PI 538717	LBN	between Rashaya and Aiha	33.3000	35.5000	1000	WE_155		Pass
PI 554580	TUR	Junction of Mt. Karacadag road and Diyarbakir highway	37.4700	39.4600	1220	WE_156		Pass
PI 554581	TUR	25 km southwest of Diyarbakir	37.4500	40.0600	1000	WE_157		Pass
PI 554582	TUR	Junction of Karacadag Mt. road and highway	37.4700	39.4600	775	WE_158		Pass
PI 554583	TUR	3 km southeast of Junction of Karacadag Mt. road and Diyarbakir highway	37.4700	39.4700	1350	WE_159		Pass
PI 654317	TUR	NE Karacadag Mountain	37.5119	39.4859	1140	WE_163		Pass
PI 654321	TUR	4km south of Siverek on Karakecili road	37.4305	39.1937	720	WE_164		Pass
Reference genome, Zavitan acc (Avni et al., 2017)	ISR		32.5624	35.4210	288.4	WE_286		Pass
TRI 11501	TUR			..		WE_166		Pass
TRI 16631	ISR	Israel, B- 1: Kefar Shamai, E.of settlement		..		WE_167		Pass
TRI 17298	ISR	Mt. Hermon, 2,5 km NNW on road ascending from Najdal Shanas South stop	29.7700	34.0900	1350	WE_168		Pass
TRI 18478, PI 427998	LBN	zwischen Kfarkouk und Aiha	33.3100	35.5200	1216	WE_169		Pass
TRI 18481, PI 428015	ISR	3 km Ã– von Safad	31.3000	34.4500	700	WE_171		Pass
TRI 18485, PI 428077	TUR	52.5 km W von Diyarbakir in der Karakadaj	37.4700	39.4600	1400	WE_172		Pass
TRI 18487, PI 428130	LBN	Aiha-Kfarkouk, oberhalb "sahlet"	33.3100	35.5200	912	WE_173		Pass
TRI 18488, PI 428135	LBN	Aiha-Kfarkouk, oberhalb "sahlet"	33.3100	35.5200	912	WE_174		Pass
TRI 18489, PI 428136	LBN	Aiha-Kfarkouk, oberhalb "sahlet"	33.3100	35.5200	912	WE_175		Pass
TRI 18490, PI 428140	LBN	Aiha-Kfarkouk, oberhalb "sahlet"	33.3100	35.5200	912	WE_176		failed
TRI 18492, PI 466926	ISR	Kazrin	31.3000	34.4500		WE_178		Pass
TRI 18499, PI 470979	LBN	Mt. Hermon	33.2500	35.5200	2655	WE_179		Pass
TRI 18500, PI 470988	ISR	Rosh Pinna	32.5800	35.3200	600	WE_180		Pass
TRI 18501, PI 470993	ISR	Rosh Pinna	32.5800	35.3200	600	WE_181		Pass
TRI 18504, PI 487252	SYR	Es Suweida (Soud)	32.2800	36.4700	1180	WE_182		Pass
TRI 18505, PI 487253	SYR	Der'a Provinz	32.4800	36.0700	490	WE_183		Pass
TRI 18506, PI487255	SYR	Damaskus Provinz	33.4500	36.0500	1240	WE_184		Pass
TRI 18508, PI 487262	SYR	Damaskus Provinz	33.4000	36.0200	1300	WE_186		Pass
TRI 18519, PI 538651	TUR	44 km W von Diyarbakir in derKaracadag	37.5000	39.4900	1400	WE_187		Pass
TRI 18520, PI 538656	TUR	52.6 km W von Diyarbakir in der Karacadag	37.4700	39.4600	1560	WE_188		Pass
TRI 18521, PI 538661	TUR	52.5 km W von Diyarbakir in der Karacadag	37.4700	39.4600	1400	WE_189		Pass
TRI 18523, PI 538669	ISR	Afula-Tiberias	32.3640	35.1730	300	WE_190		Pass
TRI 18528, PI 538700	LBN	nahe Rashaya	33.3004	35.5022	1000	WE_191		Pass
TRI 18530, PI 538706	LBN	zwischen Aiha und Kfarkouk, ca. 1 km von Aiha	33.3000	35.5200	1216	WE_193		Pass
TRI 18532, PI 538714	LBN	zwischen Ain Harsch und Ain Ata	33.2600	35.4600	1216	WE_194		Pass
TRI 18533, PI 538716	LBN	zwischen Rashaya und Aiha	30.0000	35.5000	1000	WE_195		Pass
TRI 18539, PI 596289	TUR	Diyarbakir, 20 km E von Karacadag an der StraÃŸe Siverek nach Diyarbakir, 7 km E vom Dorf Karabache	37.5100	39.4900	1320	WE_197		failed
TRI 29352, PI 538706	LBN	zwischen Aiha und Kfarkouk, ca. 1 km von Aiha	33.3000	35.5200	1216	WE_198		Pass

## Sheet: Supplementary Table 2. 
Supplementary Table 2. List of 95 wild emmer wheats selected for sequencing.
		Accession number	Field code
		Reference genome, Zavitan acc (Avni et al., 2017)	WE 286
		PI 466943	WE 51
		PI 466946	WE 52
		PI 470956	WE 80
		PI 466958	WE 54
		PI 466947	WE 53
		PI 428082	WE 40
		PI 466939	WE 50
		PI 352322	WE 2
		PI 470947	WE 77
		PI 470949	WE 78
		PI 487260	WE 96
		PI 466961	WE 56
		PI 487263	WE 97
		PI 470945	WE 76
		PI 466931	WE 48
		PI 470978	WE 82
		PI 466935	WE 49
		TRI 18501, PI 470993	WE 181
		PI 466967	WE 57
		PI 471057	WE 89
		PI 470975	WE 81
		PI 503312	WE 101
		PI 428112	WE 35
		PI 428113	WE 36
		PI 470982	WE 84
		TRI 18489, PI 428136	WE 175
		PI 538702	WE 149
		PI 428054	WE 15
		PI 538639	WE 110
		PI 466991	WE 69
		PI 538713	WE 154
		PI 654317	WE 163
		PI 428027	WE 7
		PI 538637	WE 108
		PI 428083	WE 25
		PI 428089	WE 28
		PI 428143	WE 46
		PI 538631	WE 104
		PI 503311	WE 100
		PI 428028	WE 8
		PI 479782	WE 91
		PI 428092	WE 30
		PI 538638	WE 109
		CItr 17675	WE 1
		PI 428043	WE 12
		PI 538717	WE 155
		PI 538636	WE 107
		PI 538632	WE 105
		TRI 18521, PI 538661	WE 189
		PI 538662	WE 121
		PI 428069	WE 21
		PI 428029	WE 9
		PI 428063	WE 20
		PI 538646	WE 114
		PI 503310	WE 99
		PI 428062	WE 19
		PI 428057	WE 17
		PI 538666	WE 124
		PI 538660	WE 120
		PI 538652	WE 116
		PI 538643	WE 112
		PI 538657	WE 118
		PI 656872	WE 165
		PI 428055	WE 16
		PI 538659	WE 119
		TRI 18519, PI 538651	WE 187
		PI 538648	WE 115
		PI 428046	WE 13
		PI 428051	WE 14
		PI 560877	WE 162
		PI 560872	WE 160
		PI 538709	WE 152
		PI 428105	WE 34
		PI 538696	WE 145
		Hakan' s line	WE 267
		PI 538691	WE 140
		PI 538692	WE 141
		PI 538684	WE 135
		PI 538695	WE 144
		PI 352324	WE 3
		PI 466980	WE 63
		PI 538697	WE 146
		PI 467015	WE 74
		PI 466989	WE 67
		TRI 18481, PI 428015	WE 171
		PI 466988	WE 66
		PI 467000	WE 71
		TRI 16631	WE 167
		PI 467001	WE 72
		PI 467003	WE 73
		PI 538698	WE 147
		PI 466990	WE 68
		PI 466981	WE 64
		PI 428089	WE 27

## Sheet: Supplementary Table 3.
Supplementary Table 3. List of 178 wild emmer wheats selected for GWAS their heading times (days) and BLUP values .
		Turkey							Italy							Italy and Turkey
		2016		2017		2018		BLUP	2016		2017		2018		BLUP	BLUP
WEW	sample_filename	1	2	1	2	1	2		1	2	1	2	1	2
WE_1	A01_DIC001.CEL_call_code	NA	NA	NA	NA	NA	NA	NA	NA	NA	163	165	143	144	-1.67609	-2.63612
WE_97	A02_DIC198.CEL_call_code	146	148	116	116	129	134	-6.05218	161	163	162	162	136	133	-3.96015	-4.79108
WE_9	A03_DIC015.CEL_call_code	152	155	132	122	142	145	2.87853	163	163	166	169	145	145	0.245366	1.60757
WE_105	A04_DIC212.CEL_call_code	NA	NA	NA	NA	NA	NA	NA	164	161	159	160	140	138	-3.34169	-2.93553
WE_113	A06_DIC223.CEL_call_code	NA	NA	NA	NA	NA	NA	NA	162	163	164	167	155	151	1.60597	1.75143
WE_25	A07_DIC041.CEL_call_code	148	150	121	121	142	142	-0.754297	164	164	167	170	149	144	1.11121	0.437928
WE_121	A08_DIC236.CEL_call_code	151	157	126	128	147	144	3.63537	164	165	167	171	147	146	1.35859	2.57081
WE_33	A09_DIC055.CEL_call_code	145	145	118	119	132	129	-6.20354	162	164	158	162	138	134	-3.83646	-4.79108
WE_41	A11_DIC071.CEL_call_code	149	149	121	119	139	140	-1.81387	159	159	165	166	145	147	-0.99155	-1.21334
WE_137	A12_DIC258.CEL_call_code	148	149	116	118	133	129	-5.4467	159	162	162	166	139	138	-2.84692	-3.89664
WE_49	A13_DIC080.CEL_call_code	145	150	116	116	139	132	-4.68986	152	154	158	160	140	140	-5.56814	-5.06629
WE_57	A15_DIC105.CEL_call_code	146	148	115	118	130	129	-6.50628	156	158	161	162	145	138	-3.58907	-4.79108
WE_153	A16_DIC276.CEL_call_code	148	149	120	119	141	140	-1.81387	160	162	161	167	146	142	-1.36262	-1.41974
WE_225	B09_TD003.CEL_call_code	157	157	136	135	149	147	7.87368	167	164	167	173	158	153	4.07981	6.01095
WE_233	B11_TD011.CEL_call_code	158	158	129	125	149	147	5.60316	163	162	171	171	159	154	3.83242	4.8413
WE_241	B13_TD022.CEL_call_code	156	157	127	134	147	147	5.90589	164	164	165	171	154	150	2.34812	4.15327
WE_249	B15_TD083.CEL_call_code	156	155	127	130	147	145	4.69495	161	163	163	166	153	147	0.492749	2.57081
WE_257	B17_TD135.CEL_call_code	152	152	128	123	142	146	2.12169	167	167	167	172	146	146	1.97705	2.2268
WE_265	B19_TD171.CEL_call_code	156	159	129	137	148	146	6.96547	164	165	172	175	158	165	6.18256	6.76777
WE_273	B21_TD215.CEL_call_code	149	152	123	123	142	148	1.21349	160	166	162	165	151	145	-0.00201698	0.713139
WE_281	B23_TD223.CEL_call_code	149	150	123	127	137	141	-0.300193	158	158	162	166	145	155	-0.620475	-0.318902
WE_2	C01_DIC002.CEL_call_code	145	148	116	114	130	132	-6.65765	155	158	152	153	144	159	-3.46538	-4.79108
WE_98	C02_DIC199.CEL_call_code	153	152	123	122	139	137	-0.451561	158	161	159	160	151	154	-0.744167	-0.456507
WE_10	C03_DIC016.CEL_call_code	NA	NA	NA	NA	NA	NA	NA	NA	NA	166	168	151	145	0.789232	-0.211117
WE_106	C04_DIC213.CEL_call_code	NA	NA	NA	NA	NA	NA	NA	NA	NA	160	161	139	138	-4.47013	-5.38446
WE_114	C06_DIC225.CEL_call_code	NA	NA	NA	NA	NA	NA	NA	169	164	167	172	153	158	4.2035	4.21209
WE_26	C07_DIC043.CEL_call_code	152	152	119	126	143	142	0.759383	157	163	167	170	147	146	0.121675	0.575533
WE_122	C08_DIC237.CEL_call_code	150	153	122	127	146	144	1.97033	NA	NA	NA	NA	NA	NA	NA	1.57221
WE_42	C11_DIC072.CEL_call_code	148	148	119	119	134	139	-3.32755	164	160	161	166	139	146	-1.61001	-2.24538
WE_50	C13_DIC082.CEL_call_code	142	145	115	114	132	132	-7.41449	152	157	158	160	140	140	-5.19706	-6.09833
WE_154	C16_DIC278.CEL_call_code	149	155	120	122	140	140	-0.451561	164	162	169	172	154	144	1.97705	1.05715
WE_82	C21_DIC170.CEL_call_code	145	145	116	116	128	132	-7.11175	158	155	162	165	146	140	-2.84692	-4.65347
WE_186	C24_DIC342_A.CEL_call_code	NA	149	122	116	146	139	-1.12658	160	165	159	162	140	139	-2.97062	-2.03026
WE_194	D01_DIC351.CEL_call_code	148	149	122	123	142	140	-0.754297	163	169	163	166	145	147	0.492749	0.0939145
WE_226	D09_TD004.CEL_call_code	154	157	131	130	151	147	6.20863	165	166	167	171	138	143	0.121675	3.05243
WE_234	D11_TD012.CEL_call_code	153	158	129	132	148	149	6.05726	161	165	175	180	151	152	4.32719	5.32292
WE_242	D13_TD076.CEL_call_code	162	157	126	126	154	150	6.96547	165	171	170	171	154	150	3.95611	5.52933
WE_250	D15_TD084.CEL_call_code	152	155	126	126	147	142	2.87853	161	164	166	167	147	145	0.121675	1.53877
WE_258	D17_TD136.CEL_call_code	153	157	126	123	149	143	3.33264	171	172	166	170	157	153	4.94565	4.42848
WE_266	D19_TD172.CEL_call_code	162	161	137	138	148	148	9.84146	167	167	174	175	156	154	5.44041	7.66221
WE_274	D21_TD216.CEL_call_code	151	152	122	122	139	136	-1.05703	164	160	162	165	145	139	-1.7337	-1.28214
WE_282	D23_TD224.CEL_call_code	154	154	123	125	146	147	3.0299	162	166	160	167	150	152	0.987516	2.08919
WE_99	E02_DIC200.CEL_call_code	153	155	129	127	144	147	3.93811	165	164	166	166	157	151	2.47182	3.32764
WE_11	E03_DIC019.CEL_call_code	NA	NA	NA	NA	NA	NA	NA	NA	NA	160	163	140	147	-2.49787	-3.44445
WE_107	E04_DIC216.CEL_call_code	NA	NA	NA	NA	NA	NA	NA	NA	NA	165	166	153	148	1.11794	0.112217
WE_19	E05_DIC032.CEL_call_code	148	152	126	131	147	147	3.33264	164	165	162	166	151	144	0.369058	1.88278
WE_115	E06_DIC227.CEL_call_code	NA	NA	NA	NA	NA	NA	NA	164	165	167	171	154	158	3.70873	3.74339
WE_27	E07_DIC044.CEL_call_code	148	149	130	123	144	144	1.36485	160	165	160	162	141	146	-1.85739	-0.250099
WE_123	E08_DIC238.CEL_call_code	155	155	123	127	146	137	2.12169	165	164	164	169	146	145	0.492749	1.40117
WE_35	E09_DIC061.CEL_call_code	152	145	116	118	139	141	-2.72208	156	156	159	162	144	140	-3.96015	-3.27742
WE_43	E11_DIC073.CEL_call_code	148	145	119	118	139	136	-3.63029	NA	NA	162	169	NA	145	-0.535191	-2.72885
WE_51	E13_DIC086.CEL_call_code	152	138	108	113	130	129	-8.92817	157	154	154	154	146	145	-4.82599	-6.57995
WE_155	E16_DIC280.CEL_call_code	148	151	122	122	132	132	-3.32755	NA	NA	161	162	144	146	-2.0048	-3.24987
WE_163	E18_DIC291.CEL_call_code	155	149	122	120	146	142	0.759383	160	163	162	NA	152	160	1.54898	1.79909
WE_75	E19_DIC155.CEL_call_code	147	151	123	122	139	144	-0.451561	160	158	160	162	153	147	-1.11524	-0.662915
WE_83	E21_DIC171.CEL_call_code	145	145	116	121	132	132	-5.74944	157	156	162	166	146	145	-2.10477	-3.62143
WE_179	E22_DIC333.CEL_call_code	141	138	113	118	139	126	-8.17133	156	154	166	170	149	138	-1.98108	-4.65347
WE_91	E23_DIC191.CEL_call_code	145	147	122	121	133	140	-3.17618	159	160	160	162	146	141	-2.59954	-2.727
WE_187	E24_DIC343.CEL_call_code	152	149	130	133	147	138	3.0299	162	162	166	167	150	153	1.35859	2.2956
WE_227	F09_TD005.CEL_call_code	156	156	133	135	145	146	6.36	NA	NA	172	172	151	153	3.74762	4.68971
WE_235	F11_TD013.CEL_call_code	158	157	134	132	148	147	7.11684	NA	NA	171	171	153	153	3.74762	5.06929
WE_243	F13_TD077.CEL_call_code	154	153	126	133	146	146	4.39221	NA	NA	NA	NA	NA	NA	NA	3.44699
WE_251	F15_TD085.CEL_call_code	152	151	123	122	140	138	-0.451561	165	165	160	162	153	145	0.121675	0.0251118
WE_259	F17_TD137.CEL_call_code	153	157	126	123	147	147	3.63537	163	159	172	175	151	150	2.59551	3.25884
WE_275	F21_TD217.CEL_call_code	148	148	123	123	142	139	-0.905665	NA	NA	160	165	151	145	-0.689963	-1.331
WE_283	F23_TD225.CEL_call_code	159	154	121	122	142	138	1.06212	162	160	164	170	146	147	-0.00201698	0.644336
WE_4	G01_DIC009.CEL_call_code	152	153	123	128	149	149	3.78674	163	164	162	171	150	153	1.72967	2.84602
WE_100	G02_DIC201.CEL_call_code	NA	NA	NA	NA	NA	NA	NA	NA	161	160	162	146	139	-2.58498	-2.87765
WE_12	G03_DIC020.CEL_call_code	153	152	121	123	142	146	1.21349	NA	NA	165	165	148	140	-1.18303	-0.532274
WE_108	G04_DIC217.CEL_call_code	NA	NA	NA	NA	NA	NA	NA	NA	NA	165	170	145	147	0.296167	-0.696118
WE_20	G05_DIC033.CEL_call_code	153	153	127	128	147	142	3.18127	165	163	166	169	154	151	2.34812	2.91482
WE_116	G06_DIC229.CEL_call_code	NA	NA	NA	NA	NA	NA	NA	159	160	165	165	151	144	-0.620475	-0.3577
WE_28	G07_DIC044_CA.CEL_call_code	154	153	122	121	139	142	0.305279	165	159	164	169	147	152	0.863824	0.781941
WE_124	G08_DIC239.CEL_call_code	149	151	130	129	146	142	2.72717	162	163	165	167	150	146	0.492749	1.67638
WE_36	G09_DIC062.CEL_call_code	141	149	122	118	129	130	-6.05218	158	163	169	170	138	138	-1.61001	-3.48383
WE_44	G11_DIC074.CEL_call_code	145	152	119	118	139	139	-2.57071	NA	NA	160	162	139	145	-3.15529	-3.4865
WE_52	G13_DIC088.CEL_call_code	142	145	112	113	141	132	-6.65765	157	158	154	159	146	133	-5.19706	-5.75431
WE_148	G14_DIC270.CEL_call_code	148	149	122	118	143	137	-1.81387	163	163	165	170	NA	147	0.814267	-0.192003
WE_156	G16_DIC283.CEL_call_code	149	151	123	123	139	149	0.759383	158	164	162	169	146	147	-0.373092	0.300323
WE_164	G18_DIC292.CEL_call_code	146	149	116	122	139	129	-4.23576	164	163	165	169	150	151	1.60597	-0.869323
WE_76	G19_DIC156.CEL_call_code	145	148	116	116	139	139	-3.93302	160	159	162	163	139	138	-3.46538	-3.55263
WE_84	G21_DIC172.CEL_call_code	152	151	122	118	139	137	-1.51114	159	161	166	171	150	144	0.245366	-0.387704
WE_92	G23_DIC192.CEL_call_code	145	148	118	118	134	138	-4.23576	158	158	159	161	137	139	-4.57861	-4.30946
WE_188	G24_DIC344.CEL_call_code	156	153	127	126	147	149	4.39221	162	163	166	166	148	146	0.245366	2.2956
WE_228	H09_TD006.CEL_call_code	153	155	131	130	147	148	5.30042	166	165	166	167	145	145	0.616441	2.91482
WE_236	H11_TD015.CEL_call_code	154	155	127	137	154	143	6.20863	161	162	167	171	151	147	1.2349	3.67165
WE_244	H13_TD078.CEL_call_code	149	153	128	133	147	146	4.08948	164	161	163	166	146	147	-0.2494	1.88278
WE_252	H15_TD086.CEL_call_code	148	148	119	119	142	142	-1.6625	158	161	159	160	149	152	-1.23893	-1.28214
WE_260	H17_TD138.CEL_call_code	151	157	129	123	149	146	3.93811	162	160	170	170	152	153	2.22443	3.19004
WE_268	H19_TD174.CEL_call_code	157	157	127	131	149	147	5.90589	NA	NA	170	176	153	154	4.5694	4.90211
WE_276	H21_TD218.CEL_call_code	148	150	125	120	143	140	-0.451561	NA	NA	167	171	152	145	1.61101	0.129155
WE_284	H23_TD227.CEL_call_code	148	145	127	122	136	141	-1.51114	NA	NA	162	165	147	145	-1.01867	-1.81072
WE_5	I01_DIC011.CEL_call_code	152	151	118	118	140	139	-1.6625	164	163	166	167	145	137	-0.867858	-1.07573
WE_101	I02_DIC202.CEL_call_code	NA	NA	NA	NA	NA	NA	NA	161	161	162	163	154	150	0.245366	0.462518
WE_13	I03_DIC023.CEL_call_code	156	156	135	135	145	149	7.11684	164	163	166	167	155	147	1.60597	4.29088
WE_109	I04_DIC218.CEL_call_code	NA	NA	NA	NA	NA	NA	NA	NA	NA	162	165	150	153	0.789232	-0.211117
WE_21	I05_DIC035.CEL_call_code	152	153	123	131	146	145	3.18127	163	163	165	166	153	153	1.72967	2.57081
WE_29	I07_DIC045.CEL_call_code	152	152	122	123	144	142	0.910751	161	163	159	165	145	146	-1.23893	-0.112494
WE_125	I08_DIC240.CEL_call_code	153	152	122	124	132	144	-0.300193	170	164	165	166	147	151	1.72967	0.988349
WE_45	I11_DIC075.CEL_call_code	159	152	123	127	136	142	1.51622	162	163	170	174	151	147	2.22443	2.08919
WE_53	I13_DIC089.CEL_call_code	138	145	115	113	129	132	-8.62543	NA	NA	158	160	135	138	-5.62061	-7.84354
WE_149	I14_DIC271.CEL_call_code	152	148	119	122	139	132	-2.57071	NA	NA	159	161	145	152	-1.34738	-2.51818
WE_157	I16_DIC284.CEL_call_code	147	148	122	130	141	144	0.456647	167	169	167	170	153	158	4.32719	2.77722
WE_69	I17_DIC126.CEL_call_code	157	153	123	118	134	140	-0.602929	165	161	170	175	151	145	2.22443	1.12595
WE_77	I19_DIC158.CEL_call_code	148	141	115	115	129	139	-6.35491	154	160	156	157	139	136	-5.81552	-5.96072
WE_173	I20_DIC321.CEL_call_code	145	148	121	116	143	133	-3.47892	NA	NA	165	171	158	151	3.25456	-0.508855
WE_85	I21_DIC173.CEL_call_code	148	149	123	123	139	142	-0.754297	159	163	165	166	145	150	-0.125709	-0.250099
WE_181	I22_DIC335.CEL_call_code	149	150	121	112	132	129	-5.4467	160	162	159	165	140	140	-2.84692	-3.89664
WE_93	I23_DIC193.CEL_call_code	153	155	118	122	139	132	-1.51114	158	162	162	165	159	155	1.48228	0.300323
WE_189	I24_DIC345.CEL_call_code	162	157	127	127	146	146	5.45179	NA	NA	169	171	153	153	3.41891	4.05816
WE_229	J09_TD007.CEL_call_code	165	157	134	131	147	145	7.57094	NA	NA	167	170	150	150	1.93972	4.32871
WE_237	J11_TD018.CEL_call_code	154	155	133	131	148	151	6.51136	NA	NA	167	170	150	153	2.43278	4.0614
WE_245	J13_TD079.CEL_call_code	155	155	128	130	149	146	5.14905	164	163	165	165	151	154	1.60597	3.39644
WE_253	J15_TD087.CEL_call_code	149	154	123	127	147	147	2.72717	163	162	162	167	152	146	0.369058	1.60757
WE_261	J17_TD139.CEL_call_code	152	155	129	134	150	145	5.45179	NA	NA	167	171	146	153	1.93972	3.2659
WE_269	J19_TD175.CEL_call_code	160	158	136	138	149	150	9.38736	166	166	169	171	155	147	3.09027	6.14855
WE_277	J21_TD219.CEL_call_code	141	152	122	123	139	139	-1.96524	NA	NA	160	160	144	155	-1.01867	-2.03846
WE_6	K01_DIC012.CEL_call_code	148	151	118	121	141	139	-1.6625	NA	NA	162	166	146	145	-1.01867	-1.88663
WE_102	K02_DIC206.CEL_call_code	NA	NA	NA	NA	NA	NA	NA	161	164	161	163	152	147	-0.125709	0.110996
WE_14	K03_DIC026.CEL_call_code	154	157	132	139	145	143	6.20863	164	164	170	175	154	150	3.46135	4.9101
WE_110	K04_DIC219.CEL_call_code	NA	NA	NA	NA	NA	NA	NA	NA	NA	162	162	146	146	-1.51174	-2.47445
WE_22	K05_DIC037.CEL_call_code	148	152	123	123	142	143	0.305279	NA	NA	166	167	151	152	1.77536	0.59676
WE_118	K06_DIC232.CEL_call_code	NA	NA	NA	NA	NA	NA	NA	163	164	165	170	149	147	1.11121	1.28274
WE_30	K07_DIC046.CEL_call_code	148	153	121	122	143	145	0.456647	161	164	162	166	153	145	0.245366	0.506731
WE_126	K08_DIC241.CEL_call_code	152	155	123	126	140	143	1.51622	161	159	160	162	154	150	-0.373092	0.644336
WE_38	K09_DIC066.CEL_call_code	142	148	119	118	130	132	-6.05218	NA	NA	165	166	152	144	0.296167	-3.38394
WE_46	K11_DIC076.CEL_call_code	152	152	121	122	137	134	-1.6625	160	162	164	167	146	144	-0.744167	-1.00693
WE_54	K13_DIC098.CEL_call_code	141	145	116	111	127	129	-9.07953	158	159	156	162	154	152	-0.99155	-4.51587
WE_150	K14_DIC272.CEL_call_code	149	148	122	123	140	138	-1.35977	158	161	162	164	145	142	-2.10477	-1.62615
WE_158	K16_DIC285.CEL_call_code	148	152	123	122	139	140	-0.754297	156	154	163	169	140	138	-3.58907	-2.17657
WE_78	K19_DIC160.CEL_call_code	148	146	114	116	132	129	-6.65765	NA	NA	155	157	147	140	-4.30577	-6.15241
WE_182	K22_DIC338_A.CEL_call_code	148	148	119	119	133	132	-4.5385	164	161	157	161	136	132	-4.7023	-4.51587
WE_94	K23_DIC195.CEL_call_code	145	149	116	119	132	133	-5.29534	159	158	159	159	144	138	-3.96015	-4.44706
WE_198	L01_DIC359.CEL_call_code	148	149	123	122	132	132	-3.47892	159	161	162	166	145	145	-1.36262	-2.17657
WE_230	L09_TD008.CEL_call_code	155	152	125	129	140	145	2.5758	164	164	171	172	158	160	4.94565	4.08447
WE_238	L11_TD019.CEL_call_code	150	155	134	132	146	143	4.69495	164	163	167	169	145	146	0.616441	2.63961
WE_246	L13_TD080.CEL_call_code	154	154	128	127	143	146	3.48401	165	163	166	170	147	147	1.11121	2.3644
WE_254	L15_TD088.CEL_call_code	153	153	122	122	139	140	0.0025429	166	165	170	172	NA	146	2.20698	1.52068
WE_262	L17_TD140.CEL_call_code	154	153	127	123	143	147	2.72717	165	166	165	170	153	NA	2.64562	2.8153
WE_270	L19_TD176.CEL_call_code	157	NA	135	147	150	147	10.1198	170	165	174	176	153	154	5.31672	7.73177
WE_278	L21_TD220.CEL_call_code	148	151	126	122	139	139	-0.602929	160	NA	165	171	152	144	0.527724	-0.0397855
WE_286	L23_Zavitan.CEL_call_code	135	135	106	106	125	122	-15.1343	165	166	162	166	159	161	3.70873	-4.65347
WE_7	M01_DIC013.CEL_call_code	152	156	120	122	147	147	2.27306	NA	NA	166	169	154	151	2.43278	1.93577
WE_103	M02_DIC207.CEL_call_code	NA	NA	NA	NA	NA	NA	NA	NA	NA	162	166	151	154	1.2823	0.273883
WE_15	M03_DIC027.CEL_call_code	148	149	120	121	147	142	-0.300193	158	165	162	166	145	144	-1.11524	-0.594112
WE_111	M04_DIC221.CEL_call_code	NA	NA	NA	NA	NA	NA	NA	163	164	162	165	146	145	-0.496783	-0.240526
WE_119	M06_DIC234.CEL_call_code	NA	NA	NA	NA	NA	NA	NA	164	161	159	163	152	151	0.121675	0.345344
WE_39	M09_DIC068.CEL_call_code	148	145	116	122	132	134	-4.84123	162	163	165	169	138	139	-1.61001	-2.9334
WE_47	M11_DIC077.CEL_call_code	148	152	118	116	127	135	-4.9926	159	158	160	164	144	150	-1.7337	-3.07101
WE_55	M13_DIC100.CEL_call_code	149	148	121	118	132	132	-4.38713	161	164	159	159	140	147	-2.35216	-3.13981
WE_151	M14_DIC273.CEL_call_code	149	149	119	118	140	134	-3.02482	160	163	163	163	138	146	-1.98108	-2.31418
WE_159	M16_DIC286.CEL_call_code	146	152	118	122	141	140	-1.51114	160	158	169	170	146	146	-0.00201698	-0.52531
WE_175	M20_DIC323.CEL_call_code	148	148	122	118	136	137	-3.02482	NA	NA	161	166	146	145	-1.18303	-2.6579
WE_95	M23_DIC196.CEL_call_code	152	155	123	126	133	139	-0.148825	164	164	167	172	151	155	2.96658	1.74518
WE_191	M24_DIC348.CEL_call_code	148	151	118	121	137	136	-2.72208	NA	NA	162	162	157	145	0.131812	-1.80183
WE_231	N09_TD009.CEL_call_code	153	156	126	133	145	147	4.69495	165	164	167	170	150	153	2.47182	3.67165
WE_255	N15_TD089.CEL_call_code	152	152	123	122	146	144	1.51622	166	165	168	172	146	146	1.72967	1.81398
WE_263	N17_TD141.CEL_call_code	155	158	123	125	146	147	3.78674	164	159	169	170	153	147	1.60597	2.77722
WE_271	N19_TD213.CEL_call_code	148	157	129	133	143	140	3.18127	162	163	170	170	152	145	1.60597	2.50201
WE_279	N21_TD221.CEL_call_code	149	157	122	127	142	139	1.06212	NA	NA	162	166	140	144	-2.16916	-1.13636
WE_8	O01_DIC014.CEL_call_code	149	148	122	121	142	142	-0.754297	160	163	165	171	NA	146	0.354683	0.0797457
WE_104	O02_DIC211.CEL_call_code	NA	NA	NA	NA	NA	NA	NA	NA	NA	165	167	147	151	0.789232	-0.211117
WE_112	O04_DIC222.CEL_call_code	NA	NA	NA	NA	NA	NA	NA	NA	NA	165	166	149	144	-0.196898	-1.18112
WE_120	O06_DIC235.CEL_call_code	155	155	129	131	147	149	5.60316	NA	NA	166	169	155	153	2.92585	3.86999
WE_40	O09_DIC070.CEL_call_code	148	152	115	113	132	132	-5.59807	164	158	165	169	138	138	-2.10477	-3.55263
WE_136	O10_DIC256.CEL_call_code	157	153	119	119	143	133	-0.754297	159	158	162	165	138	139	-3.46538	-2.10777
WE_48	O11_DIC078.CEL_call_code	145	148	116	116	129	132	-6.50628	158	158	159	160	138	139	-4.57861	-5.3415
WE_56	O13_DIC101.CEL_call_code	142	148	115	116	130	127	-7.71722	164	163	159	160	143	138	-2.72323	-4.85988
WE_168	O18_DIC314_A.CEL_call_code	148	149	126	122	143	139	-0.300193	163	161	160	163	144	138	-2.47585	-1.35094
WE_80	O19_DIC166.CEL_call_code	146	145	112	115	127	127	-8.62543	160	154	158	162	139	142	-4.20753	-6.09833
WE_184	O22_DIC340.CEL_call_code	155	154	122	127	142	142	1.97033	161	163	167	172	150	153	2.10074	2.2268
WE_96	O23_DIC197.CEL_call_code	135	141	115	116	129	129	-9.68501	152	152	151	153	132	132	-9.52627	-9.53846
WE_224	P07_TD002.CEL_call_code	153	152	136	127	147	139	3.78674	164	165	167	170	151	155	2.84289	3.46525
WE_232	P09_TD010.CEL_call_code	157	158	137	131	144	152	7.57094	167	164	170	NA	158	155	4.2995	6.34865
WE_240	P11_TD021.CEL_call_code	152	153	127	125	143	145	2.42443	166	164	169	170	150	151	2.59551	2.70842
WE_256	P15_TD134.CEL_call_code	152	155	125	127	139	146	2.27306	164	159	170	172	152	146	1.72967	2.15799
WE_272	P19_TD214.CEL_call_code	152	157	122	122	132	139	-0.754297	159	158	162	166	149	147	-0.99155	-0.731718
WE_280	P21_TD222.CEL_call_code	148	151	123	128	142	142	0.759383	164	162	167	171	153	145	1.60597	1.40117

## Sheet: Supplementary Table 4.
Supplementary Table 4. PCR conditions and sequencing platform used for VRN1 sequencing.
	Region	Primer name	Primer sequence	PCR amplification	Sequencing
	VRN-A1	VRN1_F	GCTGAAGCGGATCGAGAACAAGATCA	PrimeSTAR GXL DNA Polymerase (Takara)	Illumina
	Vrn-B1	VRN1_R	CTGCAAGGAACAACCCGACCAA TTCAAAAG	2-step protocol	iSeq
	(Strejčková et al., 2021)
	VRN-A1 exon 8	VRNA1ex8_F	CAAACTCAGCCTCAAACCAGC	HOT FIREPol DNA Polymerase (Solis BioDyne) Ta = 64,5 °C	Sanger sequencing
	(Strejčková et al., 2021)	VRNA1ex8_R	AAACAACACCCAGTAGAGACGG
	Vrn-B1 exon 8 (Strejčková et al., 2021)	VRNB1ex8_F	ACTCAGCCTCAAACAAGCTCT	HOT FIREPol DNA Polymerase (Solis BioDyne) Ta = 64,5 °C	Sanger sequencing
		VRNB1ex8_R	ATTCACATAAACAACACCCGCTC
	vrn-B1	vrnB1_2F	CTCTCCTCCCTCTCTTCCGC	Expand Long Range, dNTPack (Roche),	Illumina
	(Guedira et al., 2016)	vrnB1_2R	TTGGTCACACATGTCATTCCTCT	HOT FIREPol DNA Polymerase (Solis BioDyne)	iSeq
		vrnB1_3F	ACGCACATGCCTAAAGGTGT	3% DMSO
		vrnB1_3R	CGCGTCTCCCTGTGAGAAAT	Ta = 65 °C
		vrnB1_4F	TAGGCACGAGGAGGTGGTTA
		vrnB1_4R	GCAACCGCAACATACACCAG
	VRN-A1 promoter	VRN1AF	GAAAGGAAAAATTCTGCTCG	HOT FIREPol DNA Polymerase (Solis BioDyne) Ta = 50 °C	Sanger sequencing
	(Zhang et al., 2008)	VRN1-INT1R	GCAGGAAATCGAAATCGAAG
	VRN-B1 promoter	Pr1	TACCCCTGCTACCAGTGCCT	HOT FIREPol DNA Polymerase (Solis BioDyne) Ta = 60 °C	Sanger sequencing
	(Chu et al., 2011; Muterko et al., 2016)	Pr2	GGCCAACCCTACACCCCAAG
		VRNBPF1	CCCCTGCTACCAGTGCCTACTA
		VRNBPR1	GCCCCATCTCCGCTGGAGAACG

## Sheet: Supplementary Table 5.
Supplementary Table 5. List of RT-qPCR primers.
	TARGET	PRIMER	PRIMER SEQUENCE
	GAPDH (Ivaničova et al., 2017)	GAPDH_F	TTAGACTTGCGAAGCCAGCA
		GAPDH_R	AAATGCCCTTGAGGTTTCCC
	VRNA1-long (Kippes et al., 2018)	q.VRNA1-L-F1	TCCACCGAGTCATGTATGGA
		q.VRNA1-L-R1	GAGAACCTTTTCTGCATAAGAA
	VRN-B1 (Strejčková et al., 2021)	q.VRNB1_F	TCAGCCTCAAACAAGCTCTTCT
		q.VRNB1_R	CTCTGCCCTCTCTCCTGATG

## Sheet: Supplementary Table 6.
Supplementary table 6. Heading date (days) - Turkey.
Sowing Date: 20. 11. 2016												Sowing Date: 12.12.2017											Sowing Date: 4. 12. 2018
	I. Replication				II. Replication										Heading Date								Heading Date
			Heading_date				Heading_date	I rep	II rep	mean					I. Rep	II. Rep	I rep	II rep	mean				I. Rep	II. Rep	I rep	II rep	mean
1	WE 270	TD176	2017-04-26		WE_270	TD176	-----	157	N/A	157		1	WE 270	TD176	2018-04-26	2018-05-08	135	147	141		1	WE 270	2019-05-03	2019-04-30	150	147	148.5
2	WE 5	DIC011	2017-04-21		WE_5	DIC011	2017-04-20	152	182	167		2	WE 5	DIC011	2018-04-09	2018-04-09	118	118	118		2	WE 5	2019-04-23	2019-04-22	140	139	139.5
3	WE 154	DIC278	2017-04-18		WE_154	DIC278	2017-04-24	149	186	167.5		3	WE 154	DIC278	2018-04-11	2018-04-13	120	122	121		3	WE 154	2019-04-23	2019-04-23	140	140	140
4	WE 34	DIC058	2017-04-18		WE_34	DIC058	2017-04-14	149	176	162.5		4	WE 34	DIC058	2018-04-11	2018-04-06	120	115	117.5		4	WE 34	2019-04-19	2019-04-15	136	132	134
5	WE 216	DIC396	2017-04-04		WE_216	DIC396	2017-04-14	135	176	155.5		5	WE 216	DIC396	2018-03-19	2018-03-26	97	104	100.5		5	WE 216	2019-03-20	2019-04-06	106	123	114.5
6	WE 292	Zardak	2017-04-16		WE_292	Zardak	2017-04-14	147	176	161.5		6	WE 292	Zardak	2018-04-09	2018-04-09	118	118	118		6	WE 292	2019-04-24	2019-04-21	141	138	139.5
7	WE 230	TD008	2017-04-24		WE_230	TD008	2017-04-21	155	183	169		7	WE 230	TD008	2018-04-16	2018-04-20	125	129	127		7	WE 230	2019-04-23	2019-04-28	140	145	142.5
8	WE 28	DIC044_CA	2017-04-23		WE_28	DIC044_CA	2017-04-22	154	184	169		8	WE 28	DIC044_CA	2018-04-13	2018-04-12	122	121	121.5		8	WE 28	2019-04-22	2019-04-25	139	142	140.5
9	WE 262	TD140	2017-04-23		WE_262	TD140	2017-04-22	154	184	169		9	WE 262	TD140	2018-04-18	2018-04-14	127	123	125		9	WE 262	2019-04-26	2019-04-30	143	147	145
10	WE 14	DIC026	2017-04-23		WE_14	DIC026	2017-04-26	154	188	171		10	WE 14	DIC026	2018-04-23	2018-04-30	132	139	135.5		10	WE 14	2019-04-28	2019-04-26	145	143	144
11	WE 264	TD170	2017-05-01		WE_264	TD170	2017-04-28	162	190	176		11	WE 264	TD170	2018-04-25	2018-04-26	134	135	134.5		11	WE 264	2019-04-30	2019-05-02	147	149	148
12	WE 145	DIC267	2017-04-20		WE_145	DIC267	2017-04-14	151	176	163.5		12	WE 145	DIC267	2018-04-11	2018-04-06	120	115	117.5		12	WE 145	2019-04-12	2019-04-12	129	129	129
13	WE 274	TD216	2017-04-20		WE_274	TD216	2017-04-21	151	183	167		13	WE 274	TD216	2018-04-13	2018-04-13	122	122	122		13	WE 274	2019-04-22	2019-04-19	139	136	137.5
14	WE 127	DIC242	2017-04-16		WE_127	DIC242	2017-04-21	147	183	165		14	WE 127	DIC242	2018-04-06	2018-04-05	115	114	114.5		14	WE 127	2019-04-13	2019-04-17	130	134	132
15	WE 164	DIC292	2017-04-15		WE_164	DIC292	2017-04-18	146	180	163		15	WE 164	DIC292	2018-04-07	2018-04-13	116	122	119		15	WE 164	2019-04-22	2019-04-12	139	129	134
16	WE 157	DIC284	2017-04-16		WE_157	DIC284	2017-04-17	147	179	163		16	WE 157	DIC284	2018-04-13	2018-04-21	122	130	126		16	WE 157	2019-04-24	2019-04-27	141	144	142.5
17	WE 114	DIC225	2017-04-20		WE_114	DIC225	2017-04-27	151	189	170		17	WE 114	DIC225	2018-04-12	2018-04-26	121	135	128		17	WE 114	2019-04-24	2019-04-27	141	144	142.5
18	WE 139	DIC261	2017-04-15		WE_139	DIC261	2017-04-16	146	178	162		18	WE 139	DIC261	2018-04-07	2018-04-07	116	116	116		18	WE 139	2019-04-09	2019-04-13	126	130	128
19	WE 159	DIC286	2017-04-15		WE_159	DIC286	2017-04-21	146	183	164.5		19	WE 159	DIC286	2018-04-09	2018-04-13	118	122	120		19	WE 159	2019-04-24	2019-04-23	141	140	140.5
20	WE 227	TD005	2017-04-25		WE_227	TD005	2017-04-25	156	187	171.5		20	WE 227	TD005	2018-04-24	2018-04-26	133	135	134		20	WE 227	2019-04-28	2019-04-29	145	146	145.5
21	WE 75	DIC155	2017-04-16		WE_75	DIC155	2017-04-20	147	182	164.5		21	WE 75	DIC155	2018-04-14	2018-04-13	123	122	122.5		21	WE 75	2019-04-22	2019-04-27	139	144	141.5
22	WE 142	DIC264	2017-04-10		WE_142	DIC264	2017-04-11	141	173	157		22	WE142	DIC264	2018-04-06	2018-04-02	115	111	113		22	WE142	2019-04-12	2019-04-15	129	132	130.5
23	WE 272	TD214	2017-04-21		WE_272	TD214	2017-04-26	152	188	170		23	WE 272	TD214	2018-04-13	2018-04-13	122	122	122		23	WE 272	2019-04-15	2019-04-22	132	139	135.5
24	WE 169	DIC316	2017-04-16		WE_169	DIC316	2017-04-24	147	186	166.5		24	WE 169	DIC316	2018-04-09	2018-04-09	118	118	118		24	WE 169	2019-04-17	2019-04-17	134	134	134
25	WE 277	TD219	2017-04-10		WE_277	TD219	2017-04-21	141	183	162		25	WE 277	TD219	2018-04-13	2018-04-14	122	123	122.5		25	WE 277	2019-04-22	2019-04-22	139	139	139
26	WE 197	DIC354	2017-04-10		WE_197	DIC354	2017-04-14	141	176	158.5		26	WE 197	DIC354	2018-04-04	2018-04-06	113	115	114		26	WE 197	2019-04-22	2019-04-15	139	132	135.5
27	WE 193	DIC350	2017-04-18		WE_193	DIC350	2017-04-21	149	183	166		27	WE 193	DIC350	2018-04-13	2018-04-14	122	123	122.5		27	WE 193	2019-04-22	2019-04-22	139	139	139
28	WE 122	DIC237	2017-04-19		WE_122	DIC237	2017-04-22	150	184	167		28	WE 122	DIC237	2018-04-13	2018-04-18	122	127	124.5		28	WE 122	2019-04-29	2019-04-27	146	144	145
29	WE 204	DIC380	2017-04-14		WE_204	DIC380	2017-04-18	145	180	162.5		29	WE 204	DIC380	2018-04-05	2018-04-05	114	114	114		29	WE 204	2019-04-12	2019-04-17	129	134	131.5
30	WE 150	DIC272	2017-04-18		WE_150	DIC272	2017-04-17	149	179	164		30	WE 150	DIC272	2018-04-13	2018-04-14	122	123	122.5		30	WE 150	2019-04-23	2019-04-21	140	138	139
31	WE 273	TD215	2017-04-18		WE_273	TD215	2017-04-21	149	183	166		31	WE 273	TD215	2018-04-14	2018-04-14	123	123	123		31	WE 273	2019-04-25	2019-05-01	142	148	145
32	WE 41	DIC071	2017-04-18		WE_41	DIC071	2017-04-18	149	180	164.5		32	WE 41	DIC071	2018-04-12	2018-04-10	121	119	120		32	WE 41	2019-04-22	2019-04-23	139	140	139.5
33	WE 188	DIC344	2017-04-25		WE_188	DIC344	2017-04-22	156	184	170		33	WE 188	DIC344	2018-04-18	2018-04-17	127	126	126.5		33	WE 188	2019-04-30	2019-05-02	147	149	148
34	WE 241	TD022	2017-04-25		WE_241	TD022	2017-04-26	156	188	172		34	WE 241	TD022	2018-04-18	2018-04-25	127	134	130.5		34	WE 241	2019-04-30	2019-04-30	147	147	147
35	WE 17	DIC029	2017-04-19		WE_17	DIC029	2017-04-24	150	186	168		35	WE 17	DIC029	2018-04-20	2018-04-21	129	130	129.5		35	WE 17	2019-04-29	2019-04-25	146	142	144
36	WE 248	TD082	2017-04-21		WE_248	TD082	2017-04-18	152	180	166		36	WE 248	TD082	2018-04-10	2018-04-14	119	123	121		36	WE 248	2019-04-27	2019-04-29	144	146	145
37	WE 11	DIC019	2017-04-21		WE_11	DIC019	2017-04-20	152	182	167		37	WE 11	DIC019	2018-04-09	2018-04-09	118	118	118		37	WE 11	2019-04-24	2019-04-23	141	140	140.5
38	WE 149	DIC271	2017-04-21		WE_149	DIC271	2017-04-17	152	179	165.5		38	WE 149	DIC271	2018-04-10	2018-04-13	119	122	120.5		38	WE 149	2019-04-22	2019-04-15	139	132	135.5
39	WE 134	DIC250	2017-04-20		WE_134	DIC250	2017-04-14	151	176	163.5		39	WE 134	DIC250	2018-04-14	2018-04-03	123	112	117.5		39	WE 134	2019-04-29	2019-04-22	146	139	142.5
40	WE 236	TD015	2017-04-23		WE_236	TD015	2017-04-24	154	186	170		40	WE 236	TD015	2018-04-18	2018-04-28	127	137	132		40	WE 236	2019-05-07	2019-04-26	154	143	148.5
41	WE 243	TD077	2017-04-23		WE_243	TD077	2017-04-22	154	184	169		41	WE 243	TD077	2018-04-17	2018-04-24	126	133	129.5		41	WE 243	2019-04-29	2019-04-29	146	146	146
42	WE 151	DIC273	2017-04-18		WE_151	DIC273	2017-04-18	149	180	164.5		42	WE 151	DIC273	2018-04-10	2018-04-09	119	118	118.5		42	WE 151	2019-04-23	2019-04-17	140	134	137
43	WE 61	DIC110	2017-04-14		WE_61	DIC110	2017-04-14	145	176	160.5		43	WE 61	DIC110	2018-04-03	2018-04-04	112	113	112.5		43	WE 61	2019-04-13	2019-04-13	130	130	130
44	WE 13	DIC023	2017-04-25		WE_13	DIC023	2017-04-25	156	187	171.5		44	WE 13	DIC023	2018-04-26	2018-04-26	135	135	135		44	WE 13	2019-04-28	2019-05-02	145	149	147
45	WE 26	DIC043	2017-04-21		WE_26	DIC043	2017-04-21	152	183	167.5		45	WE 26	DIC043	2018-04-10	2018-04-17	119	126	122.5		45	WE 26	2019-04-26	2019-04-25	143	142	142.5
46	WE 109	DIC218	2017-04-25		WE_109	DIC218	2017-04-20	156	182	169		46	WE 109	DIC218	2018-04-13	2018-04-13	122	122	122		46	WE 109	2019-04-27	2019-04-28	144	145	144.5
47	WE 165	DIC293	2017-05-04		WE_165	DIC293	2017-04-27	165	189	177		47	WE 165	DIC293	2018-04-25	2018-04-19	134	128	131		47	WE 165	2019-05-08	2019-04-26	155	143	149
48	WE 285	TR39477	2017-05-01		WE_285	TR39477	2017-05-01	162	193	177.5		48	WE 285	TR39477	2018-04-25	2018-04-28	134	137	135.5		48	WE 285	2019-05-07	2019-05-09	154	156	155
49	WE 265	TD171	2017-04-25		WE_265	TD171	2017-04-28	156	190	173		49	WE 265	TD171	2018-04-20	2018-04-28	129	137	133		49	WE 265	2019-05-01	2019-04-29	148	146	147
50	WE 59	DIC107	2017-04-14		WE_59	DIC107	2017-04-11	145	173	159		50	WE 59	DIC107	2018-04-03	2018-04-04	112	113	112.5		50	WE 59	2019-04-15	2019-04-12	132	129	130.5
51	WE 97	DIC198	2017-04-15		WE_97	DIC198	2017-04-17	146	179	162.5		51	WE 97	DIC198	2018-04-07	2018-04-07	116	116	116		51	WE 97	2019-04-12	2019-04-17	129	134	131.5
52	WE 269	TD175	2017-04-29		WE_269	TD175	2017-04-27	160	189	174.5		52	WE 269	TD175	2018-04-27	2018-04-29	136	138	137		52	WE 269	2019-05-02	2019-05-03	149	150	149.5
53	WE 62	DIC111	2017-04-15		WE_62	DIC111	2017-04-14	146	176	161		53	WE 62	DIC111	2018-04-10	2018-04-06	119	115	117		53	WE 62	2019-04-13	2019-04-11	130	128	129
54	WE 267	TD173	2017-05-01		WE_267	TD173	2017-05-01	162	193	177.5		54	WE 267	TD173	2018-04-24	2018-04-25	133	134	133.5		54	WE 267	2019-05-03	2019-05-06	150	153	151.5
55	WE 123	DIC238	2017-04-24		WE_123	DIC238	2017-04-24	155	186	170.5		55	WE 123	DIC238	2018-04-14	2018-04-18	123	127	125		55	WE 123	2019-04-29	2019-04-20	146	137	141.5
56	WE 51	DIC086	2017-04-21		WE_51	DIC086	2017-04-07	152	169	160.5		56	WE 51	DIC086	2018-03-30	2018-04-04	108	113	110.5		56	WE 51	2019-04-13	2019-04-12	130	129	129.5
57	WE 163	DIC291	2017-04-24		WE_163	DIC291	2017-04-18	155	180	167.5		57	WE 163	DIC291	2018-04-13	2018-04-11	122	120	121		57	WE 163	2019-04-29	2019-04-25	146	142	144
58	WE 300	BonINTA Facon	-----		WE_300	BonINTA Facon	-----	N/A	N/A	N/A		58	WE 300	BonINTA Facon			N/A	N/A	N/A		58	WE 300			N/A	N/A	N/A
59	WE 106	DIC213	2017-04-21		WE_106	DIC213	2017-04-18	152	180	166		59	WE 106	DIC213	2018-04-09	2018-04-09	118	118	118		59	WE 106	2019-04-24	2019-04-24	141	141	141
60	WE 299	Buck Topacio	-----		WE_299	Buck Topacio	-----	N/A	N/A	N/A		60	WE 299	Buck Topacio			N/A	N/A	N/A		60	WE 299			N/A	N/A	N/A
61	WE 187	DIC343	2017-04-21		WE_187	DIC343	2017-04-18	152	180	166		61	WE 187	DIC343	2018-04-21	2018-04-24	130	133	131.5		61	WE 187	2019-04-30	2019-04-21	147	138	142.5
62	WE 120	DIC235	2017-04-24		WE_120	DIC235	2017-04-24	155	186	170.5		62	WE 120	DIC235	2018-04-20	2018-04-22	129	131	130		62	WE 120	2019-04-30	2019-05-02	147	149	148
63	WE 10	DIC016	2017-04-21		WE_10	DIC016	2017-04-23	152	185	168.5		63	WE 10	DIC016	2018-04-12	2018-04-21	121	130	125.5		63	WE 10	2019-04-28	2019-04-24	145	141	143
64	WE 35	DIC061	2017-04-21		WE_35	DIC061	2017-04-14	152	176	164		64	WE 35	DIC061	2018-04-07	2018-04-09	116	118	117		64	WE 35	2019-04-22	2019-04-24	139	141	140
65	WE 46	DIC076	2017-04-21		WE_46	DIC076	2017-04-21	152	183	167.5		65	WE 46	DIC076	2018-04-12	2018-04-13	121	122	121.5		65	WE 46	2019-04-20	2019-04-17	137	134	135.5
66	WE 104	DIC211	2017-04-26		WE_104	DIC211	2017-04-21	157	183	170		66	WE 104	DIC211	2018-04-12	2018-04-13	121	122	121.5		66	WE 104	2019-04-23	2019-04-28	140	145	142.5
67	WE 87	DIC181	2017-04-15		WE_87	DIC181	2017-04-14	146	176	161		67	WE 87	DIC181	2018-04-06	2018-04-11	115	120	117.5		67	WE 87	2019-04-15	2019-04-17	132	134	133
68	WE 140	DIC262	2017-04-24		WE_140	DIC262	2017-04-14	155	176	165.5		68	WE 140	DIC262	2018-04-06	2018-04-10	115	119	117		68	WE 140	2019-04-13	2019-04-23	130	140	135
69	WE 209	DIC388	2017-04-21		WE_209	DIC388	2017-04-24	152	186	169		69	WE 209	DIC388	2018-04-14	2018-04-21	123	130	126.5		69	WE 209	2019-04-29	2019-04-18	146	135	140.5
70	WE 1	DIC001	2017-04-21		WE_1	DIC001	2017-04-21	152	183	167.5		70	WE 1	DIC001	2018-04-13	2018-04-13	122	122	122		70	WE 1	2019-04-28	2019-04-22	145	139	142
71	WE 80	DIC166	2017-04-15		WE_80	DIC166	2017-04-14	146	176	161		71	WE 80	DIC166	2018-04-03	2018-04-06	112	115	113.5		71	WE 80	2019-04-10	2019-04-10	127	127	127
72	WE 184	DIC340	2017-04-24		WE_184	DIC340	2017-04-23	155	185	170		72	WE 184	DIC340	2018-04-13	2018-04-18	122	127	124.5		72	WE 184	2019-04-25	2019-04-25	142	142	142
73	WE 181	DIC335	2017-04-18		WE_181	DIC335	2017-04-19	149	181	165		73	WE 181	DIC335	2018-04-12	2018-04-03	121	112	116.5		73	WE 181	2019-04-15	2019-04-12	132	129	130.5
74	WE 117	DIC230	2017-05-01		WE_117	DIC230	2017-04-18	162	180	171		74	WE 117	DIC230	2018-04-18	2018-04-14	127	123	125		74	WE 117	2019-04-25	2019-05-01	142	148	145
75	WE 229	TD007	2017-05-04		WE_229	TD007	2017-04-26	165	188	176.5		75	WE 229	TD007	2018-04-25	2018-04-22	134	131	132.5		75	WE 229	2019-04-30	2019-04-28	147	145	146
76	WE 189	DIC345	2017-05-01		WE_189	DIC345	2017-04-26	162	188	175		76	WE 189	DIC345	2018-04-18	2018-04-18	127	127	127		76	WE 189	2019-04-29	2019-04-29	146	146	146
77	WE 242	TD076	2017-05-01		WE_242	TD076	2017-04-26	162	188	175		77	WE 242	TD076	2018-04-17	2018-04-17	126	126	126		77	WE 242	2019-05-07	2019-05-03	154	150	152
78	WE 7	DIC013	2017-04-21		WE_7	DIC013	2017-04-25	152	187	169.5		78	WE 7	DIC013	2018-04-11	2018-04-13	120	122	121		78	WE 7	2019-04-30	2019-04-30	147	147	147
79	WE 250	TD084	2017-04-21		WE_250	TD084	2017-04-24	152	186	169		79	WE 250	TD084	2018-04-17	2018-04-17	126	126	126		79	WE 250	2019-04-30	2019-04-25	147	142	144.5
80	WE 279	TD221	2017-04-18		WE_279	TD221	2017-04-26	149	188	168.5		80	WE 279	TD221	2018-04-13	2018-04-18	122	127	124.5		80	WE 279	2019-04-25	2019-04-22	142	139	140.5
81	WE 108	DIC217	2017-04-21		WE_108	DIC217	2017-04-18	152	180	166		81	WE 108	DIC217	2018-04-10	2018-04-14	119	123	121		81	WE 108	2019-04-30	2019-04-25	147	142	144.5
82	WE 263	TD141	2017-04-24		WE_263	TD141	2017-04-27	155	189	172		82	WE 263	TD141	2018-04-14	2018-04-16	123	125	124		82	WE 263	2019-04-29	2019-04-30	146	147	146.5
83	WE 298	Buck Esmeralda	2017-04-10		WE_298	Buck Esmeralda	2017-04-10	141	172	156.5		83	WE 298	Buck Esmeralda	2018-03-28	2018-04-10	106	119	112.5		83	WE 298	2019-04-08	2019-04-08	125	125	125
84	WE 179	DIC333	2017-04-10		WE_179	DIC333	2017-04-07	141	169	155		84	WE 179	DIC333	2018-04-04	2018-04-09	113	118	115.5		84	WE 179	2019-04-22	2019-04-09	139	126	132.5
85	WE 268	TD174	2017-04-26		WE_268	TD174	2017-04-26	157	188	172.5		85	WE 268	TD174	2018-04-18	2018-04-22	127	131	129		85	WE 268	2019-05-02	2019-04-30	149	147	148
86	WE 32	DIC049	2017-04-18		WE_32	DIC049	2017-04-14	149	176	162.5		86	WE 32	DIC049	2018-04-07	2018-04-10	116	119	117.5		86	WE 32	2019-04-22	2019-04-15	139	132	135.5
87	WE 186	DIC342_A	-----		WE_186	DIC342_A	2017-04-18	N/A	180	180		87	WE 186	DIC342_A	2018-04-13	2018-04-07	122	116	119		87	WE 186	2019-04-29	2019-04-22	146	139	142.5
88	WE 57	DIC105	2017-04-15		WE_57	DIC105	2017-04-17	146	179	162.5		88	WE 57	DIC105	2018-04-06	2018-04-09	115	118	116.5		88	WE 57	2019-04-13	2019-04-12	130	129	129.5
89	WE 132	DIC248	2017-04-15		WE_132	DIC248	2017-04-14	146	176	161		89	WE 132	DIC248	2018-04-04	2018-04-03	113	112	112.5		89	WE 132	2019-04-13	2019-04-17	130	134	132
90	WE 152	DIC275	2017-05-06		WE_152	DIC275	-----	167	N/A	167		90	WE 152	DIC275	2018-05-01	2018-05-06	140	145	142.5		90	WE 152	2019-05-08	2019-05-08	155	155	155
91	WE 126	DIC241	2017-04-21		WE_126	DIC241	2017-04-24	152	186	169		91	WE 126	DIC241	2018-04-14	2018-04-17	123	126	124.5		91	WE 126	2019-04-23	2019-04-26	140	143	141.5
92	WE 89	DIC183	2017-04-16		WE_89	DIC183	2017-04-14	147	176	161.5		92	WE 89	DIC183	2018-04-06	2018-04-09	115	118	116.5		92	WE 89	2019-04-12	2019-04-17	129	134	131.5
93	WE 54	DIC098	2017-04-10		WE_54	DIC098	2017-04-14	141	176	158.5		93	WE 54	DIC098	2018-04-07	2018-04-02	116	111	113.5		93	WE 54	2019-04-10	2019-04-12	127	129	128
94	WE 207	DIC386	2017-04-15		WE_207	DIC386	2017-04-14	146	176	161		94	WE 207	DIC386	2018-04-03	2018-04-04	112	113	112.5		94	WE 207	2019-04-10	2019-04-23	127	140	133.5
95	WE 256	TD134	2017-04-21		WE_256	TD134	2017-04-24	152	186	169		95	WE 256	TD134	2018-04-16	2018-04-18	125	127	126		95	WE 256	2019-04-22	2019-04-29	139	146	142.5
96	WE 286	Zavitan	2017-04-04		WE_286	Zavitan	2017-04-04	135	166	150.5		96	WE 286	Zavitan	2018-03-28	2018-03-28	106	106	106		96	WE 286	2019-04-08	2019-04-05	125	122	123.5
97	WE 24	DIC040	2017-04-21		WE_24	DIC040	2017-04-22	152	184	168		97	WE 24	DIC040	2018-04-18	2018-04-17	127	126	126.5		97	WE 24	2019-04-27	2019-04-26	144	143	143.5
98	WE 141	DIC263	2017-04-16		WE_141	DIC263	2017-04-17	147	179	163		98	WE 141	DIC263	2018-03-30	2018-04-04	108	113	110.5		98	WE 141	2019-04-12	2019-04-12	129	129	129
99	WE 283	TD225	2017-04-28		WE_283	TD225	2017-04-23	159	185	172		99	WE 283	TD225	2018-04-12	2018-04-13	121	122	121.5		99	WE 283	2019-04-25	2019-04-21	142	138	140
100	WE 195	DIC352	2017-04-17		WE_195	DIC352	2017-04-14	148	176	162		100	WE 195	DIC352	2018-04-12	2018-04-10	121	119	120		100	WE 195	2019-04-19	2019-04-22	136	139	137.5
101	WE 254	TD088	2017-04-22		WE_254	TD088	2017-04-22	153	184	168.5		101	WE 254	TD088	2018-04-13	2018-04-13	122	122	122		101	WE 254	2019-04-22	2019-04-23	139	140	139.5
102	WE 96	DIC197	2017-04-04		WE_96	DIC197	2017-04-10	135	172	153.5		102	WE 96	DIC197	2018-04-06	2018-04-07	115	116	115.5		102	WE 96	2019-04-12	2019-04-12	129	129	129
103	WE 93	DIC193	2017-04-22		WE_93	DIC193	2017-04-24	153	186	169.5		103	WE 93	DIC193	2018-04-09	2018-04-13	118	122	120		103	WE 93	2019-04-22	2019-04-15	139	132	135.5
104	WE 98	DIC199	2017-04-22		WE_98	DIC199	2017-04-21	153	183	168		104	WE 98	DIC199	2018-04-14	2018-04-13	123	122	122.5		104	WE 98	2019-04-22	2019-04-20	139	137	138
105	WE 174	DIC322	2017-04-15		WE_174	DIC322	2017-04-17	146	179	162.5		105	WE 174	DIC322	2018-04-09	2018-04-09	118	118	118		105	WE 174	2019-04-19	2019-04-15	136	132	134
106	WE 294	Buck Zafiro	2017-04-07		WE_294	Buck Zafiro	2017-04-10	138	172	155		106	WE 294	Buck Zafiro	2018-03-23	2018-03-17	101	95	98		106	WE 294	2019-04-27	2019-04-06	144	123	133.5
107	WE 115	DIC227	2017-04-22		WE_115	DIC227	2017-04-24	153	186	169.5		107	WE 115	DIC227	2018-04-24	2018-04-25	133	134	133.5		107	WE 115	2019-04-30	2019-05-02	147	149	148
108	WE 76	DIC156	2017-04-14		WE_76	DIC156	2017-04-17	145	179	162		108	WE 76	DIC156	2018-04-07	2018-04-07	116	116	116		108	WE 76	2019-04-22	2019-04-22	139	139	139
109	WE 288	biancuccia	-----		WE_288	biancuccia	-----	N/A	N/A	N/A		109	WE 288	biancuccia			N/A	N/A	N/A		109	WE 288			N/A	N/A	N/A
110	WE 6	DIC012	2017-04-17		WE_6	DIC012	2017-04-20	148	182	165		110	WE 6	DIC012	2018-04-09	2018-04-12	118	121	119.5		110	WE 6	2019-04-24	2019-04-22	141	139	140
111	WE 185	DIC341	2017-04-14		WE_185	DIC341	2017-04-17	145	179	162		111	WE 185	DIC341	2018-04-10	2018-04-10	119	119	119		111	WE 185	2019-04-24	2019-04-28	141	145	143
112	WE 44	DIC074	2017-04-14		WE_44	DIC074	2017-04-21	145	183	164		112	WE 44	DIC074	2018-04-10	2018-04-09	119	118	118.5		112	WE 44	2019-04-22	2019-04-22	139	139	139
113	WE 135	DIC255	2017-04-14		WE_135	DIC255	2017-04-17	145	179	162		113	WE 135	DIC255	2018-04-12	2018-04-09	121	118	119.5		113	WE 135	2019-04-12	2019-04-12	129	129	129
114	WE 238	TD019	2017-04-19		WE_238	TD019	2017-04-24	150	186	168		114	WE 238	TD019	2018-04-25	2018-04-23	134	132	133		114	WE 238	2019-04-29	2019-04-26	146	143	144.5
115	WE 138	DIC259	2017-04-10		WE_138	DIC259	2017-04-17	141	179	160		115	WE 138	DIC259	2018-04-07	2018-04-07	116	116	116		115	WE 138	2019-04-10	2019-04-17	127	134	130.5
116	WE 271	TD213	2017-04-17		WE_271	TD213	2017-04-26	148	188	168		116	WE 271	TD213	2018-04-20	2018-04-24	129	133	131		116	WE 271	2019-04-26	2019-04-23	143	140	141.5
117	WE 27	DIC044	2017-04-17		WE_27	DIC044	2017-04-18	148	180	164		117	WE 27	DIC044	2018-04-21	2018-04-14	130	123	126.5		117	WE 27	2019-04-27	2019-04-27	144	144	144
118	WE 191	DIC348	2017-04-17		WE_191	DIC348	2017-04-20	148	182	165		118	WE 191	DIC348	2018-04-09	2018-04-12	118	121	119.5		118	WE 191	2019-04-20	2019-04-19	137	136	136.5
119	WE 196	DIC353_A	-----		WE_196	DIC353_A	-----	N/A	N/A	N/A		119	WE 196	DIC353_A			N/A	N/A	N/A		119	WE 196			N/A	N/A	N/A
120	WE 215	DIC395	2017-04-22		WE_215	DIC395	2017-04-24	153	186	169.5		120	WE 215	DIC395	2018-04-13	2018-04-17	122	126	124		120	WE 215	2019-04-27	2019-04-25	144	142	143
121	WE 70	DIC129	2017-04-04		WE_70	DIC129	2017-04-14	135	176	155.5		121	WE 70	DIC129	2018-04-02	2018-04-03	111	112	111.5		121	WE 70	2019-04-10	2019-04-18	127	135	131
122	WE 37	DIC064	2017-04-10		WE_37	DIC064	2017-04-17	141	179	160		122	WE 37	DIC064	2018-04-03	2018-04-04	112	113	112.5		122	WE 37	2019-04-12	2019-04-13	129	130	129.5
123	WE 85	DIC173	2017-04-17		WE_85	DIC173	2017-04-18	148	180	164		123	WE 85	DIC173	2018-04-14	2018-04-14	123	123	123		123	WE 85	2019-04-22	2019-04-25	139	142	140.5
124	WE 53	DIC089	2017-04-07		WE_53	DIC089	2017-04-14	138	176	157		124	WE 53	DIC089	2018-04-06	2018-04-04	115	113	114		124	WE 53	2019-04-12	2019-04-15	129	132	130.5
125	WE 205	DIC381	2017-04-11		WE_205	DIC381	2017-04-14	142	176	159		125	WE 205	DIC381	2018-04-09	2018-04-06	118	115	116.5		125	WE 205	2019-04-12	2019-04-12	129	129	129
126	WE 112	DIC222	2017-04-22		WE_112	DIC222	2017-04-22	153	184	168.5		126	WE 112	DIC222	2018-04-21	2018-04-22	130	131	130.5		126	WE 112	2019-04-29	2019-04-30	146	147	146.5
127	WE 33	DIC055	2017-04-14		WE_33	DIC055	2017-04-14	145	176	160.5		127	WE 33	DIC055	2018-04-09	2018-04-10	118	119	118.5		127	WE 33	2019-04-15	2019-04-12	132	129	130.5
128	WE 16	DIC028	2017-04-17		WE_16	DIC028	2017-04-19	148	181	164.5		128	WE 16	DIC028	2018-04-20	2018-04-24	129	133	131		128	WE 16	2019-04-30	2019-04-28	147	145	146
129	WE 118	DIC232	2017-04-21		WE_118	DIC232	2017-04-20	152	182	167		129	WE 118	DIC232	2018-04-26	2018-04-17	135	126	130.5		129	WE 118	2019-04-30	2019-04-26	147	143	145
130	WE 293	BonINTA Quillen	2017-04-26		WE_293	BonINTA Quillen	2017-04-26	157	188	172.5		130	WE 293	BonINTA Quillen	2018-04-18	2018-04-17	127	126	126.5		130	WE 293	2019-04-30	2019-05-02	147	149	148
131	WE 208	DIC387	2017-04-25		WE_208	DIC387	2017-04-25	156	187	171.5		131	WE 208	DIC387	2018-04-14	2018-04-14	123	123	123		131	WE 208	2019-04-27	2019-04-27	144	144	144
132	WE 143	DIC265	-----		WE_143	DIC265	-----	N/A	N/A	N/A		132	WE 143	DIC265			N/A	N/A	N/A		132	WE 143			N/A	N/A	N/A
133	WE 56	DIC101	2017-04-11		WE_56	DIC101	2017-04-17	142	179	160.5		133	WE 56	DIC101	2018-04-06	2018-04-07	115	116	115.5		133	WE 56	2019-04-13	2019-04-10	130	127	128.5
134	WE 121	DIC236	2017-04-20		WE_121	DIC236	2017-04-26	151	188	169.5		134	WE 121	DIC236	2018-04-17	2018-04-19	126	128	127		134	WE 121	2019-04-30	2019-04-27	147	144	145.5
135	WE 291	Svevo	2017-04-04		WE_291	Svevo	2017-04-04	135	166	150.5		135	WE 291	Svevo	2018-03-26	2018-03-26	104	104	104		135	WE 291	2019-04-08	2019-04-04	125	121	123
136	WE 266	TD172	2017-05-01		WE_266	TD172	2017-04-30	162	192	177		136	WE 266	TD172	2018-04-28	2018-04-29	137	138	137.5		136	WE 266	2019-05-01	2019-05-01	148	148	148
137	WE 144	DIC266	2017-04-11		WE_144	DIC266	2017-04-19	142	181	161.5		137	WE 144	DIC266	2018-04-09	2018-04-10	118	119	118.5		137	WE 144	2019-04-15	2019-04-15	132	132	132
138	WE 81	DIC168	2017-04-10		WE_81	DIC168	2017-04-14	141	176	158.5		138	WE 81	DIC168	2018-04-10	2018-04-05	119	114	116.5		138	WE 81	2019-04-19	2019-04-06	136	123	129.5
139	WE 287	L249	-----		WE_287	L249	-----	N/A	N/A	N/A		139	WE 287	L249			N/A	N/A	N/A		139	WE 287			N/A	N/A	N/A
140	WE 160	DIC288	2017-05-01		WE_160	DIC288	-----	162	#VALUE!	#VALUE!		140	WE 160	DIC288	2018-04-28	2018-05-06	137	145	141		140	WE 160	2019-05-12	2019-05-08	159	155	157
141	WE 223	TD001	2017-04-22		WE_223	TD001	2017-04-27	153	189	171		141	WE 223	TD001	2018-04-24	2018-04-24	133	133	133		141	WE 223	2019-04-30	2019-04-29	147	146	146.5
142	WE 12	DIC020	2017-04-22		WE_12	DIC020	2017-04-21	153	183	168		142	WE 12	DIC020	2018-04-12	2018-04-14	121	123	122		142	WE 12	2019-04-25	2019-04-29	142	146	144
143	WE 40	DIC070	2017-04-17		WE_40	DIC070	2017-04-21	148	183	165.5		143	WE 40	DIC070	2018-04-06	2018-04-04	115	113	114		143	WE 40	2019-04-15	2019-04-15	132	132	132
144	WE 125	DIC240	2017-04-22		WE_125	DIC240	2017-04-21	153	183	168		144	WE 125	DIC240	2018-04-13	2018-04-15	122	124	123		144	WE 125	2019-04-15	2019-04-27	132	144	138
145	WE 3	DIC003	2017-04-19		WE_3	DIC003	2017-04-22	150	184	167		145	WE 3	DIC003	2018-04-11	2018-04-13	120	122	121		145	WE 3	2019-04-23	2019-04-18	140	135	137.5
146	WE 100	DIC201	2017-04-17		WE_100	DIC201	2017-04-24	148	186	167		146	WE 100	DIC201	2018-04-11	2018-04-14	120	123	121.5		146	WE 100	2019-04-23	2019-04-25	140	142	141
147	WE 63	DIC116	2017-04-10		WE_63	DIC116	2017-04-10	141	172	156.5		147	WE 63	DIC116	2018-04-05	2018-04-03	114	112	113		147	WE 63	2019-04-10	2019-04-12	127	129	128
148	WE 199	DIC375	2017-04-20		WE_199	DIC375	2017-04-21	151	183	167		148	WE 199	DIC375	2018-04-13	2018-04-13	122	122	122		148	WE 199	2019-04-24	2019-04-27	141	144	142.5
149	WE 228	TD006	2017-04-22		WE_228	TD006	2017-04-24	153	186	169.5		149	WE 228	TD006	2018-04-22	2018-04-21	131	130	130.5		149	WE 228	2019-04-30	2019-05-01	147	148	147.5
150	WE 280	TD222	2017-04-17		WE_280	TD222	2017-04-20	148	182	165		150	WE 280	TD222	2018-04-14	2018-04-19	123	128	125.5		150	WE 280	2019-04-25	2019-04-25	142	142	142
151	WE 103	DIC207	2017-04-21		WE_103	DIC207	2017-04-23	152	185	168.5		151	WE 103	DIC207	2018-04-14	2018-04-14	123	123	123		151	WE 103	2019-04-25	2019-04-25	142	142	142
152	WE 168	DIC314_A	2017-04-17		WE_168	DIC314_A	2017-04-18	148	180	164		152	WE 168	DIC314_A	2018-04-17	2018-04-13	126	122	124		152	WE 168	2019-04-26	2019-04-22	143	139	141
153	WE 148	DIC270	2017-04-17		WE_148	DIC270	2017-04-18	148	180	164		153	WE 148	DIC270	2018-04-13	2018-04-09	122	118	120		153	WE 148	2019-04-26	2019-04-20	143	137	140
154	WE 111	DIC221	2017-04-14		WE_111	DIC221	2017-04-17	145	179	162		154	WE 111	DIC221	2018-04-10	2018-04-09	119	118	118.5		154	WE 111	2019-04-24	2019-04-17	141	134	137.5
155	WE 79	DIC163	2017-04-10		WE_79	DIC163	2017-04-14	141	176	158.5		155	WE 79	DIC163	2018-03-31	2018-04-01	109	110	109.5		155	WE 79	2019-04-15	2019-04-09	132	126	129
156	WE 226	TD004	2017-04-23		WE_226	TD004	2017-04-26	154	188	171		156	WE 226	TD004	2018-04-22	2018-04-21	131	130	130.5		156	WE 226	2019-05-04	2019-04-30	151	147	149
157	WE 258	TD136	2017-04-22		WE_258	TD136	2017-04-26	153	188	170.5		157	WE 258	TD136	2018-04-17	2018-04-14	126	123	124.5		157	WE 258	2019-05-02	2019-04-26	149	143	146
158	WE 146	DIC268	2017-04-14		WE_146	DIC268	2017-04-16	145	178	161.5		158	WE 146	DIC268	2018-04-09	2018-04-07	118	116	117		158	WE 146	2019-04-16	2019-04-13	133	130	131.5
159	WE 260	TD138	2017-04-20		WE_260	TD138	2017-04-26	151	188	169.5		159	WE 260	TD138	2018-04-20	2018-04-14	129	123	126		159	WE 260	2019-05-02	2019-04-29	149	146	147.5
160	WE 15	DIC027	2017-04-17		WE_15	DIC027	2017-04-18	148	180	164		160	WE 15	DIC027	2018-04-11	2018-04-12	120	121	120.5		160	WE 15	2019-04-30	2019-04-25	147	142	144.5
161	WE 153	DIC276	2017-04-17		WE_153	DIC276	2017-04-18	148	180	164		161	WE 153	DIC276	2018-04-11	2018-04-10	120	119	119.5		161	WE 153	2019-04-24	2019-04-23	141	140	140.5
162	WE 244	TD078	2017-04-18		WE_244	TD078	2017-04-22	149	184	166.5		162	WE 244	TD078	2018-04-19	2018-04-24	128	133	130.5		162	WE 244	2019-04-30	2019-04-29	147	146	146.5
163	WE 218	DIC398	2017-04-05		WE_218	DIC398	2017-04-04	136	166	151		163	WE 218	DIC398	2018-04-02	2018-03-28	111	106	108.5		163	WE 218	2019-04-08	2019-04-08	125	125	125
164	WE 173	DIC321	2017-04-14		WE_173	DIC321	2017-04-17	145	179	162		164	WE 173	DIC321	2018-04-12	2018-04-07	121	116	118.5		164	WE 173	2019-04-26	2019-04-16	143	133	138
165	WE 137	DIC258	2017-04-17		WE_137	DIC258	2017-04-18	148	180	164		165	WE 137	DIC258	2018-04-07	2018-04-09	116	118	117		165	WE 137	2019-04-16	2019-04-12	133	129	131
166	WE 130	DIC246	2017-04-14		WE_130	DIC246	2017-04-17	145	179	162		166	WE 130	DIC246	2018-04-07	2018-04-03	116	112	114		166	WE 130	2019-04-13	2019-04-12	130	129	129.5
167	WE 190	DIC346_A	2017-04-14		WE_190	DIC346_A	2017-04-18	145	180	162.5		167	WE 190	DIC346_A	2018-04-05	2018-04-06	114	115	114.5		167	WE 190	2019-04-15	2019-04-12	132	129	130.5
168	WE 31	DIC048	2017-04-17		WE_31	DIC048	2017-04-17	148	179	163.5		168	WE 31	DIC048	2018-04-07	2018-04-07	116	116	116		168	WE 31	2019-04-15	2019-04-15	132	132	132
169	WE 52	DIC088	2017-04-11		WE_52	DIC088	2017-04-14	142	176	159		169	WE 52	DIC088	2018-04-03	2018-04-04	112	113	112.5		169	WE 52	2019-04-24	2019-04-15	141	132	136.5
170	WE 113	DIC223	2017-04-22		WE_113	DIC223	2017-04-21	153	183	168		170	WE 113	DIC223	2018-04-14	2018-04-14	123	123	123		170	WE 113	2019-05-06	2019-04-24	153	141	147
171	WE 110	DIC219	2017-04-22		WE_110	DIC219	2017-04-20	153	182	167.5		171	WE 110	DIC219	2018-04-10	2018-04-13	119	122	120.5		171	WE 110	2019-04-25	2019-04-29	142	146	144
172	WE 74	DIC144	2017-04-07		WE_74	DIC144	2017-04-14	138	176	157		172	WE 74	DIC144	2018-03-28	2018-04-09	106	118	112		172	WE 74	2019-04-08	2019-04-08	125	125	125
173	WE 83	DIC171	2017-04-14		WE_83	DIC171	2017-04-14	145	176	160.5		173	WE 83	DIC171	2018-04-07	2018-04-12	116	121	118.5		173	WE 83	2019-04-15	2019-04-15	132	132	132
174	WE 166	DIC294	2017-04-17		WE_166	DIC294	2017-04-24	148	186	167		174	WE 166	DIC294	2018-04-13	2018-04-17	122	126	124		174	WE 166	2019-04-29	2019-04-27	146	144	145
175	WE 65	DIC119	2017-04-04		WE_65	DIC119	2017-04-06	135	168	151.5		175	WE 65	DIC119	2018-03-26	2018-04-04	104	113	108.5		175	WE 65	2019-04-08	2019-04-09	125	126	125.5
176	WE 222	DIC402	2017-04-10		WE_222	DIC402	2017-04-11	141	173	157		176	WE 222	DIC402	2018-03-24	2018-03-26	102	104	103		176	WE 222	2019-04-05	2019-04-05	122	122	122
177	WE 67	DIC124	2017-04-11		WE_67	DIC124	2017-04-14	142	176	159		177	WE 67	DIC124	2018-04-07	2018-04-06	116	115	115.5		177	WE 67	2019-04-10	2019-04-16	127	133	130
178	WE 275	TD217	2017-04-17		WE_275	TD217	2017-04-17	148	179	163.5		178	WE 275	TD217	2018-04-14	2018-04-14	123	123	123		178	WE 275	2019-04-25	2019-04-22	142	139	140.5
179	WE 171	DIC318	2017-04-17		WE_171	DIC318	2017-04-18	148	180	164		179	WE 171	DIC318	2018-04-04	2018-04-06	113	115	114		179	WE 171	2019-04-15	2019-04-15	132	132	132
180	WE 276	TD218	2017-04-17		WE_276	TD218	2017-04-19	148	181	164.5		180	WE 276	TD218	2018-04-16	2018-04-11	125	120	122.5		180	WE 276	2019-04-26	2019-04-23	143	140	141.5
181	WE 162	DIC290	2017-04-25		WE_162	DIC290	2017-04-26	156	188	172		181	WE 162	DIC290	2018-04-28	2018-04-25	137	134	135.5		181	WE 162	2019-05-01	2019-05-12	148	159	153.5
182	WE 50	DIC082	2017-04-11		WE_50	DIC082	2017-04-14	142	176	159		182	WE 50	DIC082	2018-04-06	2018-04-05	115	114	114.5		182	WE 50	2019-04-15	2019-04-15	132	132	132
183	WE 183	DIC339	2017-04-17		WE_183	DIC339	2017-04-14	148	176	162		183	WE 183	DIC339	2018-04-07	2018-04-07	116	116	116		183	WE 183	2019-04-16	2019-04-17	133	134	133.5
184	WE 202	DIC378	-----		WE_202	DIC378	-----	N/A	N/A	N/A		184	WE 202	DIC378			N/A	N/A	N/A		184	WE 202			N/A	N/A	N/A
185	WE 177	DIC325	2017-04-17		WE_177	DIC325	2017-04-19	148	181	164.5		185	WE 177	DIC325	2018-04-14	2018-04-13	123	122	122.5		185	WE 177	2019-04-23	2019-04-24	140	141	140.5
186	WE 116	DIC229	2017-04-17		WE_116	DIC229	2017-04-19	148	181	164.5		186	WE 116	DIC229	2018-04-21	2018-04-21	130	130	130		186	WE 116	2019-04-29	2019-04-30	146	147	146.5
187	WE 19	DIC032	2017-04-17		WE_19	DIC032	2017-04-21	148	183	165.5		187	WE 19	DIC032	2018-04-17	2018-04-22	126	131	128.5		187	WE 19	2019-04-30	2019-04-30	147	147	147
188	WE 289	timilia	2017-05-05		WE_289	timilia	-----	166	N/A	166		188	WE 289	timilia	2018-04-29	2018-04-13	138	122	130		188	WE 289	2019-05-02	2019-04-29	149	146	147.5
189	WE 66	DIC123	2017-04-17		WE_66	DIC123	2017-04-24	148	186	167		189	WE 66	DIC123	2018-04-07	2018-04-09	116	118	117		189	WE 66	2019-04-17	2019-04-18	134	135	134.5
190	WE 295	Buck Granate	2017-04-22		WE_295	Buck Granate	2017-04-24	153	186	169.5		190	WE 295	Buck Granate	2018-04-13	2018-04-13	122	122	122		190	WE 295	2019-04-25	2019-04-22	142	139	140.5
191	WE 234	TD012	2017-04-22		WE_234	TD012	2017-04-27	153	189	171		191	WE 234	TD012	2018-04-20	2018-04-23	129	132	130.5		191	WE 234	2019-05-01	2019-05-02	148	149	148.5
192	WE 210	DIC389	2017-04-24		WE_210	DIC389	2017-04-27	155	189	172		192	WE 210	DIC389	2018-04-16	2018-04-16	125	125	125		192	WE 210	2019-04-29	2019-04-26	146	143	144.5
193	WE 92	DIC192	2017-04-14		WE_92	DIC192	2017-04-17	145	179	162		193	WE 92	DIC192	2018-04-09	2018-04-09	118	118	118		193	WE 92	2019-04-17	2019-04-21	134	138	136
194	WE 58	DIC106	2017-04-24		WE_58	DIC106	2017-04-17	155	179	167		194	WE 58	DIC106	2018-04-09	2018-04-07	118	116	117		194	WE 58	2019-04-26	2019-04-12	143	129	136
195	WE 245	TD079	2017-04-24		WE_245	TD079	2017-04-24	155	186	170.5		195	WE 245	TD079	2018-04-19	2018-04-21	128	130	129		195	WE 245	2019-05-02	2019-04-29	149	146	147.5
196	WE 90	DIC188	2017-04-11		WE_90	DIC188	2017-04-14	142	176	159		196	WE 90	DIC188	2018-04-03	2018-04-04	112	113	112.5		196	WE 90	2019-04-15	2019-04-12	132	129	130.5
197	WE 48	DIC078	2017-04-14		WE_48	DIC078	2017-04-17	145	179	162		197	WE 48	DIC078	2018-04-07	2018-04-07	116	116	116		197	WE 48	2019-04-12	2019-04-15	129	132	130.5
198	WE 71	DIC130	2017-04-23		WE_71	DIC130	2017-04-21	154	183	168.5		198	WE 71	DIC130	2018-04-12	2018-04-10	121	119	120		198	WE 71	2019-04-15	2019-04-22	132	139	135.5
199	WE 82	DIC170	2017-04-14		WE_82	DIC170	2017-04-14	145	176	160.5		199	WE 82	DIC170	2018-04-07	2018-04-07	116	116	116		199	WE 82	2019-04-11	2019-04-15	128	132	130
200	WE 167	DIC311	2017-04-10		WE_167	DIC311	2017-04-14	141	176	158.5		200	WE 167	DIC311	2018-04-05	2018-04-06	114	115	114.5		200	WE 167	2019-04-11	2019-04-12	128	129	128.5
201	WE 237	TD018	2017-04-23		WE_237	TD018	2017-04-24	154	186	170		201	WE 237	TD018	2018-04-24	2018-04-22	133	131	132		201	WE 237	2019-05-01	2019-05-04	148	151	149.5
202	WE 180	DIC334	2017-04-17		WE_180	DIC334	-----	148	N/A	148		202	WE 180	DIC334	2018-04-13	2018-04-09	122	118	120		202	WE 180	2019-04-15	2019-04-15	132	132	132
203	WE 239	TD020	2017-04-23		WE_239	TD020	-----	154	N/A	154		203	WE 239	TD020	2018-04-29	2018-04-21	138	130	134		203	WE 239	2019-05-02	2019-04-30	149	147	148
204	WE 18	DIC030	2017-04-18		WE_18	DIC030	2017-04-21	149	183	166		204	WE 18	DIC030	2018-04-23	2018-04-22	132	131	131.5		204	WE 18	2019-04-29	2019-04-30	146	147	146.5
205	WE 129	DIC244	2017-04-17		WE_129	DIC244	2017-04-14	148	176	162		205	WE 129	DIC244	2018-04-05	2018-04-05	114	114	114		205	WE 129	2019-04-15	2019-04-12	132	129	130.5
206	WE 194	DIC351	2017-04-17		WE_194	DIC351	2017-04-18	148	180	164		206	WE 194	DIC351	2018-04-13	2018-04-14	122	123	122.5		206	WE 194	2019-04-25	2019-04-23	142	140	141
207	WE 297	BonINTA Carilo	2017-04-11		WE_297	BonINTA Carilo	2017-04-11	142	173	157.5		207	WE 297	BonINTA Carilo	2018-03-31	2018-03-26	109	104	106.5		207	WE 297	2019-04-10	2019-04-12	127	129	128
208	WE 8	DIC014	2017-04-18		WE_8	DIC014	2017-04-17	149	179	164		208	WE 8	DIC014	2018-04-13	2018-04-12	122	121	121.5		208	WE 8	2019-04-25	2019-04-25	142	142	142
209	WE 124	DIC239	2017-04-18		WE_124	DIC239	2017-04-20	149	182	165.5		209	WE 124	DIC239	2018-04-21	2018-04-20	130	129	129.5		209	WE 124	2019-04-29	2019-04-25	146	142	144
210	WE 23	DIC038	2017-04-23		WE_23	DIC038	2017-04-22	154	184	169		210	WE 23	DIC038	2018-04-14	2018-04-17	123	126	124.5		210	WE 23	2019-04-30	2019-04-26	147	143	145
211	WE 203	DIC379	2017-04-17		WE_203	DIC379	2017-04-17	148	179	163.5		211	WE 203	DIC379	2018-04-06	2018-04-04	115	113	114		211	WE 203	2019-04-15	2019-04-11	132	128	130
212	WE 282	TD224	2017-04-23		WE_282	TD224	2017-04-23	154	185	169.5		212	WE 282	TD224	2018-04-14	2018-04-16	123	125	124		212	WE 282	2019-04-29	2019-04-30	146	147	146.5
213	WE 88	DIC182	2017-04-17		WE_88	DIC182	2017-04-21	148	183	165.5		213	WE 88	DIC182	2018-04-09	2018-04-06	118	115	116.5		213	WE 88	2019-04-13	2019-04-15	130	132	131
214	WE 72	DIC131	2017-04-11		WE_72	DIC131	2017-04-11	142	173	157.5		214	WE 72	DIC131	2018-04-07	2018-04-02	116	111	113.5		214	WE 72	2019-04-15	2019-04-15	132	132	132
215	WE 281	TD223	2017-04-18		WE_281	TD223	2017-04-19	149	181	165		215	WE 281	TD223	2018-04-14	2018-04-18	123	127	125		215	WE 281	2019-04-20	2019-04-24	137	141	139
216	WE 119	DIC234	2017-04-23		WE_119	DIC234	2017-04-22	154	184	169		216	WE 119	DIC234	2018-04-14	2018-04-30	123	139	131		216	WE 119	2019-04-28	2019-04-30	145	147	146
217	WE 231	TD009	2017-04-22		WE_231	TD009	2017-04-25	153	187	170		217	WE 231	TD009	2018-04-17	2018-04-24	126	133	129.5		217	WE 231	2019-04-28	2019-04-30	145	147	146
218	WE 102	DIC206	2017-04-18		WE_102	DIC206	2017-04-18	149	180	164.5		218	WE 102	DIC206	2018-04-14	2018-04-14	123	123	123		218	WE 102	2019-04-20	2019-04-25	137	142	139.5
219	WE 55	DIC100	2017-04-18		WE_55	DIC100	2017-04-17	149	179	164		219	WE 55	DIC100	2018-04-12	2018-04-09	121	118	119.5		219	WE 55	2019-04-15	2019-04-15	132	132	132
220	WE 259	TD137	2017-04-22		WE_259	TD137	2017-04-26	153	188	170.5		220	WE 259	TD137	2018-04-17	2018-04-14	126	123	124.5		220	WE 259	2019-04-30	2019-04-30	147	147	147
221	WE 36	DIC062	2017-04-10		WE_36	DIC062	2017-04-18	141	180	160.5		221	WE 36	DIC062	2018-04-13	2018-04-09	122	118	120		221	WE 36	2019-04-12	2019-04-13	129	130	129.5
222	WE 91	DIC191	2017-04-14		WE_91	DIC191	2017-04-16	145	178	161.5		222	WE 91	DIC191	2018-04-13	2018-04-12	122	121	121.5		222	WE 91	2019-04-16	2019-04-23	133	140	136.5
223	WE 214	DIC394	2017-04-25		WE_214	DIC394	2017-04-23	156	185	170.5		223	WE 214	DIC394	2018-04-13	2018-04-13	122	122	122		223	WE 214	2019-04-26	2019-04-22	143	139	141
224	WE 247	TD081	2017-04-25		WE_247	TD081	2017-04-23	156	185	170.5		224	WE 247	TD081	2018-04-21	2018-04-18	130	127	128.5		224	WE 247	2019-05-04	2019-05-01	151	148	149.5
225	WE 253	TD087	2017-04-18		WE_253	TD087	2017-04-23	149	185	167		225	WE 253	TD087	2018-04-14	2018-04-18	123	127	125		225	WE 253	2019-04-30	2019-04-30	147	147	147
226	WE 136	DIC256	2017-04-26		WE_136	DIC256	2017-04-22	157	184	170.5		226	WE 136	DIC256	2018-04-10	2018-04-10	119	119	119		226	WE 136	2019-04-26	2019-04-16	143	133	138
227	WE 249	TD083	2017-04-25		WE_249	TD083	2017-04-24	156	186	171		227	WE 249	TD083	2018-04-18	2018-04-21	127	130	128.5		227	WE 249	2019-04-30	2019-04-28	147	145	146
228	WE 224	TD002	2017-04-22		WE_224	TD002	2017-04-21	153	183	168		228	WE 224	TD002	2018-04-27	2018-04-18	136	127	131.5		228	WE 224	2019-04-30	2019-04-22	147	139	143
229	WE 2	DIC002	2017-04-14		WE_2	DIC002	2017-04-17	145	179	162		229	WE 2	DIC002	2018-04-07	2018-04-05	116	114	115		229	WE 2	2019-04-13	2019-04-15	130	132	131
230	WE 156	DIC283	2017-04-18		WE_156	DIC283	2017-04-20	149	182	165.5		230	WE 156	DIC283	2018-04-14	2018-04-14	123	123	123		230	WE 156	2019-04-22	2019-05-02	139	149	144
231	WE 172	DIC320	2017-04-17		WE_172	DIC320	2017-04-20	148	182	165		231	WE 172	DIC320	2018-04-14	2018-04-14	123	123	123		231	WE 172	2019-04-22	2019-04-19	139	136	137.5
232	WE 73	DIC133	2017-04-07		WE_73	DIC133	2017-04-14	138	176	157		232	WE 73	DIC133	2018-04-06	2018-04-06	115	115	115		232	WE 73	2019-04-12	2019-04-12	129	129	129
233	WE 84	DIC172	2017-04-21		WE_84	DIC172	2017-04-20	152	182	167		233	WE 84	DIC172	2018-04-13	2018-04-09	122	118	120		233	WE 84	2019-04-22	2019-04-20	139	137	138
234	WE 213	DIC393	2017-04-17		WE_213	DIC393	2017-04-21	148	183	165.5		234	WE 213	DIC393	2018-04-09	2018-04-13	118	122	120		234	WE 213	2019-04-22	2019-04-25	139	142	140.5
235	WE 77	DIC158	2017-04-17		WE_77	DIC158	2017-04-10	148	172	160		235	WE 77	DIC158	2018-04-06	2018-04-06	115	115	115		235	WE 77	2019-04-12	2019-04-22	129	139	134
236	WE 21	DIC035	2017-04-21		WE_21	DIC035	2017-04-22	152	184	168		236	WE 21	DIC035	2018-04-14	2018-04-22	123	131	127		236	WE 21	2019-04-29	2019-04-28	146	145	145.5
237	WE 220	DIC400	2017-04-17		WE_220	DIC400	2017-04-19	148	181	164.5		237	WE 220	DIC400	2018-04-06	2018-04-07	115	116	115.5		237	WE 220	2019-04-12	2019-04-17	129	134	131.5
238	WE 161	DIC289	2017-05-05		WE_161	DIC289	2017-04-22	166	184	175		238	WE 161	DIC289	2018-05-01	2018-04-04	140	113	126.5		238	WE 161	2019-05-10	2019-04-15	157	132	144.5
239	WE 170	DIC317	2017-04-14		WE_170	DIC317	2017-04-14	145	176	160.5		239	WE 170	DIC317	2018-04-06	2018-04-06	115	115	115		239	WE 170	2019-05-01	2019-04-15	148	132	140
240	WE 206	DIC382	2017-04-22		WE_206	DIC382	2017-04-21	153	183	168		240	WE 206	DIC382	2018-04-14	2018-04-13	123	122	122.5		240	WE 206	2019-04-26	2019-04-26	143	143	143
241	WE 30	DIC046	2017-04-17		WE_30	DIC046	2017-04-22	148	184	166		241	WE 30	DIC046	2018-04-12	2018-04-13	121	122	121.5		241	WE 30	2019-04-26	2019-04-28	143	145	144
242	WE 198	DIC359	2017-04-17		WE_198	DIC359	2017-04-18	148	180	164		242	WE 198	DIC359	2018-04-14	2018-04-13	123	122	122.5		242	WE 198	2019-04-15	2019-04-15	132	132	132
243	WE 45	DIC075	2017-04-28		WE_45	DIC075	2017-04-21	159	183	171		243	WE 45	DIC075	2018-04-14	2018-04-18	123	127	125		243	WE 45	2019-04-19	2019-04-25	136	142	139
244	WE 201	DIC377	2017-04-05		WE_201	DIC377	2017-04-07	136	169	152.5		244	WE 201	DIC377	2018-04-17	2018-04-14	126	123	124.5		244	WE 201	2019-04-06	2019-04-08	123	125	124
245	WE 158	DIC285	2017-04-17		WE_158	DIC285	2017-04-21	148	183	165.5		245	WE 158	DIC285	2018-04-14	2018-04-13	123	122	122.5		245	WE 158	2019-04-22	2019-04-23	139	140	139.5
246	WE 94	DIC195	2017-04-14		WE_94	DIC195	2017-04-18	145	180	162.5		246	WE 94	DIC195	2018-04-07	2018-04-10	116	119	117.5		246	WE 94	2019-04-15	2019-04-16	132	133	132.5
247	WE 155	DIC280	2017-04-17		WE_155	DIC280	2017-04-20	148	182	165		247	WE 155	DIC280	2018-04-13	2018-04-13	122	122	122		247	WE 155	2019-04-15	2019-04-15	132	132	132
248	WE 284	TD227	2017-04-17		WE_284	TD227	2017-04-14	148	176	162		248	WE 284	TD227	2018-04-18	2018-04-13	127	122	124.5		248	WE 284	2019-04-19	2019-04-24	136	141	138.5
249	WE 178	DIC326	2017-04-14		WE_178	DIC326	2017-04-24	145	186	165.5		249	WE 178	DIC326	2018-04-05	2018-04-04	114	113	113.5		249	WE 178	2019-04-12	2019-04-15	129	132	130.5
250	WE 255	TD089	2017-04-21		WE_255	TD089	2017-04-21	152	183	167.5		250	WE 255	TD089	2018-04-14	2018-04-13	123	122	122.5		250	WE 255	2019-04-29	2019-04-27	146	144	145
251	WE 107	DIC216	2017-04-17		WE_107	DIC216	2017-04-21	148	183	165.5		251	WE 107	DIC216	2018-04-14	2018-04-12	123	121	122		251	WE 107	2019-04-25	2019-04-24	142	141	141.5
252	WE 296	ACA 1901 F	2017-04-07		WE_296	ACA 1901 F	2017-04-07	138	169	153.5		252	WE 296	ACA 1901 F	2018-03-19	2018-03-21	97	99	98		252	WE 296	2019-04-06	2019-04-05	123	122	122.5
253	WE 211	DIC390	2017-04-14		WE_211	DIC390	2017-04-14	145	176	160.5		253	WE 211	DIC390	2018-04-04	2018-04-04	113	113	113		253	WE 211	2019-04-12	2019-04-12	129	129	129
254	WE 212	DIC391	2017-04-26		WE_212	DIC391	2017-04-24	157	186	171.5		254	WE 212	DIC391	2018-04-14	2018-04-14	123	123	123		254	WE 212	2019-04-27	2019-04-29	144	146	145
255	WE 217	DIC397	-----		WE_217	DIC397	-----	N/A	N/A	N/A		255	WE 217	DIC397			N/A	N/A	N/A		255	WE 217			N/A	N/A	N/A
256	WE 147	DIC269	2017-04-17		WE_147	DIC269	2017-04-18	148	180	164		256	WE 147	DIC269	2018-04-07	2018-04-07	116	116	116		256	WE 147	2019-04-22	2019-04-15	139	132	135.5
257	WE 49	DIC080	2017-04-14		WE_49	DIC080	2017-04-19	145	181	163		257	WE 49	DIC080	2018-04-07	2018-04-07	116	116	116		257	WE 49	2019-04-22	2019-04-15	139	132	135.5
258	WE 43	DIC073	2017-04-17		WE_43	DIC073	2017-04-14	148	176	162		258	WE 43	DIC073	2018-04-10	2018-04-09	119	118	118.5		258	WE 43	2019-04-22	2019-04-19	139	136	137.5
259	WE 38	DIC066	2017-04-11		WE_38	DIC066	2017-04-17	142	179	160.5		259	WE 38	DIC066	2018-04-10	2018-04-09	119	118	118.5		259	WE 38	2019-04-13	2019-04-15	130	132	131
260	WE 86	DIC179	2017-04-17		WE_86	DIC179	2017-04-10	148	172	160		260	WE 86	DIC179	2018-04-06	2018-04-01	115	110	112.5		260	WE 86	2019-04-10	2019-04-09	127	126	126.5
261	WE 20	DIC033	2017-04-22		WE_20	DIC033	2017-04-22	153	184	168.5		261	WE 20	DIC033	2018-04-18	2018-04-19	127	128	127.5		261	WE 20	2019-04-30	2019-04-25	147	142	144.5
262	WE 47	DIC077	2017-04-17		WE_47	DIC077	2017-04-21	148	183	165.5		262	WE 47	DIC077	2018-04-09	2018-04-07	118	116	117		262	WE 47	2019-04-10	2019-04-18	127	135	131
263	WE 133	DIC249	2017-04-17		WE_133	DIC249	2017-04-17	148	179	163.5		263	WE 133	DIC249	2018-04-07	2018-04-07	116	116	116		263	WE 133	2019-04-12	2019-04-15	129	132	130.5
264	WE 257	TD135	2017-04-21		WE_257	TD135	2017-04-21	152	183	167.5		264	WE 257	TD135	2018-04-19	2018-04-14	128	123	125.5		264	WE 257	2019-04-25	2019-04-29	142	146	144
265	WE 95	DIC196	2017-04-21		WE_95	DIC196	2017-04-24	152	186	169		265	WE 95	DIC196	2018-04-14	2018-04-17	123	126	124.5		265	WE 95	2019-04-16	2019-04-22	133	139	136
266	WE 219	DIC399	2017-04-11		WE_219	DIC399	2017-04-14	142	176	159		266	WE 219	DIC399	2018-04-06	2018-04-05	115	114	114.5		266	WE 219	2019-04-09	2019-04-17	126	134	130
267	WE 192	DIC349	2017-04-17		WE_192	DIC349	2017-04-19	148	181	164.5		267	WE 192	DIC349	2018-04-14	2018-04-14	123	123	123		267	WE 192	2019-04-16	2019-04-09	133	126	129.5
268	WE 4	DIC009	2017-04-21		WE_4	DIC009	2017-04-22	152	184	168		268	WE 4	DIC009	2018-04-14	2018-04-19	123	128	125.5		268	WE 4	2019-05-02	2019-05-02	149	149	149
269	WE 78	DIC160	2017-04-17		WE_78	DIC160	2017-04-15	148	177	162.5		269	WE 78	DIC160	2018-04-05	2018-04-07	114	116	115		269	WE 78	2019-04-15	2019-04-12	132	129	130.5
270	WE 261	TD139	2017-04-21		WE_261	TD139	2017-04-24	152	186	169		270	WE 261	TD139	2018-04-20	2018-04-25	129	134	131.5		270	WE 261	2019-05-03	2019-04-28	150	145	147.5
271	WE 99	DIC200	2017-04-22		WE_99	DIC200	2017-04-24	153	186	169.5		271	WE 99	DIC200	2018-04-20	2018-04-18	129	127	128		271	WE 99	2019-04-27	2019-04-30	144	147	145.5
272	WE 60	DIC108	2017-04-17		WE_60	DIC108	2017-04-11	148	173	160.5		272	WE 60	DIC108	2018-04-05	2018-04-05	114	114	114		272	WE 60	2019-04-10	2019-04-12	127	129	128
273	WE 175	DIC323	2017-04-17		WE_175	DIC323	2017-04-17	148	179	163.5		273	WE 175	DIC323	2018-04-13	2018-04-09	122	118	120		273	WE 175	2019-04-19	2019-04-20	136	137	136.5
274	WE 105	DIC212	2017-04-17		WE_105	DIC212	2017-04-22	148	184	166		274	WE 105	DIC212	2018-04-13	2018-04-13	122	122	122		274	WE 105	2019-04-22	2019-04-25	139	142	140.5
275	WE 240	TD021	2017-04-21		WE_240	TD021	2017-04-22	152	184	168		275	WE 240	TD021	2018-04-18	2018-04-16	127	125	126		275	WE 240	2019-04-26	2019-04-28	143	145	144
276	WE 225	TD003	2017-04-26		WE_225	TD003	2017-04-26	157	188	172.5		276	WE 225	TD003	2018-04-27	2018-04-26	136	135	135.5		276	WE 225	2019-05-02	2019-04-30	149	147	148
277	WE 251	TD085	2017-04-21		WE_251	TD085	2017-04-20	152	182	167		277	WE 251	TD085	2018-04-14	2018-04-13	123	122	122.5		277	WE 251	2019-04-23	2019-04-21	140	138	139
278	WE 252	TD086	2017-04-17		WE_252	TD086	2017-04-17	148	179	163.5		278	WE 252	TD086	2018-04-10	2018-04-10	119	119	119		278	WE 252	2019-04-25	2019-04-25	142	142	142
279	WE 9	DIC015	2017-04-21		WE_9	DIC015	2017-04-24	152	186	169		279	WE 9	DIC015	2018-04-23	2018-04-13	132	122	127		279	WE 9	2019-04-25	2019-04-28	142	145	143.5
280	WE 278	TD220	2017-04-17		WE_278	TD220	2017-04-20	148	182	165		280	WE 278	TD220	2018-04-17	2018-04-13	126	122	124		280	WE 278	2019-04-22	2019-04-22	139	139	139
281	WE 25	DIC041	2017-04-17		WE_25	DIC041	2017-04-19	148	181	164.5		281	WE 25	DIC041	2018-04-12	2018-04-12	121	121	121		281	WE 25	2019-04-25	2019-04-25	142	142	142
282	WE 221	DIC401	2017-04-07		WE_221	DIC401	2017-04-14	138	176	157		282	WE 221	DIC401	2018-03-20	2018-04-04	98	113	105.5		282	WE 221	2019-04-06	2019-04-06	123	123	123
283	WE 200	DIC376	2017-04-23		WE_200	DIC376	2017-04-21	154	183	168.5		283	WE 200	DIC376	2018-04-14	2018-04-14	123	123	123		283	WE 200	2019-04-21	2019-04-25	138	142	140
284	WE 246	TD080	2017-04-23		WE_246	TD080	2017-04-23	154	185	169.5		284	WE 246	TD080	2018-04-19	2018-04-18	128	127	127.5		284	WE 246	2019-04-26	2019-04-29	143	146	144.5
285	WE 176	DIC324	2017-04-17		WE_176	DIC324	2017-04-18	148	180	164		285	WE 176	DIC324	2018-04-10	2018-04-09	119	118	118.5		285	WE 176	2019-04-19	2019-04-21	136	138	137
286	WE 42	DIC072	2017-04-17		WE_42	DIC072	2017-04-17	148	179	163.5		286	WE 42	DIC072	2018-04-10	2018-04-10	119	119	119		286	WE 42	2019-04-17	2019-04-22	134	139	136.5
287	WE 68	DIC125	2017-04-06		WE_68	DIC125	2017-04-10	137	172	154.5		287	WE 68	DIC125	2018-04-09	2018-04-07	118	116	117		287	WE 68	2019-04-06	2019-04-08	123	125	124
288	WE 101	DIC202	2017-04-23		WE_101	DIC202	2017-04-15	154	177	165.5		288	WE 101	DIC202	2018-04-09	2018-04-06	118	115	116.5		288	WE 101	2019-04-15	2019-04-17	132	134	133
289	WE 131	DIC247	2017-04-14		WE_131	DIC247	2017-04-27	145	189	167		289	WE 131	DIC247	2018-04-03	2018-04-04	112	113	112.5		289	WE 131	2019-04-15	2019-04-09	132	126	129
290	WE 22	DIC037	2017-04-17		WE_22	DIC037	2017-04-21	148	183	165.5		290	WE 22	DIC037	2018-04-14	2018-04-14	123	123	123		290	WE 22	2019-04-25	2019-04-26	142	143	142.5
291	WE 69	DIC126	2017-04-26		WE_69	DIC126	2017-04-22	157	184	170.5		291	WE 69	DIC126	2018-04-14	2018-04-09	123	118	120.5		291	WE 69	2019-04-17	2019-04-23	134	140	137
292	WE 182	DIC338_A	2017-04-17		WE_182	DIC338_A	2017-04-17	148	179	163.5		292	WE 182	DIC338_A	2018-04-10	2018-04-10	119	119	119		292	WE 182	2019-04-16	2019-04-15	133	132	132.5
293	WE 232	TD010	2017-04-26		WE_232	TD010	2017-04-27	157	189	173		293	WE 232	TD010	2018-04-28	2018-04-22	137	131	134		293	WE 232	2019-04-27	2019-05-05	144	152	148
294	WE 128	DIC243	2017-04-17		WE_128	DIC243	2017-04-17	148	179	163.5		294	WE 128	DIC243	2018-04-03	2018-04-06	112	115	113.5		294	WE 128	2019-04-09	2019-04-10	126	127	126.5
295	WE 235	TD013	2017-04-27		WE_235	TD013	2017-04-26	158	188	173		295	WE 235	TD013	2018-04-25	2018-04-23	134	132	133		295	WE 235	2019-05-01	2019-04-30	148	147	147.5
296	WE 64	DIC117	2017-04-17		WE_64	DIC117	2017-04-06	148	168	158		296	WE 64	DIC117	2018-04-07	2018-04-06	116	115	115.5		296	WE 64	2019-04-16	2019-04-15	133	132	132.5
297	WE 39	DIC068	2017-04-17		WE_39	DIC068	2017-04-14	148	176	162		297	WE 39	DIC068	2018-04-07	2018-04-13	116	122	119		297	WE 39	2019-04-15	2019-04-17	132	134	133
298	WE 233	TD011	2017-04-27		WE_233	TD011	2017-04-27	158	189	173.5		298	WE 233	TD011	2018-04-20	2018-04-16	129	125	127		298	WE 233	2019-05-02	2019-04-30	149	147	148
299	WE 29	DIC045	2017-04-21		WE_29	DIC045	2017-04-21	152	183	167.5		299	WE 29	DIC045	2018-04-13	2018-04-14	122	123	122.5		299	WE 29	2019-04-27	2019-04-25	144	142	143
300	WE 290	Simeto	2017-04-17		WE_290	Simeto	2017-04-06	148	168	158		300	WE 290	Simeto	2018-04-06	2018-03-30	115	108	111.5		300	WE 290	2019-04-06	2019-04-06	123	123	123
			N/A	not available

## Sheet: Supplementary Table 7.
Supplementary table 7. Heading date - Italy.
Sowing date:		2016-11-30		carried out in Fiorenzuola d'Arda (44.9276601, 9.8945892)				Sowing date:		2017-11-30		carried out in Foggia (41.460391, 15.501311)				Sowing date:			2018-12-19		carried out in Foggia (41.460391, 15.501311)
Accession ID	Replication	Accession ID	Field_Code	Heading_Date	Heading time (days)	Mean heading time (days)		Accession ID	Replication	Accession ID	Field_Code	Heading_Date	Heading time (days)	Mean heading time (days)		Accession ID	Replication	Accession ID	Field_Code	Heading_Date	Heading time	Mean heading time
DIC001	1	DIC001	WE_1	----				DIC001	1	DIC001	WE_1	2018-05-12	163			DIC001	1	DIC001	WE_1	2019-05-11	143
DIC001	2	DIC001	WE_1	----		N/A		DIC001	2	DIC001	WE_1	2018-05-14	165	164		DIC001	2	DIC001	WE_1	2019-05-12	144	143.5
DIC002	1	DIC002	WE_2	2017-05-04	155			DIC002	2	DIC002	WE_2	2018-05-01	152			DIC002	1	DIC002	WE_2	2019-05-12	144
DIC002	2	DIC002	WE_2	2017-05-07	158	156.5		DIC002	1	DIC002	WE_2	2018-05-02	153	152.5		DIC002	2	DIC002	WE_2	2019-05-27	159	151.5
DIC003	1	DIC003	WE_3	2017-05-11	162			DIC003	1	DIC003	WE_3	2018-05-13	164			DIC003	1	DIC003	WE_3	2019-05-13	145
DIC003	2	DIC003	WE_3	2017-05-08	159	160.5		DIC003	2	DIC003	WE_3	2018-05-16	167	165.5		DIC003	2	DIC003	WE_3	2019-05-12	144	144.5
DIC009	1	DIC009	WE_4	2017-05-12	163			DIC009	2	DIC009	WE_4	2018-05-11	162			DIC009	1	DIC009	WE_4	2019-05-18	150
DIC009	2	DIC009	WE_4	2017-05-13	164	163.5		DIC009	1	DIC009	WE_4	2018-05-20	171	166.5		DIC009	2	DIC009	WE_4	2019-05-21	153	151.5
DIC011	1	DIC011	WE_5	2017-05-13	164			DIC011	2	DIC011	WE_5	2018-05-15	166			DIC011	1	DIC011	WE_5	2019-05-13	145
DIC011	2	DIC011	WE_5	2017-05-12	163	163.5		DIC011	1	DIC011	WE_5	2018-05-16	167	166.5		DIC011	2	DIC011	WE_5	2019-05-05	137	141
DIC012	1	DIC012	WE_6	----	N/A			DIC012	2	DIC012	WE_6	2018-05-11	162			DIC012	1	DIC012	WE_6	2019-05-14	146
DIC012	2	DIC012	WE_6	----	N/A	N/A		DIC012	1	DIC012	WE_6	2018-05-15	166	164		DIC012	2	DIC012	WE_6	2019-05-13	145	145.5
DIC013	1	DIC013	WE_7	----	N/A			DIC013	1	DIC013	WE_7	2018-05-15	166			DIC013	1	DIC013	WE_7	2019-05-22	154
DIC013	2	DIC013	WE_7	----	N/A	N/A		DIC013	2	DIC013	WE_7	2018-05-18	169	167.5		DIC013	2	DIC013	WE_7	2019-05-19	151	152.5
DIC014	1	DIC014	WE_8	2017-05-09	160			DIC014	1	DIC014	WE_8	2018-05-14	165			DIC014	1	DIC014	WE_8	-----	N/A
DIC014	2	DIC014	WE_8	2017-05-12	163	161.5		DIC014	2	DIC014	WE_8	2018-05-20	171	168		DIC014	2	DIC014	WE_8	2019-05-14	146	146
DIC015	1	DIC015	WE_9	2017-05-12	163			DIC015	1	DIC015	WE_9	2018-05-15	166			DIC015	1	DIC015	WE_9	2019-05-13	145
DIC015	2	DIC015	WE_9	2017-05-12	163	163		DIC015	2	DIC015	WE_9	2018-05-18	169	167.5		DIC015	2	DIC015	WE_9	2019-05-13	145	145
DIC016	1	DIC016	WE_10	----	N/A			DIC016	1	DIC016	WE_10	2018-05-15	166			DIC016	1	DIC016	WE_10	2019-05-19	151
DIC016	2	DIC016	WE_10	----	N/A	N/A		DIC016	2	DIC016	WE_10	2018-05-17	168	167		DIC016	2	DIC016	WE_10	2019-05-13	145	148
DIC019	1	DIC019	WE_11	----	N/A			DIC019	1	DIC019	WE_11	2018-05-09	160			DIC019	1	DIC019	WE_11	2019-05-08	140
DIC019	2	DIC019	WE_11	----	N/A	N/A		DIC019	2	DIC019	WE_11	2018-05-12	163	161.5		DIC019	2	DIC019	WE_11	2019-05-15	147	143.5
DIC020	1	DIC020	WE_12	----	N/A			DIC020	1	DIC020	WE_12	2018-05-14	165			DIC020	1	DIC020	WE_12	2019-05-16	148
DIC020	2	DIC020	WE_12	----	N/A	N/A		DIC020	2	DIC020	WE_12	2018-05-14	165	165		DIC020	2	DIC020	WE_12	2019-05-08	140	144
DIC023	1	DIC023	WE_13	2017-05-13	164			DIC023	2	DIC023	WE_13	2018-05-15	166			DIC023	1	DIC023	WE_13	2019-05-23	155
DIC023	2	DIC023	WE_13	2017-05-12	163	163.5		DIC023	1	DIC023	WE_13	2018-05-16	167	166.5		DIC023	2	DIC023	WE_13	2019-05-15	147	151
DIC026	1	DIC026	WE_14	2017-05-13	164			DIC026	1	DIC026	WE_14	2018-05-19	170			DIC026	1	DIC026	WE_14	2019-05-22	154
DIC026	2	DIC026	WE_14	2017-05-13	164	164		DIC026	2	DIC026	WE_14	2018-05-24	175	172.5		DIC026	2	DIC026	WE_14	2019-05-18	150	152
DIC027	1	DIC027	WE_15	2017-05-07	158			DIC027	2	DIC027	WE_15	2018-05-11	162			DIC027	1	DIC027	WE_15	2019-05-13	145
DIC027	2	DIC027	WE_15	2017-05-14	165	161.5		DIC027	1	DIC027	WE_15	2018-05-15	166	164		DIC027	2	DIC027	WE_15	2019-05-12	144	144.5
DIC028	1	DIC028	WE_16	2017-05-12	163			DIC028	1	DIC028	WE_16	2018-05-11	162			DIC028	1	DIC028	WE_16	2019-05-22	154
DIC028	2	DIC028	WE_16	2017-05-09	160	161.5		DIC028	2	DIC028	WE_16	2018-05-14	165	163.5		DIC028	2	DIC028	WE_16	2019-05-15	147	150.5
DIC029	1	DIC029	WE_17	2017-05-08	159			DIC029	2	DIC029	WE_17	2018-05-11	162			DIC029	1	DIC029	WE_17	2019-05-13	145
DIC029	2	DIC029	WE_17	2017-05-10	161	160		DIC029	1	DIC029	WE_17	2018-05-12	163	162.5		DIC029	2	DIC029	WE_17	2019-05-13	145	145
DIC030	1	DIC030	WE_18	2017-05-09	160			DIC030	1	DIC030	WE_18	2018-05-16	167			DIC030	1	DIC030	WE_18	2019-05-14	146
DIC030	2	DIC030	WE_18	2017-05-12	163	161.5		DIC030	2	DIC030	WE_18	2018-05-16	167	167		DIC030	2	DIC030	WE_18	2019-05-13	145	145.5
DIC032	1	DIC032	WE_19	2017-05-13	164			DIC032	2	DIC032	WE_19	2018-05-11	162			DIC032	1	DIC032	WE_19	2019-05-19	151
DIC032	2	DIC032	WE_19	2017-05-14	165	164.5		DIC032	1	DIC032	WE_19	2018-05-15	166	164		DIC032	2	DIC032	WE_19	2019-05-12	144	147.5
DIC033	1	DIC033	WE_20	2017-05-14	165			DIC033	1	DIC033	WE_20	2018-05-15	166			DIC033	1	DIC033	WE_20	2019-05-22	154
DIC033	2	DIC033	WE_20	2017-05-12	163	164		DIC033	2	DIC033	WE_20	2018-05-18	169	167.5		DIC033	2	DIC033	WE_20	2019-05-19	151	152.5
DIC035	1	DIC035	WE_21	2017-05-12	163			DIC035	2	DIC035	WE_21	2018-05-14	165			DIC035	1	DIC035	WE_21	2019-05-21	153
DIC035	2	DIC035	WE_21	2017-05-12	163	163		DIC035	1	DIC035	WE_21	2018-05-15	166	165.5		DIC035	2	DIC035	WE_21	2019-05-21	153	153
DIC037	1	DIC037	WE_22	----	N/A			DIC037	2	DIC037	WE_22	2018-05-15	166			DIC037	1	DIC037	WE_22	2019-05-19	151
DIC037	2	DIC037	WE_22	----	N/A	N/A		DIC037	1	DIC037	WE_22	2018-05-16	167	166.5		DIC037	2	DIC037	WE_22	2019-05-20	152	151.5
DIC038	1	DIC038	WE_23	2017-05-13	164			DIC038	2	DIC038	WE_23	2018-05-11	162			DIC038	1	DIC038	WE_23	2019-05-20	152
DIC038	2	DIC038	WE_23	2017-05-13	164	164		DIC038	1	DIC038	WE_23	2018-05-16	167	164.5		DIC038	2	DIC038	WE_23	2019-05-15	147	149.5
DIC040	1	DIC040	WE_24	2017-05-07	158			DIC040	1	DIC040	WE_24	----	N/A			DIC040	1	DIC040	WE_24	-----	N/A
DIC040	2	DIC040	WE_24	2017-05-11	162	160		DIC040	2	DIC040	WE_24	----	N/A	N/A		DIC040	2	DIC040	WE_24	-----	N/A	N/A
DIC041	1	DIC041	WE_25	2017-05-13	164			DIC041	1	DIC041	WE_25	2018-05-16	167			DIC041	1	DIC041	WE_25	2019-05-17	149
DIC041	2	DIC041	WE_25	2017-05-13	164	164		DIC041	2	DIC041	WE_25	2018-05-19	170	168.5		DIC041	2	DIC041	WE_25	2019-05-12	144	146.5
DIC043	1	DIC043	WE_26	2017-05-06	157			DIC043	2	DIC043	WE_26	2018-05-16	167			DIC043	1	DIC043	WE_26	2019-05-15	147
DIC043	2	DIC043	WE_26	2017-05-12	163	160		DIC043	1	DIC043	WE_26	2018-05-19	170	168.5		DIC043	2	DIC043	WE_26	2019-05-14	146	146.5
DIC044	1	DIC044	WE_27	2017-05-09	160			DIC044	2	DIC044	WE_27	2018-05-09	160			DIC044	1	DIC044	WE_27	2019-05-09	141
DIC044	2	DIC044	WE_27	2017-05-14	165	162.5		DIC044	1	DIC044	WE_27	2018-05-11	162	161		DIC044	2	DIC044	WE_27	2019-05-14	146	143.5
DIC044_CA	1	DIC044	WE_28	2017-05-14	165			DIC044_CA	2	DIC044	WE_28	2018-05-13	164			DIC044_CA	1	DIC044	WE_28	2019-05-15	147
DIC044_CA	2	DIC044	WE_28	2017-05-08	159	162		DIC044_CA	1	DIC044	WE_28	2018-05-18	169	166.5		DIC044_CA	2	DIC044	WE_28	2019-05-20	152	149.5
DIC045	1	DIC045	WE_29	2017-05-10	161			DIC045	1	DIC045	WE_29	2018-05-08	159			DIC045	1	DIC045	WE_29	2019-05-13	145
DIC045	2	DIC045	WE_29	2017-05-12	163	162		DIC045	2	DIC045	WE_29	2018-05-14	165	162		DIC045	2	DIC045	WE_29	2019-05-14	146	145.5
DIC046	1	DIC046	WE_30	2017-05-10	161			DIC046	2	DIC046	WE_30	2018-05-11	162			DIC046	1	DIC046	WE_30	2019-05-21	153
DIC046	2	DIC046	WE_30	2017-05-13	164	162.5		DIC046	1	DIC046	WE_30	2018-05-15	166	164		DIC046	2	DIC046	WE_30	2019-05-13	145	149
DIC048	1	DIC048	WE_31	2017-05-07	158			DIC048	2	DIC048	WE_31	2018-05-09	160			DIC048	1	DIC048	WE_31	2019-05-19	151
DIC048	2	DIC048	WE_31	2017-05-12	163	160.5		DIC048	1	DIC048	WE_31	2018-05-12	163	161.5		DIC048	2	DIC048	WE_31	2019-05-08	140	145.5
DIC049	1	DIC049	WE_32	2017-05-05	156			DIC049	1	DIC049	WE_32	2018-05-08	159			DIC049	1	DIC049	WE_32	2019-05-07	139
DIC049	2	DIC049	WE_32	2017-05-07	158	157		DIC049	2	DIC049	WE_32	2018-05-09	160	159.5		DIC049	2	DIC049	WE_32	2019-05-22	154	146.5
DIC055	1	DIC055	WE_33	2017-05-11	162			DIC055	2	DIC055	WE_33	2018-05-07	158			DIC055	1	DIC055	WE_33	2019-05-06	138
DIC055	2	DIC055	WE_33	2017-05-13	164	163		DIC055	1	DIC055	WE_33	2018-05-11	162	160		DIC055	2	DIC055	WE_33	2019-05-02	134	136
DIC058	1	DIC058	WE_34	2017-05-13	164			DIC058	2	DIC058	WE_34	2018-05-07	158			DIC058	1	DIC058	WE_34	2019-05-13	145
DIC058	2	DIC058	WE_34	2017-05-14	165	164.5		DIC058	1	DIC058	WE_34	2018-05-08	159	158.5		DIC058	2	DIC058	WE_34	2019-05-05	137	141
DIC061	1	DIC061	WE_35	2017-05-05	156			DIC061	2	DIC061	WE_35	2018-05-08	159			DIC061	1	DIC061	WE_35	2019-05-12	144
DIC061	2	DIC061	WE_35	2017-05-05	156	156		DIC061	1	DIC061	WE_35	2018-05-11	162	160.5		DIC061	2	DIC061	WE_35	2019-05-08	140	142
DIC062	1	DIC062	WE_36	2017-05-07	158			DIC062	1	DIC062	WE_36	2018-05-18	169			DIC062	1	DIC062	WE_36	2019-05-06	138
DIC062	2	DIC062	WE_36	2017-05-12	163	160.5		DIC062	2	DIC062	WE_36	2018-05-19	170	169.5		DIC062	2	DIC062	WE_36	2019-05-06	138	138
DIC064	1	DIC064	WE_37	2017-05-03	154			DIC064	1	DIC064	WE_37	2018-05-07	158			DIC064	1	DIC064	WE_37	2019-05-07	139
DIC064	2	DIC064	WE_37	2017-05-08	159	156.5		DIC064	2	DIC064	WE_37	2018-05-09	160	159		DIC064	2	DIC064	WE_37	2019-05-05	137	138
DIC066	1	DIC066	WE_38	----	N/A			DIC066	1	DIC066	WE_38	2018-05-14	165			DIC066	1	DIC066	WE_38	2019-05-20	152
DIC066	2	DIC066	WE_38	----	N/A	N/A		DIC066	2	DIC066	WE_38	2018-05-15	166	165.5		DIC066	2	DIC066	WE_38	2019-05-12	144	148
DIC068	1	DIC068	WE_39	2017-05-11	162			DIC068	1	DIC068	WE_39	2018-05-14	165			DIC068	1	DIC068	WE_39	2019-05-06	138
DIC068	2	DIC068	WE_39	2017-05-12	163	162.5		DIC068	2	DIC068	WE_39	2018-05-18	169	167		DIC068	2	DIC068	WE_39	2019-05-07	139	138.5
DIC070	1	DIC070	WE_40	2017-05-13	164			DIC070	1	DIC070	WE_40	2018-05-14	165			DIC070	1	DIC070	WE_40	2019-05-06	138
DIC070	2	DIC070	WE_40	2017-05-07	158	161		DIC070	2	DIC070	WE_40	2018-05-18	169	167		DIC070	2	DIC070	WE_40	2019-05-06	138	138
DIC071	1	DIC071	WE_41	2017-05-08	159			DIC071	2	DIC071	WE_41	2018-05-14	165			DIC071	1	DIC071	WE_41	2019-05-13	145
DIC071	2	DIC071	WE_41	2017-05-08	159	159		DIC071	1	DIC071	WE_41	2018-05-15	166	165.5		DIC071	2	DIC071	WE_41	2019-05-15	147	146
DIC072	1	DIC072	WE_42	2017-05-13	164			DIC072	1	DIC072	WE_42	2018-05-10	161			DIC072	1	DIC072	WE_42	2019-05-07	139
DIC072	2	DIC072	WE_42	2017-05-09	160	162		DIC072	2	DIC072	WE_42	2018-05-15	166	163.5		DIC072	2	DIC072	WE_42	2019-05-14	146	142.5
DIC073	1	DIC073	WE_43	----	N/A			DIC073	2	DIC073	WE_43	2018-05-11	162			DIC073	1	DIC073	WE_43	-----	N/A
DIC073	2	DIC073	WE_43	----	N/A	N/A		DIC073	1	DIC073	WE_43	2018-05-18	169	165.5		DIC073	2	DIC073	WE_43	2019-05-13	145	145
DIC074	1	DIC074	WE_44	----	N/A			DIC074	1	DIC074	WE_44	2018-05-09	160			DIC074	1	DIC074	WE_44	2019-05-07	139
DIC074	2	DIC074	WE_44	----	N/A	N/A		DIC074	2	DIC074	WE_44	2018-05-11	162	161		DIC074	2	DIC074	WE_44	2019-05-13	145	142
DIC075	1	DIC075	WE_45	2017-05-11	162			DIC075	2	DIC075	WE_45	2018-05-19	170			DIC075	1	DIC075	WE_45	2019-05-19	151
DIC075	2	DIC075	WE_45	2017-05-12	163	162.5		DIC075	1	DIC075	WE_45	2018-05-23	174	172		DIC075	2	DIC075	WE_45	2019-05-15	147	149
DIC076	1	DIC076	WE_46	2017-05-09	160			DIC076	2	DIC076	WE_46	2018-05-13	164			DIC076	1	DIC076	WE_46	2019-05-14	146
DIC076	2	DIC076	WE_46	2017-05-11	162	161		DIC076	1	DIC076	WE_46	2018-05-16	167	165.5		DIC076	2	DIC076	WE_46	2019-05-12	144	145
DIC077	1	DIC077	WE_47	2017-05-08	159			DIC077	1	DIC077	WE_47	2018-05-09	160			DIC077	1	DIC077	WE_47	2019-05-12	144
DIC077	2	DIC077	WE_47	2017-05-07	158	158.5		DIC077	2	DIC077	WE_47	2018-05-13	164	162		DIC077	2	DIC077	WE_47	2019-05-18	150	147
DIC078	1	DIC078	WE_48	2017-05-07	158			DIC078	2	DIC078	WE_48	2018-05-08	159			DIC078	1	DIC078	WE_48	2019-05-06	138
DIC078	2	DIC078	WE_48	2017-05-07	158	158		DIC078	1	DIC078	WE_48	2018-05-09	160	159.5		DIC078	2	DIC078	WE_48	2019-05-07	139	138.5
DIC080	1	DIC080	WE_49	2017-05-01	152			DIC080	1	DIC080	WE_49	2018-05-07	158			DIC080	1	DIC080	WE_49	2019-05-08	140
DIC080	2	DIC080	WE_49	2017-05-03	154	153		DIC080	2	DIC080	WE_49	2018-05-09	160	159		DIC080	2	DIC080	WE_49	2019-05-08	140	140
DIC082	1	DIC082	WE_50	2017-05-01	152			DIC082	1	DIC082	WE_50	2018-05-07	158			DIC082	1	DIC082	WE_50	2019-05-08	140
DIC082	2	DIC082	WE_50	2017-05-06	157	154.5		DIC082	2	DIC082	WE_50	2018-05-09	160	159		DIC082	2	DIC082	WE_50	2019-05-08	140	140
DIC086	1	DIC086	WE_51	2017-05-06	157			DIC086	1	DIC086	WE_51	2018-05-03	154			DIC086	1	DIC086	WE_51	2019-05-14	146
DIC086	2	DIC086	WE_51	2017-05-03	154	155.5		DIC086	2	DIC086	WE_51	2018-05-03	154	154		DIC086	2	DIC086	WE_51	2019-05-13	145	145.5
DIC088	1	DIC088	WE_52	2017-05-06	157			DIC088	1	DIC088	WE_52	2018-05-03	154			DIC088	1	DIC088	WE_52	2019-05-14	146
DIC088	2	DIC088	WE_52	2017-05-07	158	157.5		DIC088	2	DIC088	WE_52	2018-05-08	159	156.5		DIC088	2	DIC088	WE_52	2019-05-01	133	139.5
DIC089	1	DIC089	WE_53	----	N/A			DIC089	2	DIC089	WE_53	2018-05-07	158			DIC089	1	DIC089	WE_53	2019-05-03	135
DIC089	2	DIC089	WE_53	----	N/A	N/A		DIC089	1	DIC089	WE_53	2018-05-09	160	159		DIC089	2	DIC089	WE_53	2019-05-06	138	136.5
DIC098	1	DIC098	WE_54	2017-05-07	158			DIC098	2	DIC098	WE_54	2018-05-05	156			DIC098	1	DIC098	WE_54	2019-05-22	154
DIC098	2	DIC098	WE_54	2017-05-08	159	158.5		DIC098	1	DIC098	WE_54	2018-05-11	162	159		DIC098	2	DIC098	WE_54	2019-05-20	152	153
DIC100	1	DIC100	WE_55	2017-05-10	161			DIC100	1	DIC100	WE_55	2018-05-08	159			DIC100	1	DIC100	WE_55	2019-05-08	140
DIC100	2	DIC100	WE_55	2017-05-13	164	162.5		DIC100	2	DIC100	WE_55	2018-05-08	159	159		DIC100	2	DIC100	WE_55	2019-05-15	147	143.5
DIC101	1	DIC101	WE_56	2017-05-13	164			DIC101	1	DIC101	WE_56	2018-05-08	159			DIC101	1	DIC101	WE_56	2019-05-11	143
DIC101	2	DIC101	WE_56	2017-05-12	163	163.5		DIC101	2	DIC101	WE_56	2018-05-09	160	159.5		DIC101	2	DIC101	WE_56	2019-05-06	138	140.5
DIC105	1	DIC105	WE_57	2017-05-05	156			DIC105	2	DIC105	WE_57	2018-05-10	161			DIC105	1	DIC105	WE_57	2019-05-13	145
DIC105	2	DIC105	WE_57	2017-05-07	158	157		DIC105	1	DIC105	WE_57	2018-05-11	162	161.5		DIC105	2	DIC105	WE_57	2019-05-06	138	141.5
DIC106	1	DIC106	WE_58	2017-05-07	158			DIC106	2	DIC106	WE_58	2018-05-07	158			DIC106	1	DIC106	WE_58	2019-05-06	138
DIC106	2	DIC106	WE_58	2017-05-08	159	158.5		DIC106	1	DIC106	WE_58	2018-05-09	160	159		DIC106	2	DIC106	WE_58	2019-04-30	132	135
DIC107	1	DIC107	WE_59	2017-05-10	161			DIC107	2	DIC107	WE_59	2018-05-02	153			DIC107	1	DIC107	WE_59	2019-05-18	150
DIC107	2	DIC107	WE_59	2017-05-06	157	159		DIC107	1	DIC107	WE_59	2018-05-09	160	156.5		DIC107	2	DIC107	WE_59	2019-05-09	141	145.5
DIC108	1	DIC108	WE_60	2017-05-13	164			DIC108	1	DIC108	WE_60	2018-05-07	158			DIC108	1	DIC108	WE_60	2019-05-14	146
DIC108	2	DIC108	WE_60	2017-05-08	159	161.5		DIC108	2	DIC108	WE_60	2018-05-07	158	158		DIC108	2	DIC108	WE_60	2019-05-12	144	145
DIC110	1	DIC110	WE_61	----	N/A			DIC110	1	DIC110	WE_61	2018-05-03	154			DIC110	1	DIC110	WE_61	2019-05-04	136
DIC110	2	DIC110	WE_61	----	N/A	N/A		DIC110	2	DIC110	WE_61	2018-05-03	154	154		DIC110	2	DIC110	WE_61	2019-05-08	140	138
DIC111	1	DIC111	WE_62	----	N/A			DIC111	2	DIC111	WE_62	2018-05-08	159			DIC111	1	DIC111	WE_62	2019-05-03	135
DIC111	2	DIC111	WE_62	----	N/A	N/A		DIC111	1	DIC111	WE_62	2018-05-09	160	159.5		DIC111	2	DIC111	WE_62	2019-05-05	137	136
DIC116	1	DIC116	WE_63	----	N/A			DIC116	2	DIC116	WE_63	2018-05-08	159			DIC116	1	DIC116	WE_63	2019-05-06	138
DIC116	2	DIC116	WE_63	----	N/A	N/A		DIC116	1	DIC116	WE_63	2018-05-10	161	160		DIC116	2	DIC116	WE_63	2019-04-30	132	135
DIC117	1	DIC117	WE_64	2017-05-08	159			DIC117	1	DIC117	WE_64	2018-05-02	153			DIC117	1	DIC117	WE_64	2019-05-01	133
DIC117	2	DIC117	WE_64	2017-05-02	153	156		DIC117	2	DIC117	WE_64	2018-05-05	156	154.5		DIC117	2	DIC117	WE_64	2019-05-01	133	133
DIC119	1	DIC119	WE_65	2017-05-02	153			DIC119	2	DIC119	WE_65	2018-05-01	152			DIC119	1	DIC119	WE_65	2019-05-02	134
DIC119	2	DIC119	WE_65	2017-05-02	153	153		DIC119	1	DIC119	WE_65	2018-05-02	153	152.5		DIC119	2	DIC119	WE_65	2019-05-01	133	133.5
DIC123	1	DIC123	WE_66	2017-05-07	158			DIC123	2	DIC123	WE_66	2018-05-01	152			DIC123	1	DIC123	WE_66	2019-05-06	138
DIC123	2	DIC123	WE_66	2017-05-06	157	157.5		DIC123	1	DIC123	WE_66	2018-05-05	156	154		DIC123	2	DIC123	WE_66	2019-05-14	146	142
DIC124	1	DIC124	WE_67	2017-05-04	155			DIC124	1	DIC124	WE_67	2018-05-13	164			DIC124	1	DIC124	WE_67	2019-05-14	146
DIC124	2	DIC124	WE_67	2017-05-07	158	156.5		DIC124	2	DIC124	WE_67	2018-05-19	170	167		DIC124	2	DIC124	WE_67	2019-05-08	140	143
DIC125	1	DIC125	WE_68	2017-05-10	161			DIC125	1	DIC125	WE_68	2018-05-08	159			DIC125	1	DIC125	WE_68	-----	N/A
DIC125	2	DIC125	WE_68	2017-05-07	158	159.5		DIC125	2	DIC125	WE_68	2018-05-09	160	159.5		DIC125	2	DIC125	WE_68	2019-05-05	137	137
DIC126	1	DIC126	WE_69	2017-05-14	165			DIC126	2	DIC126	WE_69	2018-05-19	170			DIC126	1	DIC126	WE_69	2019-05-19	151
DIC126	2	DIC126	WE_69	2017-05-10	161	163		DIC126	1	DIC126	WE_69	2018-05-24	175	172.5		DIC126	2	DIC126	WE_69	2019-05-13	145	148
DIC129	1	DIC129	WE_70	2017-05-01	152			DIC129	2	DIC129	WE_70	2018-04-29	150			DIC129	1	DIC129	WE_70	2019-05-01	133
DIC129	2	DIC129	WE_70	2017-05-01	152	152		DIC129	1	DIC129	WE_70	2018-05-02	153	151.5		DIC129	2	DIC129	WE_70	2019-04-29	131	132
DIC130	1	DIC130	WE_71	2017-05-11	162			DIC130	2	DIC130	WE_71	2018-05-11	162			DIC130	1	DIC130	WE_71	2019-05-07	139
DIC130	2	DIC130	WE_71	2017-05-10	161	161.5		DIC130	1	DIC130	WE_71	2018-05-14	165	163.5		DIC130	2	DIC130	WE_71	2019-05-04	136	137.5
DIC131	1	DIC131	WE_72	2017-05-05	156			DIC131	2	DIC131	WE_72	2018-05-03	154			DIC131	1	DIC131	WE_72	2019-05-09	141
DIC131	2	DIC131	WE_72	2017-05-05	156	156		DIC131	1	DIC131	WE_72	2018-05-08	159	156.5		DIC131	2	DIC131	WE_72	2019-05-07	139	140
DIC133	1	DIC133	WE_73	2017-05-05	156			DIC133	1	DIC133	WE_73	2018-05-06	157			DIC133	1	DIC133	WE_73	2019-05-04	136
DIC133	2	DIC133	WE_73	2017-05-07	158	157		DIC133	2	DIC133	WE_73	2018-05-08	159	158		DIC133	2	DIC133	WE_73	2019-05-08	140	138
DIC144	1	DIC144	WE_74	2017-05-05	156			DIC144	2	DIC144	WE_74	2018-05-04	155			DIC144	1	DIC144	WE_74	2019-05-02	134
DIC144	2	DIC144	WE_74	2017-05-07	158	157		DIC144	1	DIC144	WE_74	2018-05-07	158	156.5		DIC144	2	DIC144	WE_74	2019-04-28	130	132
DIC155	1	DIC155	WE_75	2017-05-09	160			DIC155	2	DIC155	WE_75	2018-05-09	160			DIC155	1	DIC155	WE_75	2019-05-21	153
DIC155	2	DIC155	WE_75	2017-05-07	158	159		DIC155	1	DIC155	WE_75	2018-05-11	162	161		DIC155	2	DIC155	WE_75	2019-05-15	147	150
DIC156	1	DIC156	WE_76	2017-05-09	160			DIC156	2	DIC156	WE_76	2018-05-11	162			DIC156	1	DIC156	WE_76	2019-05-07	139
DIC156	2	DIC156	WE_76	2017-05-08	159	159.5		DIC156	1	DIC156	WE_76	2018-05-12	163	162.5		DIC156	2	DIC156	WE_76	2019-05-06	138	138.5
DIC158	1	DIC158	WE_77	2017-05-03	154			DIC158	2	DIC158	WE_77	2018-05-05	156			DIC158	1	DIC158	WE_77	2019-05-07	139
DIC158	2	DIC158	WE_77	2017-05-09	160	157		DIC158	1	DIC158	WE_77	2018-05-06	157	156.5		DIC158	2	DIC158	WE_77	2019-05-04	136	137.5
DIC160	1	DIC160	WE_78	----	N/A			DIC160	2	DIC160	WE_78	2018-05-04	155			DIC160	1	DIC160	WE_78	2019-05-15	147
DIC160	2	DIC160	WE_78	----	N/A	N/A		DIC160	1	DIC160	WE_78	2018-05-06	157	156		DIC160	2	DIC160	WE_78	2019-05-08	140	143.5
DIC163	1	DIC163	WE_79	2017-05-02	153			DIC163	1	DIC163	WE_79	2018-05-02	153			DIC163	1	DIC163	WE_79	2019-05-06	138
DIC163	2	DIC163	WE_79	2017-05-07	158	155.5		DIC163	2	DIC163	WE_79	2018-05-03	154	153.5		DIC163	2	DIC163	WE_79	2019-05-06	138	138
DIC166	1	DIC166	WE_80	2017-05-09	160			DIC166	2	DIC166	WE_80	2018-05-07	158			DIC166	1	DIC166	WE_80	2019-05-07	139
DIC166	2	DIC166	WE_80	2017-05-03	154	157		DIC166	1	DIC166	WE_80	2018-05-11	162	160		DIC166	2	DIC166	WE_80	2019-05-10	142	140.5
DIC168	1	DIC168	WE_81	2017-05-03	154			DIC168	2	DIC168	WE_81	2018-04-30	151			DIC168	1	DIC168	WE_81	2019-05-02	134
DIC168	2	DIC168	WE_81	2017-05-04	155	154.5		DIC168	1	DIC168	WE_81	2018-05-02	153	152		DIC168	2	DIC168	WE_81	2019-05-07	139	136.5
DIC170	1	DIC170	WE_82	2017-05-07	158			DIC170	2	DIC170	WE_82	2018-05-11	162			DIC170	1	DIC170	WE_82	2019-05-14	146
DIC170	2	DIC170	WE_82	2017-05-04	155	156.5		DIC170	1	DIC170	WE_82	2018-05-14	165	163.5		DIC170	2	DIC170	WE_82	2019-05-08	140	143
DIC171	1	DIC171	WE_83	2017-05-06	157			DIC171	2	DIC171	WE_83	2018-05-11	162			DIC171	1	DIC171	WE_83	2019-05-14	146
DIC171	2	DIC171	WE_83	2017-05-05	156	156.5		DIC171	1	DIC171	WE_83	2018-05-15	166	164		DIC171	2	DIC171	WE_83	2019-05-13	145	145.5
DIC172	1	DIC172	WE_84	2017-05-08	159			DIC172	2	DIC172	WE_84	2018-05-15	166			DIC172	1	DIC172	WE_84	2019-05-18	150
DIC172	2	DIC172	WE_84	2017-05-10	161	160		DIC172	1	DIC172	WE_84	2018-05-20	171	168.5		DIC172	2	DIC172	WE_84	2019-05-12	144	147
DIC173	1	DIC173	WE_85	2017-05-08	159			DIC173	1	DIC173	WE_85	2018-05-14	165			DIC173	1	DIC173	WE_85	2019-05-13	145
DIC173	2	DIC173	WE_85	2017-05-12	163	161		DIC173	2	DIC173	WE_85	2018-05-15	166	165.5		DIC173	2	DIC173	WE_85	2019-05-18	150	147.5
DIC179	1	DIC179	WE_86	2017-05-07	158			DIC179	1	DIC179	WE_86	2018-05-02	153			DIC179	1	DIC179	WE_86	2019-05-01	133
DIC179	2	DIC179	WE_86	2017-05-04	155	156.5		DIC179	2	DIC179	WE_86	2018-05-03	154	153.5		DIC179	2	DIC179	WE_86	2019-04-30	132	132.5
DIC181	1	DIC181	WE_87	2017-05-12	163			DIC181	1	DIC181	WE_87	2018-05-08	159			DIC181	1	DIC181	WE_87	-----	N/A
DIC181	2	DIC181	WE_87	2017-05-14	165	164		DIC181	2	DIC181	WE_87	2018-05-09	160	159.5		DIC181	2	DIC181	WE_87	-----	N/A	N/A
DIC182	1	DIC182	WE_88	2017-05-08	159			DIC182	1	DIC182	WE_88	2018-05-08	159			DIC182	1	DIC182	WE_88	2019-05-06	138
DIC182	2	DIC182	WE_88	2017-05-08	159	159		DIC182	2	DIC182	WE_88	2018-05-08	159	159		DIC182	2	DIC182	WE_88	2019-05-08	140	139
DIC183	1	DIC183	WE_89	2017-05-07	158			DIC183	2	DIC183	WE_89	2018-05-03	154			DIC183	1	DIC183	WE_89	2019-05-18	150
DIC183	2	DIC183	WE_89	2017-05-06	157	157.5		DIC183	1	DIC183	WE_89	2018-05-07	158	156		DIC183	2	DIC183	WE_89	2019-05-23	155	152.5
DIC188	1	DIC188	WE_90	2017-05-13	164			DIC188	2	DIC188	WE_90	2018-05-04	155			DIC188	1	DIC188	WE_90	2019-05-06	138
DIC188	2	DIC188	WE_90	2017-05-08	159	161.5		DIC188	1	DIC188	WE_90	2018-05-05	156	155.5		DIC188	2	DIC188	WE_90	2019-05-04	136	137
DIC191	1	DIC191	WE_91	2017-05-08	159			DIC191	1	DIC191	WE_91	2018-05-09	160			DIC191	1	DIC191	WE_91	2019-05-14	146
DIC191	2	DIC191	WE_91	2017-05-09	160	159.5		DIC191	2	DIC191	WE_91	2018-05-11	162	161		DIC191	2	DIC191	WE_91	2019-05-09	141	143.5
DIC192	1	DIC192	WE_92	2017-05-07	158			DIC192	2	DIC192	WE_92	2018-05-08	159			DIC192	1	DIC192	WE_92	2019-05-05	137
DIC192	2	DIC192	WE_92	2017-05-07	158	158		DIC192	1	DIC192	WE_92	2018-05-10	161	160		DIC192	2	DIC192	WE_92	2019-05-07	139	138
DIC193	1	DIC193	WE_93	2017-05-07	158			DIC193	2	DIC193	WE_93	2018-05-11	162			DIC193	1	DIC193	WE_93	2019-05-27	159
DIC193	2	DIC193	WE_93	2017-05-11	162	160		DIC193	1	DIC193	WE_93	2018-05-14	165	163.5		DIC193	2	DIC193	WE_93	2019-05-23	155	157
DIC195	1	DIC195	WE_94	2017-05-08	159			DIC195	1	DIC195	WE_94	2018-05-08	159			DIC195	1	DIC195	WE_94	2019-05-12	144
DIC195	2	DIC195	WE_94	2017-05-07	158	158.5		DIC195	2	DIC195	WE_94	2018-05-08	159	159		DIC195	2	DIC195	WE_94	2019-05-06	138	141
DIC196	1	DIC196	WE_95	2017-05-13	164			DIC196	2	DIC196	WE_95	2018-05-16	167			DIC196	1	DIC196	WE_95	2019-05-19	151
DIC196	2	DIC196	WE_95	2017-05-13	164	164		DIC196	1	DIC196	WE_95	2018-05-21	172	169.5		DIC196	2	DIC196	WE_95	2019-05-23	155	153
DIC197	1	DIC197	WE_96	2017-05-01	152			DIC197	1	DIC197	WE_96	2018-04-30	151			DIC197	1	DIC197	WE_96	2019-04-30	132
DIC197	2	DIC197	WE_96	2017-05-01	152	152		DIC197	2	DIC197	WE_96	2018-05-02	153	152		DIC197	2	DIC197	WE_96	2019-04-30	132	132
DIC198	1	DIC198	WE_97	2017-05-10	161			DIC198	1	DIC198	WE_97	2018-05-11	162			DIC198	1	DIC198	WE_97	2019-05-04	136
DIC198	2	DIC198	WE_97	2017-05-12	163	162		DIC198	2	DIC198	WE_97	2018-05-11	162	162		DIC198	2	DIC198	WE_97	2019-05-01	133	134.5
DIC199	1	DIC199	WE_98	2017-05-07	158			DIC199	2	DIC199	WE_98	2018-05-08	159			DIC199	1	DIC199	WE_98	2019-05-19	151
DIC199	2	DIC199	WE_98	2017-05-10	161	159.5		DIC199	1	DIC199	WE_98	2018-05-09	160	159.5		DIC199	2	DIC199	WE_98	2019-05-22	154	152.5
DIC200	1	DIC200	WE_99	2017-05-14	165			DIC200	1	DIC200	WE_99	2018-05-15	166			DIC200	1	DIC200	WE_99	2019-05-25	157
DIC200	2	DIC200	WE_99	2017-05-13	164	164.5		DIC200	2	DIC200	WE_99	2018-05-15	166	166		DIC200	2	DIC200	WE_99	2019-05-19	151	154
DIC201	1	DIC201	WE_100	----	N/A			DIC201	2	DIC201	WE_100	2018-05-09	160			DIC201	1	DIC201	WE_100	2019-05-14	146
DIC201	2	DIC201	WE_100	2017-05-10	161	161		DIC201	1	DIC201	WE_100	2018-05-11	162	161		DIC201	2	DIC201	WE_100	2019-05-07	139	142.5
DIC202	1	DIC202	WE_101	2017-05-10	161			DIC202	1	DIC202	WE_101	2018-05-11	162			DIC202	1	DIC202	WE_101	2019-05-22	154
DIC202	2	DIC202	WE_101	2017-05-10	161	161		DIC202	2	DIC202	WE_101	2018-05-12	163	162.5		DIC202	2	DIC202	WE_101	2019-05-18	150	152
DIC206	1	DIC206	WE_102	2017-05-10	161			DIC206	2	DIC206	WE_102	2018-05-10	161			DIC206	1	DIC206	WE_102	2019-05-20	152
DIC206	2	DIC206	WE_102	2017-05-13	164	162.5		DIC206	1	DIC206	WE_102	2018-05-12	163	162		DIC206	2	DIC206	WE_102	2019-05-15	147	149.5
DIC207	1	DIC207	WE_103	----	N/A			DIC207	1	DIC207	WE_103	2018-05-11	162			DIC207	1	DIC207	WE_103	2019-05-19	151
DIC207	2	DIC207	WE_103	----	N/A	N/A		DIC207	2	DIC207	WE_103	2018-05-15	166	164		DIC207	2	DIC207	WE_103	2019-05-22	154	152.5
DIC211	1	DIC211	WE_104	----	N/A			DIC211	2	DIC211	WE_104	2018-05-14	165			DIC211	1	DIC211	WE_104	2019-05-15	147
DIC211	2	DIC211	WE_104	----	N/A	N/A		DIC211	1	DIC211	WE_104	2018-05-16	167	166		DIC211	2	DIC211	WE_104	2019-05-19	151	149
DIC212	1	DIC212	WE_105	2017-05-13	164			DIC212	1	DIC212	WE_105	2018-05-08	159			DIC212	1	DIC212	WE_105	2019-05-08	140
DIC212	2	DIC212	WE_105	2017-05-10	161	162.5		DIC212	2	DIC212	WE_105	2018-05-09	160	159.5		DIC212	2	DIC212	WE_105	2019-05-06	138	139
DIC213	1	DIC213	WE_106	----	N/A			DIC213	2	DIC213	WE_106	2018-05-09	160			DIC213	1	DIC213	WE_106	2019-05-07	139
DIC213	2	DIC213	WE_106	----	N/A	N/A		DIC213	1	DIC213	WE_106	2018-05-10	161	160.5		DIC213	2	DIC213	WE_106	2019-05-06	138	138.5
DIC216	1	DIC216	WE_107	----	N/A			DIC216	2	DIC216	WE_107	2018-05-14	165			DIC216	1	DIC216	WE_107	2019-05-21	153
DIC216	2	DIC216	WE_107	----	N/A	N/A		DIC216	1	DIC216	WE_107	2018-05-15	166	165.5		DIC216	2	DIC216	WE_107	2019-05-16	148	150.5
DIC217	1	DIC217	WE_108	----	N/A			DIC217	2	DIC217	WE_108	2018-05-14	165			DIC217	1	DIC217	WE_108	2019-05-13	145
DIC217	2	DIC217	WE_108	----	N/A	N/A		DIC217	1	DIC217	WE_108	2018-05-19	170	167.5		DIC217	2	DIC217	WE_108	2019-05-15	147	146
DIC218	1	DIC218	WE_109	----	N/A			DIC218	2	DIC218	WE_109	2018-05-11	162			DIC218	1	DIC218	WE_109	2019-05-18	150
DIC218	2	DIC218	WE_109	----	N/A	N/A		DIC218	1	DIC218	WE_109	2018-05-14	165	163.5		DIC218	2	DIC218	WE_109	2019-05-21	153	151.5
DIC219	1	DIC219	WE_110	----	N/A			DIC219	1	DIC219	WE_110	2018-05-11	162			DIC219	1	DIC219	WE_110	2019-05-14	146
DIC219	2	DIC219	WE_110	----	N/A	N/A		DIC219	2	DIC219	WE_110	2018-05-11	162	162		DIC219	2	DIC219	WE_110	2019-05-14	146	146
DIC221	1	DIC221	WE_111	2017-05-12	163			DIC221	1	DIC221	WE_111	2018-05-11	162			DIC221	1	DIC221	WE_111	2019-05-14	146
DIC221	2	DIC221	WE_111	2017-05-13	164	163.5		DIC221	2	DIC221	WE_111	2018-05-14	165	163.5		DIC221	2	DIC221	WE_111	2019-05-13	145	145.5
DIC222	1	DIC222	WE_112	----	N/A			DIC222	1	DIC222	WE_112	2018-05-14	165			DIC222	1	DIC222	WE_112	2019-05-17	149
DIC222	2	DIC222	WE_112	----	N/A	N/A		DIC222	2	DIC222	WE_112	2018-05-15	166	165.5		DIC222	2	DIC222	WE_112	2019-05-12	144	146.5
DIC223	1	DIC223	WE_113	2017-05-11	162			DIC223	2	DIC223	WE_113	2018-05-13	164			DIC223	1	DIC223	WE_113	2019-05-23	155
DIC223	2	DIC223	WE_113	2017-05-12	163	162.5		DIC223	1	DIC223	WE_113	2018-05-16	167	165.5		DIC223	2	DIC223	WE_113	2019-05-19	151	153
DIC225	1	DIC225	WE_114	2017-05-18	169			DIC225	2	DIC225	WE_114	2018-05-16	167			DIC225	1	DIC225	WE_114	2019-05-21	153
DIC225	2	DIC225	WE_114	2017-05-13	164	166.5		DIC225	1	DIC225	WE_114	2018-05-21	172	169.5		DIC225	2	DIC225	WE_114	2019-05-26	158	155.5
DIC227	1	DIC227	WE_115	2017-05-13	164			DIC227	2	DIC227	WE_115	2018-05-16	167			DIC227	1	DIC227	WE_115	2019-05-22	154
DIC227	2	DIC227	WE_115	2017-05-14	165	164.5		DIC227	1	DIC227	WE_115	2018-05-20	171	169		DIC227	2	DIC227	WE_115	2019-05-26	158	156
DIC229	1	DIC229	WE_116	2017-05-08	159			DIC229	1	DIC229	WE_116	2018-05-14	165			DIC229	1	DIC229	WE_116	2019-05-19	151
DIC229	2	DIC229	WE_116	2017-05-09	160	159.5		DIC229	2	DIC229	WE_116	2018-05-14	165	165		DIC229	2	DIC229	WE_116	2019-05-12	144	147.5
DIC230	1	DIC230	WE_117	2017-05-12	163			DIC230	1	DIC230	WE_117	2018-05-09	160			DIC230	1	DIC230	WE_117	2019-05-14	146
DIC230	2	DIC230	WE_117	2017-05-12	163	163		DIC230	2	DIC230	WE_117	2018-05-11	162	161		DIC230	2	DIC230	WE_117	2019-05-14	146	146
DIC232	1	DIC232	WE_118	2017-05-12	163			DIC232	1	DIC232	WE_118	2018-05-14	165			DIC232	1	DIC232	WE_118	2019-05-17	149
DIC232	2	DIC232	WE_118	2017-05-13	164	163.5		DIC232	2	DIC232	WE_118	2018-05-19	170	167.5		DIC232	2	DIC232	WE_118	2019-05-15	147	148
DIC234	1	DIC234	WE_119	2017-05-13	164			DIC234	2	DIC234	WE_119	2018-05-08	159			DIC234	1	DIC234	WE_119	2019-05-20	152
DIC234	2	DIC234	WE_119	2017-05-10	161	162.5		DIC234	1	DIC234	WE_119	2018-05-12	163	161		DIC234	2	DIC234	WE_119	2019-05-19	151	151.5
DIC235	1	DIC235	WE_120	----	N/A			DIC235	1	DIC235	WE_120	2018-05-15	166			DIC235	1	DIC235	WE_120	2019-05-23	155
DIC235	2	DIC235	WE_120	----	N/A	N/A		DIC235	2	DIC235	WE_120	2018-05-18	169	167.5		DIC235	2	DIC235	WE_120	2019-05-21	153	154
DIC236	1	DIC236	WE_121	2017-05-13	164			DIC236	2	DIC236	WE_121	2018-05-16	167			DIC236	1	DIC236	WE_121	2019-05-15	147
DIC236	2	DIC236	WE_121	2017-05-14	165	164.5		DIC236	1	DIC236	WE_121	2018-05-20	171	169		DIC236	2	DIC236	WE_121	2019-05-14	146	146.5
DIC237	1	DIC237	WE_122	----	N/A			DIC237	2	DIC237	WE_122	-----	N/A			DIC237	1	DIC237	WE_122		N/A
DIC237	2	DIC237	WE_122	----	N/A	N/A		DIC237	1	DIC237	WE_122	-----	N/A	N/A		DIC237	2	DIC237	WE_122		N/A	N/A
DIC238	1	DIC238	WE_123	2017-05-14	165			DIC238	2	DIC238	WE_123	2018-05-13	164			DIC238	1	DIC238	WE_123	2019-05-14	146
DIC238	2	DIC238	WE_123	2017-05-13	164	164.5		DIC238	1	DIC238	WE_123	2018-05-18	169	166.5		DIC238	2	DIC238	WE_123	2019-05-13	145	145.5
DIC239	1	DIC239	WE_124	2017-05-11	162			DIC239	1	DIC239	WE_124	2018-05-14	165			DIC239	1	DIC239	WE_124	2019-05-18	150
DIC239	2	DIC239	WE_124	2017-05-12	163	162.5		DIC239	2	DIC239	WE_124	2018-05-16	167	166		DIC239	2	DIC239	WE_124	2019-05-14	146	148
DIC240	1	DIC240	WE_125	2017-05-19	170			DIC240	2	DIC240	WE_125	2018-05-14	165			DIC240	1	DIC240	WE_125	2019-05-15	147
DIC240	2	DIC240	WE_125	2017-05-13	164	167		DIC240	1	DIC240	WE_125	2018-05-15	166	165.5		DIC240	2	DIC240	WE_125	2019-05-19	151	149
DIC241	1	DIC241	WE_126	2017-05-10	161			DIC241	2	DIC241	WE_126	2018-05-09	160			DIC241	1	DIC241	WE_126	2019-05-22	154
DIC241	2	DIC241	WE_126	2017-05-08	159	160		DIC241	1	DIC241	WE_126	2018-05-11	162	161		DIC241	2	DIC241	WE_126	2019-05-18	150	152
DIC242	1	DIC242	WE_127	2017-05-08	159			DIC242	2	DIC242	WE_127	2018-05-15	166			DIC242	1	DIC242	WE_127	2019-05-03	135
DIC242	2	DIC242	WE_127	2017-05-08	159	159		DIC242	1	DIC242	WE_127	2018-05-18	169	167.5		DIC242	2	DIC242	WE_127	2019-05-06	138	136.5
DIC243	1	DIC243	WE_128	2017-05-08	159			DIC243	2	DIC243	WE_128	2018-05-09	160			DIC243	1	DIC243	WE_128	2019-05-18	150
DIC243	2	DIC243	WE_128	2017-05-03	154	156.5		DIC243	1	DIC243	WE_128	2018-05-10	161	160.5		DIC243	2	DIC243	WE_128	2019-05-10	142	146
DIC244	1	DIC244	WE_129	2017-05-08	159			DIC244	2	DIC244	WE_129	2018-05-11	162			DIC244	1	DIC244	WE_129	2019-05-06	138
DIC244	2	DIC244	WE_129	2017-05-07	158	158.5		DIC244	1	DIC244	WE_129	2018-05-19	170	166		DIC244	2	DIC244	WE_129	2019-05-03	135	136.5
DIC246	1	DIC246	WE_130	2017-05-04	155			DIC246	1	DIC246	WE_130	2018-05-08	159			DIC246	1	DIC246	WE_130	2019-05-01	133
DIC246	2	DIC246	WE_130	2017-05-09	160	157.5		DIC246	2	DIC246	WE_130	2018-05-08	159	159		DIC246	2	DIC246	WE_130	2019-05-07	139	136
DIC247	1	DIC247	WE_131	2017-05-08	159			DIC247	2	DIC247	WE_131	2018-05-11	162			DIC247	1	DIC247	WE_131	2019-05-15	147
DIC247	2	DIC247	WE_131	2017-05-07	158	158.5		DIC247	1	DIC247	WE_131	2018-05-15	166	164		DIC247	2	DIC247	WE_131	2019-05-08	140	143.5
DIC248	1	DIC248	WE_132	2017-05-05	156			DIC248	2	DIC248	WE_132	2018-05-07	158			DIC248	1	DIC248	WE_132	2019-05-06	138
DIC248	2	DIC248	WE_132	2017-05-11	162	159		DIC248	1	DIC248	WE_132	2018-05-11	162	160		DIC248	2	DIC248	WE_132	2019-05-07	139	138.5
DIC249	1	DIC249	WE_133	2017-05-08	159			DIC249	1	DIC249	WE_133	2018-05-09	160			DIC249	1	DIC249	WE_133	2019-05-12	144
DIC249	2	DIC249	WE_133	2017-05-10	161	160		DIC249	2	DIC249	WE_133	2018-05-14	165	162.5		DIC249	2	DIC249	WE_133	2019-04-30	132	138
DIC250	1	DIC250	WE_134	2017-05-06	157			DIC250	1	DIC250	WE_134	2018-05-08	159			DIC250	1	DIC250	WE_134	2019-05-14	146
DIC250	2	DIC250	WE_134	2017-05-10	161	159		DIC250	2	DIC250	WE_134	2018-05-09	160	159.5		DIC250	2	DIC250	WE_134	2019-05-13	145	145.5
DIC255	1	DIC255	WE_135	2017-04-30	151			DIC255	1	DIC255	WE_135	2018-05-02	153			DIC255	1	DIC255	WE_135	2019-05-06	138
DIC255	2	DIC255	WE_135	2017-05-06	157	154		DIC255	2	DIC255	WE_135	2018-05-02	153	153		DIC255	2	DIC255	WE_135	2019-05-05	137	137.5
DIC256	1	DIC256	WE_136	2017-05-08	159			DIC256	2	DIC256	WE_136	2018-05-11	162			DIC256	1	DIC256	WE_136	2019-05-06	138
DIC256	2	DIC256	WE_136	2017-05-07	158	158.5		DIC256	1	DIC256	WE_136	2018-05-14	165	163.5		DIC256	2	DIC256	WE_136	2019-05-07	139	138.5
DIC258	1	DIC258	WE_137	2017-05-08	159			DIC258	1	DIC258	WE_137	2018-05-11	162			DIC258	1	DIC258	WE_137	2019-05-07	139
DIC258	2	DIC258	WE_137	2017-05-11	162	160.5		DIC258	2	DIC258	WE_137	2018-05-15	166	164		DIC258	2	DIC258	WE_137	2019-05-06	138	138.5
DIC259	1	DIC259	WE_138	2017-05-11	162			DIC259	1	DIC259	WE_138	2018-05-11	162			DIC259	1	DIC259	WE_138	2019-05-07	139
DIC259	2	DIC259	WE_138	2017-05-06	157	159.5		DIC259	2	DIC259	WE_138	2018-05-14	165	163.5		DIC259	2	DIC259	WE_138	2019-05-07	139	139
DIC261	1	DIC261	WE_139	2017-05-12	163			DIC261	1	DIC261	WE_139	2018-05-14	165			DIC261	1	DIC261	WE_139	2019-05-11	143
DIC261	2	DIC261	WE_139	2017-05-07	158	160.5		DIC261	2	DIC261	WE_139	2018-05-15	166	165.5		DIC261	2	DIC261	WE_139	2019-05-06	138	140.5
DIC262	1	DIC262	WE_140	2017-05-05	156			DIC262	1	DIC262	WE_140	2018-05-11	162			DIC262	1	DIC262	WE_140	2019-05-07	139
DIC262	2	DIC262	WE_140	2017-05-11	162	159		DIC262	2	DIC262	WE_140	2018-05-14	165	163.5		DIC262	2	DIC262	WE_140	2019-05-07	139	139
DIC263	1	DIC263	WE_141	2017-05-03	154			DIC263	2	DIC263	WE_141	2018-05-11	162			DIC263	1	DIC263	WE_141	2019-05-16	148
DIC263	2	DIC263	WE_141	2017-05-03	154	154		DIC263	1	DIC263	WE_141	2018-05-15	166	164		DIC263	2	DIC263	WE_141	2019-05-26	158	153
DIC264	1	DIC264	WE_142	2017-05-02	153			DIC264	2	DIC264	WE_142	2018-05-14	165			DIC264	1	DIC264	WE_142	2019-05-06	138
DIC264	2	DIC264	WE_142	2017-05-06	157	155		DIC264	1	DIC264	WE_142	2018-05-19	170	167.5		DIC264	2	DIC264	WE_142	2019-05-07	139	138.5
DIC265	1	DIC265	WE_143	----	N/A			DIC265	2	DIC265	WE_143	2018-05-11	162			DIC265	1	DIC265	WE_143	2019-05-24	156
DIC265	2	DIC265	WE_143	----	N/A	N/A		DIC265	1	DIC265	WE_143	2018-05-15	166	164		DIC265	2	DIC265	WE_143	2019-05-29	161	158.5
DIC266	1	DIC266	WE_144	2017-05-10	161			DIC266	1	DIC266	WE_144	2018-05-08	159			DIC266	1	DIC266	WE_144	2019-04-29	131
DIC266	2	DIC266	WE_144	2017-05-06	157	159		DIC266	2	DIC266	WE_144	2018-05-09	160	159.5		DIC266	2	DIC266	WE_144	2019-05-01	133	132
DIC267	1	DIC267	WE_145	2017-05-06	157			DIC267	1	DIC267	WE_145	2018-05-09	160			DIC267	1	DIC267	WE_145	2019-05-06	138
DIC267	2	DIC267	WE_145	2017-05-08	159	158		DIC267	2	DIC267	WE_145	2018-05-09	160	160		DIC267	2	DIC267	WE_145	2019-05-02	134	136
DIC268	1	DIC268	WE_146	2017-05-08	159			DIC268	2	DIC268	WE_146	2018-05-05	156			DIC268	1	DIC268	WE_146	2019-05-20	152
DIC268	2	DIC268	WE_146	2017-05-07	158	158.5		DIC268	1	DIC268	WE_146	2018-05-07	158	157		DIC268	2	DIC268	WE_146	2019-05-14	146	149
DIC269	1	DIC269	WE_147	2017-05-05	156			DIC269	2	DIC269	WE_147	2018-05-07	158			DIC269	1	DIC269	WE_147	2019-05-13	145
DIC269	2	DIC269	WE_147	2017-05-10	161	158.5		DIC269	1	DIC269	WE_147	2018-05-08	159	158.5		DIC269	2	DIC269	WE_147	2019-05-08	140	142.5
DIC270	1	DIC270	WE_148	2017-05-12	163			DIC270	2	DIC270	WE_148	2018-05-14	165			DIC270	1	DIC270	WE_148	-----	N/A
DIC270	2	DIC270	WE_148	2017-05-12	163	163		DIC270	1	DIC270	WE_148	2018-05-19	170	167.5		DIC270	2	DIC270	WE_148	2019-05-15	147	147
DIC271	1	DIC271	WE_149	----	N/A			DIC271	2	DIC271	WE_149	2018-05-08	159			DIC271	1	DIC271	WE_149	2019-05-13	145
DIC271	2	DIC271	WE_149	----	N/A	N/A		DIC271	1	DIC271	WE_149	2018-05-10	161	160		DIC271	2	DIC271	WE_149	2019-05-20	152	148.5
DIC272	1	DIC272	WE_150	2017-05-07	158			DIC272	2	DIC272	WE_150	2018-05-11	162			DIC272	1	DIC272	WE_150	2019-05-13	145
DIC272	2	DIC272	WE_150	2017-05-10	161	159.5		DIC272	1	DIC272	WE_150	2018-05-13	164	163		DIC272	2	DIC272	WE_150	2019-05-10	142	143.5
DIC273	1	DIC273	WE_151	2017-05-09	160			DIC273	1	DIC273	WE_151	2018-05-12	163			DIC273	1	DIC273	WE_151	2019-05-06	138
DIC273	2	DIC273	WE_151	2017-05-12	163	161.5		DIC273	2	DIC273	WE_151	2018-05-12	163	163		DIC273	2	DIC273	WE_151	2019-05-14	146	142
DIC275	1	DIC275	WE_152	2017-05-21	172			DIC275	2	DIC275	WE_152	2018-05-22	173			DIC275	1	DIC275	WE_152	2019-05-28	160
DIC275	2	DIC275	WE_152	2017-05-21	172	172		DIC275	1	DIC275	WE_152	2018-05-27	178	175.5		DIC275	2	DIC275	WE_152	2019-05-31	163	161.5
DIC276	1	DIC276	WE_153	2017-05-09	160			DIC276	2	DIC276	WE_153	2018-05-10	161			DIC276	1	DIC276	WE_153	2019-05-14	146
DIC276	2	DIC276	WE_153	2017-05-11	162	161		DIC276	1	DIC276	WE_153	2018-05-16	167	164		DIC276	2	DIC276	WE_153	2019-05-10	142	144
DIC278	1	DIC278	WE_154	2017-05-13	164			DIC278	1	DIC278	WE_154	2018-05-18	169			DIC278	1	DIC278	WE_154	2019-05-22	154
DIC278	2	DIC278	WE_154	2017-05-11	162	163		DIC278	2	DIC278	WE_154	2018-05-21	172	170.5		DIC278	2	DIC278	WE_154	2019-05-12	144	149
DIC280	1	DIC280	WE_155	----	N/A			DIC280	2	DIC280	WE_155	2018-05-10	161			DIC280	1	DIC280	WE_155	2019-05-12	144
DIC280	2	DIC280	WE_155	----	N/A	N/A		DIC280	1	DIC280	WE_155	2018-05-11	162	161.5		DIC280	2	DIC280	WE_155	2019-05-14	146	145
DIC283	1	DIC283	WE_156	2017-05-07	158			DIC283	1	DIC283	WE_156	2018-05-11	162			DIC283	1	DIC283	WE_156	2019-05-14	146
DIC283	2	DIC283	WE_156	2017-05-13	164	161		DIC283	2	DIC283	WE_156	2018-05-18	169	165.5		DIC283	2	DIC283	WE_156	2019-05-15	147	146.5
DIC284	1	DIC284	WE_157	2017-05-16	167			DIC284	2	DIC284	WE_157	2018-05-16	167			DIC284	1	DIC284	WE_157	2019-05-21	153
DIC284	2	DIC284	WE_157	2017-05-18	169	168		DIC284	1	DIC284	WE_157	2018-05-19	170	168.5		DIC284	2	DIC284	WE_157	2019-05-26	158	155.5
DIC285	1	DIC285	WE_158	2017-05-05	156			DIC285	2	DIC285	WE_158	2018-05-12	163			DIC285	1	DIC285	WE_158	2019-05-08	140
DIC285	2	DIC285	WE_158	2017-05-03	154	155		DIC285	1	DIC285	WE_158	2018-05-18	169	166		DIC285	2	DIC285	WE_158	2019-05-06	138	139
DIC286	1	DIC286	WE_159	2017-05-09	160			DIC286	1	DIC286	WE_159	2018-05-18	169			DIC286	1	DIC286	WE_159	2019-05-14	146
DIC286	2	DIC286	WE_159	2017-05-07	158	159		DIC286	2	DIC286	WE_159	2018-05-19	170	169.5		DIC286	2	DIC286	WE_159	2019-05-14	146	146
DIC288	1	DIC288	WE_160	2017-05-21	172			DIC288	1	DIC288	WE_160	2018-05-19	170			DIC288	1	DIC288	WE_160	2019-05-31	163
DIC288	2	DIC288	WE_160	2017-05-18	169	170.5		DIC288	2	DIC288	WE_160	2018-05-20	171	170.5		DIC288	2	DIC288	WE_160	2019-06-02	165	164
DIC289	1	DIC289	WE_161	2017-05-19	170			DIC289	2	DIC289	WE_161	2018-05-20	171			DIC289	1	DIC289	WE_161	2019-05-22	154
DIC289	2	DIC289	WE_161	2017-05-20	171	170.5		DIC289	1	DIC289	WE_161	2018-05-24	175	173		DIC289	2	DIC289	WE_161	2019-05-27	159	156.5
DIC290	1	DIC290	WE_162	2017-05-16	167			DIC290	2	DIC290	WE_162	2018-05-14	165			DIC290	1	DIC290	WE_162	2019-05-17	149
DIC290	2	DIC290	WE_162	2017-05-15	166	166.5		DIC290	1	DIC290	WE_162	2018-05-15	166	165.5		DIC290	2	DIC290	WE_162	2019-05-21	153	151
DIC291	1	DIC291	WE_163	2017-05-09	160			DIC291	1	DIC291	WE_163	2018-05-11	162			DIC291	1	DIC291	WE_163	2019-05-20	152
DIC291	2	DIC291	WE_163	2017-05-12	163	161.5		DIC291	2	DIC291	WE_163	-----	N/A	N/A		DIC291	2	DIC291	WE_163	2019-05-28	160	156
DIC292	1	DIC292	WE_164	2017-05-13	164			DIC292	2	DIC292	WE_164	2018-05-14	165			DIC292	1	DIC292	WE_164	2019-05-18	150
DIC292	2	DIC292	WE_164	2017-05-12	163	163.5		DIC292	1	DIC292	WE_164	2018-05-18	169	167		DIC292	2	DIC292	WE_164	2019-05-19	151	150.5
DIC293	1	DIC293	WE_165	2017-05-18	169			DIC293	2	DIC293	WE_165	2018-05-17	168			DIC293	1	DIC293	WE_165	-----	N/A
DIC293	2	DIC293	WE_165	2017-05-16	167	168		DIC293	1	DIC293	WE_165	2018-05-20	171	169.5		DIC293	2	DIC293	WE_165	2019-05-26	158	158
DIC294	1	DIC294	WE_166	----	N/A			DIC294	2	DIC294	WE_166	2018-05-15	166			DIC294	1	DIC294	WE_166	2019-05-20	152
DIC294	2	DIC294	WE_166	----	N/A	N/A		DIC294	1	DIC294	WE_166	2018-05-16	167	166.5		DIC294	2	DIC294	WE_166	2019-05-21	153	152.5
DIC311	1	DIC311	WE_167	2017-05-06	157			DIC311	2	DIC311	WE_167	2018-05-04	155			DIC311	1	DIC311	WE_167	2019-05-05	137
DIC311	2	DIC311	WE_167	2017-05-12	163	160		DIC311	1	DIC311	WE_167	2018-05-10	161	158		DIC311	2	DIC311	WE_167	2019-05-02	134	135.5
DIC314_A	1	DIC314	WE_168	2017-05-12	163			DIC314_A	1	DIC314	WE_168	2018-05-09	160			DIC314_A	1	DIC314	WE_168	2019-05-12	144
DIC314_A	2	DIC314	WE_168	2017-05-10	161	162		DIC314_A	2	DIC314	WE_168	2018-05-12	163	161.5		DIC314_A	2	DIC314	WE_168	2019-05-06	138	141
DIC316	1	DIC316	WE_169	2017-05-09	160			DIC316	2	DIC316	WE_169	2018-05-03	154			DIC316	1	DIC316	WE_169	2019-05-14	146
DIC316	2	DIC316	WE_169	2017-05-11	162	161		DIC316	1	DIC316	WE_169	2018-05-08	159	156.5		DIC316	2	DIC316	WE_169	2019-05-18	150	148
DIC317	1	DIC317	WE_170	2017-05-04	155			DIC317	1	DIC317	WE_170	2018-05-02	153			DIC317	1	DIC317	WE_170	2019-05-06	138
DIC317	2	DIC317	WE_170	2017-05-02	153	154		DIC317	2	DIC317	WE_170	2018-05-05	156	154.5		DIC317	2	DIC317	WE_170	2019-05-09	141	139.5
DIC318	1	DIC318	WE_171	2017-05-07	158			DIC318	1	DIC318	WE_171	2018-05-11	162			DIC318	1	DIC318	WE_171	2019-05-06	138
DIC318	2	DIC318	WE_171	2017-05-04	155	156.5		DIC318	2	DIC318	WE_171	2018-05-13	164	163		DIC318	2	DIC318	WE_171	2019-05-14	146	142
DIC320	1	DIC320	WE_172	2017-05-09	160			DIC320	2	DIC320	WE_172	2018-05-14	165			DIC320	1	DIC320	WE_172	2019-05-14	146
DIC320	2	DIC320	WE_172	2017-05-09	160	160		DIC320	1	DIC320	WE_172	2018-05-20	171	168		DIC320	2	DIC320	WE_172	2019-05-13	145	145.5
DIC321	1	DIC321	WE_173	----	N/A			DIC321	1	DIC321	WE_173	2018-05-14	165			DIC321	1	DIC321	WE_173	2019-05-26	158
DIC321	2	DIC321	WE_173	----	N/A	N/A		DIC321	2	DIC321	WE_173	2018-05-20	171	168		DIC321	2	DIC321	WE_173	2019-05-19	151	154.5
DIC322	1	DIC322	WE_174	2017-05-08	159			DIC322	2	DIC322	WE_174	2018-05-07	158			DIC322	1	DIC322	WE_174	2019-05-20	152
DIC322	2	DIC322	WE_174	2017-05-11	162	160.5		DIC322	1	DIC322	WE_174	2018-05-08	159	158.5		DIC322	2	DIC322	WE_174	2019-05-18	150	151
DIC323	1	DIC323	WE_175	----	N/A			DIC323	2	DIC323	WE_175	2018-05-10	161			DIC323	1	DIC323	WE_175	2019-05-14	146
DIC323	2	DIC323	WE_175	----	N/A	N/A		DIC323	1	DIC323	WE_175	2018-05-15	166	163.5		DIC323	2	DIC323	WE_175	2019-05-13	145	145.5
DIC324	1	DIC324	WE_176	----	N/A			DIC324	1	DIC324	WE_176	2018-05-11	162			DIC324	1	DIC324	WE_176	2019-05-14	146
DIC324	2	DIC324	WE_176	----	N/A	N/A		DIC324	2	DIC324	WE_176	2018-05-11	162	162		DIC324	2	DIC324	WE_176	2019-05-11	143	144.5
DIC325	1	DIC325	WE_177	2017-05-07	158			DIC325	1	DIC325	WE_177	2018-05-09	160			DIC325	1	DIC325	WE_177	2019-05-08	140
DIC325	2	DIC325	WE_177	2017-05-07	158	158		DIC325	2	DIC325	WE_177	2018-05-09	160	160		DIC325	2	DIC325	WE_177	2019-05-12	144	142
DIC326	1	DIC326	WE_178	2017-05-08	159			DIC326	1	DIC326	WE_178	2018-05-08	159			DIC326	1	DIC326	WE_178	2019-05-13	145
DIC326	2	DIC326	WE_178	2017-05-07	158	158.5		DIC326	2	DIC326	WE_178	2018-05-14	165	162		DIC326	2	DIC326	WE_178	2019-05-07	139	142
DIC333	1	DIC333	WE_179	2017-05-05	156			DIC333	2	DIC333	WE_179	2018-05-15	166			DIC333	1	DIC333	WE_179	2019-05-17	149
DIC333	2	DIC333	WE_179	2017-05-03	154	155		DIC333	1	DIC333	WE_179	2018-05-19	170	168		DIC333	2	DIC333	WE_179	2019-05-06	138	143.5
DIC334	1	DIC334	WE_180	2017-05-09	160			DIC334	2	DIC334	WE_180	2018-05-11	162			DIC334	1	DIC334	WE_180	2019-05-06	138
DIC334	2	DIC334	WE_180	2017-05-05	156	158		DIC334	1	DIC334	WE_180	2018-05-15	166	164		DIC334	2	DIC334	WE_180	2019-05-14	146	142
DIC335	1	DIC335	WE_181	2017-05-09	160			DIC335	2	DIC335	WE_181	2018-05-08	159			DIC335	1	DIC335	WE_181	2019-05-08	140
DIC335	2	DIC335	WE_181	2017-05-11	162	161		DIC335	1	DIC335	WE_181	2018-05-14	165	162		DIC335	2	DIC335	WE_181	2019-05-08	140	140
DIC338_A	1	DIC338	WE_182	2017-05-13	164			DIC338_A	1	DIC338	WE_182	2018-05-06	157			DIC338_A	1	DIC338	WE_182	2019-05-04	136
DIC338_A	2	DIC338	WE_182	2017-05-10	161	162.5		DIC338_A	2	DIC338	WE_182	2018-05-10	161	159		DIC338_A	2	DIC338	WE_182	2019-04-30	132	134
DIC339	1	DIC339	WE_183	2017-05-09	160			DIC339	2	DIC339	WE_183	2018-05-08	159			DIC339	1	DIC339	WE_183	2019-05-07	139
DIC339	2	DIC339	WE_183	2017-05-07	158	159		DIC339	1	DIC339	WE_183	2018-05-09	160	159.5		DIC339	2	DIC339	WE_183	2019-05-13	145	142
DIC340	1	DIC340	WE_184	2017-05-10	161			DIC340	2	DIC340	WE_184	2018-05-16	167			DIC340	1	DIC340	WE_184	2019-05-18	150
DIC340	2	DIC340	WE_184	2017-05-12	163	162		DIC340	1	DIC340	WE_184	2018-05-21	172	169.5		DIC340	2	DIC340	WE_184	2019-05-21	153	151.5
DIC341	1	DIC341	WE_185	2017-05-07	158			DIC341	1	DIC341	WE_185	2018-05-16	167			DIC341	1	DIC341	WE_185	2019-05-15	147
DIC341	2	DIC341	WE_185	2017-05-09	160	159		DIC341	2	DIC341	WE_185	2018-05-17	168	167.5		DIC341	2	DIC341	WE_185	2019-05-14	146	146.5
DIC342_A	1	DIC342	WE_186	2017-05-09	160			DIC342_A	2	DIC342	WE_186	2018-05-08	159			DIC342_A	1	DIC342	WE_186	2019-05-08	140
DIC342_A	2	DIC342	WE_186	2017-05-14	165	162.5		DIC342_A	1	DIC342	WE_186	2018-05-11	162	160.5		DIC342_A	2	DIC342	WE_186	2019-05-07	139	139.5
DIC343	1	DIC343	WE_187	2017-05-11	162			DIC343	1	DIC343	WE_187	2018-05-15	166			DIC343	1	DIC343	WE_187	2019-05-18	150
DIC343	2	DIC343	WE_187	2017-05-11	162	162		DIC343	2	DIC343	WE_187	2018-05-16	167	166.5		DIC343	2	DIC343	WE_187	2019-05-21	153	151.5
DIC344	1	DIC344	WE_188	2017-05-11	162			DIC344	1	DIC344	WE_188	2018-05-15	166			DIC344	1	DIC344	WE_188	2019-05-16	148
DIC344	2	DIC344	WE_188	2017-05-12	163	162.5		DIC344	2	DIC344	WE_188	2018-05-15	166	166		DIC344	2	DIC344	WE_188	2019-05-14	146	147
DIC345	1	DIC345	WE_189	----	N/A			DIC345	1	DIC345	WE_189	2018-05-18	169			DIC345	1	DIC345	WE_189	2019-05-21	153
DIC345	2	DIC345	WE_189	----	N/A	N/A		DIC345	2	DIC345	WE_189	2018-05-20	171	170		DIC345	2	DIC345	WE_189	2019-05-21	153	153
DIC346_A	1	DIC346	WE_190	2017-05-03	154			DIC346_A	2	DIC346	WE_190	2018-05-03	154			DIC346_A	1	DIC346	WE_190	2019-05-04	136
DIC346_A	2	DIC346	WE_190	2017-05-05	156	155		DIC346_A	1	DIC346	WE_190	2018-05-08	159	156.5		DIC346_A	2	DIC346	WE_190	2019-05-07	139	137.5
DIC348	1	DIC348	WE_191	----	N/A			DIC348	1	DIC348	WE_191	2018-05-11	162			DIC348	1	DIC348	WE_191	2019-05-25	157
DIC348	2	DIC348	WE_191	----	N/A	N/A		DIC348	2	DIC348	WE_191	2018-05-11	162	162		DIC348	2	DIC348	WE_191	2019-05-13	145	151
DIC349	1	DIC349	WE_192	2017-05-11	162			DIC349	1	DIC349	WE_192	2018-05-12	163			DIC349	1	DIC349	WE_192	2019-05-14	146
DIC349	2	DIC349	WE_192	2017-05-11	162	162		DIC349	2	DIC349	WE_192	2018-05-12	163	163		DIC349	2	DIC349	WE_192	2019-05-13	145	145.5
DIC350	1	DIC350	WE_193	2017-05-11	162			DIC350	1	DIC350	WE_193	2018-05-14	165			DIC350	1	DIC350	WE_193	2019-05-19	151
DIC350	2	DIC350	WE_193	2017-05-13	164	163		DIC350	2	DIC350	WE_193	2018-05-19	170	167.5		DIC350	2	DIC350	WE_193	2019-05-07	139	145
DIC351	1	DIC351	WE_194	2017-05-12	163			DIC351	1	DIC351	WE_194	2018-05-12	163			DIC351	1	DIC351	WE_194	2019-05-13	145
DIC351	2	DIC351	WE_194	2017-05-18	169	166		DIC351	2	DIC351	WE_194	2018-05-15	166	164.5		DIC351	2	DIC351	WE_194	2019-05-15	147	146
DIC352	1	DIC352	WE_195	----	N/A			DIC352	1	DIC352	WE_195	2018-05-11	162			DIC352	1	DIC352	WE_195	2019-05-12	144
DIC352	2	DIC352	WE_195	----	N/A	N/A		DIC352	2	DIC352	WE_195	2018-05-11	162	162		DIC352	2	DIC352	WE_195	2019-05-08	140	142
DIC353_A	1	DIC353_A	WE_196	2017-05-19	170			DIC353_A	2	DIC353_A	WE_196	2018-05-18	169			DIC353_A	1	DIC353_A	WE_196	2019-05-23	155
DIC353_A	2	DIC353_A	WE_196	2017-05-21	172	171		DIC353_A	1	DIC353_A	WE_196	2018-05-20	171	170		DIC353_A	2	DIC353_A	WE_196	2019-05-28	160	157.5
DIC354	1	DIC354	WE_197	2017-05-02	153			DIC354	2	DIC354	WE_197	2018-05-01	152			DIC354	1	DIC354	WE_197	2019-05-16	148
DIC354	2	DIC354	WE_197	2017-05-02	153	153		DIC354	1	DIC354	WE_197	2018-05-07	158	155		DIC354	2	DIC354	WE_197	2019-05-21	153	150.5
DIC359	1	DIC359	WE_198	2017-05-08	159			DIC359	2	DIC359	WE_198	2018-05-11	162			DIC359	1	DIC359	WE_198	2019-05-13	145
DIC359	2	DIC359	WE_198	2017-05-10	161	160		DIC359	1	DIC359	WE_198	2018-05-15	166	164		DIC359	2	DIC359	WE_198	2019-05-13	145	145
DIC375	1	DIC375	WE_199	----	N/A			DIC375	2	DIC375	WE_199	2018-05-07	158			DIC375	1	DIC375	WE_199	2019-05-14	146
DIC375	2	DIC375	WE_199	----	N/A	N/A		DIC375	1	DIC375	WE_199	2018-05-09	160	159		DIC375	2	DIC375	WE_199	2019-05-13	145	145.5
DIC376	1	DIC376	WE_200	----	N/A			DIC376	1	DIC376	WE_200	2018-05-12	163			DIC376	1	DIC376	WE_200	2019-05-14	146
DIC376	2	DIC376	WE_200	----	N/A	N/A		DIC376	2	DIC376	WE_200	2018-05-14	165	164		DIC376	2	DIC376	WE_200	2019-05-13	145	145.5
DIC377	1	DIC377	WE_201	----	N/A			DIC377	2	DIC377	WE_201	2018-05-11	162			DIC377	1	DIC377	WE_201	2019-05-21	153
DIC377	2	DIC377	WE_201	----	N/A	N/A		DIC377	1	DIC377	WE_201	2018-05-14	165	163.5		DIC377	2	DIC377	WE_201	2019-05-19	151	152
DIC378	1	DIC378	WE_202	----	N/A			DIC378	1	DIC378	WE_202	-----	N/A			DIC378	1	DIC378	WE_202	-----	N/A
DIC378	2	DIC378	WE_202	----	N/A	N/A		DIC378	2	DIC378	WE_202	-----	N/A	N/A		DIC378	2	DIC378	WE_202	-----	N/A	N/A
DIC379	1	DIC379	WE_203	----	N/A			DIC379	2	DIC379	WE_203	2018-05-10	161			DIC379	1	DIC379	WE_203	2019-05-29	161
DIC379	2	DIC379	WE_203	----	N/A	N/A		DIC379	1	DIC379	WE_203	2018-05-12	163	162		DIC379	2	DIC379	WE_203	2019-05-31	163	162
DIC380	1	DIC380	WE_204	----	N/A			DIC380	2	DIC380	WE_204	2018-05-09	160			DIC380	1	DIC380	WE_204	2019-05-28	160
DIC380	2	DIC380	WE_204	----	N/A	N/A		DIC380	1	DIC380	WE_204	2018-05-11	162	161		DIC380	2	DIC380	WE_204	2019-06-01	164	162
DIC381	1	DIC381	WE_205	----	N/A			DIC381	2	DIC381	WE_205	2018-05-09	160			DIC381	1	DIC381	WE_205	2019-05-16	148
DIC381	2	DIC381	WE_205	----	N/A	N/A		DIC381	1	DIC381	WE_205	2018-05-14	165	162.5		DIC381	2	DIC381	WE_205	2019-05-08	140	144
DIC382	1	DIC382	WE_206	----	N/A			DIC382	1	DIC382	WE_206	2018-05-04	155			DIC382	1	DIC382	WE_206	2019-05-22	154
DIC382	2	DIC382	WE_206	----	N/A	N/A		DIC382	2	DIC382	WE_206	2018-05-07	158	156.5		DIC382	2	DIC382	WE_206	2019-05-18	150	152
DIC386	1	DIC386	WE_207	----	N/A			DIC386	2	DIC386	WE_207	2018-05-05	156			DIC386	1	DIC386	WE_207	2019-05-17	149
DIC386	2	DIC386	WE_207	----	N/A	N/A		DIC386	1	DIC386	WE_207	2018-05-09	160	158		DIC386	2	DIC386	WE_207	2019-05-20	152	150.5
DIC387	1	DIC387	WE_208	----	N/A			DIC387	1	DIC387	WE_208	2018-05-08	159			DIC387	1	DIC387	WE_208	2019-05-14	146
DIC387	2	DIC387	WE_208	----	N/A	N/A		DIC387	2	DIC387	WE_208	2018-05-08	159	159		DIC387	2	DIC387	WE_208	2019-05-08	140	143
DIC388	1	DIC388	WE_209	----	N/A			DIC388	1	DIC388	WE_209	2018-05-06	157			DIC388	1	DIC388	WE_209	2019-05-12	144
DIC388	2	DIC388	WE_209	----	N/A	N/A		DIC388	2	DIC388	WE_209	2018-05-09	160	158.5		DIC388	2	DIC388	WE_209	2019-05-14	146	145
DIC389	1	DIC389	WE_210	----	N/A			DIC389	1	DIC389	WE_210	2018-05-08	159			DIC389	1	DIC389	WE_210	2019-05-16	148
DIC389	2	DIC389	WE_210	----	N/A	N/A		DIC389	2	DIC389	WE_210	2018-05-09	160	159.5		DIC389	2	DIC389	WE_210	2019-05-08	140	144
DIC390	1	DIC390	WE_211	----	N/A			DIC390	2	DIC390	WE_211	2018-05-05	156			DIC390	1	DIC390	WE_211	2019-05-07	139
DIC390	2	DIC390	WE_211	----	N/A	N/A		DIC390	1	DIC390	WE_211	2018-05-07	158	157		DIC390	2	DIC390	WE_211	2019-05-04	136	137.5
DIC391	1	DIC391	WE_212	----	N/A			DIC391	2	DIC391	WE_212	2018-05-16	167			DIC391	1	DIC391	WE_212	2019-05-12	144
DIC391	2	DIC391	WE_212	----	N/A	N/A		DIC391	1	DIC391	WE_212	2018-05-19	170	168.5		DIC391	2	DIC391	WE_212	2019-05-08	140	142
DIC393	1	DIC393	WE_213	----	N/A			DIC393	1	DIC393	WE_213	2018-05-07	158			DIC393	1	DIC393	WE_213	2019-05-13	145
DIC393	2	DIC393	WE_213	----	N/A	N/A		DIC393	2	DIC393	WE_213	2018-05-09	160	159		DIC393	2	DIC393	WE_213	2019-05-13	145	145
DIC394	1	DIC394	WE_214	----	N/A			DIC394	1	DIC394	WE_214	2018-05-07	158			DIC394	1	DIC394	WE_214	2019-05-07	139
DIC394	2	DIC394	WE_214	----	N/A	N/A		DIC394	2	DIC394	WE_214	2018-05-07	158	158		DIC394	2	DIC394	WE_214	2019-05-06	138	138.5
DIC395	1	DIC395	WE_215	----	N/A			DIC395	1	DIC395	WE_215	2018-05-02	153			DIC395	1	DIC395	WE_215	2019-05-06	138
DIC395	2	DIC395	WE_215	----	N/A	N/A		DIC395	2	DIC395	WE_215	2018-05-03	154	153.5		DIC395	2	DIC395	WE_215	2019-05-04	136	137
DIC396	1	DIC396	WE_216	----	N/A			DIC396	1	DIC396	WE_216	2018-05-15	166			DIC396	1	DIC396	WE_216	2019-05-15	147
DIC396	2	DIC396	WE_216	----	N/A	N/A		DIC396	2	DIC396	WE_216	2018-05-21	172	169		DIC396	2	DIC396	WE_216	2019-05-14	146	146.5
DIC397	1	DIC397	WE_217	----	N/A			DIC397	2	DIC397	WE_217	2018-05-14	165			DIC397	1	DIC397	WE_217	2019-05-14	146
DIC397	2	DIC397	WE_217	----	N/A	N/A		DIC397	1	DIC397	WE_217	2018-05-21	172	168.5		DIC397	2	DIC397	WE_217	2019-05-18	150	148
DIC398	1	DIC398	WE_218	----	N/A			DIC398	1	DIC398	WE_218	2018-05-20	171			DIC398	1	DIC398	WE_218	2019-05-14	146
DIC398	2	DIC398	WE_218	----	N/A	N/A		DIC398	2	DIC398	WE_218	2018-05-22	173	172		DIC398	2	DIC398	WE_218	2019-05-21	153	149.5
DIC399	1	DIC399	WE_219	----	N/A			DIC399	2	DIC399	WE_219	2018-05-02	153			DIC399	1	DIC399	WE_219	2019-05-04	136
DIC399	2	DIC399	WE_219	----	N/A	N/A		DIC399	1	DIC399	WE_219	2018-05-03	154	153.5		DIC399	2	DIC399	WE_219	2019-05-07	139	137.5
DIC400	1	DIC400	WE_220	----	N/A			DIC400	2	DIC400	WE_220	2018-05-05	156			DIC400	1	DIC400	WE_220	2019-05-10	142
DIC400	2	DIC400	WE_220	----	N/A	N/A		DIC400	1	DIC400	WE_220	2018-05-06	157	156.5		DIC400	2	DIC400	WE_220	2019-05-06	138	140
DIC401	1	DIC401	WE_221	----	N/A			DIC401	2	DIC401	WE_221	2018-05-03	154			DIC401	1	DIC401	WE_221	2019-05-06	138
DIC401	2	DIC401	WE_221	----	N/A	N/A		DIC401	1	DIC401	WE_221	2018-05-05	156	155		DIC401	2	DIC401	WE_221	2019-05-07	139	138.5
DIC402	1	DIC402	WE_222	----	N/A			DIC402	2	DIC402	WE_222	2018-05-01	152			DIC402	1	DIC402	WE_222	2019-05-14	146
DIC402	2	DIC402	WE_222	----	N/A	N/A		DIC402	1	DIC402	WE_222	2018-05-03	154	153		DIC402	2	DIC402	WE_222	2019-05-07	139	142.5
TD001	1	TD001	WE_223	2017-05-16	167			TD001	2	TD001	WE_223	2018-05-15	166			TD001	1	TD001	WE_223	2019-05-21	153
TD001	2	TD001	WE_223	2017-05-14	165	166		TD001	1	TD001	WE_223	2018-05-21	172	169		TD001	2	TD001	WE_223	2019-05-20	152	152.5
TD002	1	TD002	WE_224	2017-05-13	164			TD002	2	TD002	WE_224	2018-05-16	167			TD002	1	TD002	WE_224	2019-05-19	151
TD002	2	TD002	WE_224	2017-05-14	165	164.5		TD002	1	TD002	WE_224	2018-05-19	170	168.5		TD002	2	TD002	WE_224	2019-05-23	155	153
TD003	1	TD003	WE_225	2017-05-16	167			TD003	1	TD003	WE_225	2018-05-16	167			TD003	1	TD003	WE_225	2019-05-26	158
TD003	2	TD003	WE_225	2017-05-13	164	165.5		TD003	2	TD003	WE_225	2018-05-22	173	170		TD003	2	TD003	WE_225	2019-05-21	153	155.5
TD004	1	TD004	WE_226	2017-05-14	165			TD004	2	TD004	WE_226	2018-05-16	167			TD004	1	TD004	WE_226	2019-05-06	138
TD004	2	TD004	WE_226	2017-05-15	166	165.5		TD004	1	TD004	WE_226	2018-05-20	171	169		TD004	2	TD004	WE_226	2019-05-11	143	140.5
TD005	1	TD005	WE_227	----	N/A			TD005	1	TD005	WE_227	2018-05-21	172			TD005	1	TD005	WE_227	2019-05-19	151
TD005	2	TD005	WE_227	----	N/A	N/A		TD005	2	TD005	WE_227	2018-05-21	172	172		TD005	2	TD005	WE_227	2019-05-21	153	152
TD006	1	TD006	WE_228	2017-05-15	166			TD006	2	TD006	WE_228	2018-05-15	166			TD006	1	TD006	WE_228	2019-05-13	145
TD006	2	TD006	WE_228	2017-05-14	165	165.5		TD006	1	TD006	WE_228	2018-05-16	167	166.5		TD006	2	TD006	WE_228	2019-05-13	145	145
TD007	1	TD007	WE_229	----	N/A			TD007	2	TD007	WE_229	2018-05-16	167			TD007	1	TD007	WE_229	2019-05-18	150
TD007	2	TD007	WE_229	----	N/A	N/A		TD007	1	TD007	WE_229	2018-05-19	170	168.5		TD007	2	TD007	WE_229	2019-05-18	150	150
TD008	1	TD008	WE_230	2017-05-13	164			TD008	2	TD008	WE_230	2018-05-20	171			TD008	1	TD008	WE_230	2019-05-26	158
TD008	2	TD008	WE_230	2017-05-13	164	164		TD008	1	TD008	WE_230	2018-05-21	172	171.5		TD008	2	TD008	WE_230	2019-05-28	160	159
TD009	1	TD009	WE_231	2017-05-14	165			TD009	2	TD009	WE_231	2018-05-16	167			TD009	1	TD009	WE_231	2019-05-18	150
TD009	2	TD009	WE_231	2017-05-13	164	164.5		TD009	1	TD009	WE_231	2018-05-19	170	168.5		TD009	2	TD009	WE_231	2019-05-21	153	151.5
TD010	1	TD010	WE_232	2017-05-16	167			TD010	1	TD010	WE_232	2018-05-19	170			TD010	1	TD010	WE_232	2019-05-26	158
TD010	2	TD010	WE_232	2017-05-13	164	165.5		TD010	2	TD010	WE_232	-----	N/A	N/A		TD010	2	TD010	WE_232	2019-05-23	155	156.5
TD011	1	TD011	WE_233	2017-05-12	163			TD011	1	TD011	WE_233	2018-05-20	171			TD011	1	TD011	WE_233	2019-05-27	159
TD011	2	TD011	WE_233	2017-05-11	162	162.5		TD011	2	TD011	WE_233	2018-05-20	171	171		TD011	2	TD011	WE_233	2019-05-22	154	156.5
TD012	1	TD012	WE_234	2017-05-10	161			TD012	2	TD012	WE_234	2018-05-24	175			TD012	1	TD012	WE_234	2019-05-19	151
TD012	2	TD012	WE_234	2017-05-14	165	163		TD012	1	TD012	WE_234	2018-05-29	180	177.5		TD012	2	TD012	WE_234	2019-05-20	152	151.5
TD013	1	TD013	WE_235	----	N/A			TD013	1	TD013	WE_235	2018-05-20	171			TD013	1	TD013	WE_235	2019-05-21	153
TD013	2	TD013	WE_235	----	N/A	N/A		TD013	2	TD013	WE_235	2018-05-20	171	171		TD013	2	TD013	WE_235	2019-05-21	153	153
TD015	1	TD015	WE_236	2017-05-10	161			TD015	1	TD015	WE_236	2018-05-16	167			TD015	1	TD015	WE_236	2019-05-19	151
TD015	2	TD015	WE_236	2017-05-11	162	161.5		TD015	2	TD015	WE_236	2018-05-20	171	169		TD015	2	TD015	WE_236	2019-05-15	147	149
TD018	1	TD018	WE_237	----	N/A			TD018	2	TD018	WE_237	2018-05-16	167			TD018	1	TD018	WE_237	2019-05-18	150
TD018	2	TD018	WE_237	----	N/A	N/A		TD018	1	TD018	WE_237	2018-05-19	170	168.5		TD018	2	TD018	WE_237	2019-05-21	153	151.5
TD019	1	TD019	WE_238	2017-05-13	164			TD019	1	TD019	WE_238	2018-05-16	167			TD019	1	TD019	WE_238	2019-05-13	145
TD019	2	TD019	WE_238	2017-05-12	163	163.5		TD019	2	TD019	WE_238	2018-05-18	169	168		TD019	2	TD019	WE_238	2019-05-14	146	145.5
TD020	1	TD020	WE_239	2017-05-16	167			TD020	1	TD020	WE_239	2018-05-21	172			TD020	1	TD020	WE_239	2019-05-27	159
TD020	2	TD020	WE_239	2017-05-14	165	166		TD020	2	TD020	WE_239	2018-05-21	172	172		TD020	2	TD020	WE_239	2019-05-29	161	160
TD021	1	TD021	WE_240	2017-05-15	166			TD021	2	TD021	WE_240	2018-05-18	169			TD021	1	TD021	WE_240	2019-05-18	150
TD021	2	TD021	WE_240	2017-05-13	164	165		TD021	1	TD021	WE_240	2018-05-19	170	169.5		TD021	2	TD021	WE_240	2019-05-19	151	150.5
TD022	1	TD022	WE_241	2017-05-13	164			TD022	2	TD022	WE_241	2018-05-14	165			TD022	1	TD022	WE_241	2019-05-22	154
TD022	2	TD022	WE_241	2017-05-13	164	164		TD022	1	TD022	WE_241	2018-05-20	171	168		TD022	2	TD022	WE_241	2019-05-18	150	152
TD076	1	TD076	WE_242	2017-05-14	165			TD076	2	TD076	WE_242	2018-05-19	170			TD076	1	TD076	WE_242	2019-05-22	154
TD076	2	TD076	WE_242	2017-05-20	171	168		TD076	1	TD076	WE_242	2018-05-20	171	170.5		TD076	2	TD076	WE_242	2019-05-18	150	152
TD077	1	TD077	WE_243	----	N/A			TD077	1	TD077	WE_243	-----	N/A			TD077	1	TD077	WE_243	-----	N/A
TD077	2	TD077	WE_243	----	N/A	N/A		TD077	2	TD077	WE_243	-----	N/A	N/A		TD077	2	TD077	WE_243	-----	N/A	N/A
TD078	1	TD078	WE_244	2017-05-13	164			TD078	2	TD078	WE_244	2018-05-12	163			TD078	1	TD078	WE_244	2019-05-14	146
TD078	2	TD078	WE_244	2017-05-10	161	162.5		TD078	1	TD078	WE_244	2018-05-15	166	164.5		TD078	2	TD078	WE_244	2019-05-15	147	146.5
TD079	1	TD079	WE_245	2017-05-13	164			TD079	1	TD079	WE_245	2018-05-14	165			TD079	1	TD079	WE_245	2019-05-19	151
TD079	2	TD079	WE_245	2017-05-12	163	163.5		TD079	2	TD079	WE_245	2018-05-14	165	165		TD079	2	TD079	WE_245	2019-05-22	154	152.5
TD080	1	TD080	WE_246	2017-05-14	165			TD080	2	TD080	WE_246	2018-05-15	166			TD080	1	TD080	WE_246	2019-05-15	147
TD080	2	TD080	WE_246	2017-05-12	163	164		TD080	1	TD080	WE_246	2018-05-19	170	168		TD080	2	TD080	WE_246	2019-05-15	147	147
TD081	1	TD081	WE_247	2017-05-11	162			TD081	2	TD081	WE_247	2018-05-16	167			TD081	1	TD081	WE_247	2019-05-21	153
TD081	2	TD081	WE_247	2017-05-13	164	163		TD081	1	TD081	WE_247	2018-05-20	171	169		TD081	2	TD081	WE_247	2019-05-20	152	152.5
TD082	1	TD082	WE_248	2017-05-13	164			TD082	2	TD082	WE_248	2018-05-07	158			TD082	1	TD082	WE_248	2019-05-14	146
TD082	2	TD082	WE_248	2017-05-08	159	161.5		TD082	1	TD082	WE_248	2018-05-12	163	160.5		TD082	2	TD082	WE_248	2019-05-13	145	145.5
TD083	1	TD083	WE_249	2017-05-10	161			TD083	2	TD083	WE_249	2018-05-12	163			TD083	1	TD083	WE_249	2019-05-21	153
TD083	2	TD083	WE_249	2017-05-12	163	162		TD083	1	TD083	WE_249	2018-05-15	166	164.5		TD083	2	TD083	WE_249	2019-05-15	147	150
TD084	1	TD084	WE_250	2017-05-10	161			TD084	2	TD084	WE_250	2018-05-15	166			TD084	1	TD084	WE_250	2019-05-15	147
TD084	2	TD084	WE_250	2017-05-13	164	162.5		TD084	1	TD084	WE_250	2018-05-16	167	166.5		TD084	2	TD084	WE_250	2019-05-13	145	146
TD085	1	TD085	WE_251	2017-05-14	165			TD085	2	TD085	WE_251	2018-05-09	160			TD085	1	TD085	WE_251	2019-05-21	153
TD085	2	TD085	WE_251	2017-05-14	165	165		TD085	1	TD085	WE_251	2018-05-11	162	161		TD085	2	TD085	WE_251	2019-05-13	145	149
TD086	1	TD086	WE_252	2017-05-07	158			TD086	1	TD086	WE_252	2018-05-08	159			TD086	1	TD086	WE_252	2019-05-17	149
TD086	2	TD086	WE_252	2017-05-10	161	159.5		TD086	2	TD086	WE_252	2018-05-09	160	159.5		TD086	2	TD086	WE_252	2019-05-20	152	150.5
TD087	1	TD087	WE_253	2017-05-12	163			TD087	2	TD087	WE_253	2018-05-11	162			TD087	1	TD087	WE_253	2019-05-20	152
TD087	2	TD087	WE_253	2017-05-11	162	162.5		TD087	1	TD087	WE_253	2018-05-16	167	164.5		TD087	2	TD087	WE_253	2019-05-14	146	149
TD088	1	TD088	WE_254	2017-05-15	166			TD088	1	TD088	WE_254	2018-05-19	170			TD088	1	TD088	WE_254	-----	N/A
TD088	2	TD088	WE_254	2017-05-14	165	165.5		TD088	2	TD088	WE_254	2018-05-21	172	171		TD088	2	TD088	WE_254	2019-05-14	146	146
TD089	1	TD089	WE_255	2017-05-15	166			TD089	2	TD089	WE_255	2018-05-17	168			TD089	1	TD089	WE_255	2019-05-14	146
TD089	2	TD089	WE_255	2017-05-14	165	165.5		TD089	1	TD089	WE_255	2018-05-21	172	170		TD089	2	TD089	WE_255	2019-05-14	146	146
TD134	1	TD134	WE_256	2017-05-13	164			TD134	1	TD134	WE_256	2018-05-19	170			TD134	1	TD134	WE_256	2019-05-20	152
TD134	2	TD134	WE_256	2017-05-08	159	161.5		TD134	2	TD134	WE_256	2018-05-21	172	171		TD134	2	TD134	WE_256	2019-05-14	146	149
TD135	1	TD135	WE_257	2017-05-16	167			TD135	1	TD135	WE_257	2018-05-16	167			TD135	1	TD135	WE_257	2019-05-14	146
TD135	2	TD135	WE_257	2017-05-16	167	167		TD135	2	TD135	WE_257	2018-05-21	172	169.5		TD135	2	TD135	WE_257	2019-05-14	146	146
TD136	1	TD136	WE_258	2017-05-20	171			TD136	1	TD136	WE_258	2018-05-15	166			TD136	1	TD136	WE_258	2019-05-25	157
TD136	2	TD136	WE_258	2017-05-21	172	171.5		TD136	2	TD136	WE_258	2018-05-19	170	168		TD136	2	TD136	WE_258	2019-05-21	153	155
TD137	1	TD137	WE_259	2017-05-12	163			TD137	1	TD137	WE_259	2018-05-21	172			TD137	1	TD137	WE_259	2019-05-19	151
TD137	2	TD137	WE_259	2017-05-08	159	161		TD137	2	TD137	WE_259	2018-05-24	175	173.5		TD137	2	TD137	WE_259	2019-05-18	150	150.5
TD138	1	TD138	WE_260	2017-05-11	162			TD138	1	TD138	WE_260	2018-05-19	170			TD138	1	TD138	WE_260	2019-05-20	152
TD138	2	TD138	WE_260	2017-05-09	160	161		TD138	2	TD138	WE_260	2018-05-19	170	170		TD138	2	TD138	WE_260	2019-05-21	153	152.5
TD139	1	TD139	WE_261	----	N/A			TD139	2	TD139	WE_261	2018-05-16	167			TD139	1	TD139	WE_261	2019-05-14	146
TD139	2	TD139	WE_261	----	N/A	N/A		TD139	1	TD139	WE_261	2018-05-20	171	169		TD139	2	TD139	WE_261	2019-05-21	153	149.5
TD140	1	TD140	WE_262	2017-05-14	165			TD140	2	TD140	WE_262	2018-05-14	165			TD140	1	TD140	WE_262	2019-05-21	153
TD140	2	TD140	WE_262	2017-05-15	166	165.5		TD140	1	TD140	WE_262	2018-05-19	170	167.5		TD140	2	TD140	WE_262	-----	N/A	N/A
TD141	1	TD141	WE_263	2017-05-13	164			TD141	2	TD141	WE_263	2018-05-18	169			TD141	1	TD141	WE_263	2019-05-21	153
TD141	2	TD141	WE_263	2017-05-08	159	161.5		TD141	1	TD141	WE_263	2018-05-19	170	169.5		TD141	2	TD141	WE_263	2019-05-15	147	150
TD170	1	TD170	WE_264	2017-05-12	163			TD170	2	TD170	WE_264	2018-05-20	171			TD170	1	TD170	WE_264	2019-05-23	155
TD170	2	TD170	WE_264	2017-05-13	164	163.5		TD170	1	TD170	WE_264	2018-05-24	175	173		TD170	2	TD170	WE_264	2019-05-19	151	153
TD171	1	TD171	WE_265	2017-05-13	164			TD171	1	TD171	WE_265	2018-05-21	172			TD171	1	TD171	WE_265	2019-05-26	158
TD171	2	TD171	WE_265	2017-05-14	165	164.5		TD171	2	TD171	WE_265	2018-05-24	175	173.5		TD171	2	TD171	WE_265	2019-06-02	165	161.5
TD172	1	TD172	WE_266	2017-05-16	167			TD172	2	TD172	WE_266	2018-05-23	174			TD172	1	TD172	WE_266	2019-05-24	156
TD172	2	TD172	WE_266	2017-05-16	167	167		TD172	1	TD172	WE_266	2018-05-24	175	174.5		TD172	2	TD172	WE_266	2019-05-22	154	155
TD173	1	TD173	WE_267	2017-05-13	164			TD173	1	TD173	WE_267	2018-05-16	167			TD173	1	TD173	WE_267	2019-05-28	160
TD173	2	TD173	WE_267	2017-05-20	171	167.5		TD173	2	TD173	WE_267	2018-05-19	170	168.5		TD173	2	TD173	WE_267	2019-05-22	154	157
TD174	1	TD174	WE_268	----	N/A			TD174	2	TD174	WE_268	2018-05-19	170			TD174	1	TD174	WE_268	2019-05-21	153
TD174	2	TD174	WE_268	----	N/A	N/A		TD174	1	TD174	WE_268	2018-05-25	176	173		TD174	2	TD174	WE_268	2019-05-22	154	153.5
TD175	1	TD175	WE_269	2017-05-15	166			TD175	2	TD175	WE_269	2018-05-18	169			TD175	1	TD175	WE_269	2019-05-23	155
TD175	2	TD175	WE_269	2017-05-15	166	166		TD175	1	TD175	WE_269	2018-05-20	171	170		TD175	2	TD175	WE_269	2019-05-15	147	151
TD176	1	TD176	WE_270	2017-05-19	170			TD176	2	TD176	WE_270	2018-05-23	174			TD176	1	TD176	WE_270	2019-05-21	153
TD176	2	TD176	WE_270	2017-05-14	165	167.5		TD176	1	TD176	WE_270	2018-05-25	176	175		TD176	2	TD176	WE_270	2019-05-22	154	153.5
TD213	1	TD213	WE_271	2017-05-11	162			TD213	1	TD213	WE_271	2018-05-19	170			TD213	1	TD213	WE_271	2019-05-20	152
TD213	2	TD213	WE_271	2017-05-12	163	162.5		TD213	2	TD213	WE_271	2018-05-19	170	170		TD213	2	TD213	WE_271	2019-05-13	145	148.5
TD214	1	TD214	WE_272	2017-05-08	159			TD214	1	TD214	WE_272	2018-05-11	162			TD214	1	TD214	WE_272	2019-05-17	149
TD214	2	TD214	WE_272	2017-05-07	158	158.5		TD214	2	TD214	WE_272	2018-05-15	166	164		TD214	2	TD214	WE_272	2019-05-15	147	148
TD215	1	TD215	WE_273	2017-05-09	160			TD215	2	TD215	WE_273	2018-05-11	162			TD215	1	TD215	WE_273	2019-05-19	151
TD215	2	TD215	WE_273	2017-05-15	166	163		TD215	1	TD215	WE_273	2018-05-14	165	163.5		TD215	2	TD215	WE_273	2019-05-13	145	148
TD216	1	TD216	WE_274	2017-05-13	164			TD216	2	TD216	WE_274	2018-05-11	162			TD216	1	TD216	WE_274	2019-05-13	145
TD216	2	TD216	WE_274	2017-05-09	160	162		TD216	1	TD216	WE_274	2018-05-14	165	163.5		TD216	2	TD216	WE_274	2019-05-07	139	142
TD217	1	TD217	WE_275	----	N/A			TD217	2	TD217	WE_275	2018-05-09	160			TD217	1	TD217	WE_275	2019-05-19	151
TD217	2	TD217	WE_275	----	N/A	N/A		TD217	1	TD217	WE_275	2018-05-14	165	162.5		TD217	2	TD217	WE_275	2019-05-13	145	148
TD218	1	TD218	WE_276	----	N/A			TD218	2	TD218	WE_276	2018-05-16	167			TD218	1	TD218	WE_276	2019-05-20	152
TD218	2	TD218	WE_276	----	N/A	N/A		TD218	1	TD218	WE_276	2018-05-20	171	169		TD218	2	TD218	WE_276	2019-05-13	145	148.5
TD219	1	TD219	WE_277	----	N/A			TD219	1	TD219	WE_277	2018-05-09	160			TD219	1	TD219	WE_277	2019-05-12	144
TD219	2	TD219	WE_277	----	N/A	N/A		TD219	2	TD219	WE_277	2018-05-09	160	160		TD219	2	TD219	WE_277	2019-05-23	155	149.5
TD220	1	TD220	WE_278	2017-05-09	160			TD220	1	TD220	WE_278	2018-05-14	165			TD220	1	TD220	WE_278	2019-05-20	152
TD220	2	TD220	WE_278	----	N/A	N/A		TD220	2	TD220	WE_278	2018-05-20	171	168		TD220	2	TD220	WE_278	2019-05-12	144	148
TD221	1	TD221	WE_279	----	N/A			TD221	1	TD221	WE_279	2018-05-11	162			TD221	1	TD221	WE_279	2019-05-08	140
TD221	2	TD221	WE_279	----	N/A	N/A		TD221	2	TD221	WE_279	2018-05-15	166	164		TD221	2	TD221	WE_279	2019-05-12	144	142
TD222	1	TD222	WE_280	2017-05-13	164			TD222	1	TD222	WE_280	2018-05-16	167			TD222	1	TD222	WE_280	2019-05-21	153
TD222	2	TD222	WE_280	2017-05-11	162	163		TD222	2	TD222	WE_280	2018-05-20	171	169		TD222	2	TD222	WE_280	2019-05-13	145	149
TD223	1	TD223	WE_281	2017-05-07	158			TD223	2	TD223	WE_281	2018-05-11	162			TD223	1	TD223	WE_281	2019-05-13	145
TD223	2	TD223	WE_281	2017-05-07	158	158		TD223	1	TD223	WE_281	2018-05-15	166	164		TD223	2	TD223	WE_281	2019-05-23	155	150
TD224	1	TD224	WE_282	2017-05-11	162			TD224	1	TD224	WE_282	2018-05-09	160			TD224	1	TD224	WE_282	2019-05-18	150
TD224	2	TD224	WE_282	2017-05-15	166	164		TD224	2	TD224	WE_282	2018-05-16	167	163.5		TD224	2	TD224	WE_282	2019-05-20	152	151
TD225	1	TD225	WE_283	2017-05-11	162			TD225	1	TD225	WE_283	2018-05-13	164			TD225	1	TD225	WE_283	2019-05-14	146
TD225	2	TD225	WE_283	2017-05-09	160	161		TD225	2	TD225	WE_283	2018-05-19	170	167		TD225	2	TD225	WE_283	2019-05-15	147	146.5
TD227	1	TD227	WE_284	----	N/A			TD227	2	TD227	WE_284	2018-05-11	162			TD227	1	TD227	WE_284	2019-05-15	147
TD227	2	TD227	WE_284	----	N/A	N/A		TD227	1	TD227	WE_284	2018-05-14	165	163.5		TD227	2	TD227	WE_284	2019-05-13	145	146
TR39477	1	TR39477	WE_285	2017-05-21	172			TR39477	2	TR39477	WE_285	2018-05-20	171			TR39477	1	TR39477	WE_285	2019-05-20	152
TR39477	2	TR39477	WE_285	2017-05-21	172	172		TR39477	1	TR39477	WE_285	2018-05-24	175	173		TR39477	2	TR39477	WE_285	2019-05-23	155	153.5
Zavitan	1	Zavita	WE_286	2017-05-14	165			Zavitan	1	Zavita	WE_286	2018-05-11	162			Zavitan	1	Zavita	WE_286	2019-05-27	159
Zavitan	2	Zavita	WE_286	2017-05-15	166	165.5		Zavitan	2	Zavita	WE_286	2018-05-15	166	164		Zavitan	2	Zavita	WE_286	2019-05-29	161	160
N/A	not available

## Sheet: Supplementary Table 8.
Supplementary table 8. GWAS results for heading date.
Number	SNP	Chr	Pos	P.value	MAF	traits	Locality	effect	Phenotype Variance Explained(%)
1	AX-94761084	1B	656522905	3.63546e-13	0.240385	BLINK.Blup	TU	-1.39198607370128	2.53428
2	AX-94639463	3A	48026458	2.06874e-16	0.282051	FarmCPU.Blup	TU	1.44741494367749	12.8764
3	AX-95219400	3A	562607421	5.75746e-07	0.11859	FarmCPU.Blup	TU	0.945008476298991	7.76696
4	AX-94818939	3B	413737507	3.80813e-08	0.439103	FarmCPU.Blup	TU	0.85302543134345	2.77307
5	AX-94499140	3B	768358542	5.3306e-17	0.140449	BLINK.Blup	ITTU	-2.5	19.2518
6	AX-94472754	4A	111200116	2.17236e-15	0.264045	BLINK.Blup	ITTU	-10	36.672
7	AX-94918249	5A	2918803	5.11576e-07	0.325843	FarmCPU.Blup	ITTU	-0.789212	4.43658
8	AX-94609685	5A	652931369	1.1521e-11	0.182692	BLINK.Blup	TU	-1.36950234552681	4.79277
9	AX-95197417	5B	12681541	3.58108e-10	0.166667	BLINK.Blup	TU	1.42534467488739	9.7042
10	AX-94391117	6A	620629669	1.25371e-07	0.434659	BLINK.Blup	IT	-0.845783183695162	7.66147
11	AX-94853271	6B	460186675	5.23891e-10	0.461538	FarmCPU.Blup	TU	-2.04231949317906	17.2268
12	AX-95172810	7B	5036608	3.80907e-07	0.126404	FarmCPU.Blup	ITTU	1.24776	20.307
13	AX-94925255	7B	214990526	3.37943e-08	0.353933	FarmCPU.Blup	ITTU	-0.818428	8.14183
14	AX-95632383	7B	717345521	8.01049e-14	0.391026	BLINK.Blup	TU	1.01681982604887	25.3806
15	AX-94644682	ND	1	1.24816e-06	0.471591	FarmCPU.Blup	IT	0.78955463779501	2.00162
16	AX-94389315	ND	1	1.25351e-07	0.0705128	FarmCPU.Blup	TU	-1.44458863324618	4.99171

## Sheet: Supplementary Table 9.
Supplementary table 9. List of candidate genes in the vicinity of the highly associated SNP markers.
SNP_chromosome	Marker	Gene	Rec name	Function	Uniprot accession
1_1B	AX-94761084	TRIDC1BG067780	BTB/POZ and MATH domain-containing protein 3	May act as a substrate-specific adapter of an E3 ubiquitin-protein ligase complex (CUL3-RBX1-BTB) which mediates the ubiquitination and subsequent proteasomal degradation of target proteins.	O22286
		TRIDC1BG067830	Phosphoinositide phosphatase SAC7	Phosphoinositide phosphatase that preferentially hydrolyzes PtdIns4P. Regulates the accumulation of PtdIns4P on membrane compartments at the tips of growing root hairs leading to proper root hair development.	Q9C5G5
		TRIDC1BG067820	Urease accessory protein G	Required for the maturation and activation of urease via the functional incorporation of the urease nickel metallocenter.	E0ZS47
		TRIDC1BG067870	NA
		TRIDC1BG067860	Probable 3-hydroxyisobutyrate dehydrogenase-like 2, mitochondrial		Q9C991
		TRIDC1BG067880	NA
		TRIDC1BG067850	Uncharacterized protein ycf23		Q1XDB4
		TRIDC1BG067750	BTB/POZ and MATH domain-containing protein 3	May act as a substrate-specific adapter of an E3 ubiquitin-protein ligase complex (CUL3-RBX1-BTB) which mediates the ubiquitination and subsequent proteasomal degradation of target proteins.	O22286
		TRIDC1BG067800	NA
		TRIDC1BG067760	BTB/POZ and MATH domain-containing protein 3	May act as a substrate-specific adapter of an E3 ubiquitin-protein ligase complex (CUL3-RBX1-BTB) which mediates the ubiquitination and subsequent proteasomal degradation of target proteins.	O22286
2_3A	AX-94639463	TRIDC3AG009470	Full=KIN17-like protein		Q75LU5
		TRIDC3AG009550
		TRIDC3AG009540
		TRIDC3AG009610	Full=NADH-ubiquinone oxidoreductase chain 4	Core subunit of the mitochondrial membrane respiratory chain NADH dehydrogenase (Complex I) that is believed to belong to the minimal assembly required for catalysis. Complex I functions in the transfer of electrons from NADH to the respiratory chain. The immediate electron acceptor for the enzyme is believed to be ubiquinone (By similarity)	P27572
		TRIDC3AG009570	ATP synthase subunit alpha, chloroplastic	Produces ATP from ADP in the presence of a proton gradient across the membrane. The alpha chain is a regulatory subunit.	A1E9S1
		TRIDC3AG009460	Probable 3-beta-hydroxysteroid-Delta(8),Delta(7)-isomerase	Catalyzes the conversion of Delta8-sterols to their corresponding Delta7-isomers.	Q9FTZ2
		TRIDC3AG009430	Ubiquitin-like domain-containing protein CIP73	Involved in root nodulation. Required for root nodule organogenesis after infection by symbiotic rhizobia. Probably not involved in arbuscular mycorrhizal (AM) symbiosis. Acts downstream of CCAMK.	D5LXJ0
		TRIDC3AG009440	F-box protein PP2-B10	Component of SCF(ASK-cullin-F-box) E3 ubiquitin ligase complexes, which may mediate the ubiquitination and subsequent proteasomal degradation of target proteins.	Q9ZVQ6
		TRIDC3AG009600	Photosystem I P700 chlorophyll a apoprotein A1	PsaA and PsaB bind P700, the primary electron donor of photosystem I (PSI), as well as the electron acceptors A0, A1 and FX. PSI is a plastocyanin-ferredoxin oxidoreductase, converting photonic excitation into a charge separation, which transfers an electron from the donor P700 chlorophyll pair to the spectroscopically characterized acceptors A0, A1, FX, FA and FB in turn. Oxidized P700 is reduce…	A1E9J1
		TRIDC3AG009590	Cytochrome c oxidase subunit 1	Component of the cytochrome c oxidase, the last enzyme in the mitochondrial electron transport chain which drives oxidative phosphorylation. The respiratory chain contains 3 multisubunit complexes succinate dehydrogenase (complex II, CII), ubiquinol-cytochrome c oxidoreductase (cytochrome b-c1 complex, complex III, CIII) and cytochrome c oxidase (complex IV, CIV), that cooperate to transfer elect…	P68539
		TRIDC3AG009480
		TRIDC3AG009580
		TRIDC3AG009560	Beta-hexosaminidase 1	Has a broad substrate specificity. Can use synthetic substrates such as pyridylaminated chitotriose, pyridylaminated chitobiose, p-nitrophenyl-beta-N-acetylglucosaminide, p-nitrophenyl-2-acetamido-2-deoxy-beta-D-glucopyranoside (pNP-GlcNAc), p-nitrophenyl-2-acetamido-2-deoxy-beta-D-galactopyranoside (pNP-GalNAc), 4-methylumbelliferyl-2-acetamido-2-deoxy-beta-D-glucopyranoside (MU-GlcNAc), and 4-m…	A7WM73
3_3A	AX-95219400	TRIDC3AG046240
		TRIDC3AG046180	Secretory carrier-associated membrane protein 2	Probably involved in membrane trafficking.	Q7F613
		TRIDC3AG046170	Katanin p80 WD40 repeat-containing subunit B1 homolog KTN80.2	May participate in a complex which severs microtubules in an ATP-dependent manner (By similarity). Microtubule severing may promote rapid reorganization of cellular microtubule May function as a substrate receptor for cullin-RING ubiquitin ligase 4 complexes (CRL4), a family of E3 ligases involved in protein degradation (PubMed:21421380). Negative regulator of abscisic acid (ABA) responses (PubMe…	F4HTH8
		TRIDC3AG046220	Putative disease resistance protein At3g14460	Potential disease resistance protein.	Q9LRR5
		TRIDC3AG046210	Vacuolar protein sorting-associated protein 28 homolog 1	Component of the ESCRT-I complex (endosomal sorting complex required for transport I), a regulator of vesicular trafficking process. Required for the sorting of endocytic ubiquitinated cargos into multivesicular bodies (MVBs). Mediates the association to the ESCRT-0 complex (By similarity).	O65421
		TRIDC3AG046190	BTB/POZ domain-containing protein At5g03250	May act as a substrate-specific adapter of an E3 ubiquitin-protein ligase complex (CUL3-RBX1-BTB) which mediates the ubiquitination and subsequent proteasomal degradation of target proteins.	Q9LYW0
		TRIDC3AG046230	Sphingosine kinase 1	Involved in the production of sphingolipid metabolites. Phosphorylates sphingosine and various sphingoid long-chain base (LCB) products, such as phytosphingosine (PHS, 4-hydroxysphinganine), 4-hydroxy-8-sphingenine, 4,8-sphingadienine, D-erythro-dihydrosphingosine and D,L-threo-dihydrosphingosine. Is required for abscisic acid (ABA) signaling that mediates stomatal closure, inhibition of seed ger…	Q8L7L1
		TRIDC3AG046200	Protein ULTRAPETALA 1	Putative transcription factor that acts as a key negative regulator of cell accumulation in shoot and floral meristems. Negatively regulates the size of the WUSCHEL (WUS)-expressing organizing center in inflorescence meristems. May act by down-regulating expression of WUS. Acts as an antirepressor that counteracts EMF1 action through modulation of trimethylated 'Lys-4' on histone H3 (H3K4me3) mar…	Q8GZA8
4_3B	AX-94818939	TRIDC3BG037820	NA
		TRIDC3BG037790	NA
		TRIDC3BG037810	Thioredoxin domain-containing protein 9 homolog	NA	O64628
5_3B	AX-94499140	TRIDC3BG074900	Hydroxyethylthiazole kinase	Thiazole kinase involved in thiamine salvage pathway	K7VCB9
		TRIDC3BG074840	Cytosolic sulfotransferase 5	Sulfotransferase that utilizes 3'-phospho-5'-adenylyl sulfate (PAPS) as sulfonate donor to specifically catalyze the sulfate conjugation of flavones and flavonols. Strictly specific for the position 7. Substrate preference is kaempferol 3-sulfate > isorhamnetin > kaempferol.	Q9M1V2
		TRIDC3BG074940	E3 ubiquitin-protein ligase BRE1-like 2	E3 ubiquitin-protein ligase that monoubiquitinates H2B to form H2BK143ub1. H2BK143ub1 gives a specific tag for epigenetic transcriptional activation and is also prerequisite for H3K4me and maybe H3K79me. It thereby plays a central role in histone code and gene regulation. Forms a ubiquitin ligase complex in cooperation with the E2 enzyme UBC2/RAD6.	A2ZAC2
		TRIDC3BG074850	Probable methyltransferase TCM_000331		A0A061DFM8
		TRIDC3BG074930	UV-stimulated scaffold protein A homolog		Q9M358
		TRIDC3BG074890
		TRIDC3BG074870	Inactive anthranilate O-methyltransferase 1		D9J0Z8
6_4A	AX-94472754	TRIDC4AG013520	Trifunctional UDP-glucose 4,6-dehydratase/UDP-4-keto-6-deoxy-D-glucose 3,5-epimerase/UDP-4-keto-L-rhamnose-reductase RHM1	Trifunctional enzyme involved in UDP-beta-L-rhamnose biosynthesis, a precursor of the primary cell wall components rhamnogalacturonan I (RG-I) and rhamnogalacturonan II (RG-II) (PubMed:14671019, PubMed:17190829, PubMed:19056285). Plays a major role in supplying UDP-rhamnose for flavonol biosynthesis (PubMed:18757557). Catalyzes the dehydration of UDP-glucose to form UDP-4-dehydro-6-deoxy-D-glucos…	Q9SYM5
		TRIDC4AG013500	UDP-glucuronic acid decarboxylase 6	Catalyzes the NAD-dependent decarboxylation of UDP-glucuronic acid to UDP-xylose. Necessary for the biosynthesis of the core tetrasaccharide in glycosaminoglycan biosynthesis (By similarity).	Q9ZV36
		TRIDC4AG013540	THO complex subunit 4A	Export adapter involved in nuclear export of spliced and unspliced mRNA.	Q8L773
		TRIDC4AG013470
		TRIDC4AG013490	Cysteine-rich repeat secretory protein 55		Q9LV60
		TRIDC4AG013460
		TRIDC4AG013480	Quinone-oxidoreductase QR2	NAD(P)H:quinone oxidoreductase reducing quinones by a two-electron transfer mechanism (PubMed:11260494, Ref.2). Can use either NADPH or NADH as electron donor (Ref.2). Can use menadione, 5-hydroxy-1,4-naphthoquinone (juglone) and 2,6-dimethoxy-p-benzoquinone (DMBQ) as substrates (Ref.2). Mitigates the toxicity of exogenous quinones in the rhizosphere (Ref.2).	Q9AYU0
7_5A	AX-94918249	TRIDC5AG000640	Casein kinase 1-like protein HD16	Casein kinases are operationally defined by their preferential utilization of acidic proteins such as caseins as substrates. It can phosphorylate a large number of proteins (Probable). Can phosphorylate phosvitin and SLR1 in vitro. Is not required for clock function in either the presence or the absence of light signals. Involved in a genetic control pathway for photoperiodic flowering under long…	Q852L0
		TRIDC5AG000740	Obtusifoliol 14-alpha demethylase	Catalyzes the 14-alpha demethylation of obtusifoliol to 4 alpha-methyl-5 alpha-ergosta-8,14,2428-trien-3 beta-ol.	P93846
		TRIDC5AG000630
		TRIDC5AG000680	Protein NARROW LEAF 1	Involved in the regulation of lateral leaf growth. May be involved in the regulation of basipetal polar auxin transport (PAT) and vascular patterning in leaves. Controls photosynthesis rate by regulating carboxylation efficiency and consequently photosynthesis rate. Controls panicle and spikelet numbers, and grain yield.	B4XT64
		TRIDC5AG000670	Actin-1	Actins are highly conserved proteins that are involved in various types of cell motility and are ubiquitously expressed in all eukaryotic cells. Essential component of cell cytoskeleton; plays an important role in cytoplasmic streaming, cell shape determination, cell division, organelle movement and extension growth.	A2XLF2
		TRIDC5AG000750	3beta-hydroxysteroid-dehydrogenase/decarboxylase isoform 1	3beta-hydroxysteroid-dehydrogenase/decarboxylase involved in sterol synthesis. Catalyzes the formation of 3-oxosteroids from 3beta-hydroxysteroids-4alpha-carboxylate. Involved in the regulation of inflorescence internodes and leaves growth, probably by affecting auxin transporter activity possibly by altering sterol composition in the membranes.	Q9FX01
		TRIDC5AG000710	Protein NRT1/ PTR FAMILY 2.11	High-affinity, proton-dependent glucosinolate-specific transporter. Involved in apoplasmic phloem-loading of glucosinolates and in bidirectional long-distance transport of aliphatic but not indole glucosinolates. May be involved in removal of glucosinolates from the xylem in roots.	Q9LV10
		TRIDC5AG000730	Obtusifoliol 14-alpha demethylase	Catalyzes the 14-alpha demethylation of obtusifoliol to 4 alpha-methyl-5 alpha-ergosta-8,14,2428-trien-3 beta-ol.	P93846
		TRIDC5AG000690	Serine/threonine-protein kinase PRP4 homolog	Has a role in pre-mRNA splicing. Phosphorylates SF2/ASF (By similarity).	Q08DZ2
		TRIDC5AG000650	Microtubule-associated protein 70-1	Plant-specific protein that interact with microtubules.	Q2QLI6
		TRIDC5AG000720	Obtusifoliol 14-alpha demethylase	Catalyzes the 14-alpha demethylation of obtusifoliol to 4 alpha-methyl-5 alpha-ergosta-8,14,2428-trien-3 beta-ol.	P93846
		TRIDC5AG000570	Sucrose transport protein SUT2	Responsible for the transport of sucrose into the cell, with the concomitant uptake of protons (symport system). May also transport other glucosides (By similarity).	Q0ILJ3
8_5A	AX-94609685	TRIDC5AG069990	NA
		TRIDC5AG069960	NA
		TRIDC5AG069970	Leucine-rich repeat receptor-like protein kinase	Leucine-rich repeat receptor-like protein kinase that may play a role in vascular tissues development.	Q9LZV7
		TRIDC5AG069950	Putative protein FAR1-RELATED SEQUENCE 10	Showing features for domain, zinc finger.	Q9LKR4
		TRIDC5AG069930	K(+) efflux antiporter 5	K+/H+ antiporter involved in K+ homeostasis and osmotic adjustment.	Q8VYR9
		TRIDC5AG069980	NA
		TRIDC5AG070020	NA
		TRIDC5AG070010	NAC domain-containing protein 37	Transcription activator that binds to the secondary wall NAC binding element (SNBE), 5'-(T/A)NN(C/T)(T/C/G)TNNNNNNNA(A/C)GN(A/C/T)(A/T)-3', in the promoter of target genes (By similarity). Involved in xylem formation by promoting the expression of secondary wall-associated transcription factors and of genes involved in secondary wall biosynthesis and programmed cell death, genes driven by the sec…	Q9SL41
		TRIDC5AG070040	NA
9_5B	AX-95197417	TRIDC5BG002270	CBBY-like protein	Highly selective xylulose-1,5-bisphosphate (XuBP) phosphatase. Shows also activity towards ribulose-1,5-bisphosphate (RuBP) and fructose-1,6-bisphosphate (FBP), but not towards fructose-6-phosphate (F6P) or ribulose-5-phosphate (Ru5P) (PubMed:27246049). Degrades xylulose-1,5-bisphosphate, a potent inhibitor of rubisco produced by the rubisco itself (PubMed:272	Q94K71
		TRIDC5BG002240	Protein FERTILITY RESTORER RF2, mitochondrial	Restores fertility in rice varieties with LD-type cytoplasmic male sterility (CMS) (PubMed:21265890). CMS is caused by genetic incompatibility between nuclei and mitochondria within male reproductive organs (PubMed:21265890). Corresponds to the functional allele of RF2, which is dependent of the presence of Ile-78 in the japonica cultivars Fukuyama and Owarihatamochi (AC F1SZ42), and indica culti…	F1SZ41
		TRIDC5BG002190	NA
		TRIDC5BG002260	Ras-related protein Rab5A	Plays an important role in intracellular trafficking of seed storage proteins to the protein storage vacuoles (PSVs) (PubMed:21105928). Participates in the transport of the proglutelins from the Golgi apparatus to the PSVs in endosperm (PubMed:21825104). Functions cooperatively with VPS9A to regulate post-Golgi dense vesicle-mediated transport of storage proteins to the type II protein bodies (PB…	Q0ILQ6
		TRIDC5BG002290	G-type lectin S-receptor-like	Catalytic activity.	O64477
		TRIDC5BG002220	WAT1-related protein At2g39510		O80638
		TRIDC5BG002170	WAT1-related protein At4g01440		Q9M130
		TRIDC5BG002300	NA
		TRIDC5BG002210	Disease resistance protein RGA5	Disease resistance (R) protein that recognizes the AVR-Pia and AVR1-CO39 effector avirulence proteins from M.oryzae. Resistance proteins guard the plant against pathogens that contain an appropriate avirulence protein via an indirect interaction with this avirulence protein. That triggers a defense system including the hypersensitive response, which restricts the pathogen growth. Contribution of …	F7J0N2
		TRIDC5BG002310	NA
		TRIDC5BG002230	E3 ubiquitin-protein ligase RSL1	Acts as an E3 ubiquitin-protein ligase, or as part of E3 complex, which accepts ubiquitin from specific E2 ubiquitin-conjugating enzymes and then transfers it to substrates (PubMed:24388521). Negative regulator of the abscisic acid (ABA) signaling pathway which targets PYL4 and PYR1 ABA receptors in plasma membrane to promote their FREE1/FYVE1-dependent trafficking and degradation upon ubiquityna…	F4ITM1
10_6A	AX-94391117	TRIDC6AG061890	Probable NOT transcription complex subunit VIP2	Transcriptional regulator required for Agrobacterium-mediated stable genetic transformation by T-DNA integration in host genome, but not for T-DNA transient expression.	Q52JK6
		TRIDC6AG061900	Protein DETOXIFICATION 45, chloroplastic		Q9SVE7
		TRIDC6AG061690	Monosaccharide-sensing protein 3		Q9SD00
		TRIDC6AG061680	Ribosome biogenesis protein BOP1 homolog	Required for maturation of ribosomal RNAs and formation of the large ribosomal subunit.	Q0D6V7
		TRIDC6AG061750	Outer envelope pore protein 21, chloroplastic	Voltage-dependent rectifying anion channel that facilitates the translocation between chloroplast and cytoplasm of phosphorylated carbohydrates such as triosephosphate, 3-phosphoglycerate and inorganic phosphate (Pi) depending of ATP to triosephosphate ratio in the plastidial intermembrane space; in high triosephosphate/ATP conditions (e.g. photosynthesis), export of triosphosphate from chloropla…	B8AFI8
		TRIDC6AG061740
		TRIDC6AG061870	Probable serine/threonine-protein kinase PBL6	May be involved in plant defense signaling.	Q9SIB6
		TRIDC6AG061670	Monosaccharide-sensing protein 2		Q8LPQ8
		TRIDC6AG061850	Alpha-1,3-mannosyl-glycoprotein 2-beta-N-acetylglucosaminyltransferase	Initiates complex N-linked carbohydrate formation. Essential for the conversion of high-mannose to hybrid and complex N-glycans. Required for normal root growth and morphology.	Q9XGM8
		TRIDC6AG061780
		TRIDC6AG061770	Metal tolerance protein C2	Involved in sequestration of excess metal in the cytoplasm into vacuoles to maintain metal homeostasis.	Q6ICY4
		TRIDC6AG061730	Callose synthase 3	Involved in callose synthesis at the forming cell plate during cytokinesis. During plant growth and development, callose is found as a transitory component of the cell plate in dividing cells, is a major component of pollen mother cell walls and pollen tubes, and is found as a structural component of plasmodesmatal canals (By similarity).	Q9LXT9
		TRIDC6AG061710	Disease resistance protein RGA2	Disease resistance protein. Resistance proteins guard the plant against pathogens that contain an appropriate avirulence protein via a direct or indirect interaction with this avirulence protein. That triggers a defense system which restricts the pathogen growth. Confers a broad resistance to all known races of P.infestans.	Q7XBQ9
		TRIDC6AG061830	U-box domain-containing protein 24	E3 ubiquitin-protein ligase that functions as a negative regulator of brassinosteroid (BR) signaling. Targets BZR1, a positive regulator of BR signaling pathway, and promotes its degradation via the ubiquitin-26S proteasome pathway.	Q10FT0
		TRIDC6AG061600	Protein SAWADEE HOMEODOMAIN HOMOLOG 2	May play a role in the recruitment of Pol IV to genomic regions associated with K9 methylated histone H3 that are targets for RdDM.	Q8RWJ7
		TRIDC6AG061840	U-box domain-containing protein 24	E3 ubiquitin-protein ligase that functions as a negative regulator of brassinosteroid (BR) signaling. Targets BZR1, a positive regulator of BR signaling pathway, and promotes its degradation via the ubiquitin-26S proteasome pathway.	Q10FT0
		TRIDC6AG061580	Protein SAWADEE HOMEODOMAIN HOMOLOG 2	May play a role in the recruitment of Pol IV to genomic regions associated with K9 methylated histone H3 that are targets for RdDM.	Q8RWJ7
		TRIDC6AG061630	Protein SAWADEE HOMEODOMAIN HOMOLOG 2	May play a role in the recruitment of Pol IV to genomic regions associated with K9 methylated histone H3 that are targets for RdDM.	Q8RWJ7
		TRIDC6AG061610
		TRIDC6AG061590	Protein SAWADEE HOMEODOMAIN HOMOLOG 2	May play a role in the recruitment of Pol IV to genomic regions associated with K9 methylated histone H3 that are targets for RdDM.	Q8RWJ7
		TRIDC6AG061810	Alpha-1,3-arabinosyltransferase XAT3	Glycosyltransferase involved in the arabinosylation of xylan, the major hemicellulose (non-cellulosic component) of primary and secondary walls of angiosperms. Possesses alpha-1,3-arabinosyltransferase activity, transferring an arabinofuranose residue to the xylan backbone.	Q10I20
		TRIDC6AG061640	Protein SAWADEE HOMEODOMAIN HOMOLOG 2	May play a role in the recruitment of Pol IV to genomic regions associated with K9 methylated histone H3 that are targets for RdDM.	Q8RWJ7
		TRIDC6AG061650	Protein SAWADEE HOMEODOMAIN HOMOLOG 2	May play a role in the recruitment of Pol IV to genomic regions associated with K9 methylated histone H3 that are targets for RdDM.	Q8RWJ7
11_6B	AX-94853271	TRIDC6BG043140	WD repeat-containing protein 44	Downstream effector for RAB11. May be involved in vesicle recycling.	Q9XSC3
		TRIDC6BG043160	RNA polymerase II C-terminal domain phosphatase-like 1	Processively dephosphorylates 'Ser-5' but not 'Ser-2' of the heptad repeats YSPTSPS in the C-terminal domain of the largest RNA polymerase II subunit (RPB1). This promotes the activity of RNA polymerase II. Together with CPL2, required for male gametes fertility. Multifunctional regulator that modulates plant growth, stress, and phytohormones responses. Negative regulator of stress gene transcrip…	Q5YDB6
		TRIDC6BG043230	Expansin-B16	May cause loosening and extension of plant cell walls by disrupting non-covalent bonding between cellulose microfibrils and matrix glucans. No enzymatic activity has been found. May be required for rapid internodal elongation in deepwater rice during submergence (By similarity).	Q0DZ85
		TRIDC6BG043250	Elicitor-responsive protein 3	May play a role in plant defense signaling (Probable). Does not bind to phospholipids in a Ca2+-dependent manner in vitro (PubMed:21756975).	Q0JBH9
		TRIDC6BG043180	NA
		TRIDC6BG043190	CBS domain-containing protein CBSX5		Q84WQ5
		TRIDC6BG043270	Membrane steroid-binding protein 1	Binds multiple steroid compounds (By similarity). May act as a coreceptor with SERL2 and enhance its endocytosis (Probable)	Q9FVZ7
		TRIDC6BG043210	NA
		TRIDC6BG043170	Cold-responsive protein kinase 1	Negative regulator of freezing tolerance that phosphorylates 14-3-3 proteins (e.g. GRF6) thus triggering their translocation from the cytosol to the nucleus in response to cold stress.	Q93YN1
		TRIDC6BG043240	NA
12_7B	AX-95172810	TRIDC7BG000790	Probable apyrase 3	Catalyzes the hydrolysis of phosphoanhydride bonds of nucleoside tri- and di-phosphates.	Q2QYE1
		TRIDC7BG000890	Transcription elongation factor 1 homolog	Transcription elongation factor implicated in the maintenance of proper chromatin structure in actively transcribed regions.	Q8LHP0
		TRIDC7BG000950
		TRIDC7BG000870	Photosynthetic NDH subunit of subcomplex B 3, chloroplastic	NDH shuttles electrons from NAD(P)H:plastoquinone, via FMN and iron-sulfur (Fe-S) centers, to quinones in the photosynthetic chain and possibly in a chloroplast respiratory chain. The immediate electron acceptor for the enzyme in this species is believed to be plastoquinone. Couples the redox reaction to proton translocation, and thus conserves the redox energy in a proton gradient.	Q9LU21
		TRIDC7BG000910	GDSL esterase/lipase At5g45910		Q9FJ45
		TRIDC7BG000800	3-ketoacyl-CoA synthase 5	Mediates mostly the synthesis of VLCFAs from 26 to 30 carbons in length (e.g. C20:1, C26, C28, C30).	Q9C6L5
		TRIDC7BG000860	Putative serpin-Z8	Probable serine protease inhibitor.	Q53P09
		TRIDC7BG001000	Subtilisin inhibitor 1	Inhibitor of subtilisin.	P16064
		TRIDC7BG000980	WAT1-related protein At5g07050		Q9FL41
		TRIDC7BG000830	3-ketoacyl-CoA synthase 6	Contributes to cuticular wax and suberin biosynthesis. Involved in both decarbonylation and acyl-reduction wax synthesis pathways. Required for elongation of C24 fatty acids, an essential step of the cuticular wax production. Major condensing enzyme for stem wax and pollen coat lipid biosynthesis.	Q9XF43
		TRIDC7BG000880	Ubiquinone biosynthesis O-methyltransferase, mitochondrial	O-methyltransferase that catalyzes the 2 O-methylation steps in the ubiquinone biosynthetic pathway.	O49354
		TRIDC7BG001010	WAT1-related protein At1g25270		Q4PT23
		TRIDC7BG000810	3-ketoacyl-CoA synthase 12		Q9SIB2
		TRIDC7BG000970	WAT1-related protein At5g64700		Q9FGG3
		TRIDC7BG000990	WAT1-related protein At1g25270		Q4PT23
		TRIDC7BG000850	B-box zinc finger protein 22	Acts as positive regulator of seedling photomorphogenesis and light-regulated inhibition of hypocotyl elongation, independently and in concert with HY5 and BBX21. Acts as a positive regulator of de-etiolation and influences chloroplast biogenesis and function through regulation of genes encoding chloroplast proteins. Acts downstream of COP1 and plays an important role in early and long-term adjus…	Q9SYM2
		TRIDC7BG000900	Pentatricopeptide repeat-containing protein At5g39710		Q9FIX3
		TRIDC7BG000840	3-ketoacyl-CoA synthase 6	Contributes to cuticular wax and suberin biosynthesis. Involved in both decarbonylation and acyl-reduction wax synthesis pathways. Required for elongation of C24 fatty acids, an essential step of the cuticular wax production. Major condensing enzyme for stem wax and pollen coat lipid biosynthesis.	Q9XF43
13_7B	AX-94925255	TRIDC7BG023890	Pathogenesis-related thaumatin-like protein 3.5	May be involved in disease resistance.	Q5DWG1
		TRIDC7BG023850	Transcription termination factor MTEF18, mitochondrial	Transcription termination factor involved in the regulation of mitochondrial-encoded gene expression. Essential for normal plant growth and development.	Q9M219
		TRIDC7BG023870	RING-H2 finger protein ATL16	S-ubiquitinyl-[E2 ubiquitin-conjugating enzyme]-L-cysteine + [acceptor protein]-L-lysine = [E2 ubiquitin-conjugating enzyme]-L-cysteine + N6-ubiquitinyl-[acceptor protein]-L-lysine.	Q9LSW9
		TRIDC7BG023760
		TRIDC7BG023900	Oxysterol-binding protein-related protein 4C	May be involved in the transport of sterols.	Q9LVD4
		TRIDC7BG023860	TBC1 domain family member 5 homolog A	May act as a GTPase-activating protein for Rab family protein(s).	Q54VM3
		TRIDC7BG023800	Chorismate mutase 2		Q9S7H4
14_7B	AX-95632383	TRIDC7BG070220	Cysteine-rich receptor-like protein kinase 44	Catalytic activity.	O23082
		TRIDC7BG070210	Protein PSK SIMULATOR 2	Promotes seedling growth probably via the regulation of phytosulfokine (PSK) signaling; PSK are peptide phytohormones acting as growth factors (PubMed:25062973). Involved in PSK-induced root growth (PubMed:25062973). Together with PSI1 and PSI3, required during vegetative growth and reproduction (PubMed:25062973).	Q9SA91
		TRIDC7BG070290	Receptor-like cytoplasmic kinase 176	Functions downstream of CERK1 in the microbial peptidoglycans (PGNs) and fungal chitin signaling pathways that mediate innate immunity. Participates in the activation of defense genes during response to PGN and chitin.	Q65XV8
		TRIDC7BG070480	Putative acyl-activating enzyme 19		F4K1G2
		TRIDC7BG070260	Chaperone protein dnaJ 11, chloroplastic	Plays a continuous role in plant development probably in the structural organization of compartments.	Q9FYB5
		TRIDC7BG070320	PR5-like receptor kinase	Possesses kinase activity in vitro.	Q9FF29
		TRIDC7BG070460	NA
		TRIDC7BG070380	Putative UPF0481 protein At3g02645		P0C897
		TRIDC7BG070340	Cysteine-rich receptor-like protein kinase 41	Catalytic activity.	O23081
		TRIDC7BG070370	NA
		TRIDC7BG070280	Thaumatin-like protein 1	Involved in local responses of roots to colonization by non-pathogenic plant growth-promoting rhizobacteria (PGPR) fluorescent Pseudomonas spp., but seems to not being required for the establishment of subsequent induced systemic resistance (ISR).	A0A1P8B554
		TRIDC7BG070410	Basic leucine zipper 19	Transcription factor involved in the response to zinc ion deficiency. Binds to the consensus sequence 5'-[AG]TGTCGACA[CT]-3' also called zinc deficiency response element (ZDRE). The ZDRE sequence is conserved in the plant kingdom and present in the promoters of genes that constitute the primary response to zinc deficiency, comprising additional ZIP metal transporter genes (PubMed:20479230, PubMed…	Q8VY76
		TRIDC7BG070510	3-ketoacyl-CoA synthase 6	Contributes to cuticular wax and suberin biosynthesis. Involved in both decarbonylation and acyl-reduction wax synthesis pathways. Required for elongation of C24 fatty acids, an essential step of the cuticular wax production (PubMed:10330468, PubMed:11041893). Major condensing enzyme for stem wax and pollen coat lipid biosynthesis (PubMed:12467640).	Q9XF43
		TRIDC7BG070250	Chaperone protein dnaJ 11, chloroplastic	Plays a continuous role in plant development probably in the structural organization of compartments.	Q9FYB5
		TRIDC7BG070240	Chaperone protein dnaJ 11, chloroplastic	Plays a continuous role in plant development probably in the structural organization of compartments.	Q9FYB5

## Sheet: Supplementary Table 10.
Supplementary Table 10. List of 23 WE accessions carrying VRN-A1b allele.
	Accession number
	WE 286, Reference genome, Zavitan acc (Avni et al., 2017)
	PI 466943
	PI 466946
	PI 466947
	PI 466939
	PI 470947
	PI 470949
	PI 470945
	PI 466931
	PI 466935
	PI 428054
	PI 538713
	PI 503310
	PI 538696
	PI 538684
	PI 352324
	PI 538697
	PI 467015
	TRI 18481, PI 428015
	PI 466988
	PI 467001
	PI 467003
	PI 538698

[truncated: 8 more sheets: Supplementary Table 11., Supplementary Table 12. , Supplementary Table 13. , Supplementary Table 14. , Supplementary Table 15. , Supplementary Table 16. , Supplementary Table 17., Supplementary Table 18.]
